# Supplementary material for: Identification and validation of a prognostic model based on ferroptosis-associated genes in head and neck squamous cancer
Source: Front Genet. 2022 Dec 1;13:1065546. doi: 10.3389/fgene.2022.1065546 (PMC9751480; doi:10.3389/fgene.2022.1065546)
Supplement: Supplementary file 3 [file DataSheet2.ZIP]

Archive with 15 entries (15 files):
- midnightblue.cor.txt
- tan.cor.txt
- tcga.ferroptosis.genes.cox.sig.txt
- tcga.kegg.ssgsea.FPRS.cor.txt
- tcga.kegg.ssgsea.txt
- tcga.subtype.txt
- tcga.wgcna.module.genes.txt
- tgca.brown.enrich.txt
- tgca.midnightblue.enrich.txt
- tgca.tan.enrich.txt
- brown.cor.txt
- gse65858.subtype.txt
- gse65858.t.exp.clini.txt
- gse65858.t.exp.txt
- hnsc.tcga.t.cli.txt
