# Supplementary material for: Identification and validation of a prognostic model based on ferroptosis-associated genes in head and neck squamous cancer
Source: Front Genet. 2022 Dec 1;13:1065546. doi: 10.3389/fgene.2022.1065546 (PMC9751480; doi:10.3389/fgene.2022.1065546)
Supplement: Supplementary file 3 [file DataSheet2.ZIP › midnightblue.cor.txt]

Tag	Correlation
A3GALT2	0.561073444541491
ABCA2	0.720420904536961
ABCA3	0.812905926452645
ABCA7	0.496364819048174
ABHD8	0.615559133300574
ACACB	0.708483168783902
ACBD4	0.669562400403618
ACBD7	0.782662426833862
ACP6	0.69804457724908
ACTN1	-0.577946046041353
ACTR1B	0.673491633504179
ADAM22	0.764632402115801
ADAM28	0.589127621962616
ADAMTS17	0.529295636094451
ADARB2	0.734124077877109
ADCY5	0.52568622206902
ADCY6	0.686534925981981
ADM2	0.614741072848429
AGBL3	0.66898767721983
AIRE	0.461732205763142
AK8	0.590486734087298
AK9	0.56159957685451
ALDH1L1	0.490646648388858
ALX3	0.531961820763733
AMY2B	0.537970473049827
ANKMY1	0.621604154953088
ANKRD33B	0.392812112620749
ANKRD34B	0.548433579344946
ANKRD65	0.595055801780411
ANO4	0.472192756880105
AP3B2	0.575673122461853
AR	0.508034490556068
AREG	-0.616068653996484
ARHGAP26	0.772012545567331
ARHGAP33	0.673501837853306
ARHGAP4	0.670548005731434
ARHGEF19	0.668322915077297
ARHGEF33	0.680386282350222
ARIH2OS	0.615267447462068
ARL4D	-0.588218868873459
ARNT2	0.771089740632145
ASB9	0.661080832226873
ASCL4	0.628122741453373
ASMTL	0.599761178554642
ASRGL1	0.716577879907235
ATF7IP2	0.587577938292036
ATP6V0E2	0.684507201167959
ATP8A2	0.362016931544517
B3GALT5	0.595986606539908
B4GALNT2	0.431793071219064
B4GALT6	0.638049753451081
BCL2	0.81320426022006
BEND5	0.692143929434108
BEST2	0.413906792833328
BTNL9	0.791952558374021
C11orf53	0.467692334990332
C14orf39	0.544656221010906
C17orf99	0.486660175961682
C18orf32	0.634374567568687
C19orf57	0.691204101288804
C1QL2	0.38304172832124
C1QTNF4	0.569557274826893
C20orf96	0.690761736169809
C2CD2	0.456161383692779
C2CD4B	0.522754064909983
C2CD4D	0.588184023167271
C2orf15	0.739502699876292
C3orf70	0.583721332565979
C8G	0.706090751904099
CA11	0.584919929426267
CA12	-0.572376869040563
CACNA1D	0.648623383892377
CACNA1F	0.632497298721099
CACNA2D2	0.573104070174371
CALM1	-0.497043159871529
CASP9	0.625826102181591
CBLN2	0.553098231395372
CBLN3	0.603999537682579
CBX7	0.794129929846026
CBY3	0.66564066972324
CC2D1A	0.432259652178468
CCDC110	0.523169222026918
CCDC125	0.603973902333828
CCDC146	0.627768818974291
CCDC155	0.69711713949648
CCDC158	0.614430332671633
CCDC177	0.436373644912007
CCDC180	0.627481486000042
CCDC28B	0.676895934135442
CCDC30	0.727475967183473
CCDC74A	0.685784999305609
CCDC74B	0.663461821240339
CCNI2	0.568308687810267
CDC42EP4	0.574624759224913
CDH23	0.643186773771137
CDH7	0.4242700099682
CDIP1	0.519219346532636
CDK20	0.577108524126057
CDK3	0.614389331714828
CDKL3	0.688177331686511
CDKN2A	0.384446323736969
CDKN2C	0.736248576089576
CDON	0.634744619409744
CFAP44	0.623079412460574
CHDH	0.810402868685268
CHPT1	0.79930121104604
CLDN10	0.65221676880567
CLDN3	0.708779946413452
CLEC1A	0.507335641255921
CLGN	0.735187638087309
CLUL1	0.558232905389671
CNIH2	0.519880626070739
CNTD1	0.681108052994091
COL19A1	0.640781270820822
COL23A1	0.507327385490499
COL4A3	0.487789043491233
COL4A4	0.679876889778544
COL9A2	0.642879890472151
COLCA2	0.648298496369021
COQ10A	0.652045554309907
CPEB1	0.640620490918552
CR1L	0.578748912129122
CRB2	0.708078333763757
CREB3L4	0.757226223286158
CRTC1	0.554869138913756
CSH2	0.463804455297555
CSPG5	0.397904623452197
CTSE	0.564014492768123
CUL9	0.686200314239853
CXXC4	0.510695414075015
CYP27A1	0.688982182386039
CYP2D6	0.586885086946137
CYP2E1	0.514303562493943
CYP4B1	0.450900619721772
CYP4F12	0.595701186741085
CYP4X1	0.703333017225742
CYP4Z1	0.63705829040228
DACT2	0.480677537596394
DBP	0.626558182487013
DCST2	0.602254207768111
DEFB124	0.420398353149299
DKKL1	0.626113337638621
DMRTA2	0.668198083693482
DNAH11	0.494062376845286
DOC2B	0.590645701818291
DRD1	0.534813909640995
DRGX	0.566545381243816
DSCAML1	0.565608808415423
DUSP28	0.639269851293407
DYRK1B	0.598825614681806
EAF2	0.522896976050621
EBF4	0.627281406692275
ECE1	0.58138553226436
ECHDC2	0.664693342955537
EFCAB2	0.591959402993783
EFCAB6	0.7307709028134
EFHC2	0.603455823014679
EIF4EBP3	0.588513252192771
ELAC1	0.623038144033755
EMID1	0.605546620048865
ENPP4	0.583650093731803
ENPP5	0.647162853764218
ENPP6	0.67441437288427
EPHA10	0.540306734170669
EPHB1	0.477871580914039
EPHX2	0.614128963159225
ESR1	0.520999269815086
ESRRB	0.455698045557988
ETV6	0.688288445132462
EYA2	0.700781879486096
EZH1	0.748913673540669
F2RL1	-0.719785187739085
FAAH2	0.612502742582605
FAM117A	0.71906764668606
FAM149A	0.608250272854785
FAM163A	0.487952024995221
FAM171A1	0.717740812440329
FAM184A	0.613010517975652
FAM221A	0.675767846575285
FAM222A	0.723055171692168
FAM227A	0.642727672421147
FAM3B	0.729746580629377
FAM81A	0.690886138650281
FAM83E	0.5806930951906
FATE1	0.542421908295984
FBLIM1	-0.694144937865262
FGF1	0.445350644124463
FGF17	0.585424973922863
FGF2	0.564495749038746
FHIT	0.553726904275067
FIZ1	0.66089802144664
FKBP6	0.636405830084411
FN3K	0.619634046514412
FOSL1	-0.625423434474657
FOXA1	0.685001153472998
FOXD3	0.766544397184802
FOXE3	0.362389386210936
FOXO6	0.655821731583443
FRAT1	0.580638625687066
FRAT2	0.578241246514117
FRMD1	0.503471589621233
FSCN1	-0.594585932338317
FSTL4	0.562747024123619
FUZ	0.661182647935407
FXYD2	0.506389613845344
FXYD6	0.680696121200956
FZD8	0.503771474228518
FZD9	0.495643914676855
GABRP	0.577902754774191
GAD1	0.459799218679521
GATM	0.59902113187603
GBX1	0.579132942852911
GCHFR	0.665542658383102
GCK	0.44069220164757
GCSAM	0.721523937936861
GDF9	0.578307512347752
GDPGP1	0.543507058378524
GFI1B	0.555182307520551
GGA2	0.786542299428306
GGT7	0.683970295940716
GKAP1	0.75672097956512
GLB1L2	0.549078268810736
GLIPR1L2	0.492362594857386
GLOD5	0.528905504942546
GLS2	0.764077695310859
GNAZ	0.585814173053254
GOLT1A	0.591921978524465
GPC2	0.684728857807109
GPR137C	0.749960410906726
GPR150	0.449679850860321
GPR62	0.601958522319814
GPS2	0.518588097733372
GRIN2A	0.590878671781059
GRIN2C	0.686771689162071
GRM7	0.62423558043112
GTF2IRD2	0.644232136721123
GTF2IRD2B	0.651870491398717
HAAO	0.703531536750909
HCN4	0.494628843288627
HENMT1	0.430477494120831
HES6	0.564343920543714
HLF	0.707059510252579
HMSD	0.7378283260198
HMX2	0.544915125951815
HMX3	0.373848003339737
HOXB13	0.661753761033052
HOXC13	-0.468978532076163
HOXC6	0.634333791498703
HPCA	0.576764365981257
HTR7	-0.533796070407583
HUNK	0.694652070941976
ICA1	0.681483743676164
IGFBPL1	0.628767521493231
IGSF9B	0.550188228975639
IL12A	0.567969025670375
IL17RB	0.813788033820762
IL17REL	0.72597957138913
IL34	0.647596936302558
ING1	0.658279459004529
ING4	0.685543072788138
INPP5F	0.625113566898311
INSM1	0.578147539960105
INSRR	0.457109897108964
IQCD	0.537532899663675
IRAK3	0.593949442938181
IRF2BP1	0.686453157124404
IRX6	0.699659129999362
ISL1	0.687461647305101
ISYNA1	0.700500541483873
ITGA2B	0.532951797087725
IZUMO1R	0.564384130537777
JADE1	0.751290478086879
KATNAL2	0.710254659194142
KCNA2	0.652092304129521
KCNB2	0.700096319847929
KCNC4	0.481600297922056
KCND1	0.65351736635939
KCNQ1	0.560466627291875
KCNQ3	0.367835982911019
KCNS1	0.441495696511266
KEL	0.735274822195725
KHK	0.704376836099953
KIAA1211L	0.454207901538998
KIAA1328	0.695479616212298
KIF25	0.609118074074376
KL	0.494867690000448
KLB	0.61843759669011
KLHL32	0.529239325286414
KLHL35	0.616436699981883
KREMEN2	0.417773456950846
KRT32	0.462200577458904
KRT36	0.417703016942988
KSR2	0.532258136218245
L3MBTL1	0.589728218821886
L3MBTL4	0.605354295390015
LCA5L	0.673583656822663
LDHC	0.575456219806687
LEAP2	0.688142222903739
LGI2	0.556273061498959
LHFPL1	0.534315779800002
LHX2	0.602201673431063
LIFR	0.614641685273845
LIPE	0.680275341236678
LMF1	0.5746833629796
LMO4	0.760508978802679
LRRC56	0.579202524297831
LRRC75A	0.711281438033058
LRRN1	0.556879113219537
LURAP1	0.618255622924306
LYRM9	0.693905026895966
MAATS1	0.622342074586775
MAK	0.679442108911987
MAMDC4	0.688977557611644
MAP7D2	0.694856693498058
MARC2	0.695200801754948
MCF2L	0.777601751638847
MECOM	0.632864966845778
MEGF10	0.454010957230854
MEI1	0.711014639995152
MEIG1	0.611012713441043
MEIS1	0.683800897043278
MGAT3	0.818091321241337
MNS1	0.655055315912402
MORN1	0.580564921564584
MOXD1	0.443218770616333
MPC1	0.599487836564673
MPP2	0.648283770786436
MROH8	0.7081122649413
MTMR7	0.652460964134497
MTMR8	0.530217874937475
MTTP	0.537684405703585
MYB	0.745291445279981
MYCN	0.67965154229141
MYO3A	0.827175770009841
MZF1	0.621102726803763
N4BP3	0.507931086115887
NCALD	0.48702968030361
NEFH	0.593847750832599
NEURL1	0.453726575202626
NEURL1B	0.60144373248538
NFE2L3	0.650145440965442
NKX2-3	0.684273583392828
NLGN3	0.537255470874296
NMT2	0.415479440944793
NOL4	0.359806212427039
NOS2	0.557902303097104
NOVA1	0.576572390167913
NPHS2	0.357196108019155
NPM2	0.600256178573787
NPPC	0.689437387495332
NPTXR	0.498855660395805
NR3C2	0.728763933261372
NRL	0.5861162263168
NSUN7	0.730434282661241
NT5M	0.667061864501876
NTN3	0.708329610142461
OCA2	0.619889790320785
OLFM1	0.614796968449679
OSBPL7	0.632771893398131
OTUD7A	0.532651353460223
OXER1	0.821427591278472
P4HTM	0.745664918411302
PABPC4L	0.460237871734441
PAK3	0.640583933253856
PARD3B	0.654932811529442
PARD6A	0.624540176689242
PARM1	0.78566947239415
PAX1	0.589091910640987
PBX1	0.737504601926477
PBX4	0.685483520529799
PCBD2	0.675396113067114
PCP2	0.614565485530806
PDE6B	0.7513991136308
PDE8B	0.515574179183417
PENK	0.424957333307462
PGPEP1	0.735994126350531
PIK3R3	0.721194177444445
PIWIL4	0.567212730919294
PKDCC	0.707237047511501
PLA2G6	0.675368111808526
PLAC8	0.675750911917552
PLD5	0.47814217797749
PNMA3	0.65797702690536
PNP	-0.532736818907713
PODXL2	0.653811622204101
POMGNT2	0.566135205104344
POU4F1	0.45586073378263
PPFIBP2	0.535348725980851
PPM1N	0.558975164690222
PPP1R3E	0.684165139819152
PPP1R3F	0.583438060351285
PRCD	0.571768915571611
PRDM15	0.768067255806671
PRIMA1	0.582191650635427
PRLR	0.36849328142575
PRMT2	0.56136712637674
PRNP	-0.52986614884992
PROCA1	0.667231423325526
PRODH	0.562606610244132
PRRG3	0.639995832192228
PRRT3	0.688770843375373
PRSS12	0.523355837592568
PRSS36	0.722302826639694
PSTK	0.627670092361007
PTHLH	-0.608051883222427
PTN	0.649979539499643
PTPN18	0.703353134247491
PYDC1	0.581781221157292
PYGL	-0.746023681173066
RAB36	0.567696894334184
RAB42	0.748277255477045
RABL2A	0.768538362279026
RAD9B	0.755487554774748
RALGPS1	0.765208824087139
RANBP17	0.780678526010437
RBBP8NL	0.569917832634958
RBP3	0.629121816662514
REEP2	0.570619462841153
RELB	0.597692754731242
REM1	0.576289120065943
REPS2	0.628435078015882
RGPD3	0.488335688484347
RHBDL3	0.767939150060316
RHD	0.591777046558882
RHOXF1	0.582567580255666
RHPN1	0.644369803295931
RIBC1	0.665811955304361
RIBC2	0.729731467978747
RIC3	0.619696892908006
RINL	0.646318844625668
RIPPLY3	0.723869921776316
RMND5B	0.577806058883017
RNF149	-0.527144081684642
RNF150	0.754644628766215
RNF165	0.793813501608667
RNF207	0.690193611383685
RNF212	0.556530085493719
RNF32	0.694873821598422
ROBO2	0.503618406742906
RORB	0.691624793623757
RPA2	0.684922941786423
RTKN2	0.550168561548647
RTN4	-0.609698178211914
RYR3	0.418233506311537
SAMD10	0.537876064807998
SAP30L	0.71284127133841
SCML2	0.705883831718602
SCN11A	0.445593889625006
SEC31B	0.569695877586924
SELENBP1	0.556701011242903
SEMA6A	0.620020036419301
SERINC2	-0.60201896077203
SERP2	0.44400231916957
SETMAR	0.712543545651822
SFI1	0.75737471272671
SH2B1	0.625459126681504
SH2D4B	0.416139821453105
SH2D5	-0.606164103015701
SHCBP1L	0.61614023333256
SHE	0.563376430924532
SHISA2	0.406050850596069
SHISA8	0.565813093427192
SIGIRR	0.708832688047351
SIM1	0.510405970128283
SIM2	0.792261293529642
SLC10A5	0.540188432821405
SLC12A7	0.666376845156759
SLC16A1	-0.535248665219479
SLC16A11	0.62075962606066
SLC16A8	0.654037611036131
SLC1A1	0.549544305525469
SLC25A29	0.672311392053188
SLC27A6	0.399427911835562
SLC6A16	0.727375603549942
SLC7A2	0.620607707506861
SLC7A5	-0.625534680045326
SLFN13	0.58741436526946
SMC1B	0.72349978236217
SMPDL3B	0.656379467831084
SOWAHA	0.687224948915243
SOX14	0.623509382528276
SOX15	-0.548068244724186
SOX30	0.694968686800082
SOX8	0.527235486251863
SP5	0.59546956591193
SP9	0.625916906760688
SPACA4	0.433348839128743
SPATA32	0.576595897450405
SPATA6	0.625726486877944
SPEF2	0.529680856045245
SPIB	0.665105125571233
SPIC	0.487578230099524
SRSF12	0.533802704665656
SSBP2	0.651707446504508
SSTR2	0.608496421385981
ST8SIA1	0.401437830969037
STAG3	0.78796375767161
STAR	0.584290743597383
STK33	0.573797641589657
STXBP6	0.662759303027759
SUSD4	0.636669202779511
SV2B	0.647473360739726
SVIP	0.763331572738043
SYCE2	0.779093186674369
SYCP2	0.745946438743266
SYNE4	0.547825659653072
SYNGR1	0.603110854751151
SYNGR3	0.729982637032391
SYT10	0.467291495604057
TACR2	0.645525326442564
TAF7L	0.701469141851959
TAL2	0.531808351912777
TAPT1	0.649801694716815
TBC1D17	0.645950918141926
TBC1D24	0.654867398925044
TCEA3	0.609685481482534
TCEANC	0.7102641116585
TCERG1L	0.549844310849157
TCP11	0.648719514026817
TDRD10	0.652373708385978
TDRD9	0.333064101223074
TEN1-CDK3	0.690515497214409
TEX14	0.438100455399475
TG	0.587244307175362
THSD1	-0.654628033353844
TIGD7	0.670935583092406
TJP3	0.594145221888948
TLE2	0.62901704194987
TLX2	0.70142695511606
TLX3	0.669702896199692
TMEM108	0.432157197233035
TMEM143	0.580364390591088
TMEM150C	0.801238184006636
TMEM178B	0.76351940758296
TMEM200C	0.633130929311192
TMEM220	0.55668912442751
TMEM255A	0.553509020200037
TMEM71	0.574514264407981
TMEM80	0.448788856336193
TMPRSS2	0.598403922143637
TMSB15A	0.696106555017638
TMSB4Y	0.559282923230555
TNFRSF11A	0.662143177005415
TNFSF15	0.602095123013794
TRAPPC9	0.595576472421758
TRIM52	0.710839127460846
TRIM73	0.725703167311867
TRIM74	0.658896427187807
TRPV6	0.619264617758062
TSC2	0.682769401983106
TSC22D1	0.363459660276304
TSGA10	0.664856332663165
TSPYL2	0.687764405340793
TTC23L	0.679004708719855
TTC6	0.602567509545896
TTLL1	0.516076538941141
TTLL3	0.597209375495123
TUBA8	0.539198667911302
TUBB6	-0.654022962158873
UGT2B28	0.537619042391937
UPB1	0.6681540819283
USB1	-0.568808301681558
VAMP1	0.698674667715972
VCAM1	0.654492527279171
VSTM2L	0.431425351089399
VWCE	0.54039910893064
WBP1	0.612885398114551
WBP2NL	0.664648682808547
WFIKKN1	0.565384393630577
WIPF3	0.592680853809387
WNK2	0.759293564444577
WNK3	0.730687059962688
WNT10B	0.5140741942878
WSCD1	0.557469175708348
WWOX	0.537267931035244
XKR4	0.61538001787724
XKR5	0.626004231280098
YBX2	0.776238339772755
YPEL1	0.804621646943145
ZBED3	0.794514597909403
ZBTB18	0.769355392615224
ZBTB8B	0.588910231073447
ZC2HC1A	0.642941265506459
ZC3H10	0.685374486164835
ZCWPW1	0.69874593015062
ZFHX2	0.701055556206101
ZFP14	0.807210478710523
ZFP2	0.523673176206859
ZFP28	0.496327851385338
ZFP3	0.722059087536791
ZFR2	0.69239105381128
ZMAT1	0.748149620464458
ZNF10	0.697483342920579
ZNF157	0.711248882398145
ZNF214	0.647764943144918
ZNF248	0.700438494347861
ZNF345	0.601829919646964
ZNF383	0.560213387733405
ZNF396	0.741626303889152
ZNF420	0.646933909879337
ZNF446	0.678667131808377
ZNF470	0.493081124876044
ZNF471	0.566021210762225
ZNF48	0.670507277017253
ZNF488	0.526243027408544
ZNF497	0.603147624371773
ZNF512	0.717220486625033
ZNF527	0.658517649943631
ZNF540	0.683713956080901
ZNF541	0.728357117516862
ZNF554	0.761190144398691
ZNF566	0.704314678828082
ZNF571	0.586595464122899
ZNF620	0.851208740938115
ZNF667	0.671017882609316
ZNF703	0.498953980319765
ZNF71	0.421805827271989
ZNF785	0.615632987011053
ZNF790	0.315990589802592
ZNF84	0.731499669300711
ZNF850	0.428782821425997
ZNF862	0.707940327463367
ZNF879	0.72157010658643
ZPBP2	0.603592719097057
ZSCAN16	0.688176260142954
ZYG11A	0.676359256200293
