# Supplementary material for: Identification and validation of a prognostic model based on ferroptosis-associated genes in head and neck squamous cancer
Source: Front Genet. 2022 Dec 1;13:1065546. doi: 10.3389/fgene.2022.1065546 (PMC9751480; doi:10.3389/fgene.2022.1065546)
Supplement: Supplementary file 3 [file DataSheet2.ZIP › tan.cor.txt]

Tag	Correlation
A2ML1	0.720570337963549
ABCA12	0.739067450722188
ABCG4	0.592868722972464
ABLIM1	0.654565771195553
ACER1	0.664513599938215
ACKR2	0.601619510826165
ADAP2	0.541485709559182
ALDH3B2	0.721081241565935
ALOX12B	0.804328557116096
ALOXE3	0.77749134497892
ALS2CL	0.539163233241029
ANKRD22	0.571120956085722
ANKRD31	0.556489140660935
ANKRD35	0.537886162698371
ANXA1	0.658066125866771
ANXA9	0.505796206677815
APOBEC3A	0.561993572420584
AQP3	0.644717431791439
ARHGAP27	0.4144544465388
ARHGAP32	0.53196186093324
ARHGAP40	0.518169952601642
ARHGEF37	0.631003356914305
ARHGEF4	0.556376039727275
ASPG	0.512443265357978
ASPRV1	0.664787469587997
ATG9B	0.545202175817082
ATP10B	0.571071996272781
B3GNT8	0.530161571146726
BFAR	-0.532077400620089
BICD2	0.508930677452468
BNIPL	0.773941868660063
BPIFC	0.705503562527804
BSPRY	0.506835233562048
C10orf99	0.830876799912098
C11orf49	-0.57110917315409
C15orf62	0.535467494654054
C1orf116	0.747348252431454
C1orf216	-0.614126863601117
C6orf132	0.779384254616382
CA2	0.430343327721013
CALML5	0.467364447285148
CAPNS2	0.556080143193735
CARD14	0.604318954638408
CARD18	0.536250364744569
CCDC120	0.625946294874397
CD24	0.567277254196387
CD63	-0.631284827044935
CDA	0.570221179474961
CDH1	0.529526714506969
CDK5R1	0.507536176021044
CDKN1A	0.509764984926525
CDS1	0.559987462991671
CDSN	0.696023498500501
CEACAM19	0.701887993632262
CEACAM5	0.422110242187625
CEACAM6	0.56263485140337
CEACAM7	0.381546634155052
CERS3	0.804034637047374
CHST14	-0.606354108254268
CLCA2	0.591437676059362
CLDN17	0.684957714130302
CLIC3	0.742307072449658
CNFN	0.871842643417117
COLGALT1	-0.537650925525685
CRABP2	0.574769973248876
CRCT1	0.813206385632622
CRNN	0.51339594599867
CST6	0.535634645692266
CSTA	0.77675795002478
CSTB	0.749455265796454
CTNNBIP1	0.619709314953301
CUEDC1	-0.507909371188518
CWH43	0.584380692488882
CXCR2	0.565159256123821
CYP2C18	0.561615097811701
CYP4F22	0.723672093177707
CYSRT1	0.789622153157426
DCUN1D3	0.549774346683593
DEFB1	0.546511108145245
DEFB4A	0.662409042857073
DENND2C	0.692972110137339
DHRS1	0.613948971023755
DHRS9	0.565966968379211
DLX3	0.585097270091284
DMKN	0.792808212090003
DNASE2	-0.581741183877043
DSC1	0.611007499052693
DSC2	0.789806377985234
DSC3	0.497226157143969
DSG1	0.772424085438175
DSG3	0.705426017356796
DSP	0.677580265790572
DUOX1	0.706121498943529
DUOXA1	0.765891593858512
DUSP14	0.469732299159979
ECM1	0.54040382220586
ELOVL1	0.609491722352471
ENDOU	0.702394087144875
EPGN	0.685511861203827
EPHA1	0.577198204369557
EPHA2	0.511125785741361
EPN3	0.535774980695879
EPS8L1	0.690166922727465
ESRP1	0.481223375397843
ESRP2	0.69197930669274
EVPL	0.818225077284525
FABP5	0.618691508083558
FAM110C	0.514391958776059
FAM25A	0.830424429614273
FAM25C	0.490914575863244
FAM83A	0.548579530123914
FAM83C	0.6601234473553
FAM83G	0.721097943957476
FFAR2	0.530895493552192
FGFBP1	0.538627444173975
FLVCR2	0.468689065036641
FOXN1	0.5092728124643
FRS3	-0.589275483366049
FUT2	0.581850386654962
FUT3	0.520502075884821
G6PC3	-0.532102793093234
GBP6	0.46528527923265
GDF11	-0.560602648807249
GDPD3	0.688107497079987
GFOD2	0.706462279944344
GJB2	0.711951678406513
GJB3	0.44065149940943
GJB5	0.557948789321599
GJB6	0.639138595361989
GLT8D1	-0.627667305571917
GLTP	0.71670844788263
GM2A	0.53687926931375
GNA15	0.539226004369249
GOLGA7B	0.456959282752541
GPR157	0.542172756558148
GRHL1	0.752730374260676
GRHL3	0.706681757450051
GSDMA	0.766144611238817
GSDMC	0.619576744374055
HEPHL1	0.587883212285451
HES2	0.51305141438674
HES5	0.499159789780469
HOPX	0.718117772542753
IFFO2	0.626034618769618
IFT22	-0.627388182483194
IL1F10	0.671227767372377
IL1RN	0.751160780282455
IL22RA1	0.713883143773927
IL36A	0.559085426049239
IL36B	0.617638667336906
IL36G	0.690645380998269
IL36RN	0.858688043126525
ITGB4	0.100828861610686
IVL	0.887310603481759
JUP	0.788193507561727
KCNK6	0.682898235764806
KCNK7	0.560445652639202
KLK10	0.761716614502971
KLK11	0.739255070249124
KLK12	0.742013624879461
KLK13	0.734349614767816
KLK14	0.574655006202907
KLK5	0.603335249036364
KLK6	0.737578751598058
KLK7	0.778254678878674
KLK8	0.737277084798408
KLK9	0.557914230644148
KRT1	0.663257340930268
KRT10	0.572709645146495
KRT13	0.323361574297267
KRT14	0.613017183802681
KRT16	0.777436308620753
KRT17	0.535112783328817
KRT23	0.558611132787234
KRT5	0.512693501476419
KRT6A	0.740692701438825
KRT6B	0.793485646171069
KRT6C	0.773469761058631
KRT75	0.488856461909008
KRT78	0.744851216334916
KRT80	0.753464794128983
KRTDAP	0.792341717808151
LAD1	0.715850671260815
LCE3A	0.622907000073159
LCE3D	0.742725177166314
LCE3E	0.765869423169012
LCN2	0.541949527802692
LGALS7	0.563109854548785
LGALSL	0.773022900828307
LIPK	0.685999519126691
LIPM	0.585585109086809
LIPN	0.665627366694278
LTB4R	0.634978462758665
LTB4R2	0.672359939995652
LY6D	0.590203172316172
LY6G6C	0.719859615980199
LYNX1	0.762380296845389
LYPD2	0.585086624833869
LYPD3	0.832249944847843
LYPD5	0.745451014522858
MAFB	0.482672860981371
MAL	0.390688481212895
MAL2	0.505090059889321
MALL	0.630016324110223
MAP1S	-0.635447471218111
MAPK3	0.486595031033228
MBOAT2	0.53918972548591
MDK	-0.538218862218348
MINK1	0.506793807899123
MPZL2	0.708883274431682
MPZL3	0.770836596575003
MREG	0.522256531319042
MUC15	0.530210800543506
MXD1	0.72749830642876
MYZAP	0.549533834131077
NBEAL2	0.546037062027715
NCCRP1	0.78381389145241
NDEL1	0.650394390419341
NIPAL4	0.575633422168264
NLRX1	0.701000340830827
NOD2	0.711146062221176
NPEPPS	0.632559265068751
NRSN2	-0.570728468473676
NUAK2	0.535812818295612
ORAI3	-0.510186836554405
OTUB2	0.597046943870507
OVOL1	0.796491053312322
PAQR5	0.564711943784088
PATZ1	-0.626671243513837
PCDH1	0.495946134284571
PDZK1IP1	0.679203152897829
PERM1	0.473102391833136
PERP	0.75693134946816
PGLYRP3	0.774880354613679
PGLYRP4	0.73709784549713
PGM2	0.541666685043383
PHF1	-0.564485859019914
PHLDB3	0.568567976602434
PHTF1	-0.54365290892649
PI3	0.766702917291857
PIM1	0.533866370952179
PKP1	0.671889512657358
PKP3	0.630888421200821
PLA2G2F	0.547604529849921
PLA2G3	0.522327034322833
PLA2G4E	0.854539641233443
PLA2G4F	0.642941759579917
PLD2	0.640914266358442
PLEKHM1	0.569638684433837
PLEKHN1	0.65610127806166
PNLIPRP3	0.54718918353642
PNPLA1	0.672331895574599
POF1B	0.484336360206064
POFUT2	-0.575183552341513
POMGNT1	-0.611353861685831
POU3F1	0.50600582989986
PPARD	0.62811954348064
PPIF	0.515291153870516
PPL	0.754632569748251
PPP2R2C	0.657512813818468
PRAF2	-0.709979228645145
PRKCSH	-0.627697554870303
PRR9	0.638748985957869
PRRG4	0.506015619955546
PRSS22	0.549296452445587
PRSS27	0.730067220192901
PRSS3	0.538901268966915
PTK6	0.678130949788379
RAB10	0.656991075682648
RAB11A	0.606509948385608
RAB25	0.625530548955431
RAB38	0.544686598679978
RAB3D	0.588162580762046
RABGGTA	0.552543096971566
RAET1E	0.780652765078314
RAET1L	0.581597797452316
RASAL1	0.659351233957979
RCN1	-0.64115132540119
RDH12	0.760028533207963
RHCG	0.581781671107683
RNASE7	0.676648615289683
RNF222	0.881627874313472
RNF223	0.744689327601617
RNF224	0.530275839123555
RNF225	0.64397696638694
RNF39	0.714966613535865
RPTN	0.644977711239137
S100A12	0.824203940785946
S100A14	0.624543061930479
S100A16	0.620628745133275
S100A7	0.753571398294382
S100A7A	0.709149171239522
S100A8	0.761613316069068
S100A9	0.767469565353914
S100P	0.478509596968935
SBSN	0.856043626227793
SCEL	0.799128913330138
SCNN1D	0.603401287996393
SDCBP2	0.719635345844579
SDR16C5	0.595587097192861
SDR9C7	0.887767358563638
SERPINB1	0.601509485625974
SERPINB13	0.585053722962012
SERPINB2	0.581930190552459
SERPINB3	0.630071215171097
SERPINB4	0.552340624916118
SERPINB5	0.667276525403398
SERPINB7	0.583717080097496
SERPINB8	0.574871872010451
SFN	0.651920846387572
SH3D21	0.554574849375566
SLC10A6	0.635377976614741
SLC15A1	0.472427272403976
SLC27A1	-0.561550194468595
SLC27A4	0.637901282718752
SLC28A3	0.587524206576574
SLC39A2	0.719819857144083
SLC5A1	0.650507230755898
SLC5A10	0.507458929102694
SLC6A14	0.61414374486798
SLPI	0.699813207876955
SLURP1	0.797591107854221
SMIM5	0.521650758061059
SOWAHC	0.591108581088808
SPINK5	0.700520475928299
SPINK6	0.485578539860869
SPINK7	0.693311848294524
SPNS2	0.647102941058855
SPRR1A	0.83590426702343
SPRR1B	0.880283838002825
SPRR2A	0.820482396887995
SPRR2B	0.820601602944768
SPRR2D	0.85556338845248
SPRR2E	0.85578383320764
SPRR2F	0.732328897612687
SPRR2G	0.763496775854543
SPRR3	0.547185918747035
SPRR4	0.695118051163506
SPTLC3	0.507995378586375
SULT2B1	0.893301501318026
TCAF2	0.536063044762574
TCTN1	-0.570533691290557
TEAD2	-0.582319494803905
TGM1	0.870848021715886
TGM3	0.622953176964727
TGM5	0.752145552007278
TM7SF2	0.46355018086143
TMEM154	0.67673225137883
TMEM184A	0.711186844134879
TMEM231	-0.518705496486718
TMEM40	0.723005573793337
TMEM45A	0.433240242891636
TMEM45B	0.639920206826452
TMEM79	0.84947749860245
TMPRSS11B	0.356590495545337
TMPRSS11D	0.613146553102655
TMPRSS11E	0.581696751856206
TMPRSS11F	0.643011585248686
TMPRSS13	0.661083020730656
TNS4	0.316058841758654
TOLLIP	0.619367884574094
TRIM29	0.671003468071391
TRPV3	0.642758914158294
TTC22	0.691893227767748
TTC39A	0.634644769574417
TTC9	0.492325745951429
TUBA4A	0.641026808999468
TUBB2A	0.62268098124589
UNC93A	0.604881392017237
USP2	0.571473147980524
VNN3	0.517446225049553
VSIG10L	0.78175940887098
VSIG8	0.670401993173696
VSNL1	0.490834094616606
WFDC12	0.767514537580187
WFDC5	0.729384326060584
XYLT2	-0.570709323985034
YOD1	0.605679650572233
ZBTB7B	0.559429314212
ZNF185	0.750663920754766
ZNF385A	0.486295350813774
ZNF750	0.702787898446313
ZSCAN2	-0.599720278972329
