# Supplementary material for: Identification and validation of a prognostic model based on ferroptosis-associated genes in head and neck squamous cancer
Source: Front Genet. 2022 Dec 1;13:1065546. doi: 10.3389/fgene.2022.1065546 (PMC9751480; doi:10.3389/fgene.2022.1065546)
Supplement: Supplementary file 3 [file DataSheet2.ZIP › tcga.ferroptosis.genes.cox.sig.txt]

dat
ACSL3
AKR1C3
ALB
ALOX12B
ASNS
ATG5
ATP5MC3
AURKA
BAP1
BNIP3
CAV1
CDKN2A
EGFR
EIF2S1
FBXW7
FLT3
FTH1
G6PD
GABARAPL1
GABARAPL2
HSPA5
IL6
LPIN1
MAP1LC3A
MAP3K5
MAPK9
MTDH
MYB
NNMT
NOS2
NOX3
NQO1
OTUB1
PRDX6
PRKAA2
SELENOS
SETD1B
SLC2A3
SLC3A2
SLC7A11
SLC7A5
SOCS1
SRXN1
TRIB3
TXNIP
TXNRD1
VDAC2
