# Supplementary material for: Identification and validation of a prognostic model based on ferroptosis-associated genes in head and neck squamous cancer
Source: Front Genet. 2022 Dec 1;13:1065546. doi: 10.3389/fgene.2022.1065546 (PMC9751480; doi:10.3389/fgene.2022.1065546)
Supplement: Supplementary file 3 [file DataSheet2.ZIP › tcga.kegg.ssgsea.FPRS.cor.txt]

V1
KEGG_N_GLYCAN_BIOSYNTHESIS	0.195420480002956
KEGG_OTHER_GLYCAN_DEGRADATION	0.196904268558031
KEGG_O_GLYCAN_BIOSYNTHESIS	0.108399394704824
KEGG_GLYCOSAMINOGLYCAN_DEGRADATION	0.252234240273578
KEGG_GLYCOSAMINOGLYCAN_BIOSYNTHESIS_KERATAN_SULFATE	0.131502366044617
KEGG_GLYCEROLIPID_METABOLISM	-0.00106055801220808
KEGG_GLYCOSYLPHOSPHATIDYLINOSITOL_GPI_ANCHOR_BIOSYNTHESIS	0.0978521964588291
KEGG_GLYCEROPHOSPHOLIPID_METABOLISM	-0.0968040126128253
KEGG_ETHER_LIPID_METABOLISM	-0.315563015967174
KEGG_ARACHIDONIC_ACID_METABOLISM	-0.354107533480907
KEGG_LINOLEIC_ACID_METABOLISM	-0.366670702450207
KEGG_ALPHA_LINOLENIC_ACID_METABOLISM	-0.418450262800011
KEGG_SPHINGOLIPID_METABOLISM	-0.109723935757004
KEGG_GLYCOSPHINGOLIPID_BIOSYNTHESIS_LACTO_AND_NEOLACTO_SERIES	-0.212340905651557
KEGG_GLYCOSPHINGOLIPID_BIOSYNTHESIS_GLOBO_SERIES	-0.0727718116325022
KEGG_GLYCOSPHINGOLIPID_BIOSYNTHESIS_GANGLIO_SERIES	0.288433347712105
KEGG_RIBOFLAVIN_METABOLISM	0.102776584567001
KEGG_NICOTINATE_AND_NICOTINAMIDE_METABOLISM	0.349146265911241
KEGG_PANTOTHENATE_AND_COA_BIOSYNTHESIS	-0.161549293696657
KEGG_AMINOACYL_TRNA_BIOSYNTHESIS	0.229784204007819
KEGG_BASAL_TRANSCRIPTION_FACTORS	-0.0137598661181341
KEGG_NON_HOMOLOGOUS_END_JOINING	0.135974317170428
KEGG_SNARE_INTERACTIONS_IN_VESICULAR_TRANSPORT	0.264790683307011
KEGG_LYSOSOME	0.103238599098458
KEGG_CARDIAC_MUSCLE_CONTRACTION	0.113848959407582
KEGG_RENIN_ANGIOTENSIN_SYSTEM	0.106935559430071
KEGG_CIRCADIAN_RHYTHM_MAMMAL	-0.140717123368856
KEGG_TASTE_TRANSDUCTION	-0.414419798498273
KEGG_PROXIMAL_TUBULE_BICARBONATE_RECLAMATION	-0.0384617967515189
KEGG_PATHOGENIC_ESCHERICHIA_COLI_INFECTION	0.0167806752556516
KEGG_SYSTEMIC_LUPUS_ERYTHEMATOSUS	0.103397863860776
KEGG_PRIMARY_IMMUNODEFICIENCY	-0.279400201288091
KEGG_HYPERTROPHIC_CARDIOMYOPATHY_HCM	0.158179397429235
KEGG_ARRHYTHMOGENIC_RIGHT_VENTRICULAR_CARDIOMYOPATHY_ARVC	0.116133303583663
KEGG_DILATED_CARDIOMYOPATHY	0.123441065698268
KEGG_GLYCOLYSIS_GLUCONEOGENESIS	-0.218326694032395
KEGG_CITRATE_CYCLE_TCA_CYCLE	0.107486228905041
KEGG_PENTOSE_PHOSPHATE_PATHWAY	0.0122222013024064
KEGG_PENTOSE_AND_GLUCURONATE_INTERCONVERSIONS	-0.0824095634528767
KEGG_FRUCTOSE_AND_MANNOSE_METABOLISM	0.18019580540839
KEGG_GALACTOSE_METABOLISM	0.360244386683678
KEGG_ASCORBATE_AND_ALDARATE_METABOLISM	-0.122485534891506
KEGG_FATTY_ACID_METABOLISM	-0.225656401562376
KEGG_STEROID_BIOSYNTHESIS	0.0560016806692728
KEGG_PRIMARY_BILE_ACID_BIOSYNTHESIS	-0.0698457340365265
KEGG_STEROID_HORMONE_BIOSYNTHESIS	-0.0487341432880004
KEGG_OXIDATIVE_PHOSPHORYLATION	0.0885929733208787
KEGG_PURINE_METABOLISM	0.369077722792319
KEGG_PYRIMIDINE_METABOLISM	0.232698529225348
KEGG_ALANINE_ASPARTATE_AND_GLUTAMATE_METABOLISM	0.107699727515946
KEGG_GLYCINE_SERINE_AND_THREONINE_METABOLISM	-0.104909051541855
KEGG_CYSTEINE_AND_METHIONINE_METABOLISM	-0.140456042546043
KEGG_VALINE_LEUCINE_AND_ISOLEUCINE_DEGRADATION	-0.0948421869722271
KEGG_VALINE_LEUCINE_AND_ISOLEUCINE_BIOSYNTHESIS	0.11231626513267
KEGG_LYSINE_DEGRADATION	-0.161770999870787
KEGG_ARGININE_AND_PROLINE_METABOLISM	0.0395285139827034
KEGG_HISTIDINE_METABOLISM	-0.16713539101979
KEGG_TYROSINE_METABOLISM	-0.17612172740481
KEGG_PHENYLALANINE_METABOLISM	-0.197592171904614
KEGG_TRYPTOPHAN_METABOLISM	-0.103291770072505
KEGG_BETA_ALANINE_METABOLISM	-0.031576417264745
KEGG_TAURINE_AND_HYPOTAURINE_METABOLISM	-0.284437008750844
KEGG_SELENOAMINO_ACID_METABOLISM	-0.232996371872624
KEGG_GLUTATHIONE_METABOLISM	-0.0776715299384151
KEGG_STARCH_AND_SUCROSE_METABOLISM	-0.0427830044607352
KEGG_AMINO_SUGAR_AND_NUCLEOTIDE_SUGAR_METABOLISM	0.289126550473181
KEGG_GLYCOSAMINOGLYCAN_BIOSYNTHESIS_CHONDROITIN_SULFATE	0.319143456613719
KEGG_GLYCOSAMINOGLYCAN_BIOSYNTHESIS_HEPARAN_SULFATE	0.219663794737872
KEGG_INOSITOL_PHOSPHATE_METABOLISM	-0.0823544442073088
KEGG_PYRUVATE_METABOLISM	-0.0163812932244567
KEGG_GLYOXYLATE_AND_DICARBOXYLATE_METABOLISM	0.273999693360688
KEGG_PROPANOATE_METABOLISM	-0.160295411922525
KEGG_BUTANOATE_METABOLISM	-0.115326479746435
KEGG_ONE_CARBON_POOL_BY_FOLATE	-0.00364699860798913
KEGG_FOLATE_BIOSYNTHESIS	0.0955561742270242
KEGG_RETINOL_METABOLISM	-0.227084429320637
KEGG_PORPHYRIN_AND_CHLOROPHYLL_METABOLISM	-0.0877276434743724
KEGG_TERPENOID_BACKBONE_BIOSYNTHESIS	-0.0372878744425579
KEGG_LIMONENE_AND_PINENE_DEGRADATION	-0.024558000863809
KEGG_NITROGEN_METABOLISM	0.264058557742848
KEGG_SULFUR_METABOLISM	-0.0865286482881652
KEGG_METABOLISM_OF_XENOBIOTICS_BY_CYTOCHROME_P450	-0.164096158265075
KEGG_DRUG_METABOLISM_CYTOCHROME_P450	-0.238452414080309
KEGG_DRUG_METABOLISM_OTHER_ENZYMES	-0.0252822186850275
KEGG_BIOSYNTHESIS_OF_UNSATURATED_FATTY_ACIDS	0.0540015498634371
KEGG_ABC_TRANSPORTERS	-0.121526988094493
KEGG_RIBOSOME	0.246195846111857
KEGG_RNA_DEGRADATION	0.206579910606499
KEGG_RNA_POLYMERASE	0.144121706911068
KEGG_DNA_REPLICATION	-0.115170668987442
KEGG_SPLICEOSOME	-0.0596058679640434
KEGG_PROTEASOME	0.219231612851016
KEGG_PROTEIN_EXPORT	0.315703364978526
KEGG_PPAR_SIGNALING_PATHWAY	0.00576012324004368
KEGG_BASE_EXCISION_REPAIR	-0.0806148122853938
KEGG_NUCLEOTIDE_EXCISION_REPAIR	0.0286306686978722
KEGG_MISMATCH_REPAIR	-0.102848312152739
KEGG_HOMOLOGOUS_RECOMBINATION	0.0289828955146694
KEGG_MAPK_SIGNALING_PATHWAY	-0.00833165535767254
KEGG_ERBB_SIGNALING_PATHWAY	0.0918136263025564
KEGG_CALCIUM_SIGNALING_PATHWAY	0.0237470007497996
KEGG_CYTOKINE_CYTOKINE_RECEPTOR_INTERACTION	0.0276074757757369
KEGG_CHEMOKINE_SIGNALING_PATHWAY	-0.0727614056616594
KEGG_PHOSPHATIDYLINOSITOL_SIGNALING_SYSTEM	-0.161928935711748
KEGG_NEUROACTIVE_LIGAND_RECEPTOR_INTERACTION	0.108044928859693
KEGG_CELL_CYCLE	-0.137963245773771
KEGG_OOCYTE_MEIOSIS	-0.12743913045949
KEGG_P53_SIGNALING_PATHWAY	-0.0771877297836736
KEGG_UBIQUITIN_MEDIATED_PROTEOLYSIS	0.0260175528461497
KEGG_REGULATION_OF_AUTOPHAGY	-0.0784328606182892
KEGG_ENDOCYTOSIS	-0.053472271497575
KEGG_PEROXISOME	0.0426119062503712
KEGG_MTOR_SIGNALING_PATHWAY	0.0240093433896182
KEGG_APOPTOSIS	-0.0817603129575935
KEGG_VASCULAR_SMOOTH_MUSCLE_CONTRACTION	-0.0709744749995325
KEGG_WNT_SIGNALING_PATHWAY	0.115060042800505
KEGG_DORSO_VENTRAL_AXIS_FORMATION	-0.222376266681207
KEGG_NOTCH_SIGNALING_PATHWAY	-0.122018790808226
KEGG_HEDGEHOG_SIGNALING_PATHWAY	0.0219849952140805
KEGG_TGF_BETA_SIGNALING_PATHWAY	0.16881830429452
KEGG_AXON_GUIDANCE	0.0375817988324747
KEGG_VEGF_SIGNALING_PATHWAY	-0.195322669073976
KEGG_FOCAL_ADHESION	0.224543701188003
KEGG_ECM_RECEPTOR_INTERACTION	0.180763137051512
KEGG_CELL_ADHESION_MOLECULES_CAMS	-0.141699902043539
KEGG_ADHERENS_JUNCTION	0.00456801170540416
KEGG_TIGHT_JUNCTION	-0.0709219875577563
KEGG_GAP_JUNCTION	0.165647158013093
KEGG_COMPLEMENT_AND_COAGULATION_CASCADES	0.115296226432899
KEGG_ANTIGEN_PROCESSING_AND_PRESENTATION	-0.120476393310469
KEGG_TOLL_LIKE_RECEPTOR_SIGNALING_PATHWAY	0.00657899965389177
KEGG_NOD_LIKE_RECEPTOR_SIGNALING_PATHWAY	0.138972960562894
KEGG_RIG_I_LIKE_RECEPTOR_SIGNALING_PATHWAY	-0.0154344933816607
KEGG_CYTOSOLIC_DNA_SENSING_PATHWAY	0.0478290981225926
KEGG_JAK_STAT_SIGNALING_PATHWAY	0.0240055956366916
KEGG_HEMATOPOIETIC_CELL_LINEAGE	-0.0482937056392499
KEGG_NATURAL_KILLER_CELL_MEDIATED_CYTOTOXICITY	-0.0731843924981884
KEGG_T_CELL_RECEPTOR_SIGNALING_PATHWAY	-0.212707833372323
KEGG_B_CELL_RECEPTOR_SIGNALING_PATHWAY	-0.271177377290424
KEGG_FC_EPSILON_RI_SIGNALING_PATHWAY	-0.221895408598104
KEGG_FC_GAMMA_R_MEDIATED_PHAGOCYTOSIS	-0.150218960073981
KEGG_LEUKOCYTE_TRANSENDOTHELIAL_MIGRATION	-0.0985223050102555
KEGG_INTESTINAL_IMMUNE_NETWORK_FOR_IGA_PRODUCTION	-0.160985090327609
KEGG_LONG_TERM_POTENTIATION	-0.0734118771306052
KEGG_NEUROTROPHIN_SIGNALING_PATHWAY	-0.197739358709098
KEGG_LONG_TERM_DEPRESSION	-0.0931150569564029
KEGG_OLFACTORY_TRANSDUCTION	-0.0608288874536833
KEGG_REGULATION_OF_ACTIN_CYTOSKELETON	0.113783725285698
KEGG_INSULIN_SIGNALING_PATHWAY	-0.107122417433886
KEGG_GNRH_SIGNALING_PATHWAY	-0.18849267412887
KEGG_PROGESTERONE_MEDIATED_OOCYTE_MATURATION	0.0464776691438605
KEGG_MELANOGENESIS	-0.039066041287367
KEGG_ADIPOCYTOKINE_SIGNALING_PATHWAY	0.0108366202729942
KEGG_TYPE_II_DIABETES_MELLITUS	-0.119782284182655
KEGG_TYPE_I_DIABETES_MELLITUS	-0.0727965650004214
KEGG_MATURITY_ONSET_DIABETES_OF_THE_YOUNG	0.074927779140823
KEGG_ALDOSTERONE_REGULATED_SODIUM_REABSORPTION	-0.306834937972448
KEGG_VASOPRESSIN_REGULATED_WATER_REABSORPTION	-0.0239677514759649
KEGG_ALZHEIMERS_DISEASE	0.170022931257185
KEGG_PARKINSONS_DISEASE	0.101088094222157
KEGG_AMYOTROPHIC_LATERAL_SCLEROSIS_ALS	-0.0653675062400613
KEGG_HUNTINGTONS_DISEASE	0.125684722267734
KEGG_PRION_DISEASES	-0.00728248755967549
KEGG_VIBRIO_CHOLERAE_INFECTION	-0.0817638260348346
KEGG_EPITHELIAL_CELL_SIGNALING_IN_HELICOBACTER_PYLORI_INFECTION	0.0850487424963538
KEGG_LEISHMANIA_INFECTION	-0.0668585322709195
KEGG_PATHWAYS_IN_CANCER	0.0175036070202936
KEGG_COLORECTAL_CANCER	-0.139932169636933
KEGG_RENAL_CELL_CARCINOMA	0.0915544711783498
KEGG_PANCREATIC_CANCER	-0.0230040852933398
KEGG_ENDOMETRIAL_CANCER	-0.144279990871004
KEGG_GLIOMA	-0.0332818335065744
KEGG_PROSTATE_CANCER	-0.0879214120169474
KEGG_THYROID_CANCER	-0.0475059543188722
KEGG_BASAL_CELL_CARCINOMA	0.037304195753352
KEGG_MELANOMA	0.0736047278106432
KEGG_BLADDER_CANCER	-0.00777017569447495
KEGG_CHRONIC_MYELOID_LEUKEMIA	-0.124001833601253
KEGG_ACUTE_MYELOID_LEUKEMIA	-0.144174696887238
KEGG_SMALL_CELL_LUNG_CANCER	-0.0877293070393482
KEGG_NON_SMALL_CELL_LUNG_CANCER	-0.276737454331764
KEGG_ASTHMA	-0.139619237370823
KEGG_AUTOIMMUNE_THYROID_DISEASE	-0.101264760729199
KEGG_ALLOGRAFT_REJECTION	-0.096701171330841
KEGG_GRAFT_VERSUS_HOST_DISEASE	-0.0220571519613601
KEGG_VIRAL_MYOCARDITIS	-0.0188038971247621
