# Supplementary material for: Identification and validation of a prognostic model based on ferroptosis-associated genes in head and neck squamous cancer
Source: Front Genet. 2022 Dec 1;13:1065546. doi: 10.3389/fgene.2022.1065546 (PMC9751480; doi:10.3389/fgene.2022.1065546)
Supplement: Supplementary file 3 [file DataSheet2.ZIP › tcga.kegg.ssgsea.txt]

TCGA-BB-4228-01	TCGA-UF-A7JH-01	TCGA-CV-6945-01	TCGA-IQ-A6SH-01	TCGA-CN-5358-01	TCGA-CV-A6JN-01	TCGA-CR-7397-01	TCGA-BA-5556-01	TCGA-CV-5430-01	TCGA-CR-6481-01	TCGA-CV-6942-01	TCGA-CN-A498-01	TCGA-D6-A6EM-01	TCGA-F7-A50I-01	TCGA-CN-4734-01	TCGA-TN-A7HI-01	TCGA-CN-6989-01	TCGA-CV-7428-01	TCGA-D6-6516-01	TCGA-H7-7774-01	TCGA-F7-A624-01	TCGA-UF-A718-01	TCGA-CV-A461-01	TCGA-CV-5978-01	TCGA-CQ-A4CI-01	TCGA-BA-A4IG-01	TCGA-BA-6868-01	TCGA-TN-A7HL-01	TCGA-D6-A4Z9-01	TCGA-CV-A468-01	TCGA-CV-7410-01	TCGA-CV-6933-01	TCGA-D6-6826-01	TCGA-CV-7429-01	TCGA-F7-A623-01	TCGA-QK-A8Z8-01	TCGA-CQ-6224-01	TCGA-CV-6951-01	TCGA-T2-A6X0-01	TCGA-CR-6484-01	TCGA-UF-A719-01	TCGA-CQ-5331-01	TCGA-CV-A6JZ-01	TCGA-CR-6488-01	TCGA-CV-6937-01	TCGA-P3-A6T0-01	TCGA-CV-A6JM-01	TCGA-T2-A6WX-01	TCGA-CR-7368-01	TCGA-DQ-5625-01
KEGG_N_GLYCAN_BIOSYNTHESIS	0.325068856484246	0.302073110148446	0.309830489491283	0.328320193296361	0.333663940642305	0.31183130014788	0.315429133924058	0.334746477498196	0.322909254019568	0.348014505910218	0.338265299231956	0.328696507756487	0.32290102233544	0.314865958856257	0.333983313971079	0.331166276616473	0.327631515874031	0.307636469781256	0.317273082843732	0.313507962555154	0.347997439268778	0.339223312000161	0.309693166847723	0.343814644455429	0.31314575058221	0.316378586694497	0.325931230011598	0.304291714580986	0.321792036480208	0.307967908995933	0.330534135304621	0.321576044648526	0.33599798126907	0.350861070101785	0.314244671405564	0.307533886775909	0.325834971639048	0.315450022042535	0.325576114848815	0.32643675034703	0.294192663961819	0.323850930271541	0.327328209692327	0.308706552516841	0.318824953701065	0.33899221104926	0.288030118259843	0.328351060814705	0.326513361173701
KEGG_OTHER_GLYCAN_DEGRADATION	0.250497075501809	0.263493495760528	0.288327188648245	0.301365104145334	0.298590838844708	0.290743084707465	0.268782508631077	0.279695906082684	0.30131819946574	0.308811956987587	0.283013936445414	0.299555570927538	0.28291645543473	0.28200093367138	0.293551934025348	0.271217541842607	0.292284817152075	0.266854143092185	0.240694972533439	0.264163137309664	0.294804999164733	0.300421838047179	0.280546879482078	0.302771833300884	0.253786914154072	0.253975511759839	0.286309072292687	0.286065673582713	0.274803349019876	0.271568588869479	0.302830455452693	0.28986553023081	0.28926153773162	0.314148355048405	0.258644020377305	0.308730620994231	0.300377802994141	0.251276069765817	0.31190568567789	0.300198915560485	0.277358523663577	0.291029218217813	0.290727552303351	0.312484009389579	0.283164968453498	0.310924690123092	0.283870859555323	0.290436916348195	0.273717525407544
KEGG_O_GLYCAN_BIOSYNTHESIS	0.146318560268916	0.119769614047215	0.139265058147664	0.14010476024905	0.164950742567852	0.121994813693213	0.191398592081663	0.184736965680346	0.13177847079547	0.168253553367587	0.14413968483681	0.168603220347164	0.105030193309168	0.224084028124052	0.143965809938051	0.0764461554185735	0.158101189099113	0.155451339248843	0.125601520046949	0.18738926926568	0.0797487885532546	0.170061757975985	0.137328047864175	0.162090890543477	0.124468994218266	0.152587976135764	0.166020127805479	0.0801013508974028	0.141706697704893	0.135604672905429	0.13859013316655	0.1389395395018	0.18653278540969	0.121067350194592	0.0904533775461855	0.161326608184011	0.17219888536399	0.195813286843736	0.146974523189888	0.15700557894375	0.178770016796512	0.124916999946594	0.101809318840791	0.158456543023535	0.107837539433738	0.166035116609058	0.113646960467082	0.10862238226703	0.157302311149665
KEGG_GLYCOSAMINOGLYCAN_DEGRADATION	0.210172684734969	0.229943089519462	0.255865761340009	0.258723967350399	0.241680632345918	0.21059710869205	0.232200571460266	0.224891322630791	0.200125083988396	0.243470950299155	0.255311120984857	0.226445976546701	0.222790642456071	0.222032507629875	0.217414765539732	0.203962254778869	0.242349888798692	0.213046463048851	0.222056777417534	0.236507972031216	0.221127318780335	0.231070807544311	0.192482863134244	0.251312996667896	0.201492424622808	0.214784655506146	0.243538673267759	0.208855476324697	0.229144222174076	0.221795780319959	0.22713695446079	0.247467039701196	0.262204968614607	0.254297834791102	0.201218844715955	0.218069750331406	0.230869606668518	0.217190031171254	0.216430384769862	0.227639407621552	0.175308777292725	0.237396398383462	0.230149467601414	0.220056489815612	0.212957000084472	0.283831453842104	0.221158528917301	0.251371108116609	0.198938878515328
KEGG_GLYCOSAMINOGLYCAN_BIOSYNTHESIS_KERATAN_SULFATE	0.253402646317128	0.204997074558831	0.284931086555155	0.247278122814021	0.267907369572101	0.239665954059437	0.274244616017714	0.288765578648992	0.261780293737038	0.252711421978195	0.250800348837439	0.260297225761508	0.225471353293015	0.293298425258572	0.223962423711963	0.297549093313936	0.313739376596611	0.188574782780617	0.219709098101938	0.249962059811744	0.249023522833132	0.260621404329811	0.19813583840992	0.300703869169862	0.266456294019131	0.258611737364478	0.278302524066822	0.240109127126911	0.250031488590178	0.232623929840571	0.27197343701625	0.257330531661992	0.259559636446569	0.286882441491402	0.223500349155409	0.206906952688728	0.266826458399115	0.295171458287748	0.297870612459464	0.246337763242715	0.221451170185005	0.224690037785117	0.232070966982137	0.28507800692576	0.279904558538737	0.28626033618236	0.25619684477118	0.255381559212071	0.231062681188906
KEGG_GLYCEROLIPID_METABOLISM	0.183645331111024	0.16179070451808	0.177464036249442	0.186310982063416	0.181661105428343	0.177926419939427	0.188264444071114	0.186281799751353	0.181462141026971	0.188059273806876	0.164188037689538	0.17290888557607	0.169743661556758	0.175604092406457	0.186213081764164	0.150815941798986	0.186485009793504	0.165560232087478	0.168128269552531	0.206990755678766	0.149758572414465	0.165791884594776	0.177864577332114	0.194786565606637	0.192973413636867	0.17194491799822	0.155824308393156	0.151594346073042	0.166191871653004	0.170476748971207	0.169235694271212	0.196216392533762	0.16780028805735	0.202632584379333	0.159334534969786	0.189203384156678	0.170349758568825	0.177693440300595	0.16411989410516	0.186348198611364	0.189372714123483	0.159662851848157	0.170238304286242	0.178064394144745	0.173934697553632	0.193021406296312	0.151689630877593	0.168169865061847	0.156679523447127
KEGG_GLYCOSYLPHOSPHATIDYLINOSITOL_GPI_ANCHOR_BIOSYNTHESIS	0.23878349639005	0.210314260045201	0.242825938868617	0.252855547003869	0.185174964101575	0.252460609851579	0.210191717479403	0.23095957485751	0.226147864001369	0.252532404802375	0.215612128689461	0.263331940795653	0.245789771716117	0.241668018904977	0.230769587226145	0.240757988633208	0.200930020690247	0.217317522019943	0.246100497150785	0.235446844740281	0.247511681957446	0.238644200025808	0.241476360826755	0.248590156501451	0.247986308120835	0.253904343549896	0.235234887300092	0.219028063495162	0.24338329046795	0.206318174372887	0.228080196363704	0.232142658422099	0.207500704630831	0.242128776844341	0.262059179282717	0.249570888736385	0.219512758392475	0.248548669991573	0.272423573176262	0.228727376845722	0.237545993548907	0.228285264419259	0.243219313168661	0.218019350994928	0.239198397106412	0.252551385509646	0.244726977504676	0.234130319636949	0.263132342478454
KEGG_GLYCEROPHOSPHOLIPID_METABOLISM	0.174319442135327	0.187052041531608	0.199106707361201	0.207215348514799	0.193830280224131	0.204169217713524	0.192421670861364	0.191000638274346	0.202353634024429	0.192127548659814	0.18104513246225	0.200549880464445	0.211841071734892	0.21037867012014	0.185139994546925	0.18802624511954	0.194355569295043	0.192867482173827	0.192122619470434	0.212222401195056	0.182682283853138	0.191566095175543	0.20716061646266	0.206329654972681	0.213100845627376	0.197526613103123	0.194008378760281	0.199903364698312	0.201337693679509	0.204996747304686	0.183534881903277	0.20768854873995	0.192530543382452	0.179929341305042	0.179867708832019	0.212093315317054	0.178089556174829	0.198208301112104	0.1943505696658	0.17487111504481	0.200233226119092	0.188260815795427	0.186950283868883	0.211581367531634	0.196577158885589	0.19899934141921	0.185278887105866	0.189900108493889	0.180358041388225
KEGG_ETHER_LIPID_METABOLISM	0.148081056773076	0.151259914513149	0.148804614533813	0.156832821994678	0.197807745263319	0.139651695285564	0.161591037092036	0.165003614889155	0.138271217285839	0.174984873842107	0.154457482968766	0.154497708669622	0.136330640131861	0.141574990950634	0.148264223961683	0.122986769525368	0.148864738945469	0.171662196992751	0.151308168315837	0.183393102605282	0.136680893965994	0.16939689831459	0.188321268567152	0.158706698367906	0.13909120361779	0.155688467097474	0.113410894045256	0.169573061886478	0.162246770528044	0.180744318426858	0.171876639627819	0.160178158037958	0.174044300477344	0.0969966221103001	0.150774149446187	0.149208728792379	0.112354034003783	0.14268801092637	0.160543475294782	0.159176442500594	0.137823358069726	0.189406324881735	0.140763775416797	0.189639429436332	0.135599180039239	0.113994868772181	0.114438564876688	0.139146831658527	0.153899417285817
KEGG_ARACHIDONIC_ACID_METABOLISM	0.0891815535379635	0.132624013986124	0.107295164890864	0.111549108552237	0.168535227545674	0.105397267787004	0.145626081103496	0.115207006745028	0.109772043893448	0.108290352876401	0.0672676429845667	0.101294134976685	0.0715168987324906	0.0883681875100148	0.0929352911312958	0.112698858584336	0.10111486326311	0.118558262052116	0.109878727185132	0.180500561646683	0.0328633995172923	0.105288018031185	0.139723312188978	0.104496518029697	0.102528546931463	0.120337627643596	0.0554354491467534	0.124792548792361	0.10040478737298	0.162163599021576	0.106777794794485	0.167319079029456	0.0835400092367213	0.0426449942919362	0.0836318792818708	0.156811878670887	0.0375304783246277	0.102433226816083	0.112906779024696	0.124702304824705	0.164944484570431	0.12227224655884	0.0660209524571221	0.133200273996618	0.0712327261505768	0.06863427946366	0.0970077480652027	0.0751993923317561	0.108143782128419
KEGG_LINOLEIC_ACID_METABOLISM	-0.0955411520441534	-0.0761082287774985	-0.0592715104242471	-0.0409758425279751	0.000697944385582592	-0.04189086050015	-0.0196089649635528	-0.044589080841281	-0.0530509676114469	-0.0391452711059035	-0.103542983797612	-0.0407427233019688	-0.0829311800912123	-0.0449388479989061	-0.0489576535372126	-0.0886513537513037	-0.0942981676989614	-0.0248897849188744	-0.0461919272397324	0.040057357980244	-0.137550962212032	-0.0485775720964078	0.00480104836461042	-0.0834113854629933	-0.0574110257234628	-0.0254974168184148	-0.104282437064747	-0.0361392537095317	-0.0462253590337725	0.019610318478592	-0.0372497350830264	-0.0286200875623542	-0.0767132489775152	-0.179502755936194	-0.0526169187071482	0.0103207785101926	-0.147721364625014	-0.0545000433730836	-0.0385689103532818	-0.0592842591155077	-0.00202993657174591	-0.00231239353957891	-0.0975433437337963	-0.0447554143468026	-0.10051829373961	-0.126440070389279	-0.105888420626753	-0.0869972706432151	-0.0341049697355499
KEGG_ALPHA_LINOLENIC_ACID_METABOLISM	0.0105042183356898	0.0503369401884699	0.0270328426897932	0.0138779905900775	0.0868100748114741	0.0233941960460823	0.0486710967526052	0.019311564567392	-0.010199251093245	0.0322784884060554	-0.0136141633209963	0.0185240100296234	-0.00326581691189072	-0.0129905805274314	0.016947689674857	0.0161191077881213	-0.00111237922700255	0.0784574091194306	0.0369462247143029	0.116496655651377	0.00267399949499615	0.0311930296856767	0.0741184291914774	0.0053084380076516	-0.0135694512973418	0.0428802805102672	-0.0384024898160911	0.0633180657425203	0.0141933536396895	0.0820427246345004	0.0522160608891161	0.0682901632920126	0.01771894526561	-0.0951441381085669	0.0368498000568818	0.0670402581066465	-0.0625858030766453	0.0232795487202754	0.0445303667976128	0.0219134358660187	0.0247182195277192	0.0890215147771422	-0.00295741968959701	0.0550598311286943	0.0113257208133691	-0.0386018216937401	0.00112583124842905	-0.0132813864969325	0.0365578617115427
KEGG_SPHINGOLIPID_METABOLISM	0.236745606415225	0.22957658839662	0.236051860839536	0.260144812744671	0.284518364420028	0.221791121088302	0.275079081963486	0.273286761743646	0.257587419560266	0.274554189155838	0.220843597835213	0.253711750585159	0.221427237272965	0.239912319606408	0.251620189177192	0.211167421797569	0.251819153405113	0.246325818732147	0.268291176349769	0.295703247916102	0.224169606397677	0.248319390232908	0.240283914530385	0.285611494933384	0.242302647774211	0.23678994944445	0.245400401779628	0.236716639115562	0.237718737975853	0.243099989231136	0.236138828018514	0.24686844411792	0.26054930533666	0.25520966896394	0.249896388092845	0.287190790464315	0.222278659499085	0.245033323222546	0.254129546846839	0.247449516187505	0.253769876453465	0.280620726094144	0.243513255231867	0.272670984749716	0.224710167639974	0.24608290729581	0.242078229264226	0.241284556456335	0.251544120357991
KEGG_GLYCOSPHINGOLIPID_BIOSYNTHESIS_LACTO_AND_NEOLACTO_SERIES	0.147558501634481	0.132039356641042	0.14893818150407	0.17071553043936	0.151532656976223	0.172615529756341	0.167660632574071	0.18106682949338	0.159090852790285	0.139107098937	0.101287939916675	0.189175989209913	0.147262152706246	0.187318021061254	0.15066424519921	0.158126004633785	0.116349220572248	0.135377430362953	0.124686718032082	0.187576461018983	0.0769728479746434	0.164244017232464	0.148621812318719	0.134258516347956	0.133593462518074	0.148073605934254	0.132472824603344	0.142888655659932	0.136355268909334	0.13531759959837	0.123496567797734	0.142591029968831	0.154492245251646	0.0958718240672286	0.142426409636218	0.178799073484388	0.125358825863994	0.187910828814316	0.142231140283047	0.149685220800297	0.183078402653604	0.110347077396361	0.128570776195705	0.133847395300281	0.1165780234967	0.115338674090703	0.153324941990944	0.128948177647321	0.137597090090454
KEGG_GLYCOSPHINGOLIPID_BIOSYNTHESIS_GLOBO_SERIES	0.224697425026504	0.178274352289154	0.202690881367294	0.208632644842261	0.23190625799793	0.201990079621949	0.244705854974887	0.223288669741291	0.223809447992043	0.227199722587582	0.194507525848412	0.226780988284541	0.20400147076941	0.220652092250946	0.21334301707131	0.248566002569498	0.233983136542524	0.211000553933597	0.180189320806276	0.205845553273121	0.162195379542425	0.229816139136014	0.232679651692033	0.249070511122277	0.206869313102371	0.191789299131822	0.2125551727295	0.222224423250693	0.178072412319296	0.207234709449151	0.179516043682775	0.230630268540493	0.205835349845437	0.220333252715147	0.181039643479386	0.222820264968478	0.215073982340837	0.200478454074238	0.217211943439442	0.249228068086334	0.204561949220562	0.170635818591369	0.1967669306838	0.227500482822528	0.196271028115951	0.189871654370486	0.208774319811178	0.183070833544402	0.180048159120437
KEGG_GLYCOSPHINGOLIPID_BIOSYNTHESIS_GANGLIO_SERIES	0.150056561113096	0.157179647561438	0.188359964772507	0.188001310873732	0.203883595454847	0.173194791283425	0.205816210684954	0.158869087317179	0.171933475211393	0.20349040589936	0.188995407493125	0.16882076560244	0.194680643160086	0.177758333672377	0.158505500440436	0.212498427602984	0.223715384832344	0.147299535006752	0.133370001132822	0.13755615514751	0.190662029206819	0.211988116716342	0.158072387383472	0.235019579340917	0.167043757964098	0.137469037233897	0.212456504214096	0.178184413924725	0.153162893887594	0.163322198400956	0.187550496879352	0.211507153936159	0.148396001273814	0.188540502230447	0.144674688327899	0.115343005479693	0.212269425836856	0.171511292369352	0.18646538753965	0.192890503376437	0.114713039689681	0.139471542334638	0.183262330935412	0.194148346228669	0.172062522584302	0.200649063846011	0.204113789779737	0.182181336129192	0.142798592350236
KEGG_RIBOFLAVIN_METABOLISM	0.220945005750041	0.181924220814843	0.195911780713557	0.184015631226727	0.203108926859353	0.200912902485201	0.231295371178329	0.21311254293042	0.199540688118497	0.209154936309219	0.204687180967239	0.177986604110254	0.209255138079121	0.202034579285181	0.212501573526082	0.216364171722039	0.219897360494617	0.178927869968348	0.19911056523897	0.227222955053829	0.225950240643083	0.174005555522178	0.212853836443211	0.237656041784803	0.205524409454647	0.199097133609809	0.196620196346384	0.19550851666657	0.172971079322071	0.237343034547374	0.20345156515946	0.203145968433768	0.195140139232709	0.212653725935161	0.177071332140141	0.173465194105982	0.208471771638928	0.213405415077837	0.202173634487533	0.21124394081017	0.180313858230705	0.198613380635424	0.201813211269922	0.200124174224278	0.200710136959358	0.226244657662932	0.205367635960722	0.224719459459028	0.203566702557214
KEGG_NICOTINATE_AND_NICOTINAMIDE_METABOLISM	0.147279785842515	0.175576877511436	0.179507181258786	0.204663347499523	0.223635986916193	0.162026666743478	0.192662114908763	0.210977295583354	0.153585988748244	0.19206982169655	0.184045573276939	0.177292741218854	0.204519028648186	0.206719161290364	0.186702415979428	0.1558604503834	0.192347132477588	0.178738118132931	0.16049131074214	0.197816933451427	0.187847664323417	0.165225721568072	0.193122912231366	0.201152493183135	0.175682477120289	0.170536471319466	0.169258172348847	0.156352573438083	0.171370400872349	0.188637397210966	0.192924802009521	0.195268993091834	0.206719460541149	0.171260163826691	0.170398983851017	0.162575268430726	0.190350677933089	0.182124955181772	0.177846953728074	0.188899943952379	0.166429752952524	0.198311118810885	0.178125446598019	0.189834435249597	0.164157014715529	0.198989268803999	0.182427873273227	0.199256824123505	0.180620313300513
KEGG_PANTOTHENATE_AND_COA_BIOSYNTHESIS	0.124851629429373	0.115245544687793	0.101352293573764	0.135578725137182	0.157267881332977	0.125988753132465	0.135936952594007	0.155736170982338	0.15045792985303	0.195236339452136	0.139729637469606	0.140592717561701	0.119596084532801	0.168108960096765	0.157608354884211	0.157697608256447	0.140885709219936	0.131843163554336	0.122039030158799	0.15506080250726	0.150293640997305	0.153524439026497	0.142837557879221	0.183492127620363	0.121262385442489	0.163969740759996	0.126008393576027	0.161829668878364	0.132032239437668	0.119898381987743	0.159424115236468	0.138948094644668	0.201943483452157	0.129870317785811	0.164023003555195	0.158337336245644	0.126733609076736	0.142031304149647	0.144210126483802	0.198129065402708	0.168338386771197	0.149644642582827	0.147984115289926	0.130591308463039	0.147305246253162	0.108316080885981	0.13346596224488	0.154011869954582	0.183857731210552
KEGG_AMINOACYL_TRNA_BIOSYNTHESIS	0.386640147643887	0.38023185747777	0.364502201794705	0.379353937936883	0.36068065216988	0.382685732080393	0.361305783149731	0.384239478777591	0.363368228793606	0.363893269685506	0.374434718133066	0.362331338471467	0.389278197866769	0.371468372001971	0.384451002176414	0.356329235524522	0.364722253842184	0.383763269907288	0.373535850384006	0.383167943048951	0.411001711643194	0.372645085335861	0.367936271223129	0.359293494312998	0.398168300854475	0.385441425553517	0.369821273563069	0.372079874277562	0.378490762046871	0.3710040431792	0.371063959877781	0.36624809902078	0.374672579155938	0.407053435584814	0.373548474717698	0.373517078622137	0.362609216602347	0.371969314156635	0.38296160129915	0.379742745969608	0.375545878295512	0.394203012737547	0.365066325185109	0.338687939104246	0.390500707519339	0.389033553665671	0.383196654087511	0.396120533753828	0.358769842192104
KEGG_BASAL_TRANSCRIPTION_FACTORS	0.279126933438288	0.255749828570686	0.261947616309472	0.263827037714767	0.228749472288761	0.232893925681416	0.227670292733897	0.244356654482127	0.249610762694164	0.240852581606975	0.256245777565629	0.249617518843208	0.233037705076351	0.250478895248431	0.255933439698069	0.237873442067364	0.25967572006433	0.253822505874649	0.267794014327994	0.255799243588036	0.268738756304035	0.250928134954809	0.249539228785184	0.252371306154109	0.270378687741586	0.307410697867928	0.248595789029333	0.243205125996689	0.26401698502566	0.247859346564664	0.252621900757548	0.242970924706635	0.256467894471327	0.285293074698199	0.264233401087613	0.264551531476469	0.252695023295292	0.271989953357562	0.273955029648782	0.244207276932558	0.276713902681114	0.256951973378958	0.258560459144458	0.235979948602556	0.238639279670464	0.268934512141805	0.193371510280993	0.252509718539336	0.273536343032606
KEGG_NON_HOMOLOGOUS_END_JOINING	0.26712165323285	0.243239008567365	0.247813185303762	0.248297706635847	0.262103678704669	0.265127999463722	0.254715699165083	0.277610335287268	0.258922151057568	0.261496190908046	0.244910323744576	0.260753157212587	0.286133792033109	0.227681652062166	0.283504021663624	0.255739123959563	0.241494157506817	0.260638135753495	0.27514815990952	0.25380366056743	0.296273370234475	0.251683548878344	0.232828737857553	0.2682774007787	0.245293983387474	0.271378541704255	0.262732696970533	0.227478026521429	0.28861484003345	0.245332746963321	0.286539850923175	0.254228233736118	0.278348512228466	0.276218947444413	0.266305904137933	0.267816777605675	0.274487510211701	0.266428070365564	0.251826443173811	0.272539575730301	0.279608686175898	0.276500286643747	0.276881975599947	0.260475953914768	0.276785049854569	0.281523352238312	0.245593452828929	0.279951963055684	0.268680970407266
KEGG_SNARE_INTERACTIONS_IN_VESICULAR_TRANSPORT	0.285638812108652	0.312190569473912	0.323116989692603	0.310858133814635	0.293894133230558	0.334582665032871	0.300119499191969	0.300465999279766	0.300857594359289	0.291980227839387	0.31239503948536	0.295928027324475	0.316717375863155	0.31657092589061	0.310861416309197	0.297188759800715	0.294283586440151	0.296838776963877	0.307152256206145	0.302946825415933	0.34534263637334	0.31072932467725	0.320199211299345	0.301863179959792	0.290628548239741	0.293841668140431	0.298574490462444	0.310179134791616	0.296485946039989	0.31560211869278	0.324196893527201	0.298367475976046	0.300938743819117	0.296694497205723	0.314566130263774	0.299150084070156	0.305252018119948	0.308719822351589	0.299328054821982	0.304282801701108	0.297218950251029	0.306265049229809	0.324164164333336	0.316002841525551	0.303686794949287	0.318445643548902	0.308225807537634	0.326989586321412	0.289936294103545
KEGG_LYSOSOME	0.331662266040138	0.344058924557298	0.347795907628202	0.360164000447407	0.365779891485719	0.34143911612535	0.350194577847057	0.35056357332844	0.348763904861364	0.375606234840686	0.354715409375215	0.346792563887832	0.346938720821776	0.337359675823185	0.352150867496471	0.340328061474683	0.364818776418425	0.339129275849409	0.344733804080485	0.352512338405641	0.350877029040867	0.354626572008383	0.348741847471488	0.382500505729014	0.329285249583147	0.337916263479402	0.338038608765317	0.343418016609563	0.349308055750484	0.347082189884556	0.352009057015338	0.366962984780116	0.360280208468612	0.355258813460793	0.336280475584587	0.344076108251246	0.357031273556459	0.341473429594249	0.347956093563269	0.360196455128381	0.320709034893354	0.345156038708149	0.359626380101329	0.368621395663091	0.351302309208215	0.353408708544502	0.344614591977154	0.35275535050506	0.343907930122557
KEGG_CARDIAC_MUSCLE_CONTRACTION	0.199105876280313	0.255756419468717	0.198822923698008	0.181018069945522	0.249074120391028	0.216809673486148	0.234373912174031	0.164743783060937	0.178505165002281	0.186982049764617	0.174043114261383	0.170918527991599	0.301645737470384	0.180760254803324	0.167962083491969	0.194249311426475	0.255132686928039	0.168692164527396	0.173598610400097	0.178249676482632	0.196789788853293	0.186999331099025	0.176715800710523	0.186356966163867	0.179038963869767	0.158050695685812	0.179597747243779	0.187703770855131	0.220865294817305	0.261881221170092	0.164346973549698	0.19253735012105	0.177677268344212	0.227301768495177	0.187570382343275	0.179004284679952	0.303215562348331	0.256949520112687	0.170054105740033	0.179184629810246	0.164664277470706	0.162026489516819	0.181835408494386	0.261896047412116	0.207191067541428	0.168806003818812	0.205997029347637	0.178778134856144	0.145717304217375
KEGG_RENIN_ANGIOTENSIN_SYSTEM	0.039334609346814	0.0355594706507009	0.0291175779998501	0.0719210365171107	0.180530077363042	0.0586363762232323	0.137405301435333	0.11385753697632	0.0425309359679226	0.13410831083643	0.158927263041505	0.0601515084905891	0.134353720555447	0.0732636518219643	0.126188503940184	0.0653143796271993	0.148445639369595	0.0956737588803107	0.105878390436113	0.0826676598669134	0.0258034916809863	0.0578543743655492	0.0896717751730304	0.132431091885429	0.0721041551712497	0.0234473268279509	0.018887325291572	0.0199753540632983	0.0823859745595629	0.137713608960368	0.084291681469105	0.0559025098973593	0.16267920224242	0.124561873949507	0.0334979596755723	0.102413727976991	0.109705412061754	0.0744316997506538	0.0400170169143108	0.148230174482517	0.0204533037405297	0.089872698520416	0.0675898289506781	0.0983288058734786	0.0349871941930225	0.0344808912411282	0.0568170620284975	0.0170462129389858	0.086065334013844
KEGG_CIRCADIAN_RHYTHM_MAMMAL	0.320200863195319	0.281650154831982	0.300205734893618	0.260912872118211	0.308452709596461	0.283174196441041	0.360957471382532	0.308800528211131	0.319857642131778	0.296103720566932	0.28287461265973	0.343113417321554	0.237219337575994	0.341002289634726	0.318079450504491	0.226671218738788	0.308216988608657	0.335203096556232	0.285842802755593	0.340021653903943	0.221460977612888	0.277444927479844	0.257007696397072	0.27318206522393	0.226430101239887	0.341812590100776	0.323450012545554	0.281993848794101	0.309777622347585	0.320877965169665	0.29314810121977	0.312103588138368	0.312466605733827	0.248721172011578	0.27515188840398	0.220442631289671	0.288625631660351	0.295689691782372	0.335253139281889	0.288700347040801	0.250743775285636	0.242846120856031	0.315041055012058	0.309434389509555	0.287635303246757	0.303742353795125	0.24250615031168	0.279338969899263	0.374481507866979
KEGG_TASTE_TRANSDUCTION	-0.11396415785066	-0.106466657122185	-0.105135415857886	-0.151416434400359	-0.128676531010939	-0.19512920155371	-0.134277476337004	-0.130468177518865	-0.13073004667218	-0.132691932429032	-0.12336483470171	-0.102777826514251	-0.183341873784819	-0.136970604958333	-0.127140826287156	-0.147610687991178	-0.118619255972721	-0.117108963980716	-0.126659617774146	-0.109084222533796	-0.144598933544977	-0.134319557042971	-0.142943014451373	-0.107497328437794	-0.120887628543449	-0.117255262531801	-0.124950646924739	-0.13093380710976	-0.121244307739841	-0.127212658366636	-0.121655274069875	-0.125951872864222	-0.105300989866355	-0.153937496077508	-0.124935195898837	-0.101231771625266	-0.14737360387219	-0.135589138359857	-0.114059167608121	-0.120890593302695	-0.153523962913416	-0.147603060337015	-0.129215294103162	-0.12199947288665	-0.114931685670602	-0.117951722041796	-0.190470959985275	-0.125851702218131	-0.132582679985736
KEGG_PROXIMAL_TUBULE_BICARBONATE_RECLAMATION	0.168688241197043	0.177739449258423	0.144395748157067	0.137039618373142	0.183021952116821	0.13230998131947	0.159502878903007	0.143367873401867	0.147307584607112	0.176868353756964	0.144653101658156	0.145222190128679	0.164410792969073	0.167225000212829	0.154704733835413	0.1522039497037	0.172999363232267	0.157301741611189	0.156078583358484	0.182634699688315	0.132170466845186	0.173719135976982	0.157048889161129	0.162501910930879	0.161902392894241	0.169645407284703	0.137915446946866	0.155530353310592	0.157512991278311	0.177546537619626	0.162939062892966	0.15113296006524	0.150936809564814	0.177797398251631	0.150315576298323	0.134285959748777	0.185322857656377	0.162270883677142	0.161217993314181	0.176116691970245	0.117554935402667	0.136307491909462	0.140943302525349	0.175232373634134	0.177258928063844	0.131940515977716	0.139008149237696	0.152685911554657	0.164733882845783
KEGG_PATHOGENIC_ESCHERICHIA_COLI_INFECTION	0.366923827882224	0.36695342182344	0.359248521890335	0.367289313972508	0.395734786687262	0.359571466772028	0.383217227868598	0.389049719902577	0.36904870774706	0.389602623102662	0.373703006117929	0.369010113166922	0.355778707110858	0.362517550488451	0.376407066529832	0.335832133958667	0.386180906254238	0.367981285758426	0.36657973895905	0.375787182215229	0.365580111226884	0.378236077770597	0.372602475494035	0.386464364643373	0.36424186345137	0.36511125900983	0.377391568027912	0.369644771070169	0.365393548406427	0.380946057493561	0.383625483824137	0.383456782010086	0.39336863113568	0.36737429164411	0.366007791397322	0.356524299380502	0.377957142260384	0.362166394233651	0.35880509698263	0.383944247885149	0.367734793813176	0.394163593944385	0.376094468110109	0.381684200774723	0.373903446260091	0.367907986162431	0.332888896766434	0.371610499368734	0.362236874667696
KEGG_SYSTEMIC_LUPUS_ERYTHEMATOSUS	0.111328399290574	0.2201232321602	0.0764434593750713	0.155232797123209	0.135306498073822	0.12346616943519	0.121378235693105	0.132750260629543	0.110687918542454	0.125504653578746	0.15115084924509	0.101062332981767	0.171190953669865	0.110812618731694	0.115123867515359	0.145489959347455	0.120730690354211	0.125054921261716	0.128278291568195	0.120504751501663	0.164915209874737	0.115022544956337	0.150971394454787	0.0969301094293362	0.052640208332785	0.169137535889153	0.0777702539726677	0.146990014949957	0.123233423794831	0.1292129953522	0.141353357739516	0.109055081244311	0.130481404298178	0.107669882890665	0.090689822331607	0.0770495809301949	0.115041067293033	0.112601878978434	0.106194272668452	0.0954866982762392	0.121266061469467	0.162855505897056	0.114817043046262	0.0861109565780469	0.108012125190534	0.0523815733397166	0.153491019638237	0.14947445612798	0.174770444290048
KEGG_PRIMARY_IMMUNODEFICIENCY	0.151118031695049	0.147511180281293	0.0587173677816889	0.175506847009446	0.263889367736933	0.17939782150771	0.154288703727793	0.253905589758961	0.202003835477441	0.324122466862895	0.253026117118142	0.16132849425031	0.226738224668155	0.128874501236393	0.210085277287984	0.232065006981412	0.156576323395241	0.19713760601368	0.17373503076604	0.177677574938901	0.267793328033499	0.163021914029531	0.245665450958877	0.165547542544576	0.0330281609789241	0.187649124998402	0.0805476761467681	0.295041572283001	0.139130720114944	0.258552808088189	0.353372646672142	0.128101314943496	0.162270864241315	0.131073031715005	0.134192713284618	0.142834393866768	0.147940817572341	0.0667817186790624	0.207803019051053	0.269664673311084	0.130276363287351	0.232326236066932	0.243048567045214	0.149824835113874	0.116246654929433	0.0563607734504037	0.0934746781495856	0.255073893107167	0.186777692543596
KEGG_HYPERTROPHIC_CARDIOMYOPATHY_HCM	0.137673891044909	0.187768406562698	0.128397272937697	0.107629240141732	0.228801129691826	0.130154618813692	0.21297639946473	0.116395107829511	0.106380811676011	0.132606764071168	0.132453079511695	0.125224112740239	0.224953677638866	0.118013307393349	0.126949234858249	0.0980066697724215	0.233146011077695	0.124864608793008	0.109191213570343	0.0985216157572366	0.0959322395706603	0.123926035056052	0.0999427655631447	0.14701354753524	0.121331949683976	0.0778295303870771	0.141327233215482	0.0960879593856958	0.177351475086807	0.209004770325855	0.117798950343796	0.14369610300858	0.154416595829412	0.177888383558648	0.0960101563466921	0.0971083509045873	0.282430816444941	0.198311274558657	0.095419833106369	0.130244405782421	0.0879152986495848	0.115697133883845	0.120171581414821	0.239220670060018	0.126951647216237	0.127237239589728	0.111957466485654	0.10706743713649	0.0983830580938672
KEGG_ARRHYTHMOGENIC_RIGHT_VENTRICULAR_CARDIOMYOPATHY_ARVC	0.182935907129662	0.197412474720795	0.174086737482755	0.149516887755652	0.23602090547982	0.144366445655363	0.240794108727933	0.171432084640342	0.160314303952929	0.187320216521706	0.177524315656809	0.17375690051625	0.196769041102757	0.170032243399631	0.179849160547898	0.127200180916272	0.24160333570374	0.159058752944246	0.161495079277338	0.157116394551228	0.104424900767151	0.177548516293036	0.139803103390455	0.195415771718411	0.156344336666102	0.149431076277742	0.189907219232568	0.131253439243692	0.198528181835534	0.214332323050632	0.170566556878406	0.189542376033863	0.183399553893325	0.208380678884054	0.14160135487308	0.149406185247112	0.28064450210151	0.201311996011147	0.144793237803776	0.173643089762235	0.142662436346112	0.156297814965369	0.169262082588499	0.24434548561658	0.172828271847041	0.179653900372541	0.141209632723483	0.155277872778007	0.15286621574748
KEGG_DILATED_CARDIOMYOPATHY	0.128643152680883	0.170000415757883	0.117507034988664	0.0964472616443003	0.214616556023088	0.11359559109991	0.202776796784479	0.115782991211487	0.11103971453781	0.130594915590984	0.122703581590205	0.112935574267779	0.205817486128828	0.103635155344883	0.122205571270536	0.0924710964128636	0.217637113780104	0.116531121892516	0.107400630263653	0.0960360653359667	0.083984178664774	0.111720179782971	0.0872518833841561	0.143625027566855	0.107151639424848	0.0704615909657148	0.130444398602619	0.0895446572255862	0.164195332680269	0.188725563908055	0.11579917528746	0.137670338253342	0.133428631419502	0.163340320572574	0.0904667607347714	0.0884058230161038	0.262082573511932	0.176927871680176	0.0916173357461	0.125035795974882	0.0759096250342406	0.106987899713722	0.116835766473088	0.224917904296517	0.118410632045574	0.11409357119561	0.0990696113867733	0.100583048709037	0.0928136119121056
KEGG_GLYCOLYSIS_GLUCONEOGENESIS	0.293581716948998	0.254718975988218	0.255803760811169	0.256463035391947	0.268631950075046	0.243177952549694	0.262764096717976	0.261240052003139	0.25282079602572	0.274124690543561	0.224271108729457	0.267196235142852	0.26181204177947	0.242227732562673	0.262655746316684	0.237318320365667	0.275179022924268	0.270083177851748	0.230676102842231	0.272082991844566	0.254586024048838	0.25676911335614	0.261880753359601	0.275160107546291	0.264376361538239	0.268740715808433	0.23097918931008	0.263052147326019	0.257698586949107	0.265002193454191	0.238023644175196	0.293237003173268	0.233652577170062	0.228021663021323	0.236487190106488	0.292907864143228	0.236794840177767	0.271038557753655	0.27038822358505	0.249794459082849	0.268447842962723	0.244013027824979	0.242951325619042	0.250963264958661	0.257938586183797	0.258008618802381	0.236896439270656	0.251731400878588	0.247475943392195
KEGG_CITRATE_CYCLE_TCA_CYCLE	0.388905243800327	0.390106806415515	0.3792682356501	0.384947284194829	0.407221150525272	0.37059159889864	0.380159347228204	0.406971785835441	0.398611113795331	0.406079536740094	0.38906611713703	0.408802418747137	0.393498590293881	0.394982425055608	0.405064407724464	0.37018888549422	0.396998150921492	0.381934871524366	0.411022418626252	0.418024725713534	0.410947125569975	0.39239412964329	0.386330381709041	0.400276623035168	0.420160389999167	0.426983856557317	0.38658542934939	0.387457082165101	0.387783883060388	0.391137754178322	0.394622357579669	0.401817225542529	0.376483776728674	0.408194425854271	0.389290746056137	0.403486313505533	0.383858865972184	0.387385685209994	0.40109957417542	0.4118645032807	0.411814188455039	0.396958069630955	0.385053219545018	0.381683176869723	0.404952833352835	0.411261652293909	0.355690574503946	0.397110046949539	0.390259992887972
KEGG_PENTOSE_PHOSPHATE_PATHWAY	0.320869737119387	0.316712983986006	0.315200771464377	0.314279338158634	0.308491412953687	0.285960069965785	0.317770697348796	0.299986700608398	0.328757773883988	0.349801712729063	0.305052503518278	0.32591033975337	0.321330618946211	0.282326298808333	0.323504631820779	0.305831504755125	0.336406377357334	0.325169794535945	0.290804438186264	0.320983139788615	0.333016479661275	0.309854195525375	0.312757664507156	0.33102266499417	0.322568905780233	0.314605562494998	0.314972580290224	0.330657266327908	0.308540701632163	0.301121297879498	0.31023746845961	0.344373401869809	0.308014672201648	0.327299162652318	0.322795724103022	0.328835078596873	0.301385414221051	0.311448973380287	0.329769218219762	0.316634331912546	0.323960634954036	0.306919050776499	0.324105771992959	0.313292129212993	0.326797888849085	0.319527629599063	0.318948572784071	0.318193208250278	0.298668629200685
KEGG_PENTOSE_AND_GLUCURONATE_INTERCONVERSIONS	-0.0160911252523012	-0.115671971965813	-0.067013943205352	-0.0409929820668686	-0.101953772492634	-0.133982871513366	-0.0783893311714764	-0.09312675322585	-0.0542024933673331	-0.0666578955091927	-0.0584745826423283	-0.0476670757248477	-0.154442140407787	-0.0829848899151329	-0.10924194436687	-0.0233889441774524	-0.00352948018364172	-0.0668863830354517	-0.140585604733617	-0.00646489667668353	-0.144820549325425	-0.0693943935188801	-0.0494565429581977	-0.0121028661844092	-0.0300887002527952	-0.0225763905502975	-0.0782265579568289	-0.0495422417941352	-0.102674610643347	-0.0724034549141066	-0.132432149627757	-0.0413827292253154	-0.0972905371687692	-0.034241227564178	-0.144331381139672	0.0388527550848854	-0.0630818458902752	0.00618115739987708	-0.0388990525050055	-0.108442294501344	0.0285899796693453	-0.162170213807212	-0.133066103609221	-0.0720124152474602	-0.110586286546612	0.00311796247757112	-0.124373683861481	-0.139894186386929	-0.0315921392333707
KEGG_FRUCTOSE_AND_MANNOSE_METABOLISM	0.298727596110278	0.281833458295548	0.291350680598229	0.295776524183782	0.29118122868543	0.293287247130533	0.292837219617195	0.282503001272	0.273269554840088	0.320455519176323	0.274674792684707	0.300529547425974	0.311047964699196	0.27681336002131	0.298957424656981	0.275166298754314	0.311943279975321	0.290460517014221	0.279868576611972	0.309470733450278	0.314419954170427	0.289080699360906	0.282055575251731	0.310561627486178	0.294576065098164	0.277956258823398	0.283989980932426	0.293599730910835	0.292487306998636	0.275970985956804	0.272537119619776	0.323636785615969	0.277043346027146	0.298287245140655	0.274974156910652	0.303297746697935	0.267180523152469	0.29570971547894	0.282196014563844	0.297162002716448	0.295896608131464	0.28715148272156	0.276474853011691	0.278092206786165	0.284401140074282	0.301885414310385	0.317538383775974	0.314291385623885	0.266923889628274
KEGG_GALACTOSE_METABOLISM	0.285419338879106	0.273653679588101	0.294699369193041	0.286939797640662	0.282444051873739	0.285916825978055	0.278267075183016	0.290890780651475	0.262723392909884	0.309210325014039	0.267109806155396	0.283665350716803	0.305328581153077	0.27235296574707	0.309568602452854	0.275818184152761	0.284172792393417	0.27132871745891	0.262823071284693	0.293604203141633	0.312117885296924	0.282826445578155	0.277914477081918	0.289222972282095	0.254498560705603	0.262276943813824	0.285785435477972	0.277764617222306	0.286380969254503	0.271588864908979	0.274000590634156	0.298188640805756	0.281909167168298	0.295168664888831	0.272065331296032	0.289388881537231	0.272147904021482	0.280131341916378	0.297260685519636	0.281226433812079	0.268647100161527	0.276231565704501	0.294191895995872	0.284436238451748	0.263512490776303	0.314437635300396	0.281661298646081	0.305942706609871	0.265593757136585
KEGG_ASCORBATE_AND_ALDARATE_METABOLISM	-0.0275053951804924	-0.155372567091779	-0.105337377958973	-0.0718446215087999	-0.125615609618085	-0.174996162086654	-0.0849426493527014	-0.109056370472098	-0.103207438861299	-0.115451871352404	-0.0922299853561286	-0.0794272794927859	-0.197391540009781	-0.118148705494125	-0.140056326394859	-0.0746554484701652	-0.0360735619455777	-0.0741883092415035	-0.195984632818207	-0.0395329495002753	-0.187949167449154	-0.0799173392624214	-0.0539353470028752	-0.044718291410428	-0.0679228078349637	-0.0455538877710761	-0.150320108775729	-0.0912623217131347	-0.142088066441525	-0.0835104015130207	-0.166295907137159	-0.0723910503857846	-0.146952037815166	-0.0650971354134468	-0.181988300041312	0.031137184611902	-0.0779226613354645	-0.0161224953622002	-0.10332760116502	-0.143681613105669	0.00599850101835447	-0.185907851599525	-0.189276458192901	-0.122671027418615	-0.151021053373124	-0.0241154080648641	-0.230454313295214	-0.184068249699401	-0.0574993996954249
KEGG_FATTY_ACID_METABOLISM	0.278605953581987	0.231885285415284	0.228185625434531	0.244649516325682	0.248922413959235	0.252857718080205	0.245577175356598	0.263979613212286	0.262804958468326	0.256902587448358	0.225789934852695	0.252023580387296	0.256439092329063	0.233413779861018	0.246305872718393	0.236714059769874	0.234233689731615	0.261095500235153	0.234574248244061	0.275263012550725	0.26106209204047	0.241796183823647	0.260114242842774	0.252890286009282	0.238733550018857	0.271075640113622	0.203188426306304	0.237458397733356	0.250180396536566	0.26585171981774	0.249308531095763	0.263373697216641	0.224848053664877	0.224852491144221	0.241997491994536	0.30207594593274	0.227815091781692	0.25027905449378	0.258409786792718	0.229292527694978	0.270202901916362	0.259940609633397	0.237602397422247	0.214896324941174	0.256487549216997	0.255469764137614	0.226197038186049	0.248634694935081	0.238042692219529
KEGG_STEROID_BIOSYNTHESIS	0.300745614286305	0.345383312165484	0.344282855998305	0.326790979935149	0.331381391491169	0.339398132911628	0.315526119885148	0.336894839733577	0.336326404584129	0.332483497529041	0.313101343105442	0.363790884025635	0.315472384096209	0.335878722177023	0.334707182662145	0.318030876475593	0.337150120704396	0.347351601353839	0.3375941985329	0.378170339161404	0.346856882142321	0.33240972716701	0.372343457855914	0.367215131997736	0.342246145367334	0.336815024034066	0.325249833343272	0.308245895005973	0.334330770053806	0.317262312696266	0.294950030940226	0.398959407541657	0.363656480083096	0.319825849226242	0.369795000708867	0.3404233861208	0.29271680510262	0.324754256165091	0.348048526015271	0.307850599131026	0.363285892495242	0.352366194017049	0.315681516511038	0.306439589471847	0.344288282053822	0.34174846988595	0.356870847855339	0.323556171518764	0.33915732323011
KEGG_PRIMARY_BILE_ACID_BIOSYNTHESIS	0.0727737926190572	0.0240688523160708	0.009102759072604	0.0332963417157815	0.058171340151019	0.0470901140926844	0.053456006524462	0.0274425966473235	0.0547285519231057	0.0649577922017396	0.0191133592495373	0.0617494487456635	0.0159324557453954	-0.0107927513469768	0.0396686222555651	0.0126791863682327	0.0287137485109111	0.0148777469454854	0.0615477423835693	0.0764304580186288	0.0429661447277953	0.0381119712029736	0.0313625791421787	0.0573393225513337	0.00779274610227882	0.0532399276339992	-0.043349563525475	0.0352636158923682	0.0395294348976164	0.0795992059413763	0.0483093513116774	0.0377471917381972	0.0152246525303414	-9.71692265533796e-05	0.0300877211372658	0.0933184921290764	0.0318123614522614	0.019014967600295	0.0225821204519573	0.0539523853167639	0.00636871239807486	0.0544267718473632	-0.00647989860670379	0.0783496112700277	0.0604254363245682	0.0273645884631439	0.01401765379715	-0.00679974458502128	0.0178751322772164
KEGG_STEROID_HORMONE_BIOSYNTHESIS	-0.0781885721899837	-0.104257838662696	-0.0615820734763757	-0.0422623295492861	-0.0994669381351706	-0.101515461603888	-0.0885736374253027	-0.0923259964797006	-0.0888425176484096	-0.088657109268183	-0.122808550183288	-0.0511849026624859	-0.14243189892517	-0.0811682055420756	-0.105463863438711	-0.083840664406129	-0.0490350218874743	-0.0793874519737223	-0.109671150800409	-0.00812539637311331	-0.160535653195343	-0.0739659177874858	-0.0586514788319857	-0.0377618604962044	-0.0650017227207226	-0.0286029156097078	-0.0953710140961363	-0.0790822225577941	-0.126007763867279	-0.0896454943925054	-0.150448145685103	-0.056833332344063	-0.10069244710846	-0.0745152224841023	-0.124436640936706	0.0305223700136707	-0.0952762638643068	-0.0354902429229684	-0.058738411810098	-0.106459723585249	0.016176583254706	-0.13924568253932	-0.13040101732338	-0.0876495140970484	-0.103032944258454	-0.0381304914610862	-0.104367348934238	-0.158309484658687	-0.0627170480149056
KEGG_OXIDATIVE_PHOSPHORYLATION	0.406267966815539	0.423971416885256	0.418990281868233	0.424538783297762	0.400106915287516	0.437266203784204	0.391891633771936	0.390782767042027	0.393224396587096	0.404858749779479	0.403150593819712	0.399976534548188	0.441968376300859	0.416379916700342	0.390973678288588	0.441188996933203	0.400456652093575	0.398146211333762	0.404346080140886	0.414765824450339	0.436478108761293	0.410676908193766	0.415372605196112	0.396839555653148	0.420349715643807	0.417547361795752	0.374372765209192	0.428359147645374	0.403898863315454	0.415318891261524	0.389945279893443	0.409549952454292	0.371012248907215	0.406515171038447	0.416509505559126	0.411383759003305	0.401292168470757	0.411588364117828	0.405558795845505	0.40200242164949	0.395284390832381	0.397938109119786	0.409916340678763	0.390703387443689	0.427786796821889	0.393312854746025	0.437634863060784	0.416913717680676	0.375824093782934
KEGG_PURINE_METABOLISM	0.231822242841475	0.208883972609545	0.215541699502719	0.222726064411478	0.222949649923829	0.218640112452877	0.216219727830483	0.224202210554687	0.215361370494699	0.229927873884786	0.230480897879176	0.212866968302676	0.233937907498333	0.219524917517116	0.232455934413492	0.231462730251665	0.229023600829932	0.214540501793364	0.218541063125472	0.204240838394205	0.239493972425241	0.21237076124042	0.202532127220393	0.223759798033725	0.235297478128732	0.226827998264106	0.220237333868893	0.218543670608105	0.228394648095015	0.210622835091162	0.223951351195916	0.214489251753478	0.21917919030471	0.250136884305774	0.213349302359686	0.208786905908375	0.225669589777524	0.212947453897143	0.231778357953843	0.216421548885192	0.217324317667451	0.22509242373344	0.223690408217263	0.207620737541528	0.213048028159335	0.225833892567475	0.22211077784355	0.230192369659153	0.2122776943151
KEGG_PYRIMIDINE_METABOLISM	0.32155164538079	0.299954892810774	0.305462458955538	0.322679302593062	0.290845962233569	0.328991202095422	0.289346876750725	0.320080398399971	0.29178331451539	0.313646453726564	0.328674488617584	0.302485415798589	0.32889873279641	0.30894058682526	0.325671842632882	0.331533051995911	0.302694683478298	0.31324118710681	0.319329942610172	0.299275991639724	0.352134667071201	0.305523418279543	0.302456956467109	0.305688697570412	0.325342900448145	0.337072615638196	0.298138065139836	0.318781155219197	0.325032873828362	0.30388815822523	0.30065060467389	0.305474687182556	0.296631058363099	0.342234728295936	0.309602761343066	0.313196007923894	0.306417689713715	0.299450057094688	0.324743705847246	0.303234439344602	0.318716843755012	0.326214230439281	0.319044706368738	0.290662656755264	0.288023626754634	0.319366795288257	0.322170244729956	0.334972089315657	0.304538810323496
KEGG_ALANINE_ASPARTATE_AND_GLUTAMATE_METABOLISM	0.210437109654076	0.204121839733422	0.202317155061853	0.192975592293786	0.188481071123782	0.203636156024115	0.194508218113147	0.214808041994972	0.222361317253308	0.203546986524183	0.178604037818215	0.192326095408719	0.201387279654685	0.229969438001163	0.212875073494717	0.179840304475245	0.220401559685059	0.226356007614791	0.190712282175928	0.209454611869012	0.248573069772732	0.211529247971509	0.242302979742538	0.187163779138351	0.211495524814393	0.207718507528622	0.208527705618762	0.230489903921059	0.200701228700203	0.199798338403164	0.197923197730342	0.220177222242741	0.203928012124273	0.202814031164502	0.19469555629914	0.23524895361936	0.187877757378866	0.19414141749907	0.2168417503759	0.219021606516095	0.221970478251944	0.200421354198582	0.20722322446036	0.17338829988394	0.2400524339058	0.205339070001664	0.184422872248812	0.232573085487522	0.188710319799316
KEGG_GLYCINE_SERINE_AND_THREONINE_METABOLISM	0.140816040274309	0.0893286429237389	0.0697087924769314	0.0989695742247424	0.0772112103280517	0.0887322240169499	0.113514692838555	0.0915944645817733	0.115747593442808	0.128008634737109	0.0865660731686605	0.114159969193727	0.131019793451138	0.105164625963854	0.0781614765875796	0.133960961809817	0.104246660166318	0.0847481920490214	0.11168565719982	0.118585471616668	0.142362273036277	0.0734864805097415	0.114778065506206	0.0993309363065682	0.133626450927157	0.137637239962852	0.082452557932323	0.174683156672985	0.0751388346450914	0.130444218739027	0.0744823853847768	0.143892218107601	0.0776070853127238	0.141374146373582	0.0665623186060151	0.134444485859124	0.0763198152578287	0.103926906720184	0.146832450863011	0.0934105154976061	0.127315651625992	0.0853088821784764	0.0906567373359096	0.0866482648428568	0.139005846439916	0.076374759662775	0.154621463685982	0.132083029962197	0.0994120898074382
KEGG_CYSTEINE_AND_METHIONINE_METABOLISM	0.254495888856677	0.237064518722091	0.210192059876581	0.232689767246674	0.221653709354256	0.218221590588894	0.230095797611886	0.232324047215408	0.253938499135714	0.258278236274557	0.241940903506434	0.226810597606486	0.21997727730924	0.24030353382307	0.237397722330648	0.230770317967913	0.238375936014684	0.236410111598201	0.241727593577483	0.231105789614642	0.261148249249373	0.220492776208128	0.229546476312669	0.242389428396202	0.242212638320862	0.24950802210876	0.227613406594733	0.265483570481691	0.233627615723693	0.242243702422576	0.230207334244387	0.243285105412671	0.215440595696862	0.23236447368401	0.217696120411915	0.244024439643112	0.224347737130879	0.218713266184412	0.252825039379053	0.244049292142244	0.251150777302523	0.238286089298817	0.24695502106095	0.233413220890524	0.245279887826978	0.216298225699858	0.216498743333311	0.246977977447536	0.250885877840072
KEGG_VALINE_LEUCINE_AND_ISOLEUCINE_DEGRADATION	0.318754387214813	0.270361850028524	0.264955696405315	0.277257713390613	0.283866838159315	0.275477343678421	0.276373348701944	0.280937750676018	0.297948668223059	0.306307747376679	0.268937373754126	0.285604763621568	0.295884490793211	0.263632255868993	0.265532555679472	0.274388148632418	0.276129114309174	0.27013481600178	0.26389339451022	0.297709487281731	0.31341350162805	0.285344318894403	0.302973640439229	0.28043527843683	0.291616712732691	0.322415428355193	0.253801891301013	0.286735625771221	0.270789228799462	0.279419746644773	0.303888206394627	0.308395547443932	0.271085521563733	0.281002481733503	0.285187598726279	0.313374307337618	0.267708938261604	0.27730084189546	0.312559401701487	0.278749438901871	0.299179074725678	0.280482640756066	0.285005535815066	0.256756341871944	0.298159126523931	0.284556076289934	0.281173528203297	0.288283381838929	0.293629996111728
KEGG_VALINE_LEUCINE_AND_ISOLEUCINE_BIOSYNTHESIS	0.316049964987832	0.312439434417772	0.314339463887712	0.287317238164867	0.329579140091568	0.301969727624838	0.309977046525147	0.338619075261629	0.327299689187136	0.330988362934508	0.325440204891953	0.297840798244318	0.319180185249938	0.301527997660715	0.348306873483456	0.305566830873776	0.328351993946943	0.32402303765614	0.310324492573651	0.315276802914479	0.354776395913001	0.320716250154546	0.289204620179351	0.324997033263428	0.354231856835124	0.34333922601944	0.331391235812059	0.322272788142839	0.307818181363258	0.299453180655056	0.313932783577769	0.323070642469165	0.316850600132549	0.367591717664241	0.310344311100057	0.313735262029912	0.311167674988379	0.297603730892219	0.336568419720582	0.33119419467812	0.336027234409987	0.333020253554935	0.308452272479135	0.283187496563014	0.327754523823487	0.334859920515986	0.327694303251786	0.337603751474255	0.295335540083428
KEGG_LYSINE_DEGRADATION	0.313084038298266	0.277737371253983	0.297239002267012	0.267737051845504	0.291274322836871	0.278453731214963	0.292715315638739	0.309455504010424	0.321777719995398	0.319543102183248	0.267398069351782	0.297842943507927	0.289164843184477	0.261856574404632	0.302328861201857	0.29300401171349	0.294162873545395	0.295964671090389	0.296880113494806	0.29640829256557	0.30080000976431	0.303968502603268	0.288130340853783	0.294991068715525	0.308419319271242	0.314650217951726	0.276839637052678	0.289417970933627	0.294600263343303	0.27974862486893	0.298314578760407	0.305629359386368	0.292772566984176	0.301757742932437	0.30675436266173	0.302130373469848	0.283055394821329	0.286278314772139	0.324128289090045	0.281758227870704	0.307173289017939	0.299403761695447	0.301201386054883	0.268118269939999	0.297370373805426	0.320674465765414	0.245963224052574	0.297335244723166	0.319934757940452
KEGG_ARGININE_AND_PROLINE_METABOLISM	0.284998508605503	0.27672882499154	0.264763809668543	0.265808945001189	0.286187242474927	0.271107177706926	0.280424864369249	0.261344766665117	0.264687844112313	0.26084087956956	0.247877208547358	0.278459984317314	0.281986246564437	0.264851998076484	0.271149240286788	0.239346372218748	0.270419735270501	0.266998642188822	0.246853580647031	0.283355797486983	0.24092700239845	0.276838672639178	0.267663397864733	0.248789129482273	0.280732962472593	0.282902270826614	0.257754720579654	0.273130601181702	0.286873938240168	0.286538856761441	0.249547705035908	0.279641319964278	0.252529943178884	0.259565105524743	0.252186568979261	0.279609398256971	0.270700494206708	0.274108104467178	0.250909727992378	0.241652408453201	0.264289913616873	0.240011722801139	0.247973292228783	0.254619534560932	0.298518576219499	0.263111356201827	0.256785610071943	0.262978747734521	0.244551046701209
KEGG_HISTIDINE_METABOLISM	0.173606894990704	0.111562056141678	0.155314665506493	0.154330271670621	0.161559374622585	0.159887808013071	0.187874729799398	0.185105430836898	0.143058091811231	0.14127848645248	0.12472724829951	0.169755518860654	0.15036230003828	0.132213997285617	0.137294952879154	0.119847441746862	0.135785469822365	0.157389385112978	0.172045084907851	0.197764868067502	0.109628947693488	0.119367617409689	0.176964230116212	0.132967219578819	0.155589782985946	0.150583876251488	0.110007847034955	0.170314378834926	0.17079615571424	0.180562680255529	0.132649394159082	0.190861395431353	0.121119147984384	0.11943527536399	0.179827852915859	0.194172644205744	0.108303451808955	0.150853097133697	0.137621572801057	0.142656129050454	0.175777515983052	0.150307412088933	0.139667771230579	0.159251646207832	0.171637767177598	0.137221607699277	0.111829909880516	0.150956297374649	0.128503368140352
KEGG_TYROSINE_METABOLISM	0.137097652236049	0.091168738295325	0.110860840847427	0.12478300793522	0.112022468674753	0.119292486138161	0.144314514205632	0.124964233310199	0.135112116533521	0.102143041226634	0.0884883714185441	0.117424914860875	0.129921646682854	0.101385639441967	0.0892973813266404	0.0954823939735812	0.101853708340626	0.114605749348066	0.0989767482464334	0.157653012192211	0.0917725466512782	0.0763007438602963	0.135182134234983	0.0905000955089918	0.116524269136597	0.11672168809382	0.0845848649457466	0.111050756461044	0.134284581036181	0.159176627420003	0.0845289161682184	0.134123784921643	0.0824982480624817	0.082910117148942	0.0876877242999306	0.16064069820765	0.0705834887024375	0.128765615377944	0.124627041334579	0.0785697994690232	0.139360066038502	0.0995399866164243	0.098339208093829	0.112925628111391	0.106431740706454	0.111434920557388	0.102139086265861	0.10083746111286	0.0998693198534132
KEGG_PHENYLALANINE_METABOLISM	0.227734664169655	0.190601694862281	0.197506174551263	0.236613311124151	0.21373938476228	0.2040242849677	0.248827625094696	0.250260047789394	0.226586808303007	0.214284016773637	0.179308509101757	0.238027324230345	0.19576779031873	0.195737945728809	0.198061521080137	0.179865750365026	0.217827517133788	0.212644197792286	0.22525653401959	0.242779054323147	0.178878314566829	0.169498016847867	0.234603581233375	0.197147253354137	0.230870375526227	0.224638629252383	0.191468250477828	0.243780664961149	0.242018739300536	0.23027400781778	0.183366311351094	0.27448846198536	0.198999699186077	0.155777568123285	0.205315525948643	0.257392527362374	0.158908739611798	0.213883411963444	0.211359301220726	0.202715676332695	0.248181565769793	0.196785761441861	0.198233883559992	0.230227001436181	0.256878221114734	0.185886106116436	0.213666906675359	0.205375238935362	0.195213601215119
KEGG_TRYPTOPHAN_METABOLISM	0.206185787603381	0.158998970437167	0.132967528196219	0.165065407055495	0.193376906680242	0.171267500652504	0.184574353645846	0.193716832438267	0.206279002259457	0.219454561410352	0.170877466017151	0.184840610687916	0.180728203427205	0.146092401366235	0.166252489722877	0.167558580954972	0.168761997970825	0.1710882693577	0.16364154167884	0.180783567081784	0.189418709615264	0.166014484108086	0.188737446010006	0.16187296840651	0.149121214969265	0.175719921573935	0.142296579622349	0.204115401698366	0.159624762772632	0.170618937428785	0.192250923449266	0.177301511065898	0.150856115868227	0.174269317850765	0.169893251513983	0.176337172105747	0.165964717743486	0.145961215163551	0.181062242790639	0.182699353471976	0.154675716438788	0.159925677804357	0.188327392101411	0.151235454824527	0.179151194780418	0.16177902058813	0.126367979306146	0.186841308503263	0.160430597749895
KEGG_BETA_ALANINE_METABOLISM	0.235578725726593	0.196983866317885	0.194334726153891	0.219453003073853	0.218887384699437	0.218566059000213	0.230507791895742	0.22673132133814	0.214671462074841	0.234019025562091	0.231053972150378	0.225929220533168	0.203467274536491	0.206272402422773	0.232206786647399	0.174166631605291	0.203975470077299	0.225232127615031	0.190544596656148	0.213600563341904	0.226021768227564	0.220063547563946	0.235378617748469	0.194259119822463	0.200102731120232	0.236362426569395	0.191966663988049	0.201944995911726	0.229760480724736	0.217632126787401	0.246055046551124	0.227724135431618	0.199062085562143	0.237223391923469	0.216562365531008	0.232128379994453	0.232376738276554	0.211295519979761	0.224136109658553	0.222809620982722	0.211892744070635	0.23036751412965	0.217536409039085	0.191563207773058	0.221365189660546	0.231829718892523	0.164375843919404	0.222171612144898	0.211723683421968
KEGG_TAURINE_AND_HYPOTAURINE_METABOLISM	0.120686929411714	0.12067256566365	0.0799848095345031	0.126224999900031	0.0828170330851572	0.0926361349419312	0.114703775865599	0.0345992551045957	0.078954934825893	0.0697071206346731	0.074516935748873	0.0834360431165374	0.0490622090516026	0.0875690332959756	0.039060911381539	0.128507361040203	0.0712587727484976	0.0682057802861593	0.0727180416794674	0.0565593007265212	0.060106391037592	0.100551525516351	0.132504190870533	0.0476087482189016	0.110361441148039	0.0310410338065272	0.0477893272676527	0.0911520149760473	0.0560644992551974	0.128770605970075	0.0465793769197015	0.0891141088840684	0.0837507300970678	0.0577444928629598	0.093769465639917	0.137693279291803	0.0563715569592925	0.0659452698908555	0.0917769921088391	0.061496227893493	0.124921787584967	0.0630869355518363	0.0696052706061056	0.0538803357461287	0.179219840324226	0.034053570301355	0.0991670915171081	0.0494949942396455	0.0531977482974902
KEGG_SELENOAMINO_ACID_METABOLISM	0.294601216898151	0.238486601414968	0.252594885986656	0.274696615108242	0.248171312665948	0.24231684017375	0.271837683958976	0.243201800321852	0.270151157054071	0.274334310315026	0.248168751281762	0.251107918761102	0.230514020514342	0.25742769282536	0.241210301254471	0.256994211884238	0.249291803769807	0.238644021061378	0.25423185930032	0.260560828551274	0.284639066597566	0.252189531463596	0.260799284838352	0.258008245077469	0.274492056739593	0.249222347493639	0.241687142139415	0.271859311795552	0.255370206088413	0.272478227577194	0.242096861945925	0.257767777491008	0.244810744349131	0.273717361681974	0.248591561688496	0.29930730530085	0.24272505528706	0.251353310572032	0.272032550457816	0.258138859364855	0.299698783182217	0.266958738228157	0.241160314268197	0.225821288360404	0.289033754736755	0.260851433092026	0.239302119566856	0.24775838092938	0.2531796786242
KEGG_GLUTATHIONE_METABOLISM	0.294040142585797	0.331958969626023	0.336347691198173	0.330163838892655	0.289409134927635	0.296233922418729	0.307153246005492	0.301535220768225	0.320467151078949	0.310297724778051	0.288773680570247	0.330758929191329	0.297155868041799	0.327175119340552	0.282711417000802	0.343390172737752	0.351149604063431	0.317962946394375	0.301084385944588	0.358247997230978	0.294716596936931	0.310522486983124	0.361807901771088	0.362809825056226	0.366436787907556	0.334677412964397	0.267411836975268	0.310500040704128	0.299435810059463	0.340762985605493	0.295641919970273	0.354926582821631	0.264716823756656	0.322151604415097	0.280490519328156	0.402369517135101	0.282897420860987	0.370220907031662	0.354178245581469	0.292484058197501	0.354861376477663	0.27412633109639	0.289858225482556	0.319605446408715	0.303918937256834	0.323666290650516	0.312294857313455	0.296325636416023	0.305249204271193
KEGG_STARCH_AND_SUCROSE_METABOLISM	0.0217637709063258	-0.0299096190700824	-0.00616037063676624	0.010320601650143	0.0105882391090582	-0.0380782452585329	0.0150350508369692	-0.00908304425840505	-0.0200959992609333	0.0150753272618585	-0.00740610989942517	0.00714480594279936	-0.0382756438398686	0.0072563062369633	-0.00933163168546851	-0.00120174950896667	0.056826194200853	-0.00595480164836207	-0.0487712268924075	0.0382442764575559	-0.0269211337083802	0.00256108403411178	-0.000508389358920405	0.042292114251834	0.00517201512976865	0.0366526999041169	-0.00512011146395295	-0.0125617764218614	-0.0177717780301571	0.00484462757206055	-0.0288615146500967	0.0197631313373592	0.0107810083509126	0.0147337931181461	-0.0483661177264932	0.0472781718822214	0.00907561720686634	0.0443523062815587	0.0159085209288384	-0.0125878299423299	0.0234457400555558	-0.0374114842272462	-0.039370612328173	0.013293090557336	-0.0372668465251896	0.0540511410965889	-0.0421858549011171	-0.030053218113182	0.0321016310448589
KEGG_AMINO_SUGAR_AND_NUCLEOTIDE_SUGAR_METABOLISM	0.305061216997106	0.309992754775382	0.30436289069265	0.316634326242982	0.297535065448472	0.315444642526788	0.293461018199909	0.29463858948915	0.269062044642157	0.325372846814925	0.302075107193411	0.300417320918795	0.319995304976236	0.306735108668223	0.31272085606189	0.299976308291933	0.300897079125337	0.288592770091254	0.274179725072169	0.304363044766668	0.356264417783948	0.310926136986922	0.299668301027818	0.322862343503234	0.263687746948936	0.298936975332572	0.294430589406112	0.314240646010233	0.289323987311883	0.307284314414297	0.299328022679075	0.321056475128197	0.306281299727404	0.328649337011755	0.274663697490043	0.314023749612257	0.299428067633087	0.287864093218988	0.308095724263079	0.318156778100459	0.300871009298468	0.295490862312034	0.314424802273238	0.303282637826291	0.29396447646316	0.323422016580513	0.322202737697866	0.319306934677736	0.290203051906998
KEGG_GLYCOSAMINOGLYCAN_BIOSYNTHESIS_CHONDROITIN_SULFATE	0.20416726608268	0.213498450830417	0.281402396114842	0.246395118121342	0.270926740238135	0.23078936844602	0.289712604891211	0.245084983015302	0.241558246167682	0.260050587546513	0.253778512947696	0.257265280970831	0.228337100676707	0.271120036826964	0.252257892406111	0.236112200689534	0.297632919757179	0.224964419809383	0.225747809692291	0.197123344510213	0.215957919738135	0.259394292031981	0.238365335919814	0.279763948422337	0.256835713815982	0.147705522313862	0.292911963710681	0.206509843443682	0.260471667502136	0.242735386175255	0.250471381571565	0.258048023172555	0.260508532634653	0.272314303232481	0.197768847542308	0.232990791380088	0.303044815502438	0.247392462609166	0.235988279033558	0.260276412585112	0.19265680541665	0.218271294172705	0.267146908231901	0.268126547017616	0.293404025658194	0.270011965662307	0.24235412511835	0.250321870749171	0.195765273072081
KEGG_GLYCOSAMINOGLYCAN_BIOSYNTHESIS_HEPARAN_SULFATE	0.159476396844388	0.0896521910371262	0.16348859523207	0.160543695807449	0.140303385119496	0.139819172787045	0.163617441730981	0.143344280838132	0.137345299595179	0.175287617464439	0.129064085888867	0.154167472880359	0.150108471370474	0.160970425707318	0.13612932402462	0.117610998641921	0.167160764665601	0.133399381061479	0.14126133087167	0.128013390623989	0.130314986662802	0.167512357932008	0.138270324284866	0.178209182746319	0.129430764938025	0.125778056869609	0.19466918268509	0.141044159947686	0.127581022111701	0.139344848770713	0.147316725986627	0.12524860598627	0.160557647285334	0.189163110665604	0.0975658110433468	0.097088859814017	0.17649530736527	0.151604960075297	0.142919538259911	0.135538267920183	0.0604609060460278	0.130915512395008	0.140649286075333	0.149963377480484	0.140583974997534	0.174935111495069	0.135048697349012	0.152983656795971	0.142101444952038
KEGG_INOSITOL_PHOSPHATE_METABOLISM	0.21164482775464	0.203783394096795	0.210419858644102	0.205134315923317	0.248790633738243	0.209180232089768	0.23062242375238	0.253766106107416	0.253965250084289	0.242550966496905	0.238524546451504	0.243990055359322	0.208266654294209	0.216840518978533	0.253281157309642	0.203963854180285	0.240707689335841	0.240862489653754	0.245819492542881	0.242355392959145	0.216258948688065	0.230149207249195	0.231873981996637	0.239651318134774	0.234511693410639	0.221874406000666	0.22809819120637	0.212914555611291	0.238508036172832	0.219923869554536	0.2571281283428	0.233161608971355	0.238606007194956	0.254138533848906	0.217955218807533	0.245751590463034	0.249693091007824	0.237149598729866	0.223420100151674	0.221220744887253	0.239537688311933	0.240366261130517	0.227742470461429	0.257964717714112	0.229185585971174	0.240707938938086	0.198042206224246	0.233664636592768	0.24673488536036
KEGG_PYRUVATE_METABOLISM	0.290477451156437	0.270953222125442	0.270703706766506	0.270474376550189	0.259126355366491	0.278787805240162	0.249243985742558	0.261512684320113	0.256111369676054	0.260503179569365	0.242913301004996	0.266140725054319	0.298421943323686	0.251596304010089	0.269142886881379	0.268177305344983	0.254946084136085	0.258995884050148	0.254291181621633	0.285316259099515	0.291106762993529	0.274998707122017	0.26650749343164	0.278272148800412	0.294884550199432	0.298640800283024	0.226311761871996	0.277044154357323	0.259436031009583	0.26692063916894	0.258438895289712	0.29674141064665	0.220054252212413	0.2788536875346	0.273838217997401	0.296588950783134	0.246635770266204	0.26446561119385	0.275916955454682	0.246278933108681	0.278109815210866	0.248304073623855	0.256062932755273	0.235989062723913	0.300551348858942	0.294812194101279	0.268684475102605	0.272624302362535	0.242003028062291
KEGG_GLYOXYLATE_AND_DICARBOXYLATE_METABOLISM	0.31527873128048	0.288692497658425	0.266610404361265	0.303159883375655	0.263657182445071	0.31515387017875	0.264680765354912	0.301733392541379	0.265806774484081	0.289900416405062	0.317599358166073	0.28174463539339	0.31805892187912	0.307777268201582	0.313070088726973	0.329514469370402	0.280177120595125	0.303728099212416	0.287046317346101	0.278452194608139	0.350672026413452	0.280800833410005	0.265889943426271	0.281792458084415	0.297428467394446	0.312589283380985	0.27300676551496	0.305282231787167	0.296289288026754	0.270326527743286	0.286342276787691	0.283025551956565	0.275713291977038	0.32228324273306	0.274793290192415	0.281417923654728	0.274653617275606	0.266794128261992	0.314370553062739	0.286376259936652	0.279637903192082	0.296417509899498	0.304788059047464	0.264558948890714	0.285254561035036	0.301489197692818	0.295490371114739	0.31708961680637	0.265258720620075
KEGG_PROPANOATE_METABOLISM	0.322431892287926	0.27694260040363	0.250684604680623	0.26888551941501	0.263225673873384	0.265708442738011	0.267733529795407	0.269197366015372	0.287713124554392	0.284994789700562	0.243300503391151	0.27522985229662	0.277961202514898	0.235578790490059	0.26424417594305	0.254156927073802	0.264477580646916	0.267265044733641	0.267215748967798	0.285292633551232	0.287400505575064	0.264577567480183	0.279585183991107	0.257750490126217	0.2890921563853	0.305876112176886	0.237124558921089	0.262480407388115	0.267292015576953	0.268582699849311	0.283326811977711	0.3035376290685	0.242013952508605	0.275824500282848	0.280191693858852	0.304667986930146	0.248540527511172	0.262273170746096	0.293851493614944	0.267046401662049	0.294435353136315	0.265474709432177	0.265124458247203	0.239771105839261	0.292344070778613	0.28843664574267	0.237839328257471	0.26470592726841	0.278358006610203
KEGG_BUTANOATE_METABOLISM	0.229035449741066	0.179099696666978	0.209577193423889	0.198907189666866	0.189079198608626	0.217581074353193	0.192314413670674	0.216315637344199	0.205856263258943	0.223404288639463	0.18588528913097	0.213790177292793	0.217693539414729	0.197352344394595	0.216427627949908	0.204070705035594	0.187665326485495	0.203237000274339	0.196968724630862	0.236323628574807	0.197163519641932	0.215114064218632	0.228519261639642	0.196575468828869	0.219785125116889	0.244299449506825	0.175562180364492	0.210864146767795	0.203110641899456	0.208935996486134	0.207809626851297	0.224444656715121	0.158491798565514	0.195799202404561	0.218312100759715	0.243426524864188	0.191212876604368	0.206611152339617	0.227618227798651	0.203464881407041	0.22956556158343	0.206283727375569	0.198788892298068	0.178229942639256	0.225208021793688	0.226227522479251	0.204019040058473	0.20484628515496	0.205120241311691
KEGG_ONE_CARBON_POOL_BY_FOLATE	0.304961092970477	0.210174247444835	0.232178487450128	0.244566898542579	0.215454767889413	0.248662951961716	0.222174643881339	0.261402792093607	0.222302496761573	0.252681212714817	0.262371455285329	0.242546979718557	0.267967690367101	0.230502977638766	0.274169811307565	0.279323423578003	0.253545755908804	0.259717717068303	0.232676002822552	0.239044974320723	0.301110992399999	0.216023920521078	0.239595280388238	0.216448902296467	0.288277821865367	0.279601549180278	0.212880541290624	0.254487698215483	0.274557992660998	0.22588920570953	0.24858252791074	0.228901847038373	0.240284742995823	0.276270225095766	0.238384245357318	0.263514180802381	0.194343074492125	0.225950441835432	0.28705566231643	0.263622225333576	0.290586119411488	0.262724825250515	0.23879557275487	0.213599619061721	0.241906092148295	0.259451730977756	0.251105430825028	0.268710146423953	0.257096081017049
KEGG_FOLATE_BIOSYNTHESIS	0.224796766625512	0.190625009867905	0.204591012046212	0.22610641367288	0.194966997455026	0.232479092856616	0.174853562549379	0.229459759950803	0.184640598809569	0.224123009808613	0.218465349889121	0.187038826009805	0.256301852686195	0.194718707454438	0.23569446844711	0.256090209492713	0.181569011839434	0.25031125141078	0.212046115581942	0.246089039833743	0.275994011782478	0.229305704413048	0.215648965821834	0.195646270154364	0.251983464738194	0.236835530702579	0.222912717508225	0.189598691385722	0.224024694804626	0.1947706387411	0.195861155597674	0.184347569145089	0.217518881329174	0.240460341226931	0.2239624750431	0.225011951317503	0.195665460965881	0.173367430520853	0.183084423239042	0.269869162828334	0.272094235777077	0.256540859779502	0.242667567362084	0.186330090633795	0.248889568483592	0.225603743400042	0.220288368232061	0.252364609249636	0.205305096502199
KEGG_RETINOL_METABOLISM	-0.0642150012059771	-0.113580704558868	-0.0510023645137198	-0.0492315004880998	-0.0858998642053566	-0.0822289780646835	-0.0640700030960692	-0.0808998912048551	-0.0627963874134478	-0.0946165277057564	-0.106061995338771	-0.0470864198596081	-0.160015371525195	-0.0628003984828721	-0.0854380609062122	-0.0633526076527153	-0.0548290797348409	-0.0682181342773869	-0.0983056406303815	0.0124155179400946	-0.156754282678123	-0.0522747783588481	-0.0527829075831454	-0.0600294185007725	-0.0603381434363128	-0.0196383290622319	-0.108100756593626	-0.112853200470944	-0.0802496899580104	-0.0639098530535839	-0.130766026392534	-0.0618621263810694	-0.111698682717411	-0.123287825172842	-0.111317039948391	0.0290872063915204	-0.108846570676807	-0.0206410240930396	-0.071375327901204	-0.105311408630442	-0.0122264442711791	-0.11952223062347	-0.143189241414156	-0.0807303920279559	-0.110118342685039	-0.0914966070620517	-0.0932957895921615	-0.144445387850613	-0.0635796300030354
KEGG_PORPHYRIN_AND_CHLOROPHYLL_METABOLISM	0.110063412267791	0.0576771848025866	0.0760764838845973	0.100965360837012	0.073943858907127	0.0536337245567619	0.080846254127857	0.0821245183610665	0.0880919026621732	0.097737859041425	0.0914516472715335	0.097719340892906	0.0586066520212459	0.0842633413288679	0.0551077929552986	0.119752284831006	0.113886653405999	0.0956620377088791	0.0522760549548094	0.1299347827154	0.0682565359490977	0.0925614209026429	0.107732878980534	0.122584128306923	0.10044852019802	0.128787771642497	0.0787656152585402	0.0978842063692564	0.0589747510552842	0.0846387043945389	0.0510322276902564	0.106958193028698	0.0817431439133774	0.106385866868394	0.0570772028270132	0.14400609506556	0.0816279057822557	0.141605485021573	0.104373527274148	0.0742279260153214	0.132774754684525	0.0488752347268961	0.0612929342285309	0.0716361349911484	0.0647640501052023	0.112430616605164	0.0750834722732182	0.0553825930585832	0.107136865317699
KEGG_TERPENOID_BACKBONE_BIOSYNTHESIS	0.287713867185175	0.310570587272157	0.306434595762249	0.311772347575885	0.289003468704191	0.349340284069713	0.289896831540487	0.29513453428906	0.278081099455923	0.294615117528682	0.30739176670203	0.346311348675269	0.361832717837871	0.272901056994399	0.287226882980754	0.306281425433837	0.271821258999047	0.31825757834941	0.302685678048478	0.362342846647924	0.348283886377481	0.307600253745718	0.291446084169648	0.291308669448085	0.327108199512857	0.342386411954966	0.27466935068803	0.29098414026356	0.321844541628726	0.304875091920824	0.284310220678296	0.324897102018338	0.28215151000331	0.266771246698498	0.335352286528623	0.342378240567183	0.266598512253414	0.27310671980273	0.29319191726486	0.275809396464753	0.334704959579424	0.316490110073881	0.303905523322127	0.268794880094638	0.343385228404691	0.327714508936317	0.349078763591449	0.283375561925029	0.309849646316226
KEGG_LIMONENE_AND_PINENE_DEGRADATION	0.427069591124002	0.374222975657993	0.3639056670978	0.368980318744421	0.383757145399305	0.393799999298089	0.420434833517255	0.395136725357697	0.364726386396234	0.37786673799394	0.372451205504612	0.42275631987153	0.388791081478925	0.371345729853713	0.408333750882354	0.32915114831205	0.360142999169096	0.384637138405388	0.355771098181723	0.413962331249639	0.365951926973703	0.378261339568961	0.3666416908638	0.358938397718528	0.376581501941904	0.407683549881194	0.323345774213978	0.348132291354514	0.39602455352339	0.389246415185603	0.398534670779888	0.411860411392103	0.356036450934415	0.399741038850504	0.381117380174129	0.380997667886101	0.383377810268091	0.381923261518546	0.366510587130768	0.369145051288257	0.396181093457405	0.4185883988567	0.369395610080896	0.334783916272525	0.393387144759897	0.398064486236824	0.324427419480789	0.383546443807659	0.358283719987882
KEGG_NITROGEN_METABOLISM	0.0481254231415793	0.102794503946051	0.0859006968632161	0.0555577003041969	0.0803630073995689	0.0672452977503226	0.0742745455860334	0.0793695141815813	0.0238275472319242	0.0738138135123451	0.0763769425957216	0.0969700616169782	0.0675988927539647	0.108136073612045	0.111379929303173	0.0338741718931916	0.08811804990731	0.116464530050831	0.0537475040809609	0.0948634740468672	0.0739385641677173	0.0977379049747587	0.0723036068851468	0.0752558347751414	0.0509241083567053	0.0958463492219906	0.0703839614109246	0.0704835320687732	0.091390910173304	0.0676515369863546	0.0766100439411939	0.0786758767952436	0.0994316326963888	0.0656755414944153	0.102887420681951	0.0678429959965403	0.0768889014795929	0.0922343329709875	0.0819083593623837	0.0649764059508429	0.0186105391357133	0.0689756138140423	0.0625212929298711	0.0806585153310365	0.0626976646392891	0.0901428351605693	0.0812138541324013	0.101601570052091	0.0766484647772767
KEGG_SULFUR_METABOLISM	0.109006557039859	0.0989500072968672	0.133410842805193	0.175893367372643	0.150878094652108	0.0929716388431	0.121873866101739	0.126660506769657	0.0578110868388297	0.133858874237779	0.0842152821696284	0.121835110538828	0.0633155390950065	0.0896452744018336	0.113699370175853	0.0973852891948335	0.069656320389215	0.102592367162758	0.0836518900398848	0.139582388154902	0.143244582903234	0.141439136705043	0.120634231166347	0.108118601602659	0.0527002751613015	0.0988370943161164	0.089382411464894	0.120788043850246	0.103685326840995	0.0926934114274721	0.0691527171762579	0.146601734125523	0.113708725151698	0.158916907058657	0.0917394988150604	0.166130545229975	0.106013234110541	0.12475568592491	0.134415872420741	0.134261515157252	0.164724092378788	0.137731899379952	0.12503428380797	0.098311401035806	0.152574443522324	0.111481979041716	0.100228311982597	0.0928638140185313	0.106845175542753
KEGG_METABOLISM_OF_XENOBIOTICS_BY_CYTOCHROME_P450	0.00320745914026326	-0.0172763342455389	0.0250624974822154	0.0192717450718888	-0.0363282728743301	-0.0381439404467707	-0.00875894479022466	-0.0146563373103246	0.0147339163706651	-0.0174172074024384	-0.0616593592598956	0.034499377922404	-0.070354626797897	0.0344443218947384	-0.0455914387287829	0.0142576097003174	0.0603352603292619	0.0181432824342658	-0.0494361780514928	0.101851493583107	-0.116444016265387	-0.00839532933970309	0.0645751539297524	0.0653068461231458	0.0643847815127555	0.0603437352722604	-0.057649308312392	-0.000514101006103601	-0.0209251902972516	0.0378620567045284	-0.0668976661162051	0.0474406145410287	-0.0719013444526312	-0.0267929035625141	-0.0699142751367939	0.15248202891774	-0.0619846944398164	0.102702179331197	0.0604224345823195	-0.0573526966679896	0.0992942703601826	-0.0761265743519607	-0.0698067114727483	-0.00927536440897529	-0.0631985079906845	0.0249020761249207	-0.0277441931100767	-0.0705965272936441	0.0150778324000178
KEGG_DRUG_METABOLISM_CYTOCHROME_P450	-0.0149158212935369	-0.0569007548070188	-0.0223380154077742	-0.0258115594967266	-0.0470371215794218	-0.0743782616194325	-0.0137047689256982	-0.0379137603754676	-0.00551943744140466	-0.0254758181958699	-0.0689377077915973	0.00433283841217072	-0.0918184874176833	-0.00494742284144901	-0.0731568233818304	-0.0249982223043846	0.00292771575350626	-0.0311732706981153	-0.0702800218749253	0.0543009930781357	-0.121067204604133	-0.0446347300870059	0.0270710957687432	0.00799682006589943	0.0033821206165543	0.0312544735998276	-0.0858007547773186	-0.0336380914908571	-0.027867465436633	0.017990774433611	-0.0840210545716942	-0.000366446556797974	-0.088151517353499	-0.0710563924965452	-0.0892049239018323	0.102124867886931	-0.0963881822866985	0.0558961727941074	0.0237961039609912	-0.075385129861205	0.0545969073288009	-0.10671996637603	-0.0837729325296303	-0.0183450363557371	-0.0756537661644162	-0.023574279409857	-0.0789545774788087	-0.0926569235991504	-0.000181835583955667
KEGG_DRUG_METABOLISM_OTHER_ENZYMES	0.0248573725444557	0.00895648866703755	0.0569611502186735	0.0769231328284146	0.0277199610876666	0.00921761062537785	0.0472794766382946	0.0374786811455711	0.0228020930150888	0.0259170599836903	0.0474456840494244	0.0482743638104697	-0.00540652448800286	0.042944125003909	0.0188262356685736	0.0398919716240874	0.0612479448271384	0.042948734016151	0.0130614060881429	0.0858293007412454	-0.00308805556205532	0.0448034380988663	0.0395732555554671	0.0577273846795224	0.0505021836893524	0.068314526243956	0.045505779904494	0.0282185169632932	0.0461102811497019	0.0436137292923916	-0.00521183320919943	0.0606310770689128	0.0221117531013068	0.066591698298339	0.00171396928511805	0.102606786020791	0.0360432087604274	0.0725486797868973	0.0314727323169598	0.0413245276606953	0.0982788010159093	0.00580423684739197	0.0125161532530109	0.0372235066237428	0.0147895120388006	0.0832131335975012	0.00428944794116769	0.0121945004468005	0.0512536845890311
KEGG_BIOSYNTHESIS_OF_UNSATURATED_FATTY_ACIDS	0.296432719851058	0.253655137640547	0.256470815399394	0.244984714967854	0.244602595084383	0.269658168283258	0.275884722442287	0.262955600917776	0.246543930907644	0.274941066914629	0.248277057758352	0.281665147567822	0.270792969125949	0.262619555018555	0.278920662474125	0.295115774079189	0.274677841111032	0.269278985361484	0.272514349129104	0.321217386067785	0.256664531450874	0.238115007792669	0.256788543757618	0.29406318875941	0.277750331101991	0.288116927396943	0.266294340731943	0.250104262541402	0.255258844059152	0.251699997314207	0.227481438602785	0.288246181654517	0.238089109586233	0.276340521651568	0.242506722693632	0.29837051581635	0.270726644561269	0.261934226643742	0.278136711042005	0.247145647813182	0.280060557275752	0.272613497928172	0.268389533440466	0.257058363933009	0.287812582403475	0.303884740339668	0.275848508347224	0.253688133570864	0.250030282395695
KEGG_ABC_TRANSPORTERS	0.0493830448244154	0.0290539384585321	0.0503156233452096	0.0536792485383276	0.08007075792008	0.0456152581838128	0.0497818127044245	0.0845628062701242	0.0594718601224884	0.0734605439116043	0.0501903466708207	0.0899841228415387	0.0434386158357995	0.0582672783957979	0.0709070804803449	0.0271702598789088	0.057541686011292	0.0816461011174522	0.0774927159653757	0.134128412626387	0.0408477777126193	0.0725503261846018	0.0474643253457011	0.0880320947036578	0.0689396854428121	0.0363249449936929	0.0394053963663648	0.0410255221590418	0.0623008585985327	0.048816242282959	0.0746666131492911	0.066304936843427	0.0792711933350946	0.0795387094031429	0.0485698193948011	0.0839439811594045	0.0600344951580449	0.0815059922648782	0.0507492691995071	0.0658859328087107	0.055487712986537	0.0516652667375611	0.0581764497409369	0.0525727719801681	0.0478852518051434	0.0830981885808782	0.0476106262876351	0.054979378809646	0.0835071234529804
KEGG_RIBOSOME	0.556053416774883	0.556283835276998	0.543487731030099	0.550146801491869	0.538768311664314	0.554723192131445	0.542722440684583	0.534922536526471	0.548105263898762	0.545240586075028	0.544365822839534	0.532022340149068	0.557391657345163	0.551235781475074	0.548091823367372	0.562627394388962	0.544646179528164	0.538589312602198	0.5384940561149	0.53441965390209	0.563444943068939	0.546856490819444	0.541934969324897	0.533051156896913	0.550704775023032	0.545440919513698	0.540285547987092	0.559962170593884	0.544414396398722	0.547243107459947	0.544632533813246	0.541581394700881	0.532838035832665	0.556739077452018	0.543047501584027	0.528627170411737	0.545910767932189	0.549341214024653	0.542994717480154	0.532180268117506	0.531107604942557	0.540286076932367	0.546113715895888	0.524872810654004	0.545851815096224	0.537474769725236	0.558034433180773	0.548591716876437	0.51832377280072
KEGG_RNA_DEGRADATION	0.346557467471373	0.349478362493797	0.3565404609045	0.345330132910579	0.319688510677186	0.342107444703016	0.317698388428617	0.335604231673493	0.336355685606735	0.336208876041253	0.349406511466124	0.33802823594793	0.36222583680068	0.335041093935679	0.35649908725695	0.363203990840967	0.335550483348933	0.346614586712517	0.347549626150983	0.330233854008462	0.380991403510451	0.338670223068504	0.333790907192547	0.339336874135262	0.369140044481442	0.364857827600222	0.33092148610932	0.351136043375148	0.348673162911238	0.34593663602252	0.341650058030913	0.320287781048121	0.339437475017487	0.368820100326817	0.366724186578292	0.344098794897399	0.350456613208816	0.339117713546538	0.371890282977769	0.333427654753104	0.353288672845215	0.348355354084117	0.345872237801441	0.316915013930416	0.343408143630222	0.353074727780887	0.321054096463935	0.362786927591411	0.33158784434933
KEGG_RNA_POLYMERASE	0.344488180157036	0.333143550761184	0.345627884490964	0.34223579588515	0.314973313772624	0.361359101726137	0.321137193556346	0.328151711406844	0.327581773420249	0.332582625720928	0.343070782854536	0.318191551052165	0.346116779157716	0.331071220003685	0.339442669454321	0.357353078018235	0.332951718521222	0.330939126850407	0.333936301290228	0.319368194331201	0.391943385841928	0.335721877619119	0.326969694515581	0.330495341755267	0.353382868155548	0.353635300621992	0.31708735392352	0.354508412701311	0.342687436731453	0.337739420171212	0.320217705614944	0.321396097819991	0.310100316036225	0.374923662261056	0.357145968457606	0.340881575935266	0.33030028609461	0.335155594863902	0.344879890828263	0.325921044618603	0.351007778434613	0.350811962678211	0.346200965617721	0.29815372946128	0.333348248318763	0.329156054109527	0.353526865406916	0.348349606384622	0.321441100133534
KEGG_DNA_REPLICATION	0.435190706269701	0.355497849193111	0.352883342086584	0.358015973042106	0.318392666550372	0.373959046021785	0.311429284501681	0.34947543520983	0.370521615536368	0.383375689915318	0.395031098229371	0.342250644423629	0.416813362689419	0.302379918784165	0.361005685967077	0.450079561383469	0.35375249768658	0.370457823665655	0.353756239413501	0.32297896944785	0.417121562334936	0.331844773996992	0.340395812693061	0.341051040566112	0.4221112656077	0.420566008999075	0.34756740882706	0.391631885477124	0.392816628163555	0.32457633261355	0.367179232650389	0.374541301780907	0.337758759573326	0.382232240035223	0.362415911045495	0.352684464734951	0.333023419722879	0.323165721701457	0.424466521074479	0.349375468760624	0.384945427892327	0.350647399545912	0.393789730959004	0.3409431868755	0.313016984673681	0.35370146731588	0.387720581732652	0.379696925126601	0.415403981118979
KEGG_SPLICEOSOME	0.447348426592496	0.446606043059081	0.442140349332212	0.441999236211297	0.414684810675676	0.442755621021101	0.413421113656721	0.42266880843196	0.432324873205376	0.432882318288307	0.454251269573442	0.429393635828023	0.445830354359972	0.43908691778444	0.427716048976581	0.454001701833979	0.436862645178277	0.438687395517609	0.431217266187324	0.415359292885395	0.462596371795779	0.432821792876816	0.434961131285363	0.426145661738812	0.462492218400098	0.463966164279677	0.42641033948414	0.447887784032605	0.453223095108265	0.443193574510721	0.437006840442522	0.429369576322348	0.424094152130519	0.447821709923697	0.448071763862903	0.439205133707716	0.424471445102196	0.431055840036489	0.453234591072001	0.425665159933891	0.45049130417005	0.436298647673526	0.444265470194517	0.416858976458787	0.431270335345441	0.440164501892607	0.434882469401502	0.449387132877396	0.444508985596542
KEGG_PROTEASOME	0.435398619387116	0.452283202543349	0.45740992617348	0.477009388086419	0.44049514407412	0.47643313983365	0.436008851283498	0.458326783395488	0.442533965338765	0.453490312193224	0.479981973887681	0.45217480810705	0.485458615113039	0.464148758785911	0.467799367389455	0.455963990702185	0.445613471896885	0.46697455583784	0.468130869877639	0.459914482131331	0.4883936223775	0.456679694282581	0.472017994909612	0.447171720921462	0.44996173773932	0.470422139007946	0.439835743037193	0.475716062300918	0.471711334006487	0.464556513260943	0.457755988698422	0.445881110694925	0.434813991873483	0.462197416619558	0.451244355844382	0.466820420110555	0.457438259493072	0.448153881260821	0.454390638393861	0.450592165801119	0.470445023490545	0.47163790118342	0.476919437918806	0.434204936589584	0.446693974917989	0.447996141436731	0.464221114878869	0.479780788461537	0.449920219580127
KEGG_PROTEIN_EXPORT	0.413390093582751	0.432156858243819	0.42824689698782	0.443986349516697	0.427802563367146	0.434111708604781	0.414046327055705	0.406867861776108	0.416502134799864	0.431653854743067	0.437101887622748	0.427989365582304	0.440652629000609	0.438417863250441	0.427445155824771	0.435875715912265	0.423781930916449	0.408360256133802	0.410173015034624	0.420512585602702	0.468045338749589	0.443677505723638	0.417496488387557	0.436741033168045	0.425119740531412	0.431101868114276	0.412826902273577	0.436697224310463	0.423812405825063	0.425675538288716	0.426022137449638	0.412480906722234	0.422692239928275	0.439339359501272	0.436586748840754	0.445414970482385	0.428439756856272	0.432303174743573	0.435082356242002	0.424409234948591	0.413551713441451	0.423523035931704	0.426060200674886	0.409861500633322	0.423347269635061	0.437719397346182	0.428377404640609	0.439520366932347	0.414271439918535
KEGG_PPAR_SIGNALING_PATHWAY	0.122054809236487	0.132205206394054	0.133839372741553	0.12792199940479	0.161247203415455	0.138706836149127	0.160106737390062	0.141237558580022	0.134989969689015	0.158600907964262	0.134180657115156	0.149259790415758	0.153633002609033	0.128943971892886	0.155716086719703	0.119764815507957	0.161794397623686	0.144845278918154	0.144227242206741	0.169837269718246	0.133607998391348	0.145685322172353	0.134094069850264	0.182398970819918	0.123856877329436	0.142406780094138	0.135910127009221	0.139597344258081	0.137628572621579	0.182701138228093	0.170509203041164	0.171268003034265	0.1370639923172	0.129465136913498	0.12103526829653	0.155676632683222	0.129967579982062	0.134201493710853	0.136531950022936	0.164209525854054	0.139968088726722	0.145777122568635	0.143097393076353	0.150829089752699	0.169018177061721	0.144822147041264	0.151965920750073	0.134115688862377	0.151500568980457
KEGG_BASE_EXCISION_REPAIR	0.379224395707479	0.347686817565327	0.338452114659807	0.340015824738745	0.300182304230575	0.365824151362021	0.292865258547021	0.326748763657127	0.356232893712421	0.348153549328766	0.354524141252954	0.310397603198175	0.379306257563152	0.318286674714773	0.342813391046136	0.40736147345706	0.321975408907961	0.35221075745654	0.347748096560236	0.31839638049444	0.400800643634088	0.326838980360996	0.338620380980505	0.315328475100453	0.365380579886122	0.377875864031058	0.330263536558919	0.379695249456435	0.35359523348427	0.32498969689089	0.342315843681205	0.346901575866291	0.304523350024604	0.35351877008996	0.3564140649521	0.350940304411466	0.314094478348884	0.32382157394154	0.368057459696146	0.326038843637465	0.352069087100583	0.336939686116496	0.357775270875269	0.32347042024149	0.328625071061403	0.34578912963853	0.36817776790106	0.37056548000646	0.357517319174465
KEGG_NUCLEOTIDE_EXCISION_REPAIR	0.366050258270221	0.329305501421388	0.324016344762606	0.327752439459082	0.292171438223355	0.344226316448575	0.286845612045365	0.317041767493298	0.314707726629645	0.319821113235553	0.351567295756091	0.314774649040158	0.361415496456263	0.29598944832506	0.329372581169622	0.369357238049921	0.30935051652817	0.318588992832346	0.324275115669115	0.313284284637517	0.373169060915516	0.307770037917997	0.322512175910193	0.312526194890546	0.349794627175171	0.368585621621279	0.309667593299608	0.335597178608116	0.335656985027465	0.310441178588047	0.322306163241735	0.317792713291409	0.307181324583951	0.344321382068061	0.334310913776988	0.321002034380983	0.30491142892668	0.32032843409953	0.362127891197247	0.309533507068845	0.336246664201174	0.324548538253884	0.340464973294531	0.308617520466511	0.302317845542061	0.334425206188111	0.350840620732506	0.349069517764891	0.343058126205394
KEGG_MISMATCH_REPAIR	0.392981577198623	0.324453563932103	0.325139522672406	0.320894741726948	0.295001599222518	0.327215410468213	0.280078787397227	0.317526890372237	0.344931420028965	0.349965359670236	0.357046678784529	0.31400040393502	0.36588215378912	0.274897019725416	0.32907108512802	0.380226371942957	0.322990212500273	0.3296870282931	0.314672891086022	0.309788289880753	0.368077577893814	0.310167075321078	0.306034788309082	0.310221450521032	0.369655997905237	0.396141473651087	0.310145496043048	0.341057214223261	0.358028163029631	0.29069144463609	0.34276867248977	0.333357864884692	0.321872466688182	0.351474208103978	0.34075592761366	0.313652239711021	0.298125500944825	0.306334330411584	0.403284150247703	0.321717063687811	0.34760928544324	0.326088521329029	0.35332904852675	0.294369327091225	0.309788190549572	0.343235829396934	0.345024927109995	0.343774029196014	0.370289368680579
KEGG_HOMOLOGOUS_RECOMBINATION	0.253014147172922	0.215604433134212	0.228975036561604	0.22380555142911	0.169598586541831	0.242410427755368	0.1731548704549	0.209167111064396	0.244269256319573	0.217052211062895	0.243137698140803	0.203402109447722	0.264177182490299	0.184960457638945	0.215309596136836	0.289941844688301	0.197497121866329	0.227020213792437	0.222749611987463	0.186809920439249	0.280966865297178	0.212152215735431	0.197889054992916	0.216463860175402	0.265994681364868	0.251625548286545	0.19208227327351	0.227613128899791	0.256217354218641	0.180652666516207	0.214541200346009	0.225009607688865	0.211026894778566	0.24403178653847	0.230263412628333	0.207732853090773	0.187749569276856	0.206792819254388	0.264557941002102	0.194741652498337	0.259779771795368	0.209445667129492	0.246040751754316	0.180998141054572	0.186066689618656	0.232756106845179	0.258263528719325	0.238977361171998	0.232086049426927
KEGG_MAPK_SIGNALING_PATHWAY	0.216604921688065	0.216952890176932	0.207021492406991	0.198003395618421	0.240401852564808	0.197018696498529	0.228946872927034	0.21593253840292	0.207579350087144	0.221818181085551	0.2166592456493	0.217688850042751	0.199854469254014	0.214360772700693	0.212037644744681	0.194603828784298	0.235709421286049	0.218059307982922	0.212186117117759	0.208094168772229	0.197496148961583	0.213258922232552	0.215261962276812	0.218491677747092	0.216065667318774	0.209361856969473	0.225966004494157	0.200952824688094	0.215161434357346	0.224109131694099	0.221160269963285	0.216855620492968	0.227573663724329	0.210263774480716	0.194517575645577	0.201453541596701	0.22527646392088	0.212697749212986	0.19975872189886	0.213415570683346	0.200971167431418	0.214086011287584	0.201946379395441	0.236010470383553	0.202918606632325	0.2109890285551	0.187947504643027	0.203003942865567	0.207982563891659
KEGG_ERBB_SIGNALING_PATHWAY	0.256642771577554	0.26139069405579	0.275312796974192	0.254655112270021	0.300730985347945	0.25712417107338	0.297751824861175	0.295925415836933	0.291591165857848	0.284751291190482	0.275480597354843	0.29266015421964	0.250478631874435	0.290424745866358	0.297396068734235	0.227077840699511	0.291121523259523	0.29376581290648	0.280671036159799	0.286454175576266	0.232341331547969	0.283884910984694	0.257417947165175	0.27808480646113	0.253001491241147	0.273207747497128	0.285284073841793	0.24451384502539	0.281711748061114	0.268914398357056	0.282413767427695	0.278240422705491	0.300848283045339	0.279878278770356	0.280659584356701	0.272478770555523	0.281895038688798	0.286010653463529	0.263660276619482	0.268328070054041	0.260255877134997	0.286619611756809	0.267206692348555	0.300946810585546	0.271622190038545	0.302745450256615	0.225234841329484	0.270432302094098	0.287977311147348
KEGG_CALCIUM_SIGNALING_PATHWAY	0.0581668812606473	0.0760494969538995	0.0674887349346767	0.0642529288851774	0.117844806098523	0.0600416909394906	0.0976888003175419	0.0846950770838281	0.0734921281666925	0.0946925803704199	0.0776214469812884	0.0707306142850756	0.0896713515772154	0.0612578393736066	0.0836399930767723	0.0456682490424019	0.0979390483772811	0.0656377054269456	0.0870499978671449	0.0773469198555797	0.0441291603290582	0.0673930826252992	0.0667537018010509	0.077169898901963	0.0726919112943272	0.0533436373897612	0.085535526840276	0.0564560015482188	0.0744951757705068	0.0812938395529882	0.0780566075791767	0.070966719509065	0.0835359250790545	0.086934851594172	0.0645251003299523	0.068977957833284	0.101411809586703	0.0751151191566079	0.054267975352754	0.0738572033173922	0.0622756829187126	0.0693190478449504	0.0625415232692898	0.109945259615062	0.0691013221519282	0.0731617288766277	0.0582014492710007	0.0625237335724021	0.070312965113165
KEGG_CYTOKINE_CYTOKINE_RECEPTOR_INTERACTION	0.0938875023059038	0.105104870086317	0.0637020603645265	0.120996864245087	0.178829512488994	0.119752763017693	0.122960846316002	0.159350231958224	0.0900616862115095	0.169042725586928	0.16413414307211	0.123066338729677	0.12553130646969	0.12708102411537	0.146917548961893	0.108293147520175	0.138480274654247	0.123497669037488	0.117670549005266	0.0888295568055816	0.113918885910172	0.125362713289327	0.114408566048941	0.110591086128157	0.0407468506592967	0.0839139890555058	0.0927551355862398	0.13059941216389	0.105054026534064	0.142940440911507	0.137604662118918	0.104242597147845	0.166677905813856	0.0868384006832838	0.0843114097957002	0.0534536377398841	0.116719687885544	0.039402054969201	0.0567119218128828	0.143751636015129	0.070752215027597	0.151252219655249	0.112594462718563	0.12608684483752	0.0586451573006319	0.0675468368404835	0.0768165943925849	0.143204926114774	0.108772844937297
KEGG_CHEMOKINE_SIGNALING_PATHWAY	0.200080591251088	0.204526941306804	0.170131140697943	0.21871704483752	0.278352028329949	0.218091599312782	0.23221706911687	0.269386342355956	0.220526274661626	0.280686889703728	0.268751476496899	0.223629365309109	0.230519621197819	0.222844619528127	0.251567456393999	0.2223048769055	0.246353522504595	0.236036768238523	0.226845051604723	0.217413449746774	0.228050297336538	0.213073120707033	0.226798986277305	0.247933292236988	0.170160765569465	0.204137501580042	0.199945979126542	0.245730648304675	0.216510023595616	0.231349659450366	0.258210314446555	0.225099437324382	0.270976862101419	0.206332050947322	0.197017054009438	0.186137414969349	0.219918596000732	0.170059012612942	0.190751820180649	0.25253292510933	0.182666733250852	0.260631813045595	0.234225043231859	0.245390497263148	0.19061209651099	0.191736722586422	0.181859366881122	0.245420547278308	0.227276456330403
KEGG_PHOSPHATIDYLINOSITOL_SIGNALING_SYSTEM	0.201769708465362	0.196256813576238	0.202691165355155	0.199535971306752	0.244815694901822	0.207155830806168	0.22649838340232	0.25421396033423	0.232056722289248	0.244952523078467	0.228615501575701	0.229133473413081	0.204727057279706	0.207186660258874	0.247463585987323	0.182306291686601	0.224472667099705	0.233291966801723	0.232035078167086	0.242546261065396	0.180561170703739	0.211604356386533	0.217383824325102	0.22437878352324	0.215702614266527	0.212861934249426	0.215483065421654	0.202733121978913	0.22128701857808	0.214123699439423	0.252449631216941	0.224933701903518	0.226931802984646	0.229006203909707	0.205623204268929	0.224786677285859	0.231331737531451	0.216800477351986	0.219503003004455	0.219346644360867	0.21678715800105	0.236667132521732	0.225786052401323	0.248825911250014	0.221601608689283	0.238806433342015	0.181101073227196	0.224014935185278	0.233679441098621
KEGG_NEUROACTIVE_LIGAND_RECEPTOR_INTERACTION	-0.133145075688523	-0.116599020125483	-0.132212447041035	-0.110291433172365	-0.085504151719131	-0.125849632792296	-0.0853779465752249	-0.0998238683459184	-0.11621042681156	-0.086920364077116	-0.114936178538486	-0.113241552107074	-0.116522649305728	-0.12540773533521	-0.109449135018319	-0.136219796088425	-0.101855920328184	-0.118889387954276	-0.0948169003994934	-0.119068791780337	-0.140345763703666	-0.108173963521254	-0.121322194054201	-0.1191616141072	-0.12246085801097	-0.143381522670146	-0.104503866095395	-0.121330973454894	-0.121244328311049	-0.10302490669139	-0.108123344815135	-0.127484593483141	-0.0939260575063483	-0.100553317073378	-0.106132454239288	-0.131156684020045	-0.094044969783221	-0.13011240439497	-0.131678974575588	-0.103514638029933	-0.126293942297813	-0.11335928090073	-0.117032947011971	-0.0896270148944695	-0.112594194940703	-0.129578861363672	-0.112651494660481	-0.131167690609802	-0.118031839443314
KEGG_CELL_CYCLE	0.382905113392517	0.336886290126557	0.340479969540624	0.335981422409228	0.331036528222488	0.32849387983125	0.325054180351807	0.344335845503604	0.356321882292761	0.361391659916388	0.360492244790459	0.341408619022998	0.357486981913041	0.317395869666424	0.352191290036656	0.371360279510878	0.342743085587427	0.365515520962059	0.34529362889288	0.32625944865007	0.368110887231682	0.330443983924149	0.331607665799992	0.349765589886871	0.385020174310078	0.388529294479846	0.339594032152637	0.349172504507549	0.365013905602433	0.322823058609067	0.347045983572858	0.349437048940246	0.351659908069226	0.348425418897763	0.350298381346055	0.342973428435998	0.331108922644885	0.327725562701251	0.381426474485816	0.345502570228293	0.354435984974489	0.353780847362695	0.357850204264895	0.31551573642613	0.314550336994373	0.345234743789766	0.319758998342771	0.344716451072868	0.382677753039417
KEGG_OOCYTE_MEIOSIS	0.300922383229828	0.265753611148991	0.27925233826692	0.265710350120792	0.274163412189103	0.267078429714541	0.271760205371941	0.279204682117376	0.283193359958397	0.289244458750651	0.284139344266902	0.278286131817444	0.284024934646873	0.262621654449557	0.290936644836516	0.284598573001957	0.274945580083152	0.293638844751203	0.286230315804618	0.275080977738527	0.277710757786922	0.267101536771562	0.271321098481491	0.281207969890374	0.290695482709673	0.296663895642817	0.277795567137542	0.266940213176674	0.296412116170022	0.261030955324542	0.287410508139123	0.270234741945285	0.277198558620753	0.284450090900681	0.291767090223984	0.284007691197667	0.266035807145678	0.26428327365832	0.287239480083028	0.276462562175955	0.283046752129471	0.277420682963026	0.278065348975832	0.271664309354147	0.265781692632415	0.284095635037503	0.260721695948371	0.287096643820351	0.298037012768659
KEGG_P53_SIGNALING_PATHWAY	0.341829905277828	0.321947131360005	0.318841227702737	0.323040392635191	0.319158722989876	0.311111717965956	0.319308628631237	0.330597464116453	0.33395948686407	0.334576744123149	0.331916308420349	0.324363215132417	0.318400734122024	0.319912129508413	0.338012354514818	0.32182609667882	0.316081358056981	0.322570952047349	0.31696413595441	0.312960354496169	0.320041611973554	0.324679116363452	0.321397961001823	0.328293614511388	0.333037448139217	0.334659001282935	0.324029449459055	0.341288543658628	0.320158444682337	0.318774869844403	0.33323723811144	0.322806818664165	0.342682845746662	0.331256089052617	0.309315329597153	0.317774945241765	0.325878852237724	0.329358109415818	0.3311093642505	0.333569003391622	0.316967757394355	0.331304385608025	0.330258999724234	0.307176992468192	0.323718330929093	0.333413322774406	0.300118735192523	0.34145630243675	0.342468828513764
KEGG_UBIQUITIN_MEDIATED_PROTEOLYSIS	0.338766252093361	0.320157502861008	0.332659115665295	0.3229436121241	0.330310582756129	0.329401366108025	0.332807570231069	0.347824978687075	0.344041376449106	0.339558909793955	0.334867056189917	0.343668004414372	0.325800999311829	0.333783690321797	0.340924211612363	0.316592421744821	0.327231487847443	0.341336674876368	0.345909200773086	0.340002928651274	0.340296221820044	0.339926354192197	0.328569733847833	0.346138590926428	0.328447140373597	0.348325539446861	0.336798453491606	0.326182800248961	0.3436835340946	0.333232376252893	0.34326017702434	0.322776148685209	0.349611122387727	0.347964464915189	0.354844911882627	0.338679968716704	0.342568558747828	0.338877003664903	0.345011249418152	0.341353545341579	0.338980433407598	0.346607865236779	0.337949916605405	0.333510451938924	0.328758292046718	0.365970358033949	0.297437289217559	0.341536518505101	0.353115150115388
KEGG_REGULATION_OF_AUTOPHAGY	0.0966076199895622	0.0838437519452496	0.0686993198527347	0.085172791981309	0.074367532247878	0.086841189771513	0.0779796928737979	0.0785464208004198	0.0879281941639976	0.0884189305606107	0.071659664487023	0.0964181790972047	0.104667016240587	0.0926592300717183	0.0690387305378414	0.0758307959003396	0.0747211979265072	0.0729194003064253	0.0814284265707355	0.0930689639617652	0.0955681116320811	0.0797999335440693	0.0801560730768193	0.0887471685181655	0.0799287954558364	0.0941848405654183	0.0647538365376224	0.0994451190454189	0.0811114083729381	0.0852298212455013	0.0819548948548038	0.0657512181715439	0.0525957805194671	0.0687128431927907	0.0832189470083315	0.0757485077213921	0.0951087943292846	0.0995754568249461	0.103227517225993	0.0792233444338689	0.0683356436828646	0.0789748683591684	0.0966941929510973	0.0749778778533355	0.0934856835605125	0.0934429048239475	0.0683939766516893	0.0906299247184266	0.0834882688838462
KEGG_ENDOCYTOSIS	0.305140402487855	0.297686830159599	0.299279318015799	0.299931830349769	0.331564130314786	0.303858787818679	0.329256880029932	0.332589941882526	0.315663812969949	0.324382894169679	0.314841715561481	0.3219053574411	0.288460188249704	0.312793133599859	0.329511900334556	0.279791751940646	0.31764039975408	0.318703432330094	0.318477192580989	0.324721952528297	0.275520880211461	0.312834897536381	0.30344478993221	0.318198365972554	0.289659592297184	0.309090620673851	0.313841163774417	0.30326431904134	0.310990704376791	0.310902766348631	0.320896945048452	0.30885959179587	0.32902664779417	0.300600302354251	0.298986081585656	0.303379270695316	0.314799088255188	0.306313780513849	0.292841568315316	0.322530080745827	0.301836489720236	0.322046110628663	0.312172636991041	0.334244719233592	0.303395201549145	0.315727505070702	0.288084916797941	0.310834291264422	0.317892366584727
KEGG_PEROXISOME	0.244703074721677	0.223746328335903	0.23969020459518	0.26316931588592	0.224634019733838	0.262238039644362	0.239126727090547	0.265723336910347	0.262336368666751	0.260281115812487	0.245266969578654	0.247729746238661	0.270418376300392	0.241958748828437	0.245468215571637	0.242090775081911	0.213574647183423	0.236711198675621	0.256349947539797	0.27198881325404	0.284802935943576	0.232768464931783	0.252893055364371	0.242361557965932	0.229401527548105	0.269382252071306	0.224259454194974	0.255976771709645	0.231569824056973	0.244150731925544	0.250339842618201	0.246482936654533	0.223630901553741	0.243547263971184	0.235784614537309	0.266890045832316	0.245633589111376	0.24645249108812	0.261595625551971	0.253807936899215	0.255809065099217	0.262816581551539	0.247356679618612	0.232123170474355	0.274025269668736	0.249623569711829	0.248456953920869	0.271006360283286	0.232645422496204
KEGG_MTOR_SIGNALING_PATHWAY	0.270575522334528	0.251531331787339	0.262881365517522	0.26248388089749	0.287152005619773	0.262253867465421	0.287634008335341	0.283096407119474	0.26864643874863	0.284902747662397	0.265850083431163	0.283399735688223	0.24396249792507	0.268766833719206	0.274349570334298	0.22523964132488	0.279207867782248	0.283860662673631	0.273885986194963	0.267861600724671	0.248851151431974	0.272307685199298	0.243799836648491	0.271123821215422	0.246453692098053	0.252059990909841	0.274061503114431	0.252445009148621	0.273438261633821	0.261268633777712	0.288270865828618	0.251275725139422	0.283347947224666	0.27092712643079	0.258208778608132	0.259143307330157	0.279969094319335	0.276255487232547	0.26479424440094	0.262174799779001	0.223344804178179	0.279310495976688	0.260176898640761	0.276052104854178	0.266281300685456	0.293530449316448	0.225667887817514	0.263728898451291	0.276386754315906
KEGG_APOPTOSIS	0.29703501336756	0.255962183878689	0.259750935051563	0.267530853929327	0.302945470228027	0.27172206971374	0.284089115590266	0.315916697795248	0.281499593917283	0.320047530630626	0.287883081887727	0.283748407884662	0.277993881943331	0.277252620478868	0.307288639500768	0.258352875519836	0.291974630047213	0.280835911103898	0.29410016760187	0.288467614941457	0.294619870699251	0.2808593997822	0.286376080585113	0.293667228821874	0.259142617660265	0.279081662319363	0.299274761491109	0.297015187845913	0.285967083697564	0.286165021331532	0.300605747853464	0.2805463923385	0.31871023953552	0.282838472780277	0.275598588306783	0.27992856558397	0.280802822897239	0.263920220418131	0.267460327688527	0.29108292899792	0.281817240075023	0.302338255577819	0.279975556110343	0.281458803392801	0.259840269317999	0.294751496426894	0.254242904360735	0.301699989774034	0.292786617147691
KEGG_VASCULAR_SMOOTH_MUSCLE_CONTRACTION	0.157217369041412	0.163363707881919	0.140102081834745	0.145354882521858	0.214495314717896	0.140867554559956	0.194211967846675	0.171035733796352	0.159066157979958	0.183847143882776	0.180270555918276	0.146974727529734	0.155253108531015	0.150506560158916	0.177353025224909	0.131698362718169	0.18872333507532	0.166874182354249	0.161946207584452	0.161387857061154	0.122637675850796	0.155484832747509	0.148120185122416	0.180912056791265	0.16231192599262	0.133918536315442	0.155405762882136	0.131904884498833	0.155708316454998	0.176902581277872	0.186132948204698	0.176455489815591	0.166994822308491	0.165659915297856	0.145058426980997	0.152033977780212	0.182083649416045	0.15922004202487	0.15279786490209	0.173913528077274	0.139168788739725	0.181140356679537	0.158837553467227	0.202000102645957	0.149003806757026	0.154915525513904	0.128255274901533	0.139776874921065	0.153775258587713
KEGG_WNT_SIGNALING_PATHWAY	0.226169220818716	0.240174278364358	0.242027857979946	0.217042557195579	0.253882973010151	0.216577502606923	0.25564452554759	0.23783752308868	0.273350035112653	0.229878075321941	0.240493997140954	0.25137502216741	0.209880681884234	0.244552553472432	0.234207897061627	0.215989599152147	0.26637703136044	0.241869848800861	0.241134076589267	0.236606846106686	0.180243323257825	0.25555111903183	0.227840672255192	0.264098783206303	0.255795605347165	0.226308753580878	0.262052754087828	0.209228524621499	0.243538508410753	0.232699791455035	0.25380776740922	0.256513884989021	0.246846931121841	0.229782845178918	0.221976969463566	0.236189835640033	0.261065701084846	0.255950033500754	0.222565817598562	0.237760734944383	0.235007607074752	0.220429925922006	0.239195392743468	0.273179857265214	0.262591018459212	0.239622276169625	0.210382949349059	0.217032030884986	0.240478561411297
KEGG_DORSO_VENTRAL_AXIS_FORMATION	0.267745397563835	0.225990504305937	0.222877912491724	0.222723998267978	0.269855765125939	0.196501181638139	0.271571649204376	0.269805175863566	0.27688367144215	0.271447917992792	0.244941609369319	0.227970385126087	0.179832612334823	0.225114826628063	0.273518757535003	0.167307236851666	0.253508673216779	0.272870715703625	0.270917360925751	0.24854709899611	0.199393293402795	0.233773083157208	0.23333661514164	0.250733635840471	0.219255193288829	0.231264751313418	0.250766576370593	0.225812332676659	0.252873791695159	0.235311394905297	0.26378299435654	0.237294042808983	0.274359113849107	0.254235306836983	0.244784043052307	0.25101789382088	0.246850147864587	0.234064059609045	0.227149365842465	0.260140899381077	0.260858500629128	0.253026471630236	0.239503494302221	0.269532809153951	0.252735935849083	0.222050215159035	0.189166265757332	0.234696821405426	0.266943962212256
KEGG_NOTCH_SIGNALING_PATHWAY	0.295200073338007	0.305097264781687	0.318202706042855	0.302446104266586	0.34120396329007	0.298823957094602	0.337555735595949	0.337753783322699	0.350715012218276	0.33832050088625	0.336844867931019	0.32719823145839	0.287100239610634	0.322734397912384	0.330625595707492	0.291700044828041	0.341350789546472	0.336298009209227	0.323785479909154	0.322882103245172	0.269597641700691	0.330760461872758	0.321054649089433	0.313742588761537	0.29864360006329	0.312472490788089	0.333873096028832	0.299858799719283	0.337530624795651	0.321848323807103	0.342643713055457	0.323055613927298	0.329027074035329	0.325646419037033	0.318273284125235	0.324929436278974	0.34636790809449	0.333569293828756	0.317528716292438	0.325911893844307	0.31239148791769	0.31782429265626	0.336850303711656	0.339928942887527	0.342819176351381	0.305097231032619	0.297902549341526	0.316435998791406	0.327210662351045
KEGG_HEDGEHOG_SIGNALING_PATHWAY	0.110050838357706	0.0983436338763156	0.105611870095466	0.103113164480967	0.126885177392584	0.0768816089496737	0.121432871596319	0.112555674345125	0.150732001212147	0.10506236059873	0.113526550668932	0.156593381223136	0.0695353717831254	0.109825923814537	0.107832091577223	0.101791766158894	0.157532040550598	0.109920608610806	0.120764399863278	0.111760368930015	0.0147789959467067	0.13794576182178	0.095853873628922	0.149519677634351	0.150084638241663	0.077904235408569	0.145816442759341	0.0635936460212086	0.112489098294144	0.0861233484110527	0.120735009738397	0.124764990463192	0.0951528209697865	0.099513539095223	0.0564393193211702	0.119137316139523	0.147019820873712	0.145449846424165	0.0949704384641328	0.123119852960283	0.114079725805343	0.0825746474396345	0.0882694284179636	0.143518900665706	0.155194965493245	0.137861601588812	0.0827653044735152	0.0866241486389494	0.133222260869573
KEGG_TGF_BETA_SIGNALING_PATHWAY	0.246833154618825	0.24660012031245	0.228777817296146	0.227568470067254	0.273693741387156	0.202897277717289	0.283339734166585	0.25725163646061	0.244155485998911	0.244609784179364	0.259902155562896	0.251962474009051	0.205975860518351	0.240141624935377	0.251503804099633	0.195615040309148	0.273072337837993	0.251031674037266	0.245653700634746	0.229447661937065	0.19106410552968	0.254570776090792	0.215808622870805	0.276205544590572	0.23626950073102	0.214797968612469	0.246434068992033	0.196337841565157	0.232916205075992	0.25770019672319	0.239845043468281	0.239181123937056	0.265567969319057	0.244684343648166	0.203623982057365	0.209409787185788	0.279166275582783	0.239009963386478	0.230080349035828	0.249919414892016	0.185275853585286	0.237367957445301	0.221955036423937	0.257042465948287	0.246594825870112	0.245471272516432	0.184936538764057	0.218010519427878	0.248828343225888
KEGG_AXON_GUIDANCE	0.219972316754938	0.222218805975253	0.226251848081475	0.188385504887786	0.254879835606208	0.199055118352249	0.270540161119624	0.248140219270004	0.247022461014577	0.245102001739647	0.222835474252824	0.237745336874343	0.188173376533903	0.225917984026249	0.23402857643002	0.193840261871561	0.248759694238001	0.232996899254183	0.226063440546962	0.235995608083743	0.183986673211067	0.241123172157939	0.21921656259711	0.242025728415698	0.212882005692586	0.207716631273881	0.262374454717682	0.185634493854744	0.217319840198394	0.221828460608104	0.241686866383231	0.235204205201434	0.256450685114732	0.227651940498393	0.204967830830678	0.198675899526019	0.254276978032737	0.228071469984711	0.215270100174042	0.233923804266014	0.2038011585395	0.21470783344794	0.217128889454243	0.251014614246051	0.227650830373771	0.229354234174686	0.191999790249542	0.217170780684436	0.231598159204682
KEGG_VEGF_SIGNALING_PATHWAY	0.223433741422916	0.23867698058633	0.229187935402085	0.220275218718417	0.268286491127676	0.225291082486511	0.2408628432791	0.239695550130432	0.226042979528871	0.251645777520868	0.235015976849352	0.228259413740097	0.213377028847159	0.220102546180404	0.234813140578863	0.208742514452172	0.239133734238099	0.246950871120392	0.237903818170033	0.233634374661325	0.227291900403941	0.23999496668146	0.243227039342683	0.230653467802687	0.22010399933327	0.23471276542042	0.236179615323075	0.232447625991336	0.225981226279648	0.241348100920223	0.261688650382787	0.246036184810827	0.24662932350704	0.212918291643584	0.219908338061291	0.239893742229263	0.210384738770731	0.216597289720404	0.223102058511397	0.230091375014518	0.228216037298925	0.249370248957184	0.212812702309113	0.261586903238896	0.222692278831547	0.230230731122837	0.21399856622045	0.228371271420163	0.237802932958967
KEGG_FOCAL_ADHESION	0.286454139114019	0.304524716351323	0.283688588228887	0.276333103554634	0.348841145279608	0.259173637119877	0.342859158543494	0.302947377299143	0.27767445773814	0.30089577530295	0.317288073696826	0.283848673763117	0.275481614265569	0.288145766107988	0.303870464356316	0.236112940438225	0.34086144955775	0.299492292439163	0.286724640594999	0.256580009871316	0.248309682723148	0.296664092921576	0.26807800110112	0.313065276380263	0.285704340084999	0.236465921412816	0.313900445727545	0.238751516260364	0.301170405588341	0.30657873615466	0.315240375903013	0.297872078446486	0.329935655291709	0.317268873967142	0.252365742828458	0.254696425854154	0.354907678654802	0.288490749256635	0.257169391292137	0.303238742098157	0.244187027268386	0.288476608634757	0.286346155331632	0.334513236793569	0.286158882113554	0.302954372463222	0.244185635674812	0.27701422293467	0.285226387205206
KEGG_ECM_RECEPTOR_INTERACTION	0.261245366581044	0.287172798235808	0.264960378542931	0.254448248911636	0.335892290088701	0.21367896827388	0.336922917810074	0.269824846040194	0.25488012294411	0.276136102694674	0.301967621534117	0.245893029938072	0.220671613356514	0.263928267970994	0.285834549400293	0.210599416206272	0.320225380719782	0.267875017546864	0.261501958505253	0.21578903400815	0.176473904406519	0.294255278639228	0.231736092355125	0.302623906555355	0.275306213190278	0.182250918384506	0.287242338728569	0.182760417222508	0.271998162821061	0.286673171061642	0.300339577158388	0.28140777727856	0.304092779980656	0.298786135928183	0.217879763223707	0.216306250685803	0.344737723215144	0.247599680174518	0.230420744863957	0.290944192228886	0.191150909817048	0.258980947461036	0.268294841278496	0.305705588444146	0.262749869170009	0.280315141914465	0.223232222005499	0.233869071248476	0.262720489256281
KEGG_CELL_ADHESION_MOLECULES_CAMS	0.193277636920225	0.195926950068199	0.134061567053744	0.182490355897184	0.273488430655442	0.175131032783682	0.233372831279574	0.236022654756265	0.209006918720007	0.284682769877888	0.233012862400968	0.192377131924902	0.207128413807275	0.191399689887885	0.222814608223813	0.194275349103451	0.239838814773315	0.207161651569586	0.194567135088756	0.197862583249812	0.202440637938945	0.207192815993263	0.224595736851254	0.239077724024498	0.149437758113994	0.175671627919248	0.166623701968433	0.214386920175108	0.176333398303492	0.22924617023288	0.254316870714307	0.209771342381696	0.240735237280469	0.196648949174147	0.1561735425671	0.173623845311239	0.231360016734179	0.151273350556381	0.202948025689282	0.241481565827892	0.136377424327405	0.224790234001639	0.222300460270941	0.215089578793886	0.169790673086942	0.137713287648519	0.157571844085022	0.211447935116613	0.195205212402115
KEGG_ADHERENS_JUNCTION	0.346638018430126	0.34662335783926	0.339024769043779	0.32232293235254	0.381418157931784	0.312301162632325	0.389634052533078	0.366655255795993	0.360972376606936	0.362534756969094	0.351143525827489	0.351167140761514	0.313232304057478	0.348889852640655	0.357528397154388	0.30205818754023	0.383084085045234	0.360156331146637	0.349989012351234	0.350590827679814	0.29804562015918	0.341766432187884	0.330705635528019	0.376938414124713	0.335899893524294	0.347437081120817	0.359983951003782	0.322294635036281	0.358781814496168	0.352700716064947	0.361590415453784	0.361521207176756	0.367633537492841	0.359865911038926	0.32765149214279	0.341730405659082	0.369534271037653	0.361814331684345	0.339169010772122	0.355530966773	0.336167426294634	0.351375402052702	0.339152368030107	0.378149450254106	0.341187381679253	0.348686098477261	0.293499892484527	0.333249662808062	0.355451687632551
KEGG_TIGHT_JUNCTION	0.239215914175866	0.245208681207753	0.224518756694455	0.213893311389001	0.259970800879298	0.225925241371833	0.273767573018881	0.236069928573927	0.230084598992067	0.234834034610643	0.204894926480869	0.234694172944574	0.248510318002697	0.22955787538086	0.228320023172839	0.201156225677006	0.266751733151458	0.224580309110886	0.226108918401411	0.246322990480288	0.184452302615911	0.220172992096193	0.231898452957895	0.242670706816502	0.231398266675763	0.221205516262535	0.232363807520665	0.213613884253834	0.245063569269784	0.258630100088282	0.214888829544028	0.248870713853237	0.245276865067327	0.230272583542758	0.207052650906499	0.236801467273748	0.265456482945465	0.275063369459741	0.205267611777763	0.21874827368217	0.242427101431734	0.224209127038204	0.209540475295871	0.271993762315841	0.231625630433143	0.212844799071764	0.20851946233571	0.206417466264842	0.234972708049707
KEGG_GAP_JUNCTION	0.201119486620502	0.193764756468122	0.194883095396641	0.185869275634494	0.236680913847375	0.177905798951401	0.23672821548225	0.221029853408113	0.20619149099148	0.211369131177185	0.215533340783554	0.204693077032781	0.175332895626748	0.181134321310446	0.215420993385653	0.157331050947912	0.226914922398379	0.194429482083998	0.208400357187238	0.202907116014067	0.17604529131967	0.200814464411789	0.181987940580087	0.238523846656557	0.207726201218981	0.182024370648651	0.223935760883076	0.154725641294025	0.205719761931941	0.195777127567177	0.218642129431362	0.212727736821123	0.228292096863334	0.225929119989533	0.179049021346774	0.187330787014941	0.230837530978201	0.206417814138547	0.181199057398182	0.209030102411663	0.184577111804376	0.215123764435807	0.192122323359355	0.229498737091866	0.200536741076111	0.223055349441829	0.154149763928092	0.183655873943111	0.197143916144422
KEGG_COMPLEMENT_AND_COAGULATION_CASCADES	0.109309691685192	0.132305932670659	0.0950761357105597	0.142920292210743	0.190729145832726	0.117705923933435	0.152474479119924	0.15565230430421	0.117716701424393	0.180447621670374	0.153797449101412	0.124096547853949	0.151177626288158	0.146352113752313	0.152400085008701	0.0799046676322253	0.150510172210302	0.136728205756115	0.130073146809249	0.118934771615448	0.131006813116935	0.129615072830208	0.112090044081705	0.140760150099259	0.0881757370336052	0.0952607579332969	0.1018771321596	0.141218587402749	0.149047582542293	0.182785741793814	0.163589468102623	0.127588598669937	0.181198575719432	0.136029181369082	0.0914023499802989	0.0895878135952806	0.155982676901533	0.109561435743235	0.129135526477257	0.168458800241564	0.0993381831109337	0.147396084980183	0.143152757972831	0.150217920484117	0.128414715520667	0.087882158426589	0.10499085351763	0.134965445575796	0.132716257371023
KEGG_ANTIGEN_PROCESSING_AND_PRESENTATION	0.253716926101997	0.277285882844981	0.21138149433196	0.278187938685627	0.285738622218133	0.27021279133387	0.259358506203735	0.313718752947476	0.26721547998201	0.319536059423592	0.306477853210277	0.269265308282453	0.295971947905879	0.269978998652247	0.287117766122637	0.269957534478194	0.263837352185385	0.287276024993679	0.27872223341989	0.263299960255099	0.32118888044023	0.25950118029313	0.311377242684091	0.254503695464954	0.19950495790944	0.253167512694469	0.206603827046712	0.334134121166487	0.249818387816617	0.301548737775962	0.303786196306861	0.251401394139364	0.262615391170174	0.252497987023536	0.244781535575389	0.275120870290837	0.267771362676931	0.208544554879117	0.270496796812156	0.29780430291884	0.234696509303845	0.305149867469621	0.30208493762106	0.252116701569549	0.251314769316419	0.210099667817566	0.235029179041713	0.312044172626884	0.269480488538286
KEGG_TOLL_LIKE_RECEPTOR_SIGNALING_PATHWAY	0.228766190654192	0.213040937582478	0.192889647969557	0.230832175972961	0.261836213581946	0.226152503877449	0.225632887120602	0.252745305450906	0.231077068047331	0.26317224872222	0.245909557199445	0.238691697756096	0.238693092273771	0.219831192327186	0.25571143807414	0.201143274336579	0.236306271830913	0.240237945156992	0.234732757012457	0.22592580395603	0.240951452698153	0.210211297629558	0.227909367659806	0.22864770725489	0.178462277077895	0.201601953321165	0.201324621004963	0.244713564181742	0.226675545305965	0.232724719278946	0.23992427302552	0.22131481371476	0.263485822122339	0.205604010666311	0.214666241938181	0.210769008859465	0.225188497158909	0.197202690732979	0.203991210350671	0.252779421720973	0.209579192585205	0.258905380765793	0.23455560340385	0.227388592979745	0.185507713127002	0.202536448113158	0.18314419387629	0.252548702341605	0.229480926081416
KEGG_NOD_LIKE_RECEPTOR_SIGNALING_PATHWAY	0.243106779687882	0.270137824316075	0.269774954374744	0.292917925842279	0.322048731460321	0.286912553777795	0.252992372032312	0.298906406765274	0.250690625525787	0.261614678131092	0.292696494954845	0.26828646570713	0.297196280730443	0.269083970803224	0.30092088503685	0.246089010745823	0.269951603316591	0.281763269644468	0.283354812705183	0.254274802366586	0.278293720192963	0.270586416970939	0.250949727652446	0.265095509248863	0.229821363456561	0.240056375018388	0.275547572265627	0.270999187088216	0.284692559096745	0.280134184979977	0.268943833008589	0.26567559228095	0.323638507231978	0.248980418751178	0.269726537748243	0.276275307971457	0.24264535209234	0.231319123810078	0.197135249405943	0.296398364979568	0.279763197907502	0.318145083875233	0.255561774579598	0.272877985090733	0.239924650576265	0.259577649189793	0.244063786981297	0.292360403393955	0.256279614985635
KEGG_RIG_I_LIKE_RECEPTOR_SIGNALING_PATHWAY	0.191529044515008	0.186422548080071	0.195397925797885	0.218829442454089	0.201733298588302	0.224612909259994	0.196446160393036	0.225506679873911	0.211236596437074	0.207951780044594	0.20149812291575	0.202963127459646	0.216311909129836	0.20850245265012	0.22882625438058	0.176319224672252	0.18552461058873	0.211221573738061	0.222943029298698	0.201028635669285	0.217895248898656	0.197317201439675	0.19761907380951	0.175753984108248	0.171773345943439	0.191223165877447	0.215540438939321	0.216520057064331	0.212926375735367	0.213995098365274	0.207028635369686	0.190804237407666	0.206011377468171	0.191521162763856	0.223222957825584	0.207894251378953	0.198408159271776	0.193106665818466	0.174189902682403	0.208365184963325	0.21057833119724	0.225085377701878	0.207318459696655	0.181317985449499	0.179532458017189	0.175531182644062	0.183554998841987	0.229287131147787	0.203983919355164
KEGG_CYTOSOLIC_DNA_SENSING_PATHWAY	0.175720809023408	0.197619423023319	0.177600706127715	0.238205052292472	0.215245389191046	0.24576615351183	0.181686100760361	0.241604117612142	0.183659079268169	0.22506828816513	0.245007104796413	0.20791214203565	0.247396575246446	0.208793463302518	0.237192767788991	0.207096576465567	0.185441496812521	0.21836495728544	0.234694218954723	0.210577677585386	0.245932338757216	0.195485539578229	0.213122408782223	0.174472625806351	0.155450738047013	0.192622172742701	0.200268782921366	0.244464618103394	0.217857829234405	0.241610896200388	0.205900973571344	0.165363695756476	0.212466987244323	0.193630328856679	0.201109310987757	0.206937987012195	0.208956051562034	0.162440616129421	0.182791834362435	0.221874065775645	0.214944871975144	0.255817794830937	0.215306174155	0.18960030949461	0.168346378739632	0.175135106115204	0.179732987461221	0.253937350824103	0.189011144748833
KEGG_JAK_STAT_SIGNALING_PATHWAY	0.120079548666354	0.108978422750936	0.108492448859192	0.12956686369323	0.176406339658154	0.130673410737982	0.133915067488392	0.17460085637029	0.128678219655335	0.172612491792593	0.161963647911805	0.142567558444005	0.122905302266524	0.147387206265974	0.167945554309671	0.100372444298089	0.154874229769346	0.151105083347048	0.146097891235922	0.112447273302186	0.128531636776669	0.129560142320273	0.137146552316736	0.128949188383187	0.0842314309852284	0.119882770424126	0.122448831645282	0.141475547372099	0.125153199185068	0.150384835530147	0.157647692300515	0.124762790170327	0.166817534167047	0.114203974709989	0.123451168710664	0.108357497516813	0.134906384801158	0.0968537878729181	0.101672541765899	0.150756018516421	0.122223985884956	0.163349917953882	0.139277178125092	0.153900963167959	0.0921686413183278	0.129199186535943	0.0931856515833969	0.148856156257879	0.139712433097207
KEGG_HEMATOPOIETIC_CELL_LINEAGE	0.139106612815321	0.140398433323636	0.0969945658673129	0.148367109867858	0.260839616735913	0.152573102565799	0.164570650341613	0.214761198980767	0.125746232199337	0.262282597139807	0.212719405299426	0.147877071646852	0.171364132567716	0.158885102045092	0.196725737646011	0.147578894905766	0.211415554055295	0.170816627328202	0.161260756633157	0.146750304760787	0.165161268588681	0.149443754763241	0.170005491339639	0.159789957082977	0.0742031025619226	0.131112259960552	0.126966848141894	0.191093309266248	0.135825346394304	0.198870520341349	0.245504286291208	0.164243013420748	0.212755617277269	0.150107104409372	0.103141554291684	0.0865285213377429	0.16614588749297	0.0851020346893135	0.112090034770488	0.202946763933663	0.0843412712573306	0.189261836749376	0.186007501146269	0.174491626352669	0.0999627293275256	0.119331788935798	0.11495849936669	0.184678451564804	0.147538158522854
KEGG_NATURAL_KILLER_CELL_MEDIATED_CYTOTOXICITY	0.16268238580615	0.172325038103694	0.155266950885343	0.179394074471135	0.226014866937258	0.180969106344088	0.175338890454567	0.237014724822427	0.167091851389466	0.239058116505143	0.220417011637383	0.179527905060199	0.202871411068879	0.181766646750345	0.222476911892192	0.182532997717065	0.183449769605133	0.194537584338758	0.19406724751591	0.183557860660997	0.229207031565104	0.187837497965873	0.215075888597563	0.183039055748269	0.139602790201235	0.179477082315051	0.163819402977953	0.233969534633995	0.174924765984408	0.207549671697415	0.235590928552272	0.176777322828669	0.199378148032882	0.176646416061012	0.163366403746125	0.154357215979573	0.176648943184568	0.133063350431916	0.177445400939547	0.202265138834271	0.157322843919544	0.217329306842361	0.201764554784583	0.187777722520788	0.147292419573314	0.156967364981791	0.157590342625817	0.231474192638951	0.195446799391137
KEGG_T_CELL_RECEPTOR_SIGNALING_PATHWAY	0.237503591453107	0.240902405336147	0.21046722028812	0.23464505842387	0.298431886697844	0.237087736301133	0.255029364463318	0.291814444504811	0.257767482978569	0.313854448834328	0.273073760619158	0.250473720642323	0.250837361974795	0.241834587588183	0.280719949820119	0.236389962916031	0.259816307803598	0.261965431882557	0.260478780062387	0.252401992734153	0.272808432754383	0.250670556235213	0.272569772817744	0.250574769552324	0.204904012995249	0.252127742038082	0.224502592052233	0.288983908643764	0.238303300702006	0.276718270417099	0.311350086074249	0.242018721126549	0.259356089944404	0.225224265266067	0.239971803610357	0.230102637171616	0.23806694598144	0.221338032417802	0.241723860229642	0.266461261968575	0.224469872846612	0.277990574188862	0.276157703630373	0.265136898192771	0.216221932214099	0.234563481885919	0.200406174460734	0.277518308068656	0.265932596289729
KEGG_B_CELL_RECEPTOR_SIGNALING_PATHWAY	0.277255969109009	0.267191624046973	0.240365853137689	0.260798126605445	0.326052081735864	0.262192088025763	0.281466863508465	0.311258248586747	0.286089621390479	0.356508548459214	0.30696272411333	0.281836560129717	0.274143664501988	0.260586445913464	0.293385865899772	0.270348605738602	0.287093275674553	0.292306428566873	0.285391847413789	0.2756905605506	0.292808224262173	0.272095400795029	0.284174070153513	0.303280108992293	0.255084602988444	0.299367095694735	0.264021365722338	0.312508591775444	0.273383622948395	0.28910044370433	0.370289461675672	0.283052938831692	0.300940202283884	0.260224642679105	0.264911069415976	0.264032252373962	0.271929472061882	0.249481958508605	0.268519527669952	0.298827510947965	0.260431453225999	0.299126362791949	0.286050470329543	0.302006112723771	0.258586623614916	0.261310247958459	0.250272786684464	0.294002971799709	0.295666503412231
KEGG_FC_EPSILON_RI_SIGNALING_PATHWAY	0.182023303694002	0.187314587264119	0.168738708976785	0.178940619078395	0.236449005329378	0.182632913518085	0.202759200105682	0.215536802045719	0.189688661934729	0.232717654750106	0.205440211091694	0.190294549724379	0.176463338436807	0.174210475503191	0.203031913347866	0.170537780168635	0.197919197789464	0.214851544487993	0.19488235156388	0.208599760356083	0.191185450373325	0.18580085087963	0.20006047024261	0.198794401854467	0.164755542201674	0.185916447699625	0.171641845766744	0.208163912972709	0.188687907836702	0.200529476455673	0.237308457795175	0.20839424236122	0.214959090699932	0.155713116005382	0.169834294151779	0.180058389047358	0.1745340414589	0.169410030790702	0.17020620888911	0.200083460262797	0.172414165246153	0.219573499677636	0.191740492067222	0.215376297736079	0.171091086542497	0.17726484043791	0.147717273150174	0.1963601714569	0.199166581593524
KEGG_FC_GAMMA_R_MEDIATED_PHAGOCYTOSIS	0.28860785928312	0.289006761998782	0.274062645636121	0.283654352833262	0.343939434823785	0.274738242413243	0.317791067040964	0.328975299489004	0.297930511835498	0.335687772897124	0.312488621577227	0.295145816153985	0.277935561442829	0.282466804837566	0.321212718371507	0.265187105102046	0.313831504383475	0.306991073587814	0.317125633468304	0.315945466720918	0.289434657491823	0.294338611384983	0.294556196152745	0.32544610968778	0.282945441374056	0.300211237758892	0.291844063707175	0.302448611250971	0.29377345592884	0.30807935172139	0.33553247375627	0.320268636059821	0.322869110302403	0.295491126441735	0.287248642649689	0.282317057707516	0.307738109404413	0.282161356018921	0.296222841790683	0.315636192940228	0.280308440409485	0.326645943630354	0.312239690587571	0.332014845091258	0.286820361819079	0.296114757748997	0.250879767638055	0.304573262979015	0.316941941797148
KEGG_LEUKOCYTE_TRANSENDOTHELIAL_MIGRATION	0.253224518029554	0.257362888400611	0.215962934658726	0.233406045402632	0.307018722388944	0.235984981163484	0.279502614947881	0.267635660025246	0.239692975095406	0.296598181100219	0.262219622492358	0.240724125377036	0.249845590826099	0.242041162304895	0.256655406508737	0.22143149108727	0.28618775488063	0.253209530884424	0.23622496359203	0.237330970682134	0.225283309012018	0.236813964000791	0.23518286104543	0.269324260723283	0.219174188910301	0.228623375666714	0.239592879553567	0.248855418616529	0.24691324688936	0.267469486542048	0.282376680485331	0.270997783558093	0.28376761083348	0.243190667956812	0.21268336112959	0.217803254739977	0.274955412901345	0.238244597908167	0.229839007325122	0.26513690905616	0.217598798918515	0.261651434963336	0.252487652409534	0.28543536732204	0.243857484563244	0.217086860122142	0.221376719965939	0.238229257422148	0.250164914777619
KEGG_INTESTINAL_IMMUNE_NETWORK_FOR_IGA_PRODUCTION	0.149147692248653	0.152404169674777	0.0487969677496201	0.14935612737863	0.248612480453075	0.148254536936926	0.157947909273525	0.220145363533965	0.174008401038665	0.277945649966277	0.242477841036525	0.165126967318906	0.20430488688276	0.153606551022855	0.184272648832473	0.190788187014419	0.170283221567231	0.175392716085516	0.137592105059106	0.141821194421482	0.229658429830086	0.165993219426964	0.200795806736042	0.158525748167383	0.0410519504938745	0.151333129945148	0.0545070420419043	0.235840156907989	0.12203468177247	0.213149487257849	0.262537740213234	0.132600817124691	0.204413300636255	0.140896010728698	0.112595652597529	0.162573408963043	0.174083060043032	0.092467413710165	0.161862465870976	0.222033709905305	0.0960373191499413	0.212152033228815	0.212912027223365	0.161076909702316	0.122602165236694	0.0588742507579638	0.0918728315176347	0.210580718743791	0.171449945076076
KEGG_LONG_TERM_POTENTIATION	0.216008755446608	0.203705577904686	0.214013123674938	0.194773488181313	0.237587757739843	0.194216827281468	0.234026696657546	0.229900245695523	0.219217725874912	0.240036191147451	0.215885565726341	0.216668865831113	0.201375399130713	0.20904506031198	0.229170903107625	0.186667168751181	0.227754366726932	0.217635940937431	0.227495684836419	0.238988174096516	0.18762999265066	0.213831115840866	0.211263652587393	0.241219977326692	0.218076213035157	0.220811811351537	0.226017008336934	0.198177443265148	0.2229281112926	0.211374477094589	0.234229482942993	0.222870139972061	0.230212510196148	0.216654990484215	0.206270724007865	0.217205880818954	0.223809288405993	0.227813552249114	0.208845234313917	0.21336632858621	0.204213939662792	0.218166965617802	0.206824706111377	0.24482482513159	0.224867726452533	0.227235833764745	0.178713310239758	0.211791127451736	0.234137378383701
KEGG_NEUROTROPHIN_SIGNALING_PATHWAY	0.322357199988967	0.304771412530902	0.305422217610743	0.293686917485236	0.33048008022761	0.294019765596562	0.328131145790272	0.326112345511707	0.336793086814145	0.333480839924029	0.311067492999335	0.322236427141427	0.287901074410548	0.313523747376444	0.322154663898202	0.286097566774228	0.324310895683555	0.326772624327122	0.3119039571462	0.31827822978574	0.286410049880341	0.306607122943369	0.30492387153901	0.321745444774837	0.303825606629873	0.309998921422597	0.319919627752421	0.29952832819324	0.313777108063099	0.307243670468704	0.329160417677849	0.316830010235963	0.328113938224919	0.303304307968717	0.288907003738551	0.308806803096889	0.319882089132972	0.318167745723171	0.307438120976867	0.313819026827514	0.30526563415503	0.317373766669499	0.305097282465752	0.330415128799377	0.303483036688537	0.321931584566561	0.267156367493564	0.308121411268304	0.32359817138071
KEGG_LONG_TERM_DEPRESSION	0.139069183284585	0.136068211651616	0.132564381011592	0.125972579597713	0.186231820509887	0.124959349185127	0.165652188107965	0.160623061797078	0.133620064203828	0.159750933042901	0.151477572004236	0.148308345001446	0.125916429130743	0.131046798822406	0.153174500578516	0.114201182841605	0.159397327501386	0.149221434057608	0.15614046757272	0.176720419222177	0.124207970081775	0.152936082644016	0.142157899128896	0.165223626877869	0.151912861739317	0.136653096694041	0.137852142217355	0.127818809583353	0.144248572449352	0.154158536643575	0.171011980041321	0.15759181029418	0.165944667467987	0.131679474758407	0.125755388849973	0.144180306460385	0.1479876380888	0.14590942802086	0.136708123067765	0.149234171308136	0.12968944976556	0.165497146018353	0.136012359381573	0.180325907249225	0.135834606472379	0.153489565044577	0.105636523905532	0.126624516421175	0.152166581856859
KEGG_OLFACTORY_TRANSDUCTION	-0.419855984132835	-0.420931084720174	-0.407570091112989	-0.40958648976297	-0.396299087792288	-0.403806454015742	-0.415085045603814	-0.410506992982453	-0.40333703490082	-0.421717273432158	-0.372003611547962	-0.412348240688719	-0.424653089381623	-0.418524116939986	-0.408030356877943	-0.351729686508756	-0.409902171737348	-0.40432080870571	-0.414936529513784	-0.411686108020827	-0.429454068015583	-0.413827907810868	-0.404541136218434	-0.411054178886305	-0.421315046575654	-0.418713111741104	-0.420763174168033	-0.378305286373927	-0.425410537599231	-0.420129327277397	-0.404663664796557	-0.413026031198066	-0.4133355566776	-0.393736945646948	-0.401993005626489	-0.416126415455554	-0.415316444418802	-0.417530345239168	-0.40936862177429	-0.418268743100903	-0.397427582457242	-0.415933103692637	-0.416608158671834	-0.41288494669526	-0.419031865655735	-0.403607670130974	-0.405600305072879	-0.405693589633156	-0.421512011998547
KEGG_REGULATION_OF_ACTIN_CYTOSKELETON	0.245750918998965	0.256436867320616	0.246382944972971	0.23435928943922	0.29397910433028	0.22908799513694	0.285241332342888	0.268069941023481	0.255871866132846	0.277363217933634	0.268401276224693	0.256900644057955	0.239852346464208	0.246363175109821	0.268827141047226	0.213888729445958	0.293680659783124	0.25678809235564	0.254377950906337	0.245245053119862	0.223954328541621	0.256634299581142	0.248324448020161	0.279671209493084	0.250663324848901	0.237224978337787	0.257709545746362	0.225233165675286	0.26170166082769	0.263836522173403	0.272082504586332	0.27013583863932	0.280500300529534	0.266838339579266	0.234381711339956	0.230669878869208	0.291938361350501	0.258454466538316	0.239132964354433	0.261405697531267	0.230131211219991	0.25742186789492	0.257076381465732	0.286247754045443	0.250615156553666	0.256648497407273	0.226842282143245	0.245651337221076	0.257975630137769
KEGG_INSULIN_SIGNALING_PATHWAY	0.271272542956489	0.256780007350234	0.260604128731687	0.242237612634105	0.289625059501466	0.248099728988538	0.28638547095646	0.278691959754724	0.286195222435409	0.286755054092783	0.265421466226236	0.270526295479762	0.264264949798333	0.268711908319204	0.273986608138566	0.249993769843056	0.286433350873421	0.272136779545338	0.266521690228018	0.271923925853858	0.246850177467281	0.263368971735179	0.2615868632322	0.282288433064382	0.260968205941164	0.27144860958109	0.269387432318194	0.251680185359683	0.270908486893643	0.265559191315367	0.282318597283077	0.273988390800909	0.278643969611186	0.265923262317111	0.26129203857046	0.268148269978691	0.266036835636576	0.278179455374172	0.278717299080906	0.273387970071015	0.251366775085894	0.265530313170029	0.265254821458264	0.293267545093834	0.265058711156438	0.280128642898767	0.240264175024573	0.261814130716279	0.275671728200342
KEGG_GNRH_SIGNALING_PATHWAY	0.200487547141747	0.218238770500808	0.219328175420074	0.196839511567238	0.24665181081132	0.204666234858443	0.235054634238338	0.230786402017144	0.221916454523609	0.225234437707036	0.209736734654077	0.222227508076921	0.198293942228369	0.208423073700366	0.229269850462534	0.188431734768122	0.222815196194451	0.221878621214888	0.222357565291784	0.237686622386869	0.174634984771007	0.211228044773946	0.206884306672445	0.219314991279225	0.206307485218517	0.212690682167679	0.208637730426711	0.204402627384519	0.225518586994541	0.225161468309374	0.23481648789974	0.232956436586	0.213844841724671	0.198540129538681	0.205067696300868	0.216189397910628	0.199887271973061	0.221600270326475	0.207503739740675	0.218532562718804	0.206005939211114	0.236460880189104	0.206708090721436	0.250766526637295	0.210642119739556	0.222696169835316	0.177979042467783	0.207154204921004	0.224537865145012
KEGG_PROGESTERONE_MEDIATED_OOCYTE_MATURATION	0.240120424227891	0.220912386046621	0.235455938906909	0.226454796386394	0.242736829834791	0.223826100115788	0.235809479389656	0.247298346899671	0.245898161196476	0.255620964044467	0.242269917394311	0.235973998844373	0.236351485622933	0.215955208104601	0.256416097301674	0.235290280623278	0.251816201521528	0.262115204781149	0.240556712332302	0.227501284692805	0.243310312444531	0.218826867378719	0.227041485236003	0.257913963708107	0.250431437604545	0.244166244351247	0.240099712264968	0.226889940547108	0.248118287265175	0.210845370885844	0.250625268045584	0.237920776334017	0.239292287060162	0.244279633337885	0.236594072219311	0.244661389411907	0.228440526739635	0.22191501726188	0.242765664867558	0.241687605011886	0.231280151223972	0.243026955609754	0.240709651190343	0.229693169153629	0.226599444730536	0.25171439630523	0.213112370475452	0.241804732700172	0.251668686201838
KEGG_MELANOGENESIS	0.198591974153984	0.17958788821611	0.183032873445815	0.169111328003922	0.210941968721568	0.160822344602754	0.21948813212974	0.195950182481712	0.220819388808988	0.199265519657363	0.194870320767392	0.211943106297636	0.157643737171293	0.188653169485251	0.198309818936709	0.172969747027878	0.223550785828554	0.181155249806827	0.195443069643262	0.201407755540567	0.112727331774447	0.199059684898706	0.175874246413826	0.214378942298393	0.204496597282795	0.180802201512182	0.210720847863652	0.157209627421796	0.189733543550975	0.192710979692649	0.207333298562581	0.221799979816025	0.186485098563871	0.187142640787203	0.159064272254924	0.194228052319527	0.219139712317964	0.214252400369309	0.190141916359127	0.185337875442166	0.193431093743581	0.172416098493052	0.186953653847192	0.227383397423856	0.217173850653717	0.202939478712718	0.16122769636367	0.166658129785669	0.193825419561793
KEGG_ADIPOCYTOKINE_SIGNALING_PATHWAY	0.226604367338862	0.212488985015554	0.208350192071829	0.211456637470068	0.232576739317376	0.205997920195845	0.229353357586274	0.22455860832375	0.239698225028565	0.223363402803133	0.218682608026732	0.218127544479672	0.231578083531071	0.215840592726585	0.223491736160751	0.185942570200032	0.230743099786617	0.236135542223903	0.228540968366755	0.219318585144339	0.213354049039034	0.218699626036475	0.219693201391589	0.226498279535762	0.218689948741824	0.210662078877811	0.232056654597647	0.207168520294581	0.218779889649097	0.221196731527697	0.234194370066131	0.219615415014511	0.238176077974238	0.210254196739774	0.209001527740376	0.226198929328617	0.235515512848989	0.222232110665818	0.210779361197219	0.219254259722211	0.230108427639205	0.217752392583857	0.210717089845597	0.223230334648003	0.217190927806919	0.215401142221039	0.181014404120174	0.217339049706618	0.225327814386793
KEGG_TYPE_II_DIABETES_MELLITUS	0.124071537002122	0.104709547399158	0.101310005303303	0.0839125615950577	0.138865392200271	0.0880082911828933	0.124999974959615	0.133033740733912	0.136551016478	0.146694746641408	0.115403607657155	0.0979910320319932	0.113264262316014	0.101707155115996	0.11679287264669	0.0957682451401067	0.14578582132849	0.122696919743465	0.11951155256066	0.0974681872317071	0.104575537331464	0.101899053577313	0.0988563515742189	0.136036697731565	0.11429972234717	0.110134415899922	0.137806340996423	0.106956969107614	0.109868365155376	0.102016139953772	0.13129943964648	0.119406602701006	0.135479301779359	0.0950692863461988	0.108275865265253	0.115597511091921	0.119026994295768	0.112574637806724	0.123113447741812	0.122349897391853	0.112539309413741	0.108913162333407	0.107470131002479	0.140045057499981	0.116000461872264	0.128564202517651	0.0930503019599315	0.112322802667305	0.116270438800498
KEGG_TYPE_I_DIABETES_MELLITUS	0.252385743842366	0.269577342903458	0.177187303169141	0.278577440567971	0.320750212881071	0.273132061734521	0.247724595717065	0.32516924981079	0.236806848791934	0.341085178691449	0.313337950190579	0.254148724264221	0.321936438298439	0.269691057819705	0.30309916977395	0.261337644956668	0.262868515213478	0.279548615532633	0.260772002130608	0.256055467739801	0.315558612794597	0.257157280280489	0.311612928421358	0.234099045327653	0.155819336476302	0.22794104406971	0.198226579816783	0.324204147370508	0.231299538020051	0.306885174369975	0.324647422074791	0.221838642426038	0.285050500583198	0.235792586056911	0.216306091963508	0.279303810045459	0.26906801691347	0.149353681806944	0.238771339102393	0.301056629001343	0.189957089169426	0.320869113377809	0.297978956441015	0.236136281954877	0.243226751029818	0.186102283668051	0.206578797820181	0.325523366609333	0.248316983488346
KEGG_MATURITY_ONSET_DIABETES_OF_THE_YOUNG	-0.165212148621537	-0.180413714936572	-0.181547523194383	-0.161924691532033	-0.179318800423177	-0.220889479620879	-0.212585925228932	-0.161462824719528	-0.182949246863051	-0.183399926579087	-0.208500183937057	-0.213513118350935	-0.163555405931007	-0.192426804496686	-0.213972242223791	-0.124877086881504	-0.161465929809545	-0.165405868338065	-0.187511751585358	-0.186143175146918	-0.160703886157186	-0.176615264602422	-0.169864611855729	-0.183116384922522	-0.111310233165512	-0.189727681385745	-0.111233660708347	-0.161444677787548	-0.177871435183973	-0.2177104736581	-0.187730396305098	-0.198532460936575	-0.191137148567473	-0.168297680330202	-0.166355656885379	-0.127788201131752	-0.15998387814731	-0.161178690522922	-0.128602263619445	-0.202014998243749	-0.162070343617981	-0.224228039839261	-0.215414389686531	-0.23316887530012	-0.167535978716299	-0.164622756940818	-0.163626676349651	-0.182698889488095	-0.196190469491851
KEGG_ALDOSTERONE_REGULATED_SODIUM_REABSORPTION	0.152814620213663	0.149153490143802	0.127536060319923	0.122950684519083	0.190772284487487	0.111800096218953	0.173423049462151	0.173383489810231	0.177586618984627	0.185552261117886	0.139877814254807	0.142685784909142	0.131421786496387	0.135975616468796	0.137119976353101	0.111606915471003	0.175533384886158	0.142379642352828	0.151124678099141	0.176536500151848	0.125240292099781	0.14615739791027	0.125031772138993	0.164474033288608	0.130097611178233	0.152644607316521	0.145535538770246	0.137151369031379	0.131934264674477	0.142515217565063	0.154886706012219	0.146969257628378	0.179760607075901	0.132886729068972	0.122316642462017	0.1340053667413	0.14903537188424	0.165835507106506	0.156599687764578	0.15637956332301	0.117660187597616	0.141704334398104	0.147970196002795	0.169349924832727	0.174240994324423	0.118872121713734	0.101915933749375	0.118909474219425	0.148862629673192
KEGG_VASOPRESSIN_REGULATED_WATER_REABSORPTION	0.310820414610803	0.302601964665439	0.31009281719001	0.291833451830663	0.31939808873391	0.284118736249264	0.326385623155846	0.318215087678578	0.314786953116847	0.315280095048056	0.319990597822909	0.310871868450015	0.285148580594964	0.306647884294598	0.321786170370565	0.290106172489037	0.32176392549295	0.299513013388531	0.308623096612695	0.324472307220025	0.308642397574511	0.311500550061383	0.303475067915955	0.328947490676079	0.310431172625837	0.303225319458467	0.307339257513893	0.28612660985084	0.301446641365783	0.305661508005432	0.313538022497435	0.323919290295363	0.31523139932379	0.321857716024153	0.317302240238258	0.300788809334848	0.314817752681166	0.321452999795469	0.320575776097311	0.316996954131407	0.298160797121068	0.312177794512243	0.29924352359152	0.312135205033683	0.311927818227217	0.333325651156812	0.290988634028085	0.304465239577403	0.304608728845825
KEGG_ALZHEIMERS_DISEASE	0.364464694775597	0.369316050679309	0.366695677306456	0.372791649650678	0.373934902917725	0.372598372331486	0.358683797522082	0.361001955760974	0.349861254968134	0.372347018902869	0.36679304258501	0.363411215238314	0.385201632538792	0.366547656027963	0.361168259083096	0.368534183876294	0.365715671086612	0.360415670297714	0.367198418446519	0.369723037052241	0.371451357533834	0.36722354172622	0.368784053614762	0.359886842469198	0.371661458330211	0.363546971821676	0.356545800797171	0.372881313430612	0.364855472395057	0.37291563771127	0.354505732870323	0.365170732748119	0.350301998701107	0.370507351762643	0.364951413324884	0.371127043344789	0.369209423541501	0.366214998161487	0.354642312605137	0.37055769494056	0.360447496971914	0.357450507892256	0.361632080388307	0.367254712209024	0.375877490679197	0.362928519795885	0.371446865923912	0.37116709059019	0.347791068473975
KEGG_PARKINSONS_DISEASE	0.403124864857879	0.412675722605165	0.411072215810284	0.416040639486054	0.400581532428961	0.42925025996599	0.392830402691356	0.391611686895789	0.389096016488364	0.399431655830344	0.404495647431701	0.395886501342287	0.43842004269251	0.409441757913932	0.391279674769477	0.427886071174408	0.393712055534584	0.395070765357433	0.398782420962789	0.409479904304332	0.429809162299872	0.411832723432474	0.415576863689099	0.387458475454277	0.40640174608348	0.410449570734652	0.379551183915543	0.422153953471709	0.397714709107991	0.41262111770802	0.389518633125933	0.396474074372512	0.372117963246006	0.411265393469687	0.407652390997671	0.405571135658255	0.407051916309272	0.40190023881807	0.401822039351475	0.400575338775744	0.395882682044434	0.393012138565492	0.400575124879654	0.387878414181916	0.421959404309947	0.399200825358526	0.42703944692576	0.411239885735875	0.377336231711089
KEGG_AMYOTROPHIC_LATERAL_SCLEROSIS_ALS	0.264534007027105	0.242053893111804	0.245332133525173	0.257070211101333	0.2482870692854	0.248690634457223	0.25279551598377	0.261324969627948	0.239489209768026	0.268363195478895	0.248372269753293	0.258657722035465	0.255816307794443	0.240699192241451	0.253389762961713	0.246586446080471	0.242432262900315	0.247412294604931	0.254012634797168	0.272485923268588	0.253304347519931	0.26280189515823	0.27671944788224	0.264848872449067	0.266462820524762	0.240553422600836	0.25232019935834	0.268456000827162	0.252189039444841	0.246321147910072	0.261721685582797	0.25613481193807	0.245007761121215	0.247218698896621	0.240813950590683	0.259324986366156	0.240520617419747	0.246546546363329	0.232726494816958	0.255134014756066	0.264613649233409	0.2538509248592	0.242091085323633	0.247976744049883	0.254680774273193	0.26845875814491	0.251342114602972	0.271182947591157	0.255078787476499
KEGG_HUNTINGTONS_DISEASE	0.365261922983714	0.357799604169931	0.360356244645771	0.362623363442737	0.354327770074831	0.361506537224446	0.349319171087827	0.349142001450772	0.352491115072305	0.36024023854347	0.358819197178481	0.35254126930515	0.371619957230284	0.367608387837142	0.349854539942282	0.37272818032182	0.356215802534099	0.352258000227889	0.351829832350324	0.350553289960775	0.377818657807748	0.354549077583548	0.362454063256969	0.352857639728227	0.372413382896767	0.364790253011587	0.346734567808875	0.369905043632457	0.352478696234696	0.358143911609371	0.349026891771705	0.35407251651617	0.341368254522791	0.36735466106661	0.35317600531485	0.361468644733822	0.361290047343232	0.363124498580748	0.361015670597424	0.352397531189868	0.357824106656456	0.350185867327105	0.357817470548828	0.341639105421132	0.36949911224914	0.354664771943358	0.365330141296528	0.364436940499223	0.339315858804762
KEGG_PRION_DISEASES	0.321342493299487	0.301387979419413	0.297417658191861	0.290256168355052	0.337564641558845	0.293743123204632	0.307769220939442	0.333497380947067	0.277143640178415	0.323702662587365	0.314098413003038	0.302685734963807	0.309168593584415	0.296871921492889	0.311135830397405	0.309455872830523	0.332026430001967	0.304405323786674	0.302277437812557	0.308705348022831	0.273542943820764	0.304096349623374	0.294738528957073	0.295191110959983	0.296331396499569	0.297930412481008	0.292004779831556	0.291124303781279	0.301519329766834	0.324284501300655	0.316880265354325	0.317741074076145	0.327719424830379	0.323495534184309	0.279211676734408	0.276195646396745	0.315304044510626	0.294253287719628	0.313070280703432	0.305778878568155	0.276965777100071	0.311049818591858	0.292761594024054	0.322965257805482	0.281349108161037	0.30035624839034	0.279689035941026	0.314529625995533	0.300713333016916
KEGG_VIBRIO_CHOLERAE_INFECTION	0.309427442220935	0.314193107865853	0.323673317626426	0.311145653555172	0.334629453364417	0.305539842575985	0.322040759806269	0.321859054268815	0.320314428403105	0.331229841383325	0.321485652060009	0.330046679061716	0.297427370543018	0.315462111975847	0.321029490874404	0.305268699672521	0.32862234520369	0.314560392519198	0.317218737879992	0.33212158091442	0.316183921214192	0.317366112443302	0.308426293086243	0.346591400186385	0.321717635512584	0.314108595465379	0.312192937698112	0.300173976474559	0.319755452870096	0.307437165109873	0.328935397776221	0.339913512768788	0.329994206726337	0.317700515576993	0.313233151936326	0.327929723163172	0.316825940849112	0.319059009762991	0.306109670617093	0.329625755742896	0.303882012460576	0.313379132109092	0.307162413175445	0.329985734771862	0.32826540412414	0.324403263246268	0.28909864710243	0.309433983158174	0.320458392747179
KEGG_EPITHELIAL_CELL_SIGNALING_IN_HELICOBACTER_PYLORI_INFECTION	0.309187575742694	0.319857415010895	0.338088975545328	0.329114246636374	0.350432308016459	0.333965309487949	0.333582364303185	0.340628083407083	0.342925520769847	0.332860787842006	0.329318153644007	0.3450059654155	0.309843086699914	0.33857362273567	0.340477834402432	0.300421528008667	0.33903757971474	0.338158221316796	0.347541530035518	0.333746307857588	0.297117523470203	0.324402346476231	0.301670246869809	0.350551780491806	0.33097930742222	0.329059622915336	0.323700928181029	0.306376231799848	0.344573883045665	0.327575345013348	0.336154655645596	0.342609167764404	0.341761032993262	0.326447838314821	0.327649343330242	0.347793675813069	0.322671008212352	0.332606356889422	0.297965556127907	0.34145866742035	0.335995260364392	0.337310321151428	0.301993975721199	0.344741880468579	0.312927479250608	0.33920373086251	0.280269609613828	0.32562494346698	0.334873540941606
KEGG_LEISHMANIA_INFECTION	0.332657677739875	0.325860785453844	0.266582822793467	0.320927847498285	0.393265139809476	0.310276519088124	0.330518654594892	0.36675041010853	0.327910271081036	0.378970584619929	0.360166214255776	0.312140029118793	0.340013489554214	0.317603166969394	0.356081296200512	0.312242612541402	0.343826023409761	0.335328372013234	0.323449284317833	0.313093022678577	0.359475265636515	0.313828161701786	0.338340238884786	0.337143184660071	0.245131834639657	0.306045114265597	0.283392040370687	0.349722348771595	0.302954761309621	0.342837914714731	0.370197441749714	0.334861035155832	0.382056756430466	0.308008675134876	0.285844886740792	0.320076341919112	0.329792172386767	0.256350940523783	0.308178376929492	0.368635403569585	0.293832623223717	0.374906018319289	0.351557930832104	0.341257962496232	0.304839243618562	0.277824855244686	0.284511215548255	0.356548361763973	0.31881161226535
KEGG_PATHWAYS_IN_CANCER	0.27835833100634	0.250285127008036	0.257003195315745	0.257256869024312	0.290956364174944	0.241458005424164	0.282281317020974	0.276613194541454	0.285155785135083	0.284485942019922	0.276872196925125	0.277920554001032	0.240047172102245	0.268152842431132	0.274627139753832	0.240347830095017	0.292827154459895	0.269733375762679	0.272756292174094	0.252958894148237	0.221257320530847	0.272515164674237	0.256623114632982	0.285047378679145	0.275318944395823	0.254939782270346	0.282347856585941	0.244888006314138	0.2712522509269	0.263039561059042	0.279221249566963	0.27220368854901	0.291841759999592	0.267071788066209	0.236773328180688	0.252688334217104	0.288702986367969	0.267986585127848	0.257203970848754	0.275128415197166	0.250280362849534	0.261637366923283	0.257738807183208	0.285281364613102	0.263428843374883	0.27645652336752	0.226569880655547	0.25140817988126	0.278648700430106
KEGG_COLORECTAL_CANCER	0.324150346124705	0.293637820780824	0.298537218396484	0.278600023778914	0.323627928553568	0.28157088952132	0.332006755846686	0.324620848104217	0.338241879400671	0.346271722401332	0.325435027496442	0.315465139110901	0.28682178256692	0.300999798260732	0.31833079143436	0.293749305995245	0.338292777511099	0.319434278686095	0.300054300131205	0.308899731036687	0.303183303289482	0.30065489545064	0.31281251086822	0.340243365578524	0.300018743052907	0.330523609258911	0.314804141909344	0.311477297837683	0.316905389102776	0.303867393382536	0.336932336406569	0.316702794918783	0.333718469006317	0.317548931342602	0.292242683212047	0.302955282917196	0.320105690588847	0.310370229176272	0.326723841412676	0.316039647665068	0.301848088733496	0.30354239087199	0.311199060405382	0.327367769955886	0.308451632356807	0.324614356537081	0.266682975838023	0.311475196286012	0.328804475223592
KEGG_RENAL_CELL_CARCINOMA	0.34451843755492	0.326122469803458	0.331427078825138	0.320600488859504	0.355362216589424	0.307560144540887	0.366575951566618	0.34633883828635	0.346664428723254	0.358866407928907	0.342765807977576	0.360016243840949	0.292863974333692	0.339103924862593	0.353827098801298	0.289049974411448	0.362754749437345	0.34429871818368	0.34134488632947	0.326559763343468	0.318374418240188	0.341200655051392	0.309979963655196	0.350678661331063	0.330924053301612	0.334453349615911	0.342993638103072	0.307452377654723	0.340918873064801	0.325789315945612	0.361255557865678	0.332442788490585	0.373848933480069	0.344775913815842	0.333026683532064	0.318000046501449	0.36113286368159	0.33381660318025	0.328910695721557	0.339877106612111	0.31470501231062	0.346115336197068	0.320725586551907	0.359965554387027	0.325039981218323	0.357420324125146	0.294976762980185	0.323281569096412	0.335284666665184
KEGG_PANCREATIC_CANCER	0.340040379941149	0.315174976712654	0.327371428654891	0.318739223622022	0.341888825041706	0.30234093720101	0.34700102385402	0.344366757633167	0.334652013498928	0.356343165957337	0.334679849462875	0.339005125324243	0.316024208241809	0.329685685566488	0.33570972984832	0.291806785751668	0.347884099892663	0.344666183573311	0.331974012667131	0.32164147373772	0.309146915849767	0.329520118523287	0.324603941178069	0.34499886600151	0.320098859524013	0.333465144584582	0.33236897383298	0.320454301077812	0.346726375946488	0.322228033977438	0.348033166445577	0.335645790618868	0.351787909392612	0.327027060154879	0.30834131253701	0.328436197325554	0.336209071024368	0.335618279944346	0.321345560287598	0.335706333381383	0.316581117022101	0.332912750565742	0.321241451693665	0.339465118836601	0.300508610823198	0.336891046029549	0.280954123979023	0.327639456306241	0.351130021436572
KEGG_ENDOMETRIAL_CANCER	0.297629158765287	0.279810862989267	0.282912094733226	0.267102661105349	0.317075622659961	0.259028764220995	0.325717928046528	0.317718513834265	0.333039124446	0.331322766266839	0.299407233566889	0.309521053215798	0.26311938124868	0.286197476203639	0.317628848513451	0.253601116152179	0.316143875250083	0.30619563270187	0.300064088261898	0.310065774959682	0.26549437900236	0.29196019860762	0.303368588406059	0.318950536931229	0.271415322548598	0.302746069521702	0.300766856587498	0.282770543353568	0.305370639092411	0.288603042796086	0.321515361433275	0.305436808036396	0.31269151322491	0.292131430439717	0.282667090855569	0.309207739656555	0.314650547504567	0.302949935480425	0.298972722221545	0.295764514478194	0.287597928516213	0.303867409479066	0.304300932084897	0.327213162099588	0.310398443404293	0.314732836197912	0.252733534882911	0.289869508873226	0.312491689343767
KEGG_GLIOMA	0.284401364121402	0.278428546112474	0.290218620501512	0.275567576206051	0.328256730489524	0.257355765607914	0.315044427177609	0.308702585567165	0.307272024356765	0.318254098088642	0.301065125989695	0.289360296789237	0.275317549611907	0.289723592996751	0.308942367003253	0.247758595966649	0.307026619398593	0.304029570036097	0.29567102403525	0.284206041676322	0.246500083276306	0.291232813032555	0.283543448724803	0.3064264441173	0.288965598317533	0.275330568788881	0.295894294602842	0.26006074953647	0.294155018444251	0.280782092337023	0.310211101912238	0.296725535595074	0.308242504265873	0.28653556085295	0.267248440683249	0.293368388474836	0.305544129665057	0.301121498344688	0.268773518624059	0.29462917519769	0.265983345805037	0.302442608097719	0.286720341697889	0.316040994913885	0.28888311985585	0.289453155431042	0.257278902962539	0.282777717524756	0.30688136110286
KEGG_PROSTATE_CANCER	0.309244996898694	0.27752050402388	0.280570338485419	0.265639046545551	0.314167600303442	0.250765729459003	0.319739862054391	0.300118363091309	0.322106377005806	0.309557126801863	0.29505278474621	0.288575555036457	0.251744710814526	0.286166049182224	0.30658984748581	0.261682930826702	0.318809348881564	0.288620589121803	0.288542364263737	0.281272605057145	0.260429227688304	0.284799189596242	0.274806500607826	0.318827311016058	0.278233512065987	0.280489479953382	0.300246597386683	0.261452172971472	0.292487298926108	0.277842793732355	0.308004671454119	0.299674302821775	0.312375244586028	0.296205478527807	0.263159384177244	0.283901362960486	0.309434237518674	0.292703756883755	0.27684321469118	0.292549638504663	0.277385170287048	0.284848356403642	0.287241578865958	0.303419981842411	0.284940302322268	0.296264486474648	0.241180495468495	0.271974860249094	0.308204292337756
KEGG_THYROID_CANCER	0.346717523607276	0.329519246624347	0.340981011005179	0.325143191183037	0.349904555710725	0.32893453889682	0.366365205316627	0.355645038243127	0.372495064601421	0.354485561904882	0.347463768114267	0.346454596709493	0.318857670184934	0.328961065507814	0.353910287085486	0.329040736413688	0.359002684863416	0.336945041180775	0.356334925617669	0.354757353468338	0.304903607761001	0.334608647794106	0.337268735189463	0.365400185525488	0.338556744691736	0.35754788766438	0.372134890238938	0.328381266399528	0.351052568106945	0.352690169713766	0.367983885585296	0.343258941931984	0.34766262348628	0.341028953284126	0.325440444252141	0.33481677594324	0.360037370111012	0.355607050038293	0.335696846410278	0.330725559239533	0.343881119504156	0.343338374475589	0.345510651642826	0.387327882669131	0.356427895553469	0.358782901199686	0.307791294820575	0.340211022340404	0.342049636369588
KEGG_BASAL_CELL_CARCINOMA	0.133086395691664	0.133289571147595	0.145364489293204	0.130436451702027	0.152833944745717	0.111484880487699	0.158742355104473	0.127971572005424	0.207981915889682	0.130798846952356	0.143781774316031	0.181340958644387	0.0934034534491614	0.140810055849851	0.12430776788939	0.140035836655941	0.187499735210245	0.125198050721353	0.153408124713892	0.143752446919233	0.0316826011436881	0.171898883818589	0.135808341594595	0.180166969383766	0.18665736240709	0.116101105791578	0.191184027135799	0.0952257090713128	0.145789055173043	0.124305995265609	0.156061847079295	0.172298764557054	0.121375827879739	0.129242924264614	0.0825049044510809	0.147478044512318	0.192820277067854	0.188598990330047	0.129174760977206	0.129941193165666	0.16356046080118	0.0906460610571306	0.133018244434096	0.185862515079605	0.195196139351626	0.165953590854845	0.11869130592338	0.105174049388102	0.145334314692649
KEGG_MELANOMA	0.175087220514004	0.159650087201613	0.165029023817639	0.159740491953772	0.213752320872569	0.131323516463851	0.203835085092221	0.178716251394074	0.184674034657193	0.200281657342306	0.186126350072111	0.17483217670486	0.152947418375381	0.170029016588795	0.180226891983447	0.157693273562694	0.215907258695986	0.182301051826385	0.167563725453984	0.160511915827195	0.161233701933301	0.176626563035649	0.184652631146508	0.215226927773617	0.191650187405374	0.165136003616865	0.169667222138078	0.140769799164901	0.174343835635213	0.171831952152788	0.174628463441768	0.172722235058553	0.200041348292018	0.176989124498022	0.13153271428875	0.165234796802846	0.20772507565281	0.177353064365772	0.161826905926789	0.179501634099244	0.13857473419946	0.176965287787955	0.174400539501733	0.182596856402969	0.159546996919498	0.17058728308969	0.147768665425334	0.147853822366832	0.181918590195859
KEGG_BLADDER_CANCER	0.405077172478379	0.381474122547347	0.398122672741775	0.381399765237679	0.389961173182503	0.366599812473168	0.395180421055054	0.394264301956098	0.377003057900599	0.392050047642274	0.394823118740669	0.387822782736893	0.358322844491766	0.389411091668247	0.391254410541379	0.360709757747518	0.387696328964074	0.38706105728476	0.391011810791419	0.352557445614098	0.323914287570731	0.396533961197603	0.36392929084576	0.385236365065849	0.380263837466354	0.384169648801739	0.386658965993887	0.3774795939367	0.400472298557159	0.389021133461567	0.377979338217941	0.387758468909626	0.394317044029421	0.355607458612386	0.34981588104329	0.364357694424197	0.37720705807579	0.380486875716843	0.365072980299246	0.387127546911807	0.360681364817196	0.397307172417785	0.371291863093096	0.390008563531534	0.341247896542511	0.395119315657405	0.36102491247151	0.379167851096264	0.392819129490981
KEGG_CHRONIC_MYELOID_LEUKEMIA	0.352370572729247	0.317482007369323	0.321432517710622	0.319342824342357	0.362277839823806	0.306250764582143	0.36023411983361	0.361725725417674	0.371274979334759	0.371665521736068	0.35292134884817	0.343450808762274	0.31826317392704	0.349431430977473	0.356066118560929	0.308580008984418	0.364687579032912	0.351891149249416	0.348415376427605	0.334518387419207	0.327912047062257	0.333295832208161	0.334429689793544	0.365407145543147	0.335422867407414	0.349291214131519	0.331107350470015	0.331360662094541	0.354053088532229	0.339959056153627	0.35396912195955	0.343985377784349	0.36520740970651	0.336935714188301	0.314762965170109	0.334891417276052	0.355390004394291	0.342279895294496	0.337652925445553	0.352910888117016	0.32431952318245	0.347997818500025	0.343255132274743	0.36111070726516	0.315126384873647	0.348579151911381	0.295707129349029	0.334327017105569	0.365942031491608
KEGG_ACUTE_MYELOID_LEUKEMIA	0.306207140841051	0.305470363723545	0.305877178095976	0.299495274430407	0.355174952252565	0.296393830592428	0.342127085004326	0.344219265103627	0.356013939338464	0.354414343417403	0.326277126798245	0.319547159880055	0.294607553997537	0.306783898204209	0.339208930701686	0.279456805414366	0.343598607997408	0.331727159858153	0.332837446871429	0.318019035617376	0.29075823011559	0.307151184961516	0.311855770066031	0.341912780393159	0.285552409585594	0.309033411555703	0.310271411568215	0.315851321640309	0.322306743207156	0.32488647273479	0.348710633180594	0.324312282068143	0.335040264618417	0.309216823977381	0.309710346038261	0.308202190995484	0.333475638528532	0.313158741722671	0.305033278273366	0.322923977558406	0.294813644347424	0.333775722688642	0.327322340602905	0.345850698183945	0.316387386509817	0.309393673339732	0.272699819561024	0.306894435036016	0.325231689575734
KEGG_SMALL_CELL_LUNG_CANCER	0.332122462628521	0.278584310415128	0.283758155150974	0.299807766745015	0.331602292009803	0.271414450438023	0.321333444183801	0.32456352735352	0.324654098293014	0.33569163252845	0.318023600545278	0.311020184844955	0.28068797439171	0.308349892489659	0.325374521363079	0.266609919904029	0.32097235942796	0.311020700147933	0.311031611082366	0.287642015091815	0.265409330417137	0.311124248985708	0.298083734682464	0.314498643860163	0.307646954400026	0.297963541609999	0.328731955968096	0.284256974825307	0.313729904470846	0.297250069858367	0.324146464388625	0.311192150391542	0.342417111492359	0.319403723890076	0.264050326910128	0.308268546478531	0.328289604819617	0.290709720445081	0.305151325001397	0.316108907962782	0.29360816068911	0.309266085409081	0.298369355486405	0.312985753665571	0.28340477515193	0.330779237578885	0.254484648877295	0.292917134728254	0.337818692263281
KEGG_NON_SMALL_CELL_LUNG_CANCER	0.289992516371953	0.259336351791232	0.274616250632655	0.264120763971875	0.312952320505864	0.259361913656416	0.301013800928933	0.309036343891713	0.311255940406537	0.331826569532152	0.300074490424148	0.289253762132151	0.27039996029732	0.274007354355237	0.302016994279987	0.253195346867233	0.296232319017095	0.29418576535623	0.297935403800702	0.296782188707634	0.273179427430485	0.285864132934333	0.282250047196861	0.303430166133725	0.268066573496952	0.295833269884514	0.291830139527483	0.278858184785225	0.295239600771962	0.276891233526663	0.319312224355633	0.298939837696968	0.301274910942947	0.286685749053289	0.268775315098235	0.293848198725752	0.294421690646184	0.291251242128749	0.284716499916483	0.301132942785335	0.273820329669283	0.300883507385298	0.28981148966915	0.298933346571457	0.285303155387153	0.297776617578035	0.248375383681935	0.276165088945216	0.31620021133796
KEGG_ASTHMA	0.17812194364715	0.205172505302794	0.0715603251463254	0.16112902883063	0.257385441194288	0.179221878942327	0.209686577349995	0.231701848499522	0.193951517833095	0.260668363686692	0.2283501050806	0.171072306373044	0.217725723664683	0.156759568107615	0.210993324205976	0.201464278396688	0.190931291155599	0.205484532197593	0.17894295544852	0.172778822886749	0.231956497879091	0.174416037244831	0.245573319530237	0.189410981813129	0.0402678659940632	0.138478226185257	0.0623060058686508	0.2426204661494	0.143755456206229	0.237853222013327	0.253310709442172	0.154668488055685	0.189875144603163	0.131329865790626	0.113809234917508	0.19493987558751	0.202299789622576	0.0671138972075419	0.172100167483441	0.232768671409295	0.0919051715259869	0.246062355436441	0.221271231092557	0.189683322138504	0.167916697809563	0.0470885551278642	0.10239644044019	0.222680828142146	0.170208534156463
KEGG_AUTOIMMUNE_THYROID_DISEASE	0.108429697887088	0.122317391502524	0.0354324362286826	0.13789015043842	0.17217329397939	0.138278074369952	0.121093642641385	0.185166733444579	0.13062602091029	0.204433438151832	0.175230976698346	0.114880115836275	0.183132104714777	0.120249307301552	0.158559079386609	0.136323140851505	0.120191206793325	0.146499210046737	0.123820048566072	0.120992400494337	0.191574631617519	0.111246789450949	0.185058202056246	0.113531245967088	0.014087385223392	0.0908022333179363	0.0357545884133086	0.18312832979525	0.0958029987005982	0.170677994631669	0.191333844417189	0.0873866572764217	0.129743066123021	0.094556373667454	0.0880847645422749	0.125536350936708	0.132870915725927	0.029144082395111	0.131253197356957	0.165693570152201	0.0408090982737503	0.175004292463738	0.174081493918268	0.107879361427463	0.0984890933795865	0.0426032155550058	0.0716291792977373	0.179934903016455	0.121622615477599
KEGG_ALLOGRAFT_REJECTION	0.24676725273654	0.274471763111297	0.162865074360702	0.28496931307127	0.330798793180617	0.283398208241505	0.26479865863103	0.34307224208657	0.272451770317533	0.371633172898674	0.335018977871982	0.258001251435599	0.345227241477937	0.262321453104641	0.318175268532642	0.283486154815993	0.257154430180389	0.307647900024463	0.270032375202855	0.264335080707649	0.36158214779438	0.260628354539764	0.34775274296301	0.249574740049725	0.133571946193027	0.230110361079303	0.175653397052402	0.355893791300933	0.234331217255792	0.326416637227595	0.350193732115019	0.22793603955997	0.284576626616218	0.237898213994942	0.221032907814648	0.275575471230276	0.27543180797146	0.155138345728741	0.270081928367147	0.324229793457364	0.183710647991869	0.339079163604968	0.329084592388017	0.247328404176637	0.231127337521105	0.169706155864807	0.201320360668016	0.353491166702457	0.260289067651154
KEGG_GRAFT_VERSUS_HOST_DISEASE	0.241831156465162	0.268851433076887	0.164938920145608	0.288429092546143	0.33151184031277	0.284471365814314	0.240861357088466	0.358039442018816	0.230104892065249	0.353225794970032	0.33134393563719	0.262007774817087	0.340171265224307	0.268005322760568	0.319746694414009	0.274863486796194	0.261872518610733	0.294636567071054	0.276440925558648	0.26066216046689	0.342641269196107	0.25316380993561	0.315673868131795	0.222986860797645	0.152181539248454	0.226874001773776	0.1912915672079	0.352993182654415	0.242110962172111	0.328708475384324	0.315934887896135	0.226075457487819	0.295590592404414	0.238771623198747	0.213633844397007	0.27637744955433	0.260738238583158	0.152827912450904	0.234294910871283	0.312337497856622	0.192559400373662	0.346200783598663	0.305535421867656	0.242134535369003	0.221684415268212	0.186887584953555	0.200857800948813	0.347220941877785	0.247961999787136
KEGG_VIRAL_MYOCARDITIS	0.276432461972293	0.32786541419709	0.2526823128162	0.289757296040961	0.378225958512818	0.295775850044165	0.348851529861829	0.32099067202604	0.29414689718255	0.33737739396545	0.315124316430513	0.289769243600256	0.376908453416193	0.284353097741919	0.30493723153628	0.280459166658684	0.357419957553614	0.306391414884686	0.275112328896951	0.282690273472068	0.321011397677257	0.299640372420888	0.330830461323734	0.310118288118619	0.234032720570925	0.263579336173248	0.258711401251018	0.309333285524161	0.29725160078411	0.363801302756708	0.342059762203855	0.306532819435738	0.329434544296214	0.306082790070248	0.251830971625131	0.292020326407758	0.378401727108926	0.299271945394919	0.285450247662978	0.323829575066169	0.256339168558126	0.310475917377463	0.312183534523652	0.352353911441904	0.276725036885289	0.239487217297016	0.245325233942223	0.317592499217864	0.290632315783155
[truncated: 450 more columns]
