# Supplementary material for: Identification and validation of a prognostic model based on ferroptosis-associated genes in head and neck squamous cancer
Source: Front Genet. 2022 Dec 1;13:1065546. doi: 10.3389/fgene.2022.1065546 (PMC9751480; doi:10.3389/fgene.2022.1065546)
Supplement: Supplementary file 3 [file DataSheet2.ZIP › tcga.wgcna.module.genes.txt]

Tag	dynamicColors	mergedColors
A1BG	grey	grey
A1CF	darkorange	darkorange
A2M	lightcyan	green
A2ML1	tan	tan
A3GALT2	salmon	midnightblue
A4GALT	grey	grey
A4GNT	grey	grey
AAAS	purple	blue
AACS	grey	grey
AADAC	grey	grey
AADACL2	grey	grey
AADACL3	grey	grey
AADACL4	black	black
AADAT	grey	grey
AAGAB	grey	grey
AAK1	turquoise	red
AAMDC	brown	brown
AAMP	grey	grey
AANAT	grey	grey
AAR2	grey	grey
AARD	cyan	cyan
AARS2	blue	blue
AARSD1	purple	blue
AASDH	red	red
AASDHPPT	turquoise	red
AASS	turquoise	red
AATF	grey	grey
AATK	grey	grey
ABAT	grey	grey
ABCA1	turquoise	red
ABCA10	grey	grey
ABCA12	tan	tan
ABCA13	lightyellow	darkgreen
ABCA2	midnightblue	midnightblue
ABCA3	midnightblue	midnightblue
ABCA4	grey	grey
ABCA5	grey	grey
ABCA6	lightcyan	green
ABCA7	salmon	midnightblue
ABCA8	lightcyan	green
ABCA9	lightcyan	green
ABCB1	yellow	magenta
ABCB10	red	red
ABCB11	grey	grey
ABCB4	lightcyan	green
ABCB5	grey	grey
ABCB6	grey	grey
ABCB7	blue	blue
ABCB8	brown	brown
ABCB9	blue	blue
ABCC1	red	red
ABCC10	red	red
ABCC11	darkturquoise	darkturquoise
ABCC12	pink	pink
ABCC2	cyan	cyan
ABCC3	grey	grey
ABCC4	turquoise	red
ABCC5	lightyellow	darkgreen
ABCC6	grey	grey
ABCC8	grey	grey
ABCC9	lightcyan	green
ABCD1	grey	grey
ABCD2	yellow	magenta
ABCD3	turquoise	red
ABCD4	grey	grey
ABCE1	red	red
ABCF1	grey	grey
ABCF2	grey	grey
ABCF3	lightyellow	darkgreen
ABCG1	grey	grey
ABCG2	grey	grey
ABCG4	tan	tan
ABCG5	grey	grey
ABCG8	grey	grey
ABHD1	cyan	cyan
ABHD10	darkgreen	darkgreen
ABHD11	purple	blue
ABHD12	grey	grey
ABHD12B	cyan	cyan
ABHD13	brown	brown
ABHD14A	brown	brown
ABHD14A-ACY1	grey	grey
ABHD14B	greenyellow	brown
ABHD15	turquoise	red
ABHD16A	turquoise	red
ABHD17A	brown	brown
ABHD17B	turquoise	red
ABHD17C	grey	grey
ABHD2	turquoise	red
ABHD3	blue	blue
ABHD4	grey	grey
ABHD5	royalblue	red
ABHD6	grey	grey
ABHD8	salmon	midnightblue
ABI1	turquoise	red
ABI2	red	red
ABI3	magenta	magenta
ABI3BP	yellow	magenta
ABL1	turquoise	red
ABL2	grey	grey
ABLIM1	tan	tan
ABLIM2	pink	pink
ABLIM3	pink	pink
ABO	grey	grey
ABR	yellow	magenta
ABRA	pink	pink
ABRACL	grey	grey
ABT1	purple	blue
ABTB1	grey	grey
ABTB2	grey	grey
ACAA1	grey	grey
ACAA2	grey	grey
ACACA	turquoise	red
ACACB	midnightblue	midnightblue
ACAD10	grey	grey
ACAD11	darkgreen	darkgreen
ACAD8	grey	grey
ACAD9	darkgreen	darkgreen
ACADL	grey60	grey60
ACADM	red	red
ACADS	grey	grey
ACADSB	red	red
ACADVL	grey	grey
ACAN	green	green
ACAP1	yellow	magenta
ACAP2	lightyellow	darkgreen
ACAP3	grey	grey
ACAT1	grey	grey
ACAT2	grey	grey
ACBD3	red	red
ACBD4	salmon	midnightblue
ACBD5	turquoise	red
ACBD7	salmon	midnightblue
ACCS	grey	grey
ACCSL	black	black
ACD	purple	blue
ACE	magenta	magenta
ACE2	white	skyblue
ACER1	tan	tan
ACER2	turquoise	red
ACER3	grey	grey
ACHE	pink	pink
ACIN1	blue	blue
ACKR1	lightcyan	green
ACKR2	tan	tan
ACKR3	grey	grey
ACKR4	grey	grey
ACLY	turquoise	red
ACMSD	cyan	cyan
ACO1	grey	grey
ACO2	turquoise	red
ACOT1	grey	grey
ACOT11	grey	grey
ACOT12	grey	grey
ACOT13	grey	grey
ACOT2	grey	grey
ACOT4	purple	blue
ACOT6	darkturquoise	darkturquoise
ACOT7	grey	grey
ACOT8	brown	brown
ACOT9	grey	grey
ACOX1	turquoise	red
ACOX2	grey	grey
ACOX3	grey	grey
ACOXL	yellow	magenta
ACP1	purple	blue
ACP2	magenta	magenta
ACP5	magenta	magenta
ACP6	salmon	midnightblue
ACPP	grey	grey
ACR	grey	grey
ACRBP	magenta	magenta
ACRV1	grey	grey
ACSBG1	grey	grey
ACSBG2	black	black
ACSF2	grey	grey
ACSF3	brown	brown
ACSL1	grey	grey
ACSL3	grey	grey
ACSL4	turquoise	red
ACSL5	skyblue	skyblue
ACSL6	yellowgreen	yellowgreen
ACSM1	grey	grey
ACSM2A	darkolivegreen	darkolivegreen
ACSM2B	darkolivegreen	darkolivegreen
ACSM3	yellowgreen	yellowgreen
ACSM4	black	black
ACSM5	magenta	magenta
ACSM6	black	black
ACSS1	blue	blue
ACSS2	grey	grey
ACSS3	cyan	cyan
ACTA1	pink	pink
ACTA2	green	green
ACTB	grey	grey
ACTBL2	grey	grey
ACTC1	pink	pink
ACTG1	grey	grey
ACTG2	green	green
ACTL10	brown	brown
ACTL6A	lightyellow	darkgreen
ACTL6B	saddlebrown	saddlebrown
ACTL7A	darkorange	darkorange
ACTL7B	cyan	cyan
ACTL8	grey	grey
ACTL9	black	black
ACTN1	salmon	midnightblue
ACTN2	pink	pink
ACTN3	pink	pink
ACTN4	turquoise	red
ACTR10	grey	grey
ACTR1A	grey	grey
ACTR1B	salmon	midnightblue
ACTR2	turquoise	red
ACTR3	turquoise	red
ACTR3B	grey	grey
ACTR3C	grey	grey
ACTR5	grey	grey
ACTR6	blue	blue
ACTR8	royalblue	red
ACTRT1	black	black
ACTRT2	darkorange	darkorange
ACTRT3	grey	grey
ACVR1	turquoise	red
ACVR1B	turquoise	red
ACVR1C	grey	grey
ACVR2A	red	red
ACVR2B	red	red
ACVRL1	lightcyan	green
ACY1	grey	grey
ACY3	yellow	magenta
ACYP1	purple	blue
ACYP2	pink	pink
ADA	grey	grey
ADAD1	cyan	cyan
ADAD2	grey	grey
ADAL	blue	blue
ADAM10	turquoise	red
ADAM11	darkred	darkred
ADAM12	green	green
ADAM15	grey	grey
ADAM17	turquoise	red
ADAM18	grey	grey
ADAM19	magenta	magenta
ADAM2	black	black
ADAM20	grey	grey
ADAM21	grey	grey
ADAM22	midnightblue	midnightblue
ADAM23	grey	grey
ADAM28	midnightblue	midnightblue
ADAM29	grey	grey
ADAM30	black	black
ADAM32	grey	grey
ADAM33	green	green
ADAM7	cyan	cyan
ADAM8	grey	grey
ADAM9	turquoise	red
ADAMDEC1	magenta	magenta
ADAMTS1	lightcyan	green
ADAMTS10	green	green
ADAMTS12	green	green
ADAMTS13	darkgrey	darkgrey
ADAMTS14	green	green
ADAMTS15	grey	grey
ADAMTS16	green	green
ADAMTS17	midnightblue	midnightblue
ADAMTS18	cyan	cyan
ADAMTS19	cyan	cyan
ADAMTS2	green	green
ADAMTS20	grey	grey
ADAMTS3	green	green
ADAMTS4	green	green
ADAMTS5	green	green
ADAMTS6	green	green
ADAMTS7	green	green
ADAMTS8	pink	pink
ADAMTS9	lightcyan	green
ADAMTSL1	lightcyan	green
ADAMTSL2	green	green
ADAMTSL3	grey	grey
ADAMTSL4	grey	grey
ADAMTSL5	grey	grey
ADAP1	grey	grey
ADAP2	tan	tan
ADAR	turquoise	red
ADARB1	grey	grey
ADARB2	midnightblue	midnightblue
ADAT1	turquoise	red
ADAT2	grey	grey
ADAT3	brown	brown
ADCK1	grey	grey
ADCK2	grey	grey
ADCK5	brown	brown
ADCY1	grey	grey
ADCY10	grey	grey
ADCY2	pink	pink
ADCY3	turquoise	red
ADCY4	lightcyan	green
ADCY5	midnightblue	midnightblue
ADCY6	midnightblue	midnightblue
ADCY7	brown	brown
ADCY8	grey	grey
ADCY9	turquoise	red
ADCYAP1	grey	grey
ADCYAP1R1	grey	grey
ADD1	grey	grey
ADD2	grey	grey
ADD3	turquoise	red
ADGB	lightgreen	lightgreen
ADH1A	skyblue3	skyblue3
ADH1B	pink	pink
ADH1C	grey	grey
ADH4	skyblue3	skyblue3
ADH5	blue	blue
ADH6	grey	grey
ADH7	lightyellow	darkgreen
ADHFE1	pink	pink
ADI1	grey	grey
ADIG	grey	grey
ADIPOQ	pink	pink
ADIPOR1	red	red
ADIPOR2	turquoise	red
ADIRF	black	black
ADK	grey	grey
ADM	grey	grey
ADM2	midnightblue	midnightblue
ADM5	grey	grey
ADNP	turquoise	red
ADNP2	turquoise	red
ADO	red	red
ADORA1	green	green
ADORA2A	yellow	magenta
ADORA2B	grey	grey
ADPGK	blue	blue
ADPRH	magenta	magenta
ADPRHL1	pink	pink
ADPRHL2	turquoise	red
ADPRM	grey	grey
ADRA1A	grey	grey
ADRA1B	grey	grey
ADRA1D	darkred	darkred
ADRA2A	lightcyan	green
ADRA2B	grey	grey
ADRA2C	grey	grey
ADRB1	grey	grey
ADRB2	grey	grey
ADRB3	black	black
ADRM1	brown	brown
ADSL	purple	blue
ADTRP	grey	grey
AEBP1	green	green
AEBP2	turquoise	red
AEN	grey	grey
AFAP1	turquoise	red
AFAP1L1	grey	grey
AFAP1L2	grey	grey
AFF1	turquoise	red
AFF2	grey	grey
AFF3	darkmagenta	darkmagenta
AFF4	turquoise	red
AFG3L2	red	red
AFM	skyblue3	skyblue3
AFMID	purple	blue
AFP	grey	grey
AFTPH	red	red
AGA	grey	grey
AGAP1	turquoise	red
AGAP2	yellow	magenta
AGAP3	grey	grey
AGAP4	grey	grey
AGAP5	grey	grey
AGAP6	grey	grey
AGBL1	pink	pink
AGBL2	grey	grey
AGBL3	salmon	midnightblue
AGBL4	darkred	darkred
AGBL5	blue	blue
AGER	grey	grey
AGFG1	turquoise	red
AGFG2	grey	grey
AGGF1	turquoise	red
AGK	red	red
AGL	turquoise	red
AGMAT	grey	grey
AGMO	grey	grey
AGO1	turquoise	red
AGO2	turquoise	red
AGO3	turquoise	red
AGO4	red	red
AGPAT1	grey	grey
AGPAT2	darkgrey	darkgrey
AGPAT3	yellow	magenta
AGPAT4	grey	grey
AGPAT5	steelblue	steelblue
AGPS	turquoise	red
AGR2	orange	orange
AGR3	orange	orange
AGRN	grey	grey
AGRP	black	black
AGT	pink	pink
AGTPBP1	blue	blue
AGTR1	green	green
AGTR2	darkred	darkred
AGTRAP	turquoise	red
AGXT	skyblue3	skyblue3
AGXT2	black	black
AHCTF1	red	red
AHCY	purple	blue
AHCYL1	turquoise	red
AHCYL2	turquoise	red
AHDC1	turquoise	red
AHI1	red	red
AHNAK	brown	brown
AHNAK2	brown	brown
AHR	turquoise	red
AHSA1	grey	grey
AHSG	skyblue3	skyblue3
AHSP	grey	grey
AICDA	darkmagenta	darkmagenta
AIDA	turquoise	red
AIF1	magenta	magenta
AIF1L	grey	grey
AIFM1	purple	blue
AIFM2	grey	grey
AIFM3	grey	grey
AIG1	grey	grey
AIM2	skyblue	skyblue
AIMP1	purple	blue
AIMP2	grey	grey
AIP	brown	brown
AIPL1	grey	grey
AIRE	midnightblue	midnightblue
AJAP1	grey	grey
AJUBA	grey	grey
AK1	pink	pink
AK2	purple	blue
AK3	grey	grey
AK4	grey	grey
AK5	green	green
AK7	grey	grey
AK8	midnightblue	midnightblue
AK9	salmon	midnightblue
AKAP1	red	red
AKAP10	turquoise	red
AKAP11	turquoise	red
AKAP12	green	green
AKAP13	turquoise	red
AKAP14	lightgreen	lightgreen
AKAP17A	grey	grey
AKAP3	grey	grey
AKAP4	darkorange	darkorange
AKAP5	yellow	magenta
AKAP6	pink	pink
AKAP7	blue	blue
AKAP8	blue	blue
AKAP8L	brown	brown
AKAP9	turquoise	red
AKIP1	grey	grey
AKIRIN1	red	red
AKIRIN2	grey	grey
AKNA	yellow	magenta
AKNAD1	cyan	cyan
AKR1A1	brown	brown
AKR1B1	grey	grey
AKR1B10	grey	grey
AKR1B15	grey	grey
AKR1C1	grey	grey
AKR1C2	grey	grey
AKR1C3	grey	grey
AKR1C4	cyan	cyan
AKR1D1	black	black
AKR1E2	grey	grey
AKR7A2	brown	brown
AKR7A3	grey	grey
AKT1	turquoise	red
AKT1S1	grey	grey
AKT2	grey	grey
AKT3	green	green
AKTIP	grey	grey
ALAD	turquoise	red
ALAS1	grey	grey
ALAS2	grey	grey
ALB	skyblue3	skyblue3
ALCAM	grey	grey
ALDH16A1	brown	brown
ALDH18A1	red	red
ALDH1A1	lightyellow	darkgreen
ALDH1A2	grey	grey
ALDH1A3	grey	grey
ALDH1B1	green	green
ALDH1L1	midnightblue	midnightblue
ALDH1L2	green	green
ALDH2	grey	grey
ALDH3A1	grey	grey
ALDH3A2	grey	grey
ALDH3B1	magenta	magenta
ALDH3B2	tan	tan
ALDH4A1	grey	grey
ALDH5A1	red	red
ALDH6A1	red	red
ALDH7A1	grey	grey
ALDH8A1	grey	grey
ALDH9A1	grey	grey
ALDOA	grey	grey
ALDOB	skyblue3	skyblue3
ALDOC	grey	grey
ALG1	grey	grey
ALG10	blue	blue
ALG10B	blue	blue
ALG11	turquoise	red
ALG12	turquoise	red
ALG13	grey	grey
ALG14	grey	grey
ALG1L	grey	grey
ALG1L2	grey	grey
ALG2	darkgrey	darkgrey
ALG3	lightyellow	darkgreen
ALG5	purple	blue
ALG6	blue	blue
ALG8	grey	grey
ALG9	grey	grey
ALK	grey	grey
ALKBH1	grey	grey
ALKBH2	purple	blue
ALKBH3	grey	grey
ALKBH4	grey	grey
ALKBH5	grey	grey
ALKBH6	brown	brown
ALKBH7	brown	brown
ALKBH8	grey	grey
ALLC	cyan	cyan
ALMS1	turquoise	red
ALOX12	grey	grey
ALOX12B	tan	tan
ALOX15	grey	grey
ALOX15B	grey	grey
ALOX5	magenta	magenta
ALOX5AP	magenta	magenta
ALOXE3	tan	tan
ALPI	cyan	cyan
ALPK1	yellow	magenta
ALPK2	green	green
ALPK3	pink	pink
ALPL	lightcyan	green
ALPP	grey	grey
ALS2	turquoise	red
ALS2CL	tan	tan
ALX1	grey	grey
ALX3	salmon	midnightblue
ALX4	grey	grey
ALYREF	brown	brown
AMACR	grey	grey
AMBN	cyan	cyan
AMBP	skyblue3	skyblue3
AMBRA1	turquoise	red
AMD1	grey	grey
AMDHD1	grey	grey
AMDHD2	brown	brown
AMELX	grey	grey
AMELY	grey	grey
AMER1	turquoise	red
AMER2	plum1	plum1
AMER3	saddlebrown	saddlebrown
AMFR	grey	grey
AMH	grey	grey
AMHR2	black	black
AMIGO1	red	red
AMIGO2	grey	grey
AMIGO3	grey	grey
AMMECR1	greenyellow	brown
AMMECR1L	red	red
AMN	grey	grey
AMN1	grey	grey
AMOT	pink	pink
AMOTL1	brown	brown
AMOTL2	greenyellow	brown
AMPD1	pink	pink
AMPD2	green	green
AMPD3	grey	grey
AMPH	green	green
AMT	grey	grey
AMTN	grey	grey
AMY1A	grey	grey
AMY1B	grey	grey
AMY1C	grey	grey
AMY2A	grey	grey
AMY2B	salmon	midnightblue
AMZ1	grey	grey
AMZ2	grey	grey
ANAPC1	turquoise	red
ANAPC10	blue	blue
ANAPC11	brown	brown
ANAPC13	grey	grey
ANAPC15	grey	grey
ANAPC16	purple	blue
ANAPC2	darkgrey	darkgrey
ANAPC4	grey	grey
ANAPC5	blue	blue
ANAPC7	purple	blue
ANG	grey	grey
ANGEL1	turquoise	red
ANGEL2	red	red
ANGPT1	lightcyan	green
ANGPT2	green	green
ANGPT4	grey	grey
ANGPTL1	pink	pink
ANGPTL2	green	green
ANGPTL3	skyblue3	skyblue3
ANGPTL4	grey	grey
ANGPTL5	grey	grey
ANGPTL6	yellow	magenta
ANGPTL7	pink	pink
ANHX	black	black
ANK1	pink	pink
ANK2	pink	pink
ANK3	turquoise	red
ANKAR	blue	blue
ANKDD1A	grey	grey
ANKDD1B	grey	grey
ANKEF1	grey	grey
ANKFN1	grey	grey
ANKFY1	turquoise	red
ANKH	green	green
ANKHD1	grey	grey
ANKHD1-EIF4EBP3	grey	grey
ANKIB1	turquoise	red
ANKK1	grey	grey
ANKLE1	grey	grey
ANKLE2	grey	grey
ANKMY1	salmon	midnightblue
ANKMY2	red	red
ANKRA2	blue	blue
ANKRD1	pink	pink
ANKRD10	grey	grey
ANKRD11	turquoise	red
ANKRD12	turquoise	red
ANKRD13A	turquoise	red
ANKRD13B	grey	grey
ANKRD13C	turquoise	red
ANKRD13D	grey	grey
ANKRD16	grey	grey
ANKRD17	turquoise	red
ANKRD18A	grey	grey
ANKRD18B	grey	grey
ANKRD2	pink	pink
ANKRD20A1	grey	grey
ANKRD20A2	grey	grey
ANKRD20A3	black	black
ANKRD20A4	grey	grey
ANKRD22	tan	tan
ANKRD23	pink	pink
ANKRD24	grey	grey
ANKRD26	turquoise	red
ANKRD27	turquoise	red
ANKRD28	royalblue	red
ANKRD29	grey	grey
ANKRD30A	grey	grey
ANKRD30B	grey	grey
ANKRD30BL	darkred	darkred
ANKRD31	tan	tan
ANKRD33	grey	grey
ANKRD33B	midnightblue	midnightblue
ANKRD34A	grey	grey
ANKRD34B	salmon	midnightblue
ANKRD34C	grey	grey
ANKRD35	tan	tan
ANKRD36	grey	grey
ANKRD36B	blue	blue
ANKRD36C	blue	blue
ANKRD37	grey	grey
ANKRD39	grey	grey
ANKRD40	turquoise	red
ANKRD42	grey	grey
ANKRD44	yellow	magenta
ANKRD45	grey	grey
ANKRD46	grey	grey
ANKRD49	grey	grey
ANKRD50	turquoise	red
ANKRD52	turquoise	red
ANKRD53	darkred	darkred
ANKRD54	brown	brown
ANKRD55	yellow	magenta
ANKRD6	red	red
ANKRD60	grey	grey
ANKRD61	red	red
ANKRD62	grey	grey
ANKRD63	grey	grey
ANKRD65	salmon	midnightblue
ANKRD66	lightgreen	lightgreen
ANKRD7	grey	grey
ANKRD9	grey	grey
ANKS1A	turquoise	red
ANKS1B	grey	grey
ANKS3	brown	brown
ANKS4B	darkorange	darkorange
ANKS6	darkgrey	darkgrey
ANKUB1	grey	grey
ANKZF1	grey	grey
ANLN	blue	blue
ANO1	grey	grey
ANO10	grey	grey
ANO2	grey	grey
ANO3	grey	grey
ANO4	midnightblue	midnightblue
ANO5	pink	pink
ANO6	brown	brown
ANO7	cyan	cyan
ANO8	turquoise	red
ANO9	grey	grey
ANP32A	purple	blue
ANP32B	darkgrey	darkgrey
ANP32D	grey	grey
ANP32E	blue	blue
ANPEP	green	green
ANTXR1	green	green
ANTXR2	green	green
ANTXRL	black	black
ANXA1	tan	tan
ANXA10	grey	grey
ANXA11	grey	grey
ANXA13	grey	grey
ANXA2	grey60	grey60
ANXA2R	grey	grey
ANXA3	grey	grey
ANXA4	grey	grey
ANXA5	green	green
ANXA6	green	green
ANXA7	turquoise	red
ANXA8	grey	grey
ANXA8L1	grey	grey
ANXA9	tan	tan
AOAH	magenta	magenta
AOC1	grey	grey
AOC2	grey	grey
AOC3	lightcyan	green
AOX1	lightcyan	green
AP1AR	red	red
AP1B1	grey	grey
AP1G1	turquoise	red
AP1G2	grey	grey
AP1M1	grey	grey
AP1M2	grey	grey
AP1S1	grey	grey
AP1S2	pink	pink
AP1S3	grey	grey
AP2A1	turquoise	red
AP2A2	grey	grey
AP2B1	grey	grey
AP2M1	lightyellow	darkgreen
AP2S1	turquoise	red
AP3B1	turquoise	red
AP3B2	midnightblue	midnightblue
AP3D1	red	red
AP3M1	turquoise	red
AP3M2	blue	blue
AP3S1	grey	grey
AP3S2	grey	grey
AP4B1	purple	blue
AP4E1	turquoise	red
AP4M1	grey	grey
AP4S1	grey	grey
AP5B1	grey	grey
AP5M1	turquoise	red
AP5S1	grey	grey
AP5Z1	grey	grey
APAF1	turquoise	red
APBA1	grey	grey
APBA2	green	green
APBA3	brown	brown
APBB1	green	green
APBB1IP	yellow	magenta
APBB2	green	green
APBB3	grey	grey
APC	turquoise	red
APC2	grey	grey
APCDD1	grey	grey
APCDD1L	grey	grey
APCS	skyblue3	skyblue3
APEH	greenyellow	brown
APELA	green	green
APEX1	blue	blue
APEX2	grey	grey
APH1A	red	red
APH1B	grey	grey
API5	turquoise	red
APIP	blue	blue
APLF	grey	grey
APLN	grey	grey
APLNR	lightcyan	green
APLP1	grey	grey
APLP2	grey	grey
APMAP	grey	grey
APOA1	skyblue3	skyblue3
APOA2	skyblue3	skyblue3
APOA4	skyblue3	skyblue3
APOA5	cyan	cyan
APOB	skyblue3	skyblue3
APOBEC1	black	black
APOBEC2	pink	pink
APOBEC3A	tan	tan
APOBEC3B	blue	blue
APOBEC3C	yellow	magenta
APOBEC3D	yellow	magenta
APOBEC3F	yellow	magenta
APOBEC3G	yellow	magenta
APOBEC3H	yellow	magenta
APOBEC4	lightgreen	lightgreen
APOBR	magenta	magenta
APOC1	magenta	magenta
APOC2	magenta	magenta
APOC3	skyblue3	skyblue3
APOC4	black	black
APOD	lightcyan	green
APOE	magenta	magenta
APOF	black	black
APOH	skyblue3	skyblue3
APOL1	skyblue	skyblue
APOL2	skyblue	skyblue
APOL3	skyblue	skyblue
APOL4	yellow	magenta
APOL5	pink	pink
APOL6	skyblue	skyblue
APOLD1	lightcyan	green
APOM	brown	brown
APOO	purple	blue
APOOL	turquoise	red
APP	greenyellow	brown
APPBP2	turquoise	red
APPL1	royalblue	red
APPL2	turquoise	red
APRT	brown	brown
APTX	greenyellow	brown
AQP1	lightcyan	green
AQP10	grey	grey
AQP11	grey	grey
AQP12A	grey	grey
AQP12B	grey	grey
AQP2	grey	grey
AQP3	tan	tan
AQP4	plum1	plum1
AQP5	orange	orange
AQP6	grey	grey
AQP7	pink	pink
AQP8	black	black
AQP9	magenta	magenta
AQR	turquoise	red
AR	midnightblue	midnightblue
ARAF	grey	grey
ARAP1	grey	grey
ARAP2	brown	brown
ARAP3	grey	grey
ARC	grey	grey
ARCN1	turquoise	red
AREG	midnightblue	midnightblue
AREL1	turquoise	red
ARF1	red	red
ARF3	turquoise	red
ARF4	grey	grey
ARF5	brown	brown
ARF6	grey	grey
ARFGAP1	turquoise	red
ARFGAP2	grey	grey
ARFGAP3	red	red
ARFGEF1	turquoise	red
ARFGEF2	turquoise	red
ARFIP1	turquoise	red
ARFIP2	grey	grey
ARFRP1	turquoise	red
ARG1	sienna3	sienna3
ARG2	grey	grey
ARGFX	black	black
ARGLU1	grey	grey
ARHGAP1	greenyellow	brown
ARHGAP10	grey	grey
ARHGAP11A	blue	blue
ARHGAP12	turquoise	red
ARHGAP15	yellow	magenta
ARHGAP17	greenyellow	brown
ARHGAP18	magenta	magenta
ARHGAP19	blue	blue
ARHGAP19-SLIT1	grey60	grey60
ARHGAP20	yellow	magenta
ARHGAP21	turquoise	red
ARHGAP22	grey	grey
ARHGAP23	turquoise	red
ARHGAP24	red	red
ARHGAP25	yellow	magenta
ARHGAP26	midnightblue	midnightblue
ARHGAP27	tan	tan
ARHGAP28	green	green
ARHGAP29	grey	grey
ARHGAP30	yellow	magenta
ARHGAP31	lightcyan	green
ARHGAP32	tan	tan
ARHGAP33	salmon	midnightblue
ARHGAP35	turquoise	red
ARHGAP36	pink	pink
ARHGAP39	grey	grey
ARHGAP4	salmon	midnightblue
ARHGAP40	tan	tan
ARHGAP42	green	green
ARHGAP44	grey	grey
ARHGAP5	turquoise	red
ARHGAP6	lightcyan	green
ARHGAP8	grey	grey
ARHGAP9	yellow	magenta
ARHGDIA	grey	grey
ARHGDIB	magenta	magenta
ARHGDIG	darkred	darkred
ARHGEF1	grey	grey
ARHGEF10	grey	grey
ARHGEF10L	grey	grey
ARHGEF11	red	red
ARHGEF12	turquoise	red
ARHGEF15	lightcyan	green
ARHGEF16	grey	grey
ARHGEF17	green	green
ARHGEF18	turquoise	red
ARHGEF19	salmon	midnightblue
ARHGEF2	red	red
ARHGEF25	green	green
ARHGEF26	lightyellow	darkgreen
ARHGEF28	turquoise	red
ARHGEF3	royalblue	red
ARHGEF33	salmon	midnightblue
ARHGEF35	grey	grey
ARHGEF37	tan	tan
ARHGEF38	orange	orange
ARHGEF39	blue	blue
ARHGEF4	tan	tan
ARHGEF40	green	green
ARHGEF5	grey	grey
ARHGEF6	yellow	magenta
ARHGEF7	turquoise	red
ARHGEF9	grey	grey
ARID1A	turquoise	red
ARID1B	turquoise	red
ARID2	turquoise	red
ARID3A	grey	grey
ARID3B	turquoise	red
ARID3C	grey	grey
ARID4A	turquoise	red
ARID4B	red	red
ARID5A	magenta	magenta
ARID5B	turquoise	red
ARIH1	turquoise	red
ARIH2	royalblue	red
ARIH2OS	salmon	midnightblue
ARL1	red	red
ARL10	grey	grey
ARL11	grey	grey
ARL13A	grey	grey
ARL13B	darkgreen	darkgreen
ARL14	grey	grey
ARL14EP	grey	grey
ARL14EPL	grey	grey
ARL15	grey	grey
ARL16	brown	brown
ARL17A	blue	blue
ARL2	turquoise	red
ARL2-SNX15	grey	grey
ARL2BP	turquoise	red
ARL3	brown	brown
ARL4A	grey	grey
ARL4C	green	green
ARL4D	midnightblue	midnightblue
ARL5A	turquoise	red
ARL5B	turquoise	red
ARL5C	black	black
ARL6	darkgreen	darkgreen
ARL6IP1	blue	blue
ARL6IP4	brown	brown
ARL6IP5	magenta	magenta
ARL6IP6	blue	blue
ARL8A	grey	grey
ARL8B	royalblue	red
ARL9	grey	grey
ARMC1	blue	blue
ARMC10	grey	grey
ARMC12	grey	grey
ARMC2	grey	grey
ARMC3	lightgreen	lightgreen
ARMC4	lightgreen	lightgreen
ARMC5	brown	brown
ARMC6	brown	brown
ARMC7	grey	grey
ARMC8	darkgreen	darkgreen
ARMC9	green	green
ARMCX1	green	green
ARMCX2	green	green
ARMCX3	darkgreen	darkgreen
ARMCX4	grey	grey
ARMCX5	red	red
ARMCX6	darkgreen	darkgreen
ARMS2	black	black
ARNT	red	red
ARNT2	midnightblue	midnightblue
ARNTL	grey	grey
ARNTL2	grey	grey
ARPC1A	grey	grey
ARPC1B	grey	grey
ARPC2	grey	grey
ARPC3	greenyellow	brown
ARPC4	turquoise	red
ARPC4-TTLL3	grey	grey
ARPC5	grey	grey
ARPC5L	darkgrey	darkgrey
ARPIN	grey	grey
ARPP19	turquoise	red
ARPP21	pink	pink
ARR3	grey	grey
ARRB1	yellow	magenta
ARRB2	magenta	magenta
ARRDC1	darkgrey	darkgrey
ARRDC2	yellow	magenta
ARRDC3	turquoise	red
ARRDC4	grey	grey
ARRDC5	yellow	magenta
ARSA	grey	grey
ARSB	lightcyan	green
ARSD	grey	grey
ARSF	grey	grey
ARSG	red	red
ARSH	grey	grey
ARSI	grey	grey
ARSJ	grey	grey
ARSK	blue	blue
ART1	pink	pink
ART3	pink	pink
ART4	darkmagenta	darkmagenta
ART5	darkred	darkred
ARTN	yellow	magenta
ARV1	red	red
ARVCF	grey	grey
ARX	pink	pink
AS3MT	grey	grey
ASAH1	yellow	magenta
ASAH2	grey	grey
ASAH2B	grey	grey
ASAP1	turquoise	red
ASAP2	turquoise	red
ASAP3	pink	pink
ASB1	grey	grey
ASB10	pink	pink
ASB11	pink	pink
ASB12	pink	pink
ASB13	grey	grey
ASB14	pink	pink
ASB15	pink	pink
ASB16	pink	pink
ASB17	black	black
ASB18	pink	pink
ASB2	pink	pink
ASB4	pink	pink
ASB5	pink	pink
ASB6	darkgrey	darkgrey
ASB7	turquoise	red
ASB8	turquoise	red
ASB9	midnightblue	midnightblue
ASCC1	blue	blue
ASCC2	grey	grey
ASCC3	turquoise	red
ASCL1	darkolivegreen	darkolivegreen
ASCL2	grey	grey
ASCL3	grey	grey
ASCL4	midnightblue	midnightblue
ASCL5	cyan	cyan
ASF1A	grey	grey
ASF1B	blue	blue
ASGR1	darkred	darkred
ASGR2	yellow	magenta
ASH1L	turquoise	red
ASH2L	red	red
ASIC1	grey	grey
ASIC2	grey	grey
ASIC3	grey	grey
ASIC4	plum1	plum1
ASIC5	grey	grey
ASIP	black	black
ASL	grey	grey
ASMT	grey60	grey60
ASMTL	salmon	midnightblue
ASNS	grey	grey
ASNSD1	grey	grey
ASPA	pink	pink
ASPDH	grey	grey
ASPG	tan	tan
ASPH	turquoise	red
ASPHD1	grey	grey
ASPHD2	grey	grey
ASPM	blue	blue
ASPN	green	green
ASPRV1	tan	tan
ASPSCR1	brown	brown
ASRGL1	salmon	midnightblue
ASS1	grey	grey
ASTE1	darkgreen	darkgreen
ASTL	grey	grey
ASTN1	darkred	darkred
ASTN2	grey	grey
ASXL1	turquoise	red
ASXL2	turquoise	red
ASXL3	green	green
ASZ1	grey	grey
ATAD1	grey	grey
ATAD2	blue	blue
ATAD2B	turquoise	red
ATAD3A	brown	brown
ATAD3B	brown	brown
ATAD3C	grey	grey
ATAD5	blue	blue
ATAT1	grey	grey
ATCAY	plum1	plum1
ATE1	turquoise	red
ATF1	red	red
ATF2	red	red
ATF3	grey	grey
ATF4	greenyellow	brown
ATF5	yellow	magenta
ATF6	red	red
ATF6B	grey	grey
ATF7	turquoise	red
ATF7IP	turquoise	red
ATF7IP2	salmon	midnightblue
ATG10	grey	grey
ATG101	brown	brown
ATG12	grey	grey
ATG13	grey	grey
ATG14	turquoise	red
ATG16L1	grey	grey
ATG16L2	grey	grey
ATG2A	grey	grey
ATG2B	turquoise	red
ATG3	darkgreen	darkgreen
ATG4A	grey	grey
ATG4B	brown	brown
ATG4C	blue	blue
ATG4D	grey	grey
ATG5	grey	grey
ATG7	yellow	magenta
ATG9A	grey	grey
ATG9B	tan	tan
ATIC	grey	grey
ATL1	grey	grey
ATL2	turquoise	red
ATL3	grey	grey
ATM	turquoise	red
ATMIN	grey	grey
ATN1	red	red
ATOH1	grey60	grey60
ATOH7	grey60	grey60
ATOH8	pink	pink
ATOX1	turquoise	red
ATP10A	green	green
ATP10B	tan	tan
ATP10D	brown	brown
ATP11A	turquoise	red
ATP11AUN	grey60	grey60
ATP11B	lightyellow	darkgreen
ATP11C	turquoise	red
ATP12A	grey	grey
ATP13A1	grey	grey
ATP13A2	grey	grey
ATP13A3	lightyellow	darkgreen
ATP13A4	grey	grey
ATP13A5	grey	grey
ATP1A1	grey	grey
ATP1A2	pink	pink
ATP1A3	saddlebrown	saddlebrown
ATP1A4	cyan	cyan
ATP1B1	lightyellow	darkgreen
ATP1B2	lightcyan	green
ATP1B3	grey	grey
ATP1B4	pink	pink
ATP2A1	pink	pink
ATP2A2	turquoise	red
ATP2A3	yellow	magenta
ATP2B1	red	red
ATP2B2	grey	grey
ATP2B3	grey	grey
ATP2B4	turquoise	red
ATP2C1	darkgreen	darkgreen
ATP2C2	grey	grey
ATP4A	grey	grey
ATP4B	grey	grey
ATP6AP1	grey	grey
ATP6AP1L	grey	grey
ATP6AP2	grey	grey
ATP6V0A1	grey	grey
ATP6V0A2	turquoise	red
ATP6V0A4	grey	grey
ATP6V0B	brown	brown
ATP6V0C	grey	grey
ATP6V0D1	blue	blue
ATP6V0D2	magenta	magenta
ATP6V0E1	turquoise	red
ATP6V0E2	salmon	midnightblue
ATP6V1A	darkgreen	darkgreen
ATP6V1B1	grey	grey
ATP6V1B2	yellow	magenta
ATP6V1C1	turquoise	red
ATP6V1C2	grey	grey
ATP6V1D	red	red
ATP6V1E1	grey	grey
ATP6V1E2	grey	grey
ATP6V1F	brown	brown
ATP6V1G1	grey	grey
ATP6V1G2	grey	grey
ATP6V1G2-DDX39B	grey	grey
ATP6V1G3	grey	grey
ATP6V1H	grey	grey
ATP7A	turquoise	red
ATP7B	grey	grey
ATP8A1	yellow	magenta
ATP8A2	midnightblue	midnightblue
ATP8B1	turquoise	red
ATP8B2	green	green
ATP8B3	grey	grey
ATP8B4	magenta	magenta
ATP9A	turquoise	red
ATP9B	turquoise	red
ATPAF1	blue	blue
ATPAF2	grey	grey
ATR	darkgreen	darkgreen
ATRAID	grey	grey
ATRIP	blue	blue
ATRN	turquoise	red
ATRNL1	grey	grey
ATRX	turquoise	red
ATXN1	turquoise	red
ATXN10	grey	grey
ATXN1L	turquoise	red
ATXN2	turquoise	red
ATXN2L	turquoise	red
ATXN3	grey	grey
ATXN3L	cyan	cyan
ATXN7	royalblue	red
ATXN7L1	turquoise	red
ATXN7L2	blue	blue
ATXN7L3	turquoise	red
ATXN7L3B	turquoise	red
AUH	blue	blue
AUNIP	purple	blue
AUP1	greenyellow	brown
AURKA	blue	blue
AURKAIP1	brown	brown
AURKB	purple	blue
AURKC	grey	grey
AUTS2	turquoise	red
AVEN	grey	grey
AVIL	grey	grey
AVL9	turquoise	red
AVP	darkred	darkred
AVPI1	grey	grey
AVPR1A	lightcyan	green
AVPR1B	grey	grey
AVPR2	lightcyan	green
AWAT1	darkturquoise	darkturquoise
AWAT2	darkturquoise	darkturquoise
AXDND1	grey	grey
AXIN1	purple	blue
AXIN2	green	green
AXL	green	green
AZGP1	orange	orange
AZI2	royalblue	red
AZIN1	red	red
AZIN2	magenta	magenta
AZU1	darkred	darkred
B2M	skyblue	skyblue
B3GALNT1	lightyellow	darkgreen
B3GALNT2	red	red
B3GALT1	pink	pink
B3GALT2	grey	grey
B3GALT4	grey	grey
B3GALT5	midnightblue	midnightblue
B3GALT6	brown	brown
B3GAT1	yellow	magenta
B3GAT2	saddlebrown	saddlebrown
B3GAT3	brown	brown
B3GNT2	turquoise	red
B3GNT3	grey	grey
B3GNT4	yellow	magenta
B3GNT5	lightyellow	darkgreen
B3GNT6	orange	orange
B3GNT7	grey	grey
B3GNT8	tan	tan
B3GNT9	greenyellow	brown
B3GNTL1	grey	grey
B4GALNT1	grey	grey
B4GALNT2	midnightblue	midnightblue
B4GALNT3	grey	grey
B4GALNT4	grey	grey
B4GALT1	grey	grey
B4GALT2	grey	grey
B4GALT3	grey	grey
B4GALT4	darkgreen	darkgreen
B4GALT5	turquoise	red
B4GALT6	midnightblue	midnightblue
B4GALT7	grey	grey
B4GAT1	grey	grey
B9D1	brown	brown
B9D2	brown	brown
BAALC	grey	grey
BAAT	skyblue3	skyblue3
BABAM1	brown	brown
BACE1	green	green
BACE2	grey	grey
BACH1	brown	brown
BACH2	green	green
BAD	brown	brown
BAG1	grey	grey
BAG2	grey	grey
BAG3	grey	grey
BAG4	red	red
BAG5	turquoise	red
BAG6	grey	grey
BAHCC1	turquoise	red
BAHD1	turquoise	red
BAIAP2	grey	grey
BAIAP2L1	grey	grey
BAIAP2L2	grey	grey
BAIAP3	grey	grey
BAK1	skyblue	skyblue
BAMBI	grey	grey
BANF1	brown	brown
BANF2	black	black
BANK1	darkmagenta	darkmagenta
BANP	blue	blue
BAP1	grey	grey
BARD1	blue	blue
BARHL1	cyan	cyan
BARHL2	darkred	darkred
BARX1	grey	grey
BARX2	grey	grey
BASP1	grey	grey
BATF	yellow	magenta
BATF2	skyblue	skyblue
BATF3	magenta	magenta
BAX	brown	brown
BAZ1A	turquoise	red
BAZ1B	turquoise	red
BAZ2A	turquoise	red
BAZ2B	turquoise	red
BBC3	grey	grey
BBIP1	grey	grey
BBOX1	grey	grey
BBS1	blue	blue
BBS10	turquoise	red
BBS12	grey	grey
BBS2	grey	grey
BBS4	grey	grey
BBS5	grey	grey
BBS7	grey	grey
BBS9	turquoise	red
BBX	turquoise	red
BCAM	grey	grey
BCAN	plum1	plum1
BCAP29	grey	grey
BCAP31	grey	grey
BCAR1	grey	grey
BCAR3	grey	grey
BCAS1	grey	grey
BCAS2	blue	blue
BCAS3	red	red
BCAS4	grey	grey
BCAT1	green	green
BCAT2	purple	blue
BCCIP	purple	blue
BCDIN3D	grey	grey
BCHE	grey	grey
BCKDHA	turquoise	red
BCKDHB	blue	blue
BCKDK	grey	grey
BCL10	grey	grey
BCL11A	blue	blue
BCL11B	grey	grey
BCL2	midnightblue	midnightblue
BCL2A1	magenta	magenta
BCL2L1	grey	grey
BCL2L10	grey	grey
BCL2L11	red	red
BCL2L12	purple	blue
BCL2L13	grey	grey
BCL2L14	yellow	magenta
BCL2L15	lightgreen	lightgreen
BCL2L2	grey	grey
BCL2L2-PABPN1	grey	grey
BCL3	grey	grey
BCL6	lightyellow	darkgreen
BCL6B	lightcyan	green
BCL7A	red	red
BCL7B	grey	grey
BCL7C	brown	brown
BCL9	red	red
BCL9L	brown	brown
BCLAF1	red	red
BCO1	grey	grey
BCO2	grey	grey
BCOR	turquoise	red
BCORL1	turquoise	red
BCR	grey	grey
BCS1L	purple	blue
BDH1	grey	grey
BDH2	grey	grey
BDKRB1	grey	grey
BDKRB2	grey	grey
BDNF	grey	grey
BDP1	turquoise	red
BEAN1	grey	grey
BECN1	turquoise	red
BEGAIN	darkred	darkred
BEND2	black	black
BEND3	red	red
BEND4	grey60	grey60
BEND5	midnightblue	midnightblue
BEND6	green	green
BEND7	grey60	grey60
BEST1	magenta	magenta
BEST2	midnightblue	midnightblue
BEST3	pink	pink
BEST4	grey	grey
BET1	grey	grey
BET1L	grey	grey
BEX1	saddlebrown	saddlebrown
BEX2	lightyellow	darkgreen
BEX4	grey	grey
BEX5	grey	grey
BFAR	tan	tan
BFSP1	grey	grey
BFSP2	yellow	magenta
BGLAP	brown	brown
BGN	green	green
BHLHA15	yellow	magenta
BHLHA9	cyan	cyan
BHLHB9	red	red
BHLHE22	yellow	magenta
BHLHE23	cyan	cyan
BHLHE40	grey	grey
BHLHE41	green	green
BHMG1	black	black
BHMT	grey60	grey60
BHMT2	lightcyan	green
BICC1	green	green
BICD1	turquoise	red
BICD2	tan	tan
BID	grey	grey
BIK	grey	grey
BIN1	pink	pink
BIN2	yellow	magenta
BIN3	steelblue	steelblue
BIRC2	grey	grey
BIRC3	yellow	magenta
BIRC5	purple	blue
BIRC6	turquoise	red
BIRC7	grey	grey
BIRC8	black	black
BIVM	grey	grey
BLACE	grey	grey
BLCAP	grey	grey
BLID	grey	grey
BLK	darkmagenta	darkmagenta
BLM	blue	blue
BLMH	grey	grey
BLNK	yellow	magenta
BLOC1S1	brown	brown
BLOC1S2	grey	grey
BLOC1S3	grey	grey
BLOC1S4	grey	grey
BLOC1S5	blue	blue
BLOC1S5-TXNDC5	cyan	cyan
BLOC1S6	turquoise	red
BLVRA	grey	grey
BLVRB	grey	grey
BLZF1	grey	grey
BMF	yellow	magenta
BMI1	red	red
BMP1	green	green
BMP10	grey	grey
BMP15	lightgreen	lightgreen
BMP2	grey	grey
BMP2K	brown	brown
BMP3	orange	orange
BMP4	green	green
BMP5	darkred	darkred
BMP6	cyan	cyan
BMP7	lightyellow	darkgreen
BMP8A	green	green
BMP8B	grey	grey
BMPER	grey	grey
BMPR1A	turquoise	red
BMPR1B	grey	grey
BMPR2	turquoise	red
BMS1	blue	blue
BMX	cyan	cyan
BNC1	brown	brown
BNC2	green	green
BNIP1	greenyellow	brown
BNIP2	turquoise	red
BNIP3	grey	grey
BNIP3L	steelblue	steelblue
BNIPL	tan	tan
BOC	green	green
BOD1	purple	blue
BOD1L1	turquoise	red
BOD1L2	darkorange	darkorange
BOK	grey	grey
BOLA1	brown	brown
BOLA2	black	black
BOLA2B	brown	brown
BOLA3	greenyellow	brown
BOLL	pink	pink
BOP1	greenyellow	brown
BORA	blue	blue
BPGM	grey	grey
BPHL	grey	grey
BPI	yellowgreen	yellowgreen
BPIFA1	orange	orange
BPIFA2	grey	grey
BPIFA3	black	black
BPIFB1	orange	orange
BPIFB2	orange	orange
BPIFB3	grey	grey
BPIFB4	grey	grey
BPIFB6	orange	orange
BPIFC	tan	tan
BPNT1	red	red
BPTF	turquoise	red
BRAF	turquoise	red
BRAP	blue	blue
BRAT1	brown	brown
BRCA1	blue	blue
BRCA2	blue	blue
BRCC3	blue	blue
BRD1	turquoise	red
BRD2	red	red
BRD3	turquoise	red
BRD4	red	red
BRD7	grey	grey
BRD8	blue	blue
BRD9	violet	violet
BRDT	grey	grey
BRF1	grey	grey
BRF2	red	red
BRI3	brown	brown
BRI3BP	blue	blue
BRICD5	brown	brown
BRINP1	grey	grey
BRINP2	cyan	cyan
BRINP3	grey	grey
BRIP1	blue	blue
BRIX1	violet	violet
BRK1	greenyellow	brown
BRMS1	turquoise	red
BRMS1L	grey	grey
BROX	red	red
BRPF1	royalblue	red
BRPF3	turquoise	red
BRS3	grey	grey
BRSK1	grey	grey
BRSK2	cyan	cyan
BRWD1	turquoise	red
BRWD3	turquoise	red
BSCL2	grey	grey
BSDC1	turquoise	red
BSG	brown	brown
BSN	saddlebrown	saddlebrown
BSND	darkred	darkred
BSPH1	black	black
BSPRY	tan	tan
BST1	magenta	magenta
BST2	white	skyblue
BSX	saddlebrown	saddlebrown
BTAF1	turquoise	red
BTBD1	turquoise	red
BTBD10	grey	grey
BTBD11	grey	grey
BTBD16	grey	grey
BTBD17	plum1	plum1
BTBD18	grey	grey
BTBD19	green	green
BTBD2	blue	blue
BTBD3	turquoise	red
BTBD6	grey	grey
BTBD7	turquoise	red
BTBD9	turquoise	red
BTC	grey	grey
BTD	grey	grey
BTF3	greenyellow	brown
BTF3L4	grey	grey
BTG1	grey	grey
BTG2	grey	grey
BTG3	grey	grey
BTG4	grey	grey
BTK	yellow	magenta
BTLA	yellow	magenta
BTN1A1	darkred	darkred
BTN2A1	red	red
BTN2A2	yellow	magenta
BTN3A1	skyblue	skyblue
BTN3A2	skyblue	skyblue
BTN3A3	skyblue	skyblue
BTNL2	grey	grey
BTNL3	black	black
BTNL8	grey	grey
BTNL9	midnightblue	midnightblue
BTRC	turquoise	red
BUB1	blue	blue
BUB1B	blue	blue
BUB3	blue	blue
BUD13	blue	blue
BUD31	brown	brown
BVES	pink	pink
BYSL	grey	grey
BZW1	brown	brown
BZW2	grey	grey
C10orf105	grey	grey
C10orf113	black	black
C10orf120	black	black
C10orf126	black	black
C10orf53	darkorange	darkorange
C10orf55	grey	grey
C10orf62	black	black
C10orf67	grey	grey
C10orf71	pink	pink
C10orf82	darkred	darkred
C10orf88	blue	blue
C10orf90	grey	grey
C10orf99	tan	tan
C11orf1	grey	grey
C11orf16	grey	grey
C11orf21	yellow	magenta
C11orf24	grey	grey
C11orf42	turquoise	red
C11orf44	grey	grey
C11orf45	grey	grey
C11orf49	tan	tan
C11orf52	pink	pink
C11orf53	midnightblue	midnightblue
C11orf54	grey	grey
C11orf58	grey	grey
C11orf65	grey	grey
C11orf68	grey	grey
C11orf71	grey	grey
C11orf74	grey	grey
C11orf80	grey	grey
C11orf86	grey	grey
C11orf87	grey	grey
C11orf88	lightgreen	lightgreen
C11orf91	grey	grey
C11orf94	grey	grey
C11orf95	grey	grey
C11orf96	green	green
C11orf98	brown	brown
C12orf10	brown	brown
C12orf29	grey	grey
C12orf4	blue	blue
C12orf40	cyan	cyan
C12orf42	grey	grey
C12orf43	purple	blue
C12orf45	greenyellow	brown
C12orf49	turquoise	red
C12orf50	black	black
C12orf54	grey	grey
C12orf56	grey	grey
C12orf57	brown	brown
C12orf60	grey	grey
C12orf65	blue	blue
C12orf66	red	red
C12orf71	grey	grey
C12orf73	brown	brown
C12orf74	lightgreen	lightgreen
C12orf75	grey	grey
C12orf76	grey	grey
C14orf119	greenyellow	brown
C14orf177	black	black
C14orf178	grey	grey
C14orf180	paleturquoise	paleturquoise
C14orf28	grey	grey
C14orf39	salmon	midnightblue
C14orf93	purple	blue
C15orf39	grey	grey
C15orf40	grey	grey
C15orf41	turquoise	red
C15orf48	grey	grey
C15orf61	brown	brown
C15orf62	tan	tan
C15orf65	grey	grey
C16orf46	grey	grey
C16orf54	yellow	magenta
C16orf58	turquoise	red
C16orf70	turquoise	red
C16orf71	lightgreen	lightgreen
C16orf72	brown	brown
C16orf74	yellow	magenta
C16orf78	black	black
C16orf86	grey	grey
C16orf87	grey	grey
C16orf89	orange	orange
C16orf90	grey	grey
C16orf91	brown	brown
C16orf92	black	black
C16orf95	brown	brown
C16orf96	black	black
C17orf100	grey	grey
C17orf107	grey	grey
C17orf49	grey	grey
C17orf50	grey	grey
C17orf58	blue	blue
C17orf64	grey60	grey60
C17orf67	purple	blue
C17orf75	purple	blue
C17orf78	black	black
C17orf80	blue	blue
C17orf97	grey	grey
C17orf98	black	black
C17orf99	midnightblue	midnightblue
C18orf21	grey	grey
C18orf25	turquoise	red
C18orf32	salmon	midnightblue
C18orf54	blue	blue
C18orf63	darkolivegreen	darkolivegreen
C18orf65	grey	grey
C19orf12	grey	grey
C19orf18	grey	grey
C19orf25	brown	brown
C19orf33	turquoise	red
C19orf38	magenta	magenta
C19orf44	purple	blue
C19orf47	grey	grey
C19orf48	greenyellow	brown
C19orf53	brown	brown
C19orf54	blue	blue
C19orf57	salmon	midnightblue
C19orf67	cyan	cyan
C19orf71	turquoise	red
C19orf73	brown	brown
C19orf81	grey	grey
C19orf84	grey	grey
C1D	grey	grey
C1GALT1	grey	grey
C1GALT1C1	grey	grey
C1orf100	grey	grey
C1orf105	pink	pink
C1orf109	red	red
C1orf112	blue	blue
C1orf115	red	red
C1orf116	tan	tan
C1orf122	turquoise	red
C1orf127	pink	pink
C1orf131	red	red
C1orf137	grey	grey
C1orf141	lightgreen	lightgreen
C1orf146	cyan	cyan
C1orf158	lightgreen	lightgreen
C1orf159	brown	brown
C1orf162	magenta	magenta
C1orf167	black	black
C1orf174	blue	blue
C1orf185	black	black
C1orf189	lightgreen	lightgreen
C1orf194	lightgreen	lightgreen
C1orf198	red	red
C1orf21	grey	grey
C1orf210	grey	grey
C1orf216	tan	tan
C1orf226	grey	grey
C1orf35	brown	brown
C1orf43	red	red
C1orf50	brown	brown
C1orf52	grey	grey
C1orf53	grey	grey
C1orf54	magenta	magenta
C1orf56	grey	grey
C1orf61	plum1	plum1
C1orf68	sienna3	sienna3
C1orf74	grey	grey
C1orf87	lightgreen	lightgreen
C1orf94	grey	grey
C1QA	magenta	magenta
C1QB	magenta	magenta
C1QBP	greenyellow	brown
C1QC	magenta	magenta
C1QL1	grey	grey
C1QL2	midnightblue	midnightblue
C1QL3	grey	grey
C1QL4	grey	grey
C1QTNF1	green	green
C1QTNF2	grey	grey
C1QTNF3	green	green
C1QTNF3-AMACR	grey	grey
C1QTNF4	salmon	midnightblue
C1QTNF6	green	green
C1QTNF7	green	green
C1QTNF8	grey	grey
C1QTNF9	grey	grey
C1QTNF9B	grey	grey
C1R	magenta	magenta
C1RL	turquoise	red
C1S	magenta	magenta
C2	magenta	magenta
C20orf141	grey	grey
C20orf144	grey	grey
C20orf173	black	black
C20orf194	grey	grey
C20orf202	grey	grey
C20orf27	brown	brown
C20orf85	lightgreen	lightgreen
C20orf96	salmon	midnightblue
C21orf58	purple	blue
C21orf62	grey60	grey60
C21orf91	turquoise	red
C22orf15	lightgreen	lightgreen
C22orf23	grey	grey
C22orf39	grey	grey
C22orf42	grey	grey
C22orf46	grey	grey
C2CD2	midnightblue	midnightblue
C2CD2L	grey	grey
C2CD3	turquoise	red
C2CD4A	grey	grey
C2CD4B	salmon	midnightblue
C2CD4C	grey	grey
C2CD4D	salmon	midnightblue
C2CD5	red	red
C2orf15	salmon	midnightblue
C2orf16	grey	grey
C2orf42	red	red
C2orf49	red	red
C2orf50	lightgreen	lightgreen
C2orf66	grey	grey
C2orf68	blue	blue
C2orf69	turquoise	red
C2orf72	grey	grey
C2orf73	lightgreen	lightgreen
C2orf74	grey	grey
C2orf76	grey	grey
C2orf78	cyan	cyan
C2orf80	plum1	plum1
C2orf83	black	black
C2orf88	yellow	magenta
C2orf91	grey	grey
C3	magenta	magenta
C3AR1	magenta	magenta
C3orf14	grey	grey
C3orf18	green	green
C3orf20	black	black
C3orf22	cyan	cyan
C3orf33	lightyellow	darkgreen
C3orf38	royalblue	red
C3orf49	royalblue	red
C3orf52	grey	grey
C3orf56	darkturquoise	darkturquoise
C3orf62	grey	grey
C3orf67	yellow	magenta
C3orf70	salmon	midnightblue
C3orf80	green	green
C3orf84	black	black
C4A	yellow	magenta
C4B	yellow	magenta
C4BPA	orange	orange
C4BPB	grey	grey
C4orf17	grey	grey
C4orf19	grey	grey
C4orf3	grey	grey
C4orf33	white	skyblue
C4orf36	grey	grey
C4orf45	cyan	cyan
C4orf46	blue	blue
C4orf47	grey	grey
C4orf48	brown	brown
C4orf50	yellow	magenta
C4orf51	grey	grey
C5	blue	blue
C5AR1	magenta	magenta
C5AR2	grey	grey
C5orf15	grey	grey
C5orf22	violet	violet
C5orf24	turquoise	red
C5orf30	blue	blue
C5orf34	violet	violet
C5orf38	grey	grey
C5orf46	green	green
C5orf47	black	black
C5orf49	lightgreen	lightgreen
C5orf51	violet	violet
C5orf52	black	black
C5orf58	grey	grey
C5orf60	black	black
C5orf63	grey	grey
C6	pink	pink
C6orf118	lightgreen	lightgreen
C6orf120	turquoise	red
C6orf132	tan	tan
C6orf136	purple	blue
C6orf141	grey	grey
C6orf15	grey	grey
C6orf163	grey	grey
C6orf201	cyan	cyan
C6orf223	grey	grey
C6orf226	brown	brown
C6orf47	grey	grey
C6orf52	brown	brown
C6orf58	orange	orange
C6orf62	grey	grey
C6orf89	turquoise	red
C7	darkmagenta	darkmagenta
C7orf25	grey	grey
C7orf26	grey	grey
C7orf31	grey	grey
C7orf33	grey	grey
C7orf50	brown	brown
C7orf57	grey	grey
C7orf61	grey	grey
C8A	skyblue3	skyblue3
C8B	skyblue3	skyblue3
C8G	midnightblue	midnightblue
C8orf33	grey	grey
C8orf34	grey	grey
C8orf37	blue	blue
C8orf48	grey	grey
C8orf58	grey	grey
C8orf74	grey	grey
C8orf76	greenyellow	brown
C8orf82	brown	brown
C8orf86	black	black
C8orf88	grey	grey
C8orf89	grey	grey
C9	grey	grey
C9orf116	lightgreen	lightgreen
C9orf129	grey	grey
C9orf131	grey	grey
C9orf135	lightgreen	lightgreen
C9orf152	orange	orange
C9orf153	grey	grey
C9orf16	darkgrey	darkgrey
C9orf24	lightgreen	lightgreen
C9orf40	purple	blue
C9orf43	darkgrey	darkgrey
C9orf50	grey	grey
C9orf57	black	black
C9orf64	blue	blue
C9orf72	blue	blue
C9orf78	darkgrey	darkgrey
C9orf85	darkgrey	darkgrey
C9orf92	grey	grey
CA1	grey	grey
CA10	grey	grey
CA11	salmon	midnightblue
CA12	midnightblue	midnightblue
CA13	grey	grey
CA14	cyan	cyan
CA2	tan	tan
CA3	pink	pink
CA4	cyan	cyan
CA5A	grey	grey
CA5B	turquoise	red
CA6	grey	grey
CA7	cyan	cyan
CA8	cyan	cyan
CA9	grey	grey
CAAP1	blue	blue
CAB39	brown	brown
CAB39L	grey	grey
CABIN1	turquoise	red
CABLES1	grey	grey
CABLES2	blue	blue
CABP1	cyan	cyan
CABP2	black	black
CABP4	grey	grey
CABP5	black	black
CABP7	cyan	cyan
CABS1	black	black
CABYR	grey	grey
CACFD1	grey	grey
CACHD1	turquoise	red
CACNA1A	black	black
CACNA1B	grey	grey
CACNA1C	green	green
CACNA1D	salmon	midnightblue
CACNA1E	cyan	cyan
CACNA1F	midnightblue	midnightblue
CACNA1G	darkred	darkred
CACNA1H	green	green
CACNA1I	grey	grey
CACNA1S	pink	pink
CACNA2D1	grey	grey
CACNA2D2	midnightblue	midnightblue
CACNA2D3	grey	grey
CACNA2D4	magenta	magenta
CACNB1	pink	pink
CACNB2	grey60	grey60
CACNB3	grey	grey
CACNB4	grey	grey
CACNG1	pink	pink
CACNG2	saddlebrown	saddlebrown
CACNG3	black	black
CACNG4	grey	grey
CACNG5	grey	grey
CACNG6	pink	pink
[truncated: 16,083 more rows]
