# Supplementary material for: Identification and validation of a prognostic model based on ferroptosis-associated genes in head and neck squamous cancer
Source: Front Genet. 2022 Dec 1;13:1065546. doi: 10.3389/fgene.2022.1065546 (PMC9751480; doi:10.3389/fgene.2022.1065546)
Supplement: Supplementary file 3 [file DataSheet2.ZIP › tgca.brown.enrich.txt]

Tag	ID	description	GeneRatio	BgRatio	pValue	FDR	qvalue	geneID	size	DB	enrichmentRatio
hsa03010	hsa03010	Ribosome	109/556	153/7914	1.91224676764546e-93	5.27780107870147e-91	5.1932596426582e-91	FAU/MRPL1/MRPL11/MRPL12/MRPL13/MRPL14/MRPL17/MRPL2/MRPL20/MRPL22/MRPL23/MRPL24/MRPL27/MRPL28/MRPL33/MRPL34/MRPL4/MRPS11/MRPS12/MRPS14/MRPS15/MRPS18C/MRPS21/MRPS5/MRPS7/RPL10/RPL10A/RPL11/RPL12/RPL13/RPL13A/RPL14/RPL15/RPL17/RPL18/RPL18A/RPL19/RPL21/RPL22/RPL22L1/RPL23/RPL23A/RPL24/RPL26/RPL26L1/RPL27/RPL27A/RPL28/RPL29/RPL3/RPL30/RPL31/RPL32/RPL34/RPL35/RPL35A/RPL36/RPL36A/RPL36A-HNRNPH2/RPL36AL/…	109	pathway_KEGG	0.196043165467626
hsa00190	hsa00190	Oxidative phosphorylation	55/556	133/7914	1.83963664590525e-29	2.53869857134924e-27	2.4980329191766e-27	ATP6V0B/ATP6V1F/COX17/COX4I1/COX5A/COX5B/COX6A1/COX6B1/COX6C/COX7A2/COX7A2L/COX7B/COX7C/COX8A/CYC1/NDUFA1/NDUFA10/NDUFA11/NDUFA12/NDUFA13/NDUFA2/NDUFA3/NDUFA4/NDUFA6/NDUFA7/NDUFA9/NDUFAB1/NDUFB1/NDUFB10/NDUFB11/NDUFB2/NDUFB3/NDUFB6/NDUFB7/NDUFB8/NDUFB9/NDUFC1/NDUFC2/NDUFS3/NDUFS4/NDUFS5/NDUFS7/NDUFS8/NDUFV1/NDUFV2/NDUFV3/PPA2/UQCR10/UQCR11/UQCRB/UQCRC1/UQCRFS1/UQCRH/UQCRHL/UQCRQ	55	pathway_KEGG	0.0989208633093525
hsa05012	hsa05012	Parkinson disease	56/556	142/7914	1.06211494050145e-28	9.77145745261331e-27	9.6149352508552e-27	COX4I1/COX5A/COX5B/COX6A1/COX6B1/COX6C/COX7A2/COX7A2L/COX7B/COX7C/COX8A/CYC1/GNAI1/NDUFA1/NDUFA10/NDUFA11/NDUFA12/NDUFA13/NDUFA2/NDUFA3/NDUFA4/NDUFA6/NDUFA7/NDUFA9/NDUFAB1/NDUFB1/NDUFB10/NDUFB11/NDUFB2/NDUFB3/NDUFB6/NDUFB7/NDUFB8/NDUFB9/NDUFC1/NDUFC2/NDUFS3/NDUFS4/NDUFS5/NDUFS7/NDUFS8/NDUFV1/NDUFV2/NDUFV3/PARK7/PINK1/SLC25A6/UBE2J2/UQCR10/UQCR11/UQCRB/UQCRC1/UQCRFS1/UQCRH/UQCRHL/UQCRQ	56	pathway_KEGG	0.100719424460432
hsa05016	hsa05016	Huntington disease	65/556	193/7914	1.6989072200207e-28	1.17224598181429e-26	1.15346858622458e-26	BAX/CLTA/COX4I1/COX5A/COX5B/COX6A1/COX6B1/COX6C/COX7A2/COX7A2L/COX7B/COX7C/COX8A/CYC1/DCTN1/GPX1/HTT/NDUFA1/NDUFA10/NDUFA11/NDUFA12/NDUFA13/NDUFA2/NDUFA3/NDUFA4/NDUFA6/NDUFA7/NDUFA9/NDUFAB1/NDUFB1/NDUFB10/NDUFB11/NDUFB2/NDUFB3/NDUFB6/NDUFB7/NDUFB8/NDUFB9/NDUFC1/NDUFC2/NDUFS3/NDUFS4/NDUFS5/NDUFS7/NDUFS8/NDUFV1/NDUFV2/NDUFV3/POLR2E/POLR2G/POLR2H/POLR2I/POLR2J/POLR2K/RCOR1/SLC25A6/SOD1/UQCR10/UQCR11…	65	pathway_KEGG	0.116906474820144
hsa04932	hsa04932	Non-alcoholic fatty liver disease (NAFLD)	56/556	149/7914	1.99210101980283e-27	1.09963976293116e-25	1.08202539601922e-25	ATF4/BAX/COX4I1/COX5A/COX5B/COX6A1/COX6B1/COX6C/COX7A2/COX7A2L/COX7B/COX7C/COX8A/CYC1/DDIT3/IRS1/NDUFA1/NDUFA10/NDUFA11/NDUFA12/NDUFA13/NDUFA2/NDUFA3/NDUFA4/NDUFA6/NDUFA7/NDUFA9/NDUFAB1/NDUFB1/NDUFB10/NDUFB11/NDUFB2/NDUFB3/NDUFB6/NDUFB7/NDUFB8/NDUFB9/NDUFC1/NDUFC2/NDUFS3/NDUFS4/NDUFS5/NDUFS7/NDUFS8/NDUFV1/NDUFV2/NDUFV3/PIK3R2/UQCR10/UQCR11/UQCRB/UQCRC1/UQCRFS1/UQCRH/UQCRHL/UQCRQ	56	pathway_KEGG	0.100719424460432
hsa05010	hsa05010	Alzheimer disease	57/556	171/7914	8.46752331526673e-25	3.8950607250227e-23	3.83266844796284e-23	APP/BAD/CDK5/COX4I1/COX5A/COX5B/COX6A1/COX6B1/COX6C/COX7A2/COX7A2L/COX7B/COX7C/COX8A/CYC1/HSD17B10/ITPR2/NDUFA1/NDUFA10/NDUFA11/NDUFA12/NDUFA13/NDUFA2/NDUFA3/NDUFA4/NDUFA6/NDUFA7/NDUFA9/NDUFAB1/NDUFB1/NDUFB10/NDUFB11/NDUFB2/NDUFB3/NDUFB6/NDUFB7/NDUFB8/NDUFB9/NDUFC1/NDUFC2/NDUFS3/NDUFS4/NDUFS5/NDUFS7/NDUFS8/NDUFV1/NDUFV2/NDUFV3/PSENEN/UQCR10/UQCR11/UQCRB/UQCRC1/UQCRFS1/UQCRH/UQCRHL/UQCRQ	57	pathway_KEGG	0.102517985611511
hsa04714	hsa04714	Thermogenesis	64/556	231/7914	9.33222972829986e-23	3.67956486430109e-21	3.62062446601709e-21	ADCY7/COA3/COA6/COX14/COX16/COX17/COX19/COX4I1/COX5A/COX5B/COX6A1/COX6B1/COX6C/COX7A2/COX7A2L/COX7B/COX7C/COX8A/CYC1/MLST8/NDUFA1/NDUFA10/NDUFA11/NDUFA12/NDUFA13/NDUFA2/NDUFA3/NDUFA4/NDUFA6/NDUFA7/NDUFA9/NDUFAB1/NDUFAF2/NDUFAF4/NDUFAF5/NDUFB1/NDUFB10/NDUFB11/NDUFB2/NDUFB3/NDUFB6/NDUFB7/NDUFB8/NDUFB9/NDUFC1/NDUFC2/NDUFS3/NDUFS4/NDUFS5/NDUFS7/NDUFS8/NDUFV1/NDUFV2/NDUFV3/RPS6/SIRT6/UQCR10/UQCR11/UQC…	64	pathway_KEGG	0.115107913669065
hsa04723	hsa04723	Retrograde endocannabinoid signaling	35/556	148/7914	9.20564686840922e-11	3.17594816960118e-09	3.12507485795997e-09	ADCY7/GNAI1/GNG12/ITPR2/NDUFA1/NDUFA10/NDUFA11/NDUFA12/NDUFA13/NDUFA2/NDUFA3/NDUFA4/NDUFA6/NDUFA7/NDUFA9/NDUFAB1/NDUFB1/NDUFB10/NDUFB11/NDUFB2/NDUFB3/NDUFB6/NDUFB7/NDUFB8/NDUFB9/NDUFC1/NDUFC2/NDUFS3/NDUFS4/NDUFS5/NDUFS7/NDUFS8/NDUFV1/NDUFV2/NDUFV3	35	pathway_KEGG	0.0629496402877698
hsa03040	hsa03040	Spliceosome	33/556	135/7914	1.25690323635742e-10	3.85450325816276e-09	3.79276064304345e-09	ALYREF/BUD31/CCDC12/ISY1/LSM2/LSM3/LSM4/LSM5/LSM7/LSM8/PPIE/PPIH/PQBP1/PRPF31/RBM8A/RP9/SF3A2/SF3B5/SF3B6/SNRNP70/SNRPB/SNRPB2/SNRPC/SNRPD1/SNRPD2/SNRPD3/SNRPE/SNRPF/SNRPG/SYF2/TXNL4A/U2AF1L4/XAB2	33	pathway_KEGG	0.0593525179856115
hsa04260	hsa04260	Cardiac muscle contraction	21/556	86/7914	3.16088559019789e-07	8.72404422894618e-06	8.58429981337953e-06	COX4I1/COX5A/COX5B/COX6A1/COX6B1/COX6C/COX7A2/COX7A2L/COX7B/COX7C/COX8A/CYC1/TPM4/UQCR10/UQCR11/UQCRB/UQCRC1/UQCRFS1/UQCRH/UQCRHL/UQCRQ	21	pathway_KEGG	0.0377697841726619
hsa03050	hsa03050	Proteasome	13/556	45/7914	7.95249808517415e-06	0.000199535406500733	0.000196339187174634	ADRM1/PSMA2/PSMA4/PSMA7/PSMB1/PSMB3/PSMB4/PSMB5/PSMB6/PSMC3/PSMC5/PSMD4/PSMD8	13	pathway_KEGG	0.0233812949640288
hsa03020	hsa03020	RNA polymerase	9/556	31/7914	0.000194083036848988	0.00419549264919599	0.00412828796145143	POLR1C/POLR1D/POLR2E/POLR2G/POLR2H/POLR2I/POLR2J/POLR2K/ZNRD1	9	pathway_KEGG	0.0161870503597122
hsa03013	hsa03013	RNA transport	25/556	165/7914	0.00019761378420126	0.00419549264919599	0.00412828796145143	ALYREF/EIF1/EIF2B3/EIF2B4/EIF3D/EIF3E/EIF3F/EIF3G/EIF3H/EIF3I/EIF4EBP1/GEMIN6/GEMIN7/NXT1/PABPC1/POP4/POP5/POP7/RBM8A/RPP21/RPP25L/SAP18/SUMO1/THOC6/THOC7	25	pathway_KEGG	0.0449640287769784
GO:0006614	GO:0006614	SRP-dependent cotranslational protein targeting to membrane	79/1066	103/17913	4.41991141622652e-76	1.11750219852035e-72	1.05735306444683e-72	RPL10/RPL10A/RPL11/RPL12/RPL13/RPL13A/RPL14/RPL15/RPL17/RPL18/RPL18A/RPL19/RPL21/RPL22/RPL23/RPL23A/RPL24/RPL26/RPL27/RPL27A/RPL28/RPL29/RPL3/RPL30/RPL31/RPL32/RPL34/RPL35/RPL35A/RPL36/RPL36A/RPL37/RPL37A/RPL38/RPL39/RPL4/RPL41/RPL5/RPL6/RPL7/RPL7A/RPL8/RPL9/RPLP0/RPLP1/RPLP2/RPS10/RPS11/RPS12/RPS13/RPS14/RPS15/RPS15A/RPS16/RPS17/RPS18/RPS19/RPS2/RPS20/RPS21/RPS23/RPS24/RPS25/RPS26/RPS27/RPS27A/R…	79	geneontology_Biological_Process	0.074108818011257
GO:0006613	GO:0006613	cotranslational protein targeting to membrane	80/1066	106/17913	4.87141324551157e-76	1.11750219852035e-72	1.05735306444683e-72	RPL10/RPL10A/RPL11/RPL12/RPL13/RPL13A/RPL14/RPL15/RPL17/RPL18/RPL18A/RPL19/RPL21/RPL22/RPL23/RPL23A/RPL24/RPL26/RPL27/RPL27A/RPL28/RPL29/RPL3/RPL30/RPL31/RPL32/RPL34/RPL35/RPL35A/RPL36/RPL36A/RPL37/RPL37A/RPL38/RPL39/RPL4/RPL41/RPL5/RPL6/RPL7/RPL7A/RPL8/RPL9/RPLP0/RPLP1/RPLP2/RPS10/RPS11/RPS12/RPS13/RPS14/RPS15/RPS15A/RPS16/RPS17/RPS18/RPS19/RPS2/RPS20/RPS21/RPS23/RPS24/RPS25/RPS26/RPS27/RPS27A/R…	80	geneontology_Biological_Process	0.075046904315197
GO:0045047	GO:0045047	protein targeting to ER	80/1066	108/17913	6.65430466963119e-75	1.01766499414226e-71	9.62889559914351e-72	CHMP4A/RPL10/RPL10A/RPL11/RPL12/RPL13/RPL13A/RPL14/RPL15/RPL17/RPL18/RPL18A/RPL19/RPL21/RPL22/RPL23/RPL23A/RPL24/RPL26/RPL27/RPL27A/RPL28/RPL29/RPL3/RPL30/RPL31/RPL32/RPL34/RPL35/RPL35A/RPL36/RPL36A/RPL37/RPL37A/RPL38/RPL39/RPL4/RPL41/RPL5/RPL6/RPL7/RPL7A/RPL8/RPL9/RPLP0/RPLP1/RPLP2/RPS10/RPS11/RPS12/RPS13/RPS14/RPS15/RPS15A/RPS16/RPS17/RPS18/RPS19/RPS2/RPS20/RPS21/RPS23/RPS24/RPS25/RPS26/RPS27/R…	80	geneontology_Biological_Process	0.075046904315197
GO:0072599	GO:0072599	establishment of protein localization to endoplasmic reticulum	80/1066	112/17913	9.17787096502489e-73	1.05270179968835e-69	9.96040522625333e-70	CHMP4A/RPL10/RPL10A/RPL11/RPL12/RPL13/RPL13A/RPL14/RPL15/RPL17/RPL18/RPL18A/RPL19/RPL21/RPL22/RPL23/RPL23A/RPL24/RPL26/RPL27/RPL27A/RPL28/RPL29/RPL3/RPL30/RPL31/RPL32/RPL34/RPL35/RPL35A/RPL36/RPL36A/RPL37/RPL37A/RPL38/RPL39/RPL4/RPL41/RPL5/RPL6/RPL7/RPL7A/RPL8/RPL9/RPLP0/RPLP1/RPLP2/RPS10/RPS11/RPS12/RPS13/RPS14/RPS15/RPS15A/RPS16/RPS17/RPS18/RPS19/RPS2/RPS20/RPS21/RPS23/RPS24/RPS25/RPS26/RPS27/R…	80	geneontology_Biological_Process	0.075046904315197
GO:0000184	GO:0000184	nuclear-transcribed mRNA catabolic process, nonsense-mediated decay	81/1066	118/17913	2.1486088435582e-71	1.971563474849e-68	1.86544481491242e-68	EIF3E/PABPC1/RBM8A/RPL10/RPL10A/RPL11/RPL12/RPL13/RPL13A/RPL14/RPL15/RPL17/RPL18/RPL18A/RPL19/RPL21/RPL22/RPL23/RPL23A/RPL24/RPL26/RPL27/RPL27A/RPL28/RPL29/RPL3/RPL30/RPL31/RPL32/RPL34/RPL35/RPL35A/RPL36/RPL36A/RPL37/RPL37A/RPL38/RPL39/RPL4/RPL41/RPL5/RPL6/RPL7/RPL7A/RPL8/RPL9/RPLP0/RPLP1/RPLP2/RPS10/RPS11/RPS12/RPS13/RPS14/RPS15/RPS15A/RPS16/RPS17/RPS18/RPS19/RPS2/RPS20/RPS21/RPS23/RPS24/RPS25/R…	81	geneontology_Biological_Process	0.075984990619137
GO:0070972	GO:0070972	protein localization to endoplasmic reticulum	82/1066	128/17913	1.80064656743482e-68	1.37689440856516e-65	1.30278358668442e-65	CHMP4A/DDRGK1/GPAA1/RPL10/RPL10A/RPL11/RPL12/RPL13/RPL13A/RPL14/RPL15/RPL17/RPL18/RPL18A/RPL19/RPL21/RPL22/RPL23/RPL23A/RPL24/RPL26/RPL27/RPL27A/RPL28/RPL29/RPL3/RPL30/RPL31/RPL32/RPL34/RPL35/RPL35A/RPL36/RPL36A/RPL37/RPL37A/RPL38/RPL39/RPL4/RPL41/RPL5/RPL6/RPL7/RPL7A/RPL8/RPL9/RPLP0/RPLP1/RPLP2/RPS10/RPS11/RPS12/RPS13/RPS14/RPS15/RPS15A/RPS16/RPS17/RPS18/RPS19/RPS2/RPS20/RPS21/RPS23/RPS24/RPS25/…	82	geneontology_Biological_Process	0.0769230769230769
GO:0006413	GO:0006413	translational initiation	94/1066	183/17913	5.78054599613536e-66	3.78873500432415e-63	3.58480777264094e-63	ATF4/EIF1/EIF2B3/EIF2B4/EIF3D/EIF3E/EIF3F/EIF3G/EIF3H/EIF3I/EIF3K/EIF3M/EIF4EBP1/MCTS1/MTIF3/PABPC1/RPL10/RPL10A/RPL11/RPL12/RPL13/RPL13A/RPL14/RPL15/RPL17/RPL18/RPL18A/RPL19/RPL21/RPL22/RPL23/RPL23A/RPL24/RPL26/RPL27/RPL27A/RPL28/RPL29/RPL3/RPL30/RPL31/RPL32/RPL34/RPL35/RPL35A/RPL36/RPL36A/RPL37/RPL37A/RPL38/RPL39/RPL4/RPL41/RPL5/RPL6/RPL7/RPL7A/RPL8/RPL9/RPLP0/RPLP1/RPLP2/RPS10/RPS11/RPS12/RPS1…	94	geneontology_Biological_Process	0.0881801125703565
GO:0019080	GO:0019080	viral gene expression	95/1066	191/17913	5.73690811191478e-65	3.29011680218313e-62	3.11302750704428e-62	EIF3D/EIF3F/EIF3G/GTF2F1/MCTS1/NELFE/POLR2E/POLR2G/POLR2H/POLR2I/POLR2J/POLR2K/PSMC3/RPL10/RPL10A/RPL11/RPL12/RPL13/RPL13A/RPL14/RPL15/RPL17/RPL18/RPL18A/RPL19/RPL21/RPL22/RPL23/RPL23A/RPL24/RPL26/RPL27/RPL27A/RPL28/RPL29/RPL3/RPL30/RPL31/RPL32/RPL34/RPL35/RPL35A/RPL36/RPL36A/RPL37/RPL37A/RPL38/RPL39/RPL4/RPL41/RPL5/RPL6/RPL7/RPL7A/RPL8/RPL9/RPLP0/RPLP1/RPLP2/RPS10/RPS11/RPS12/RPS13/RPS14/RPS15/R…	95	geneontology_Biological_Process	0.0891181988742964
GO:0019083	GO:0019083	viral transcription	91/1066	177/17913	6.55084878183575e-64	3.33947713456249e-61	3.15973103816265e-61	GTF2F1/NELFE/POLR2E/POLR2G/POLR2H/POLR2I/POLR2J/POLR2K/PSMC3/RPL10/RPL10A/RPL11/RPL12/RPL13/RPL13A/RPL14/RPL15/RPL17/RPL18/RPL18A/RPL19/RPL21/RPL22/RPL23/RPL23A/RPL24/RPL26/RPL27/RPL27A/RPL28/RPL29/RPL3/RPL30/RPL31/RPL32/RPL34/RPL35/RPL35A/RPL36/RPL36A/RPL37/RPL37A/RPL38/RPL39/RPL4/RPL41/RPL5/RPL6/RPL7/RPL7A/RPL8/RPL9/RPLP0/RPLP1/RPLP2/RPS10/RPS11/RPS12/RPS13/RPS14/RPS15/RPS15A/RPS16/RPS17/RPS18/…	91	geneontology_Biological_Process	0.0853658536585366
GO:0000956	GO:0000956	nuclear-transcribed mRNA catabolic process	94/1066	197/17913	3.64825507098438e-62	1.67381942656764e-59	1.5837267276568e-59	DXO/EIF3E/EXOSC1/EXOSC4/EXOSC5/EXOSC7/LSM2/LSM3/LSM4/LSM5/LSM7/NANOS3/NT5C3B/PABPC1/RBM8A/RPL10/RPL10A/RPL11/RPL12/RPL13/RPL13A/RPL14/RPL15/RPL17/RPL18/RPL18A/RPL19/RPL21/RPL22/RPL23/RPL23A/RPL24/RPL26/RPL27/RPL27A/RPL28/RPL29/RPL3/RPL30/RPL31/RPL32/RPL34/RPL35/RPL35A/RPL36/RPL36A/RPL37/RPL37A/RPL38/RPL39/RPL4/RPL41/RPL5/RPL6/RPL7/RPL7A/RPL8/RPL9/RPLP0/RPLP1/RPLP2/RPS10/RPS11/RPS12/RPS13/RPS14/RP…	94	geneontology_Biological_Process	0.0881801125703565
GO:0006612	GO:0006612	protein targeting to membrane	86/1066	167/17913	1.7104654373506e-60	7.13419584233141e-58	6.75020044366878e-58	CDK5/CHMP4A/CIB1/FIS1/MYO1C/PEX16/RPL10/RPL10A/RPL11/RPL12/RPL13/RPL13A/RPL14/RPL15/RPL17/RPL18/RPL18A/RPL19/RPL21/RPL22/RPL23/RPL23A/RPL24/RPL26/RPL27/RPL27A/RPL28/RPL29/RPL3/RPL30/RPL31/RPL32/RPL34/RPL35/RPL35A/RPL36/RPL36A/RPL37/RPL37A/RPL38/RPL39/RPL4/RPL41/RPL5/RPL6/RPL7/RPL7A/RPL8/RPL9/RPLP0/RPLP1/RPLP2/RPS10/RPS11/RPS12/RPS13/RPS14/RPS15/RPS15A/RPS16/RPS17/RPS18/RPS19/RPS2/RPS20/RPS21/RPS2…	86	geneontology_Biological_Process	0.0806754221388368
GO:0006605	GO:0006605	protein targeting	113/1066	364/17913	4.02411470073983e-51	1.53855318724953e-48	1.45574114261851e-48	ACOT8/AIP/CDC37/CDK5/CHMP4A/CIB1/DECR2/DHRS4/ECH1/FIS1/LEPROT/MYO1C/NDUFA13/NEDD4/PAM16/PDCD5/PEX16/PINK1/RPL10/RPL10A/RPL11/RPL12/RPL13/RPL13A/RPL14/RPL15/RPL17/RPL18/RPL18A/RPL19/RPL21/RPL22/RPL23/RPL23A/RPL24/RPL26/RPL27/RPL27A/RPL28/RPL29/RPL3/RPL30/RPL31/RPL32/RPL34/RPL35/RPL35A/RPL36/RPL36A/RPL37/RPL37A/RPL38/RPL39/RPL4/RPL41/RPL5/RPL6/RPL7/RPL7A/RPL8/RPL9/RPLP0/RPLP1/RPLP2/RPS10/RPS11/RPS1…	113	geneontology_Biological_Process	0.106003752345216
GO:0090150	GO:0090150	establishment of protein localization to membrane	100/1066	287/17913	1.83848189709975e-50	6.4884268799182e-48	6.13918975193472e-48	BAD/BAX/CDK5/CHMP4A/CIB1/CLIP1/CLSTN1/FIS1/KIF13A/MACF1/MYO1C/NDUFA13/PDCD5/PEX16/RAB11B/RAB34/RPL10/RPL10A/RPL11/RPL12/RPL13/RPL13A/RPL14/RPL15/RPL17/RPL18/RPL18A/RPL19/RPL21/RPL22/RPL23/RPL23A/RPL24/RPL26/RPL27/RPL27A/RPL28/RPL29/RPL3/RPL30/RPL31/RPL32/RPL34/RPL35/RPL35A/RPL36/RPL36A/RPL37/RPL37A/RPL38/RPL39/RPL4/RPL41/RPL5/RPL6/RPL7/RPL7A/RPL8/RPL9/RPLP0/RPLP1/RPLP2/RPS10/RPS11/RPS12/RPS13/RPS…	100	geneontology_Biological_Process	0.0938086303939962
GO:0006402	GO:0006402	mRNA catabolic process	108/1066	338/17913	3.0730904129594e-50	1.00709562961841e-47	9.5288908744696e-48	CIRBP/DXO/EIF3E/EXOSC1/EXOSC4/EXOSC5/EXOSC7/LSM2/LSM3/LSM4/LSM5/LSM7/NANOS3/NT5C3B/PABPC1/PSMA2/PSMA4/PSMA7/PSMB1/PSMB3/PSMB4/PSMB5/PSMB6/PSMC3/PSMC5/PSMD4/PSMD8/PSMD9/RBM8A/RPL10/RPL10A/RPL11/RPL12/RPL13/RPL13A/RPL14/RPL15/RPL17/RPL18/RPL18A/RPL19/RPL21/RPL22/RPL23/RPL23A/RPL24/RPL26/RPL27/RPL27A/RPL28/RPL29/RPL3/RPL30/RPL31/RPL32/RPL34/RPL35/RPL35A/RPL36/RPL36A/RPL37/RPL37A/RPL38/RPL39/RPL4/RPL…	108	geneontology_Biological_Process	0.101313320825516
GO:0072594	GO:0072594	establishment of protein localization to organelle	123/1066	452/17913	1.05098348238812e-48	3.2146081447978e-46	3.04158307464464e-46	ACOT8/AIP/BAD/BAX/CCT3/CCT4/CCT7/CHMP4A/DDIT3/DECR2/DHRS4/DMAP1/ECH1/FERMT1/FIS1/FLNA/GLI3/IPO4/LEPROT/NDUFA13/NEDD4/PAM16/PDCD5/PEX16/PIH1D1/PIK3R2/PINK1/RPL10/RPL10A/RPL11/RPL12/RPL13/RPL13A/RPL14/RPL15/RPL17/RPL18/RPL18A/RPL19/RPL21/RPL22/RPL23/RPL23A/RPL24/RPL26/RPL27/RPL27A/RPL28/RPL29/RPL3/RPL30/RPL31/RPL32/RPL34/RPL35/RPL35A/RPL36/RPL36A/RPL37/RPL37A/RPL38/RPL39/RPL4/RPL41/RPL5/RPL6/RPL7/R…	123	geneontology_Biological_Process	0.115384615384615
GO:0006401	GO:0006401	RNA catabolic process	109/1066	368/17913	4.54121714951064e-47	1.30219401762218e-44	1.23210391609091e-44	CIRBP/DXO/EIF3E/EXOSC1/EXOSC4/EXOSC5/EXOSC7/LSM2/LSM3/LSM4/LSM5/LSM7/NANOS3/NT5C3B/PABPC1/PSMA2/PSMA4/PSMA7/PSMB1/PSMB3/PSMB4/PSMB5/PSMB6/PSMC3/PSMC5/PSMD4/PSMD8/PSMD9/RBM8A/RNASEH2C/RPL10/RPL10A/RPL11/RPL12/RPL13/RPL13A/RPL14/RPL15/RPL17/RPL18/RPL18A/RPL19/RPL21/RPL22/RPL23/RPL23A/RPL24/RPL26/RPL27/RPL27A/RPL28/RPL29/RPL3/RPL30/RPL31/RPL32/RPL34/RPL35/RPL35A/RPL36/RPL36A/RPL37/RPL37A/RPL38/RPL39…	109	geneontology_Biological_Process	0.102251407129456
GO:0042773	GO:0042773	ATP synthesis coupled electron transport	55/1066	90/17913	1.60971406093918e-44	4.34433418328761e-42	4.11050203548803e-42	COA6/COX4I1/COX5A/COX5B/COX6A1/COX6B1/COX6C/COX7A2L/COX7B/COX7C/COX8A/CYC1/NDUFA1/NDUFA10/NDUFA11/NDUFA12/NDUFA13/NDUFA2/NDUFA3/NDUFA4/NDUFA6/NDUFA7/NDUFA9/NDUFAB1/NDUFB1/NDUFB10/NDUFB11/NDUFB2/NDUFB3/NDUFB6/NDUFB7/NDUFB8/NDUFB9/NDUFC1/NDUFC2/NDUFS3/NDUFS4/NDUFS5/NDUFS7/NDUFS8/NDUFV1/NDUFV2/NDUFV3/PARK7/PINK1/SDHAF2/TAZ/UQCC3/UQCR10/UQCR11/UQCRB/UQCRC1/UQCRFS1/UQCRH/UQCRQ	55	geneontology_Biological_Process	0.0515947467166979
GO:0042775	GO:0042775	mitochondrial ATP synthesis coupled electron transport	54/1066	89/17913	1.73387462076021e-43	4.41945375558213e-41	4.18157832515503e-41	COX4I1/COX5A/COX5B/COX6A1/COX6B1/COX6C/COX7A2L/COX7B/COX7C/COX8A/CYC1/NDUFA1/NDUFA10/NDUFA11/NDUFA12/NDUFA13/NDUFA2/NDUFA3/NDUFA4/NDUFA6/NDUFA7/NDUFA9/NDUFAB1/NDUFB1/NDUFB10/NDUFB11/NDUFB2/NDUFB3/NDUFB6/NDUFB7/NDUFB8/NDUFB9/NDUFC1/NDUFC2/NDUFS3/NDUFS4/NDUFS5/NDUFS7/NDUFS8/NDUFV1/NDUFV2/NDUFV3/PARK7/PINK1/SDHAF2/TAZ/UQCC3/UQCR10/UQCR11/UQCRB/UQCRC1/UQCRFS1/UQCRH/UQCRQ	54	geneontology_Biological_Process	0.050656660412758
GO:0022904	GO:0022904	respiratory electron transport chain	57/1066	106/17913	9.52262613887233e-42	2.29946361711296e-39	2.17569585577338e-39	COA6/COX4I1/COX5A/COX5B/COX6A1/COX6B1/COX6C/COX7A2L/COX7B/COX7C/COX8A/CYC1/ETFB/NDUFA1/NDUFA10/NDUFA11/NDUFA12/NDUFA13/NDUFA2/NDUFA3/NDUFA4/NDUFA6/NDUFA7/NDUFA9/NDUFAB1/NDUFAF2/NDUFB1/NDUFB10/NDUFB11/NDUFB2/NDUFB3/NDUFB6/NDUFB7/NDUFB8/NDUFB9/NDUFC1/NDUFC2/NDUFS3/NDUFS4/NDUFS5/NDUFS7/NDUFS8/NDUFV1/NDUFV2/NDUFV3/PARK7/PINK1/SDHAF2/TAZ/UQCC3/UQCR10/UQCR11/UQCRB/UQCRC1/UQCRFS1/UQCRH/UQCRQ	57	geneontology_Biological_Process	0.0534709193245779
GO:0006119	GO:0006119	oxidative phosphorylation	59/1066	131/17913	1.75533134473581e-37	4.02673010482395e-35	3.8099928766792e-35	CHCHD10/COA6/COX4I1/COX5A/COX5B/COX6A1/COX6B1/COX6C/COX7A2L/COX7B/COX7C/COX8A/CYC1/DNAJC30/NDUFA1/NDUFA10/NDUFA11/NDUFA12/NDUFA13/NDUFA2/NDUFA3/NDUFA4/NDUFA6/NDUFA7/NDUFA9/NDUFAB1/NDUFB1/NDUFB10/NDUFB11/NDUFB2/NDUFB3/NDUFB6/NDUFB7/NDUFB8/NDUFB9/NDUFC1/NDUFC2/NDUFS3/NDUFS4/NDUFS5/NDUFS7/NDUFS8/NDUFV1/NDUFV2/NDUFV3/PARK7/PINK1/SDHAF2/STOML2/TAZ/UQCC2/UQCC3/UQCR10/UQCR11/UQCRB/UQCRC1/UQCRFS1/UQCRH/U…	59	geneontology_Biological_Process	0.0553470919324578
GO:0045333	GO:0045333	cellular respiration	66/1066	176/17913	8.38615748316097e-36	1.83217573965441e-33	1.73355957195769e-33	BLOC1S1/CISD1/COA6/COX4I1/COX5A/COX5B/COX6A1/COX6B1/COX6C/COX7A2L/COX7B/COX7C/COX8A/CYC1/ETFB/HIF1A/IDH3B/IDH3G/MDH2/NDUFA1/NDUFA10/NDUFA11/NDUFA12/NDUFA13/NDUFA2/NDUFA3/NDUFA4/NDUFA6/NDUFA7/NDUFA9/NDUFAB1/NDUFAF2/NDUFB1/NDUFB10/NDUFB11/NDUFB2/NDUFB3/NDUFB6/NDUFB7/NDUFB8/NDUFB9/NDUFC1/NDUFC2/NDUFS3/NDUFS4/NDUFS5/NDUFS7/NDUFS8/NDUFV1/NDUFV2/NDUFV3/OGDH/PARK7/PINK1/SDHAF2/SUCLG1/TAZ/UCN/UQCC3/UQCR1…	66	geneontology_Biological_Process	0.0619136960600375
GO:0022900	GO:0022900	electron transport chain	63/1066	175/17913	5.23645293729413e-33	1.09203845801389e-30	1.03325990016273e-30	AKR1A1/AKR7A2/COA6/COX4I1/COX5A/COX5B/COX6A1/COX6B1/COX6C/COX7A2/COX7A2L/COX7B/COX7C/COX8A/CYC1/ETFB/GLRX2/IDH3B/NDUFA1/NDUFA10/NDUFA11/NDUFA12/NDUFA13/NDUFA2/NDUFA3/NDUFA4/NDUFA6/NDUFA7/NDUFA9/NDUFAB1/NDUFAF2/NDUFB1/NDUFB10/NDUFB11/NDUFB2/NDUFB3/NDUFB6/NDUFB7/NDUFB8/NDUFB9/NDUFC1/NDUFC2/NDUFS3/NDUFS4/NDUFS5/NDUFS7/NDUFS8/NDUFV1/NDUFV2/NDUFV3/PARK7/PINK1/SDHAF2/TAZ/TXNRD2/UQCC3/UQCR10/UQCR11/UQCR…	63	geneontology_Biological_Process	0.0590994371482176
GO:0006414	GO:0006414	translational elongation	52/1066	124/17913	2.82905652856696e-31	5.64335276220227e-29	5.33960142966139e-29	AURKAIP1/CHCHD1/CPEB2/DPH5/EEF1B2/EEF1D/EEF1G/GADD45GIP1/MRPL1/MRPL11/MRPL12/MRPL13/MRPL14/MRPL17/MRPL2/MRPL20/MRPL22/MRPL23/MRPL24/MRPL27/MRPL28/MRPL33/MRPL34/MRPL4/MRPL40/MRPL43/MRPL46/MRPL51/MRPL52/MRPL53/MRPL54/MRPL55/MRPL57/MRPS11/MRPS12/MRPS14/MRPS15/MRPS18C/MRPS21/MRPS24/MRPS25/MRPS26/MRPS33/MRPS34/MRPS5/MRPS7/RPL30/RPLP1/RPLP2/TRNAU1AP/TSFM/TUFM	52	geneontology_Biological_Process	0.0487804878048781
GO:0032543	GO:0032543	mitochondrial translation	50/1066	125/17913	6.00059198009097e-29	1.14711316686072e-26	1.08537023359189e-26	AURKAIP1/C1QBP/CHCHD1/COA3/GADD45GIP1/MALSU1/MPV17L2/MRPL1/MRPL11/MRPL12/MRPL13/MRPL14/MRPL17/MRPL2/MRPL20/MRPL22/MRPL23/MRPL24/MRPL27/MRPL28/MRPL33/MRPL34/MRPL4/MRPL40/MRPL43/MRPL46/MRPL51/MRPL52/MRPL53/MRPL54/MRPL55/MRPL57/MRPS11/MRPS12/MRPS14/MRPS15/MRPS18C/MRPS21/MRPS24/MRPS25/MRPS26/MRPS33/MRPS34/MRPS5/MRPS7/MTIF3/NDUFA7/RPUSD3/TSFM/UQCC2	50	geneontology_Biological_Process	0.0469043151969981
GO:0140053	GO:0140053	mitochondrial gene expression	54/1066	148/17913	8.64459887849944e-29	1.58645678618222e-26	1.50106634841818e-26	AURKAIP1/C1QBP/CHCHD1/CHCHD10/COA3/GADD45GIP1/HSD17B10/MALSU1/MPV17L2/MRPL1/MRPL11/MRPL12/MRPL13/MRPL14/MRPL17/MRPL2/MRPL20/MRPL22/MRPL23/MRPL24/MRPL27/MRPL28/MRPL33/MRPL34/MRPL4/MRPL40/MRPL43/MRPL46/MRPL51/MRPL52/MRPL53/MRPL54/MRPL55/MRPL57/MRPS11/MRPS12/MRPS14/MRPS15/MRPS18C/MRPS21/MRPS24/MRPS25/MRPS26/MRPS33/MRPS34/MRPS5/MRPS7/MTIF3/NDUFA7/POLRMT/PUS1/RPUSD3/TSFM/UQCC2	54	geneontology_Biological_Process	0.050656660412758
GO:0033108	GO:0033108	mitochondrial respiratory chain complex assembly	42/1066	87/17913	1.4805304655777e-28	2.61256683695018e-26	2.47194641297264e-26	COA3/COX14/COX16/COX17/ECSIT/NDUFA1/NDUFA10/NDUFA11/NDUFA12/NDUFA13/NDUFA2/NDUFA3/NDUFA6/NDUFA7/NDUFA9/NDUFAB1/NDUFAF2/NDUFAF4/NDUFAF5/NDUFB1/NDUFB10/NDUFB11/NDUFB2/NDUFB3/NDUFB6/NDUFB7/NDUFB8/NDUFB9/NDUFC1/NDUFC2/NDUFS3/NDUFS4/NDUFS5/NDUFS7/NDUFS8/NDUFV1/NDUFV2/NDUFV3/SDHAF1/TAZ/UQCC2/UQCC3	42	geneontology_Biological_Process	0.0393996247654784
GO:0022613	GO:0022613	ribonucleoprotein complex biogenesis	87/1066	381/17913	2.0961276278279e-28	3.5618642801757e-26	3.37014827959542e-26	BOP1/C1QBP/CD2BP2/CIRBP/DDX49/EIF3D/EIF3E/EIF3F/EIF3G/EIF3H/EIF3I/EIF3K/EIF3M/EMG1/EXOSC1/EXOSC4/EXOSC5/EXOSC7/FAM207A/FBL/FRG1/GAR1/GEMIN6/GEMIN7/GTF2H5/GTF3A/IMP3/IMP4/MALSU1/MCTS1/MPV17L2/MRM1/MRTO4/NHP2/NOC4L/NOP10/NPM3/NSA2/PES1/PIH1D1/PRMT7/PRPF31/RPF2/RPL11/RPL13A/RPL14/RPL26/RPL27/RPL35A/RPL38/RPL5/RPL7/RPS14/RPS15/RPS16/RPS17/RPS19/RPS2/RPS23/RPS24/RPS27/RPS28/RPS6/RPS7/RPS9/RRP7A/RRP8/R…	87	geneontology_Biological_Process	0.0816135084427767
GO:0034470	GO:0034470	ncRNA processing	75/1066	293/17913	5.56188687107961e-28	9.11354891589758e-26	8.62301558508733e-26	ADAT3/BOP1/CTU1/CTU2/DDX49/DUS1L/DUS3L/ELP5/ELP6/EMG1/EXOSC1/EXOSC4/EXOSC5/EXOSC7/FAM207A/FBL/FRG1/GAR1/GTF2H5/HSD17B10/IMP3/IMP4/LAGE3/METTL1/MRM1/NHP2/NOC4L/NOP10/NPM3/NSA2/PES1/POP4/POP5/POP7/PUS1/QTRT1/RPL11/RPL14/RPL26/RPL27/RPL35A/RPL5/RPL7/RPP21/RPS14/RPS15/RPS16/RPS17/RPS19/RPS2/RPS24/RPS27/RPS28/RPS6/RPS7/RPS9/RRP7A/RRP8/RRP9/SENP3/TARBP2/TBL3/THG1L/TRMT1/TRMT112/TRMT61A/TRPT1/TSEN54/TSR…	75	geneontology_Biological_Process	0.0703564727954972
GO:0006415	GO:0006415	translational termination	44/1066	100/17913	1.01649921867039e-27	1.60817186733095e-25	1.52161262351967e-25	APEH/AURKAIP1/CHCHD1/GADD45GIP1/JMJD4/MRPL1/MRPL11/MRPL12/MRPL13/MRPL14/MRPL17/MRPL2/MRPL20/MRPL22/MRPL23/MRPL24/MRPL27/MRPL28/MRPL33/MRPL34/MRPL4/MRPL40/MRPL43/MRPL46/MRPL51/MRPL52/MRPL53/MRPL54/MRPL55/MRPL57/MRPS11/MRPS12/MRPS14/MRPS15/MRPS18C/MRPS21/MRPS24/MRPS25/MRPS26/MRPS33/MRPS34/MRPS5/MRPS7/TRMT112	44	geneontology_Biological_Process	0.0412757973733583
GO:0070125	GO:0070125	mitochondrial translational elongation	41/1066	86/17913	1.24517516531697e-27	1.90428788615809e-25	1.80179030939199e-25	AURKAIP1/CHCHD1/GADD45GIP1/MRPL1/MRPL11/MRPL12/MRPL13/MRPL14/MRPL17/MRPL2/MRPL20/MRPL22/MRPL23/MRPL24/MRPL27/MRPL28/MRPL33/MRPL34/MRPL4/MRPL40/MRPL43/MRPL46/MRPL51/MRPL52/MRPL53/MRPL54/MRPL55/MRPL57/MRPS11/MRPS12/MRPS14/MRPS15/MRPS18C/MRPS21/MRPS24/MRPS25/MRPS26/MRPS33/MRPS34/MRPS5/MRPS7	41	geneontology_Biological_Process	0.0384615384615385
GO:0070126	GO:0070126	mitochondrial translational termination	41/1066	88/17913	3.92906292360753e-27	5.81501312693914e-25	5.50202224005346e-25	AURKAIP1/CHCHD1/GADD45GIP1/MRPL1/MRPL11/MRPL12/MRPL13/MRPL14/MRPL17/MRPL2/MRPL20/MRPL22/MRPL23/MRPL24/MRPL27/MRPL28/MRPL33/MRPL34/MRPL4/MRPL40/MRPL43/MRPL46/MRPL51/MRPL52/MRPL53/MRPL54/MRPL55/MRPL57/MRPS11/MRPS12/MRPS14/MRPS15/MRPS18C/MRPS21/MRPS24/MRPS25/MRPS26/MRPS33/MRPS34/MRPS5/MRPS7	41	geneontology_Biological_Process	0.0384615384615385
GO:0006120	GO:0006120	mitochondrial electron transport, NADH to ubiquinone	33/1066	55/17913	8.31298901664865e-27	1.191874800262e-24	1.12772258896905e-24	NDUFA1/NDUFA10/NDUFA11/NDUFA12/NDUFA13/NDUFA2/NDUFA3/NDUFA4/NDUFA6/NDUFA7/NDUFA9/NDUFAB1/NDUFB1/NDUFB10/NDUFB11/NDUFB2/NDUFB3/NDUFB6/NDUFB7/NDUFB8/NDUFB9/NDUFC1/NDUFC2/NDUFS3/NDUFS4/NDUFS5/NDUFS7/NDUFS8/NDUFV1/NDUFV2/NDUFV3/PARK7/PINK1	33	geneontology_Biological_Process	0.0309568480300188
GO:0010257	GO:0010257	NADH dehydrogenase complex assembly	35/1066	64/17913	1.97628497068816e-26	2.66682218985802e-24	2.52328149198699e-24	ECSIT/NDUFA1/NDUFA10/NDUFA11/NDUFA12/NDUFA13/NDUFA2/NDUFA3/NDUFA6/NDUFA7/NDUFA9/NDUFAB1/NDUFAF2/NDUFAF4/NDUFAF5/NDUFB1/NDUFB10/NDUFB11/NDUFB2/NDUFB3/NDUFB6/NDUFB7/NDUFB8/NDUFB9/NDUFC1/NDUFC2/NDUFS3/NDUFS4/NDUFS5/NDUFS7/NDUFS8/NDUFV1/NDUFV2/NDUFV3/TAZ	35	geneontology_Biological_Process	0.0328330206378987
GO:0032981	GO:0032981	mitochondrial respiratory chain complex I assembly	35/1066	64/17913	1.97628497068816e-26	2.66682218985802e-24	2.52328149198699e-24	ECSIT/NDUFA1/NDUFA10/NDUFA11/NDUFA12/NDUFA13/NDUFA2/NDUFA3/NDUFA6/NDUFA7/NDUFA9/NDUFAB1/NDUFAF2/NDUFAF4/NDUFAF5/NDUFB1/NDUFB10/NDUFB11/NDUFB2/NDUFB3/NDUFB6/NDUFB7/NDUFB8/NDUFB9/NDUFC1/NDUFC2/NDUFS3/NDUFS4/NDUFS5/NDUFS7/NDUFS8/NDUFV1/NDUFV2/NDUFV3/TAZ	35	geneontology_Biological_Process	0.0328330206378987
GO:0015980	GO:0015980	energy derivation by oxidation of organic compounds	68/1066	264/17913	1.23746582990909e-25	1.62214092217797e-23	1.53482979926168e-23	BLOC1S1/CISD1/COA6/COX4I1/COX5A/COX5B/COX6A1/COX6B1/COX6C/COX7A2L/COX7B/COX7C/COX8A/CYC1/ETFB/HIF1A/IDH3B/IDH3G/IRS1/MDH2/NDUFA1/NDUFA10/NDUFA11/NDUFA12/NDUFA13/NDUFA2/NDUFA3/NDUFA4/NDUFA6/NDUFA7/NDUFA9/NDUFAB1/NDUFAF2/NDUFB1/NDUFB10/NDUFB11/NDUFB2/NDUFB3/NDUFB6/NDUFB7/NDUFB8/NDUFB9/NDUFC1/NDUFC2/NDUFS3/NDUFS4/NDUFS5/NDUFS7/NDUFS8/NDUFV1/NDUFV2/NDUFV3/OGDH/PARK7/PHKG2/PINK1/SDHAF2/SUCLG1/TAZ/UCN/…	68	geneontology_Biological_Process	0.0637898686679174
GO:0006364	GO:0006364	rRNA processing	51/1066	154/17913	5.5114202848507e-25	7.0239989630264e-23	6.64593486980243e-23	BOP1/DDX49/EMG1/EXOSC1/EXOSC4/EXOSC5/EXOSC7/FAM207A/FBL/FRG1/GAR1/GTF2H5/IMP3/IMP4/MRM1/NHP2/NOC4L/NOP10/NPM3/NSA2/PES1/RPL11/RPL14/RPL26/RPL27/RPL35A/RPL5/RPL7/RPS14/RPS15/RPS16/RPS17/RPS19/RPS2/RPS24/RPS27/RPS28/RPS6/RPS7/RPS9/RRP7A/RRP8/RRP9/SENP3/TBL3/TRMT112/TSR3/WDR18/WDR46/WDR74/YBEY	51	geneontology_Biological_Process	0.0478424015009381
GO:0034660	GO:0034660	ncRNA metabolic process	92/1066	470/17913	9.75163501942155e-25	1.20920274240827e-22	1.14411786116912e-22	ADAT3/BOP1/CTU1/CTU2/DALRD3/DDX49/DUS1L/DUS3L/EEF1E1/ELL2/ELP5/ELP6/EMG1/EXOSC1/EXOSC4/EXOSC5/EXOSC7/FAM207A/FBL/FRG1/GAR1/GTF2A2/GTF2F1/GTF2H5/GTF3A/HSD17B10/IMP3/IMP4/IPPK/LAGE3/METTL1/MRM1/NHP2/NOC4L/NOP10/NPM3/NSA2/PES1/PIH1D1/POLR2E/POLR2G/POLR2H/POLR2I/POLR2J/POLR2K/POP4/POP5/POP7/PPA2/PUS1/QTRT1/RPL11/RPL14/RPL26/RPL27/RPL35A/RPL5/RPL7/RPP21/RPS14/RPS15/RPS16/RPS17/RPS19/RPS2/RPS24/RPS27/R…	92	geneontology_Biological_Process	0.0863039399624766
GO:0042254	GO:0042254	ribosome biogenesis	58/1066	202/17913	1.23021695546922e-24	1.48532510307705e-22	1.40537803998755e-22	BOP1/C1QBP/DDX49/EMG1/EXOSC1/EXOSC4/EXOSC5/EXOSC7/FAM207A/FBL/FRG1/GAR1/GTF2H5/GTF3A/IMP3/IMP4/MALSU1/MPV17L2/MRM1/MRTO4/NHP2/NOC4L/NOP10/NPM3/NSA2/PES1/RPF2/RPL11/RPL14/RPL26/RPL27/RPL35A/RPL38/RPL5/RPL7/RPS14/RPS15/RPS16/RPS17/RPS19/RPS2/RPS24/RPS27/RPS28/RPS6/RPS7/RPS9/RRP7A/RRP8/RRP9/SENP3/TBL3/TRMT112/TSR3/WDR18/WDR46/WDR74/YBEY	58	geneontology_Biological_Process	0.0544090056285178
GO:0007005	GO:0007005	mitochondrion organization	90/1066	466/17913	8.71537203478093e-24	1.02528530501474e-21	9.70099710430136e-22	AIP/ALKBH7/BAD/BAX/CDC37/CDK5/CHCHD10/CHCHD6/COA3/COX14/COX16/COX17/DYNLT1/ECSIT/EPAS1/FIS1/FNIP2/GGCT/GPX1/HIF1A/HSD17B10/HTT/LEPROT/LONP1/MAN2A1/MTFP1/NDUFA1/NDUFA10/NDUFA11/NDUFA12/NDUFA13/NDUFA2/NDUFA3/NDUFA6/NDUFA7/NDUFA9/NDUFAB1/NDUFAF2/NDUFAF4/NDUFAF5/NDUFB1/NDUFB10/NDUFB11/NDUFB2/NDUFB3/NDUFB6/NDUFB7/NDUFB8/NDUFB9/NDUFC1/NDUFC2/NDUFS3/NDUFS4/NDUFS5/NDUFS7/NDUFS8/NDUFV1/NDUFV2/NDUFV3/PAM16…	90	geneontology_Biological_Process	0.0844277673545966
GO:0002181	GO:0002181	cytoplasmic translation	34/1066	69/17913	9.78029382369508e-24	1.12179970157783e-21	1.06141925602417e-21	CPEB2/DPH5/EIF3D/EIF3E/EIF3F/EIF3G/EIF3H/EIF3I/EIF3K/EIF3M/EIF4EBP1/MCTS1/RPL10A/RPL11/RPL13A/RPL18/RPL18A/RPL19/RPL24/RPL30/RPL31/RPL32/RPL36/RPL36A/RPL38/RPL39/RPL41/RPL6/RPL8/RPS21/RPS23/RPS26/RPS28/RPS29	34	geneontology_Biological_Process	0.0318949343339587
GO:0016072	GO:0016072	rRNA metabolic process	54/1066	191/17913	1.14601380263925e-22	1.28241739670948e-20	1.21339176433485e-20	BOP1/DDX49/EMG1/EXOSC1/EXOSC4/EXOSC5/EXOSC7/FAM207A/FBL/FRG1/GAR1/GTF2H5/GTF3A/IMP3/IMP4/IPPK/MRM1/NHP2/NOC4L/NOP10/NPM3/NSA2/PES1/PIH1D1/RPL11/RPL14/RPL26/RPL27/RPL35A/RPL5/RPL7/RPS14/RPS15/RPS16/RPS17/RPS19/RPS2/RPS24/RPS27/RPS28/RPS6/RPS7/RPS9/RRP7A/RRP8/RRP9/SENP3/TBL3/TRMT112/TSR3/WDR18/WDR46/WDR74/YBEY	54	geneontology_Biological_Process	0.050656660412758
GO:0009144	GO:0009144	purine nucleoside triphosphate metabolic process	69/1066	321/17913	3.81589982258345e-21	4.16841628238402e-19	3.94405284920656e-19	BAD/CHCHD10/COA6/COX4I1/COX5A/COX5B/COX6A1/COX6B1/COX6C/COX7A2L/COX7B/COX7C/COX8A/CYC1/DGUOK/DNAJC30/HIF1A/NDUFA1/NDUFA10/NDUFA11/NDUFA12/NDUFA13/NDUFA2/NDUFA3/NDUFA4/NDUFA6/NDUFA7/NDUFA9/NDUFAB1/NDUFB1/NDUFB10/NDUFB11/NDUFB2/NDUFB3/NDUFB6/NDUFB7/NDUFB8/NDUFB9/NDUFC1/NDUFC2/NDUFS3/NDUFS4/NDUFS5/NDUFS7/NDUFS8/NDUFV1/NDUFV2/NDUFV3/NME1/NME2/NME3/NUDT1/OGDH/PARK7/PINK1/SDHAF2/SIRT6/STOML2/TAZ/TSPO/U…	69	geneontology_Biological_Process	0.0647279549718574
GO:0009199	GO:0009199	ribonucleoside triphosphate metabolic process	68/1066	319/17913	1.2108989259767e-20	1.292000993577e-18	1.22245952771797e-18	BAD/CHCHD10/COA6/COX4I1/COX5A/COX5B/COX6A1/COX6B1/COX6C/COX7A2L/COX7B/COX7C/COX8A/CYC1/DNAJC30/HIF1A/NDUFA1/NDUFA10/NDUFA11/NDUFA12/NDUFA13/NDUFA2/NDUFA3/NDUFA4/NDUFA6/NDUFA7/NDUFA9/NDUFAB1/NDUFB1/NDUFB10/NDUFB11/NDUFB2/NDUFB3/NDUFB6/NDUFB7/NDUFB8/NDUFB9/NDUFC1/NDUFC2/NDUFS3/NDUFS4/NDUFS5/NDUFS7/NDUFS8/NDUFV1/NDUFV2/NDUFV3/NME1/NME2/NME3/OGDH/PARK7/PINK1/SDHAF2/SIRT6/STOML2/TAZ/TSPO/UCKL1/UQCC2/U…	68	geneontology_Biological_Process	0.0637898686679174
GO:0046034	GO:0046034	ATP metabolic process	64/1066	287/17913	1.41125007651062e-20	1.47154894341607e-18	1.392343376921e-18	BAD/CHCHD10/COA6/COX4I1/COX5A/COX5B/COX6A1/COX6B1/COX6C/COX7A2L/COX7B/COX7C/COX8A/CYC1/DNAJC30/HIF1A/NDUFA1/NDUFA10/NDUFA11/NDUFA12/NDUFA13/NDUFA2/NDUFA3/NDUFA4/NDUFA6/NDUFA7/NDUFA9/NDUFAB1/NDUFB1/NDUFB10/NDUFB11/NDUFB2/NDUFB3/NDUFB6/NDUFB7/NDUFB8/NDUFB9/NDUFC1/NDUFC2/NDUFS3/NDUFS4/NDUFS5/NDUFS7/NDUFS8/NDUFV1/NDUFV2/NDUFV3/OGDH/PARK7/PINK1/SDHAF2/SIRT6/STOML2/TAZ/TSPO/UQCC2/UQCC3/UQCR10/UQCR11/UQ…	64	geneontology_Biological_Process	0.0600375234521576
GO:0009141	GO:0009141	nucleoside triphosphate metabolic process	70/1066	337/17913	1.50189127367941e-20	1.53126159192025e-18	1.44884201465588e-18	BAD/CHCHD10/COA6/COX4I1/COX5A/COX5B/COX6A1/COX6B1/COX6C/COX7A2L/COX7B/COX7C/COX8A/CYC1/DGUOK/DNAJC30/HIF1A/NDUFA1/NDUFA10/NDUFA11/NDUFA12/NDUFA13/NDUFA2/NDUFA3/NDUFA4/NDUFA6/NDUFA7/NDUFA9/NDUFAB1/NDUFB1/NDUFB10/NDUFB11/NDUFB2/NDUFB3/NDUFB6/NDUFB7/NDUFB8/NDUFB9/NDUFC1/NDUFC2/NDUFS3/NDUFS4/NDUFS5/NDUFS7/NDUFS8/NDUFV1/NDUFV2/NDUFV3/NME1/NME2/NME3/NUDT1/OGDH/PARK7/PINK1/SDHAF2/SIRT6/STOML2/TAZ/TSPO/U…	70	geneontology_Biological_Process	0.0656660412757974
GO:0009205	GO:0009205	purine ribonucleoside triphosphate metabolic process	67/1066	314/17913	2.21751137580438e-20	2.21172656351967e-18	2.09268121597649e-18	BAD/CHCHD10/COA6/COX4I1/COX5A/COX5B/COX6A1/COX6B1/COX6C/COX7A2L/COX7B/COX7C/COX8A/CYC1/DNAJC30/HIF1A/NDUFA1/NDUFA10/NDUFA11/NDUFA12/NDUFA13/NDUFA2/NDUFA3/NDUFA4/NDUFA6/NDUFA7/NDUFA9/NDUFAB1/NDUFB1/NDUFB10/NDUFB11/NDUFB2/NDUFB3/NDUFB6/NDUFB7/NDUFB8/NDUFB9/NDUFC1/NDUFC2/NDUFS3/NDUFS4/NDUFS5/NDUFS7/NDUFS8/NDUFV1/NDUFV2/NDUFV3/NME1/NME2/NME3/OGDH/PARK7/PINK1/SDHAF2/SIRT6/STOML2/TAZ/TSPO/UQCC2/UQCC3/U…	67	geneontology_Biological_Process	0.0628517823639775
GO:0009123	GO:0009123	nucleoside monophosphate metabolic process	70/1066	349/17913	1.16427159448797e-19	1.13652725010868e-17	1.07535409981375e-17	APRT/BAD/CHCHD10/COA6/COX4I1/COX5A/COX5B/COX6A1/COX6B1/COX6C/COX7A2L/COX7B/COX7C/COX8A/CYC1/DGUOK/DNAJC30/DNPH1/HIF1A/IMPDH2/NDUFA1/NDUFA10/NDUFA11/NDUFA12/NDUFA13/NDUFA2/NDUFA3/NDUFA4/NDUFA6/NDUFA7/NDUFA9/NDUFAB1/NDUFB1/NDUFB10/NDUFB11/NDUFB2/NDUFB3/NDUFB6/NDUFB7/NDUFB8/NDUFB9/NDUFC1/NDUFC2/NDUFS3/NDUFS4/NDUFS5/NDUFS7/NDUFS8/NDUFV1/NDUFV2/NDUFV3/OGDH/PARK7/PINK1/PNKP/SDHAF2/SIRT6/STOML2/TAZ/TSPO…	70	geneontology_Biological_Process	0.0656660412757974
GO:0009167	GO:0009167	purine ribonucleoside monophosphate metabolic process	66/1066	317/17913	1.70036330937612e-19	1.62526392987868e-17	1.53778471225156e-17	APRT/BAD/CHCHD10/COA6/COX4I1/COX5A/COX5B/COX6A1/COX6B1/COX6C/COX7A2L/COX7B/COX7C/COX8A/CYC1/DNAJC30/HIF1A/IMPDH2/NDUFA1/NDUFA10/NDUFA11/NDUFA12/NDUFA13/NDUFA2/NDUFA3/NDUFA4/NDUFA6/NDUFA7/NDUFA9/NDUFAB1/NDUFB1/NDUFB10/NDUFB11/NDUFB2/NDUFB3/NDUFB6/NDUFB7/NDUFB8/NDUFB9/NDUFC1/NDUFC2/NDUFS3/NDUFS4/NDUFS5/NDUFS7/NDUFS8/NDUFV1/NDUFV2/NDUFV3/OGDH/PARK7/PINK1/SDHAF2/SIRT6/STOML2/TAZ/TSPO/UQCC2/UQCC3/UQCR…	66	geneontology_Biological_Process	0.0619136960600375
GO:0009126	GO:0009126	purine nucleoside monophosphate metabolic process	66/1066	318/17913	2.0261116109642e-19	1.8971020553273e-17	1.79499125319363e-17	APRT/BAD/CHCHD10/COA6/COX4I1/COX5A/COX5B/COX6A1/COX6B1/COX6C/COX7A2L/COX7B/COX7C/COX8A/CYC1/DNAJC30/HIF1A/IMPDH2/NDUFA1/NDUFA10/NDUFA11/NDUFA12/NDUFA13/NDUFA2/NDUFA3/NDUFA4/NDUFA6/NDUFA7/NDUFA9/NDUFAB1/NDUFB1/NDUFB10/NDUFB11/NDUFB2/NDUFB3/NDUFB6/NDUFB7/NDUFB8/NDUFB9/NDUFC1/NDUFC2/NDUFS3/NDUFS4/NDUFS5/NDUFS7/NDUFS8/NDUFV1/NDUFV2/NDUFV3/OGDH/PARK7/PINK1/SDHAF2/SIRT6/STOML2/TAZ/TSPO/UQCC2/UQCC3/UQCR…	66	geneontology_Biological_Process	0.0619136960600375
GO:0009161	GO:0009161	ribonucleoside monophosphate metabolic process	67/1066	331/17913	4.36051977262688e-19	4.00121294336242e-17	3.78584916680279e-17	APRT/BAD/CHCHD10/COA6/COX4I1/COX5A/COX5B/COX6A1/COX6B1/COX6C/COX7A2L/COX7B/COX7C/COX8A/CYC1/DNAJC30/HIF1A/IMPDH2/NDUFA1/NDUFA10/NDUFA11/NDUFA12/NDUFA13/NDUFA2/NDUFA3/NDUFA4/NDUFA6/NDUFA7/NDUFA9/NDUFAB1/NDUFB1/NDUFB10/NDUFB11/NDUFB2/NDUFB3/NDUFB6/NDUFB7/NDUFB8/NDUFB9/NDUFC1/NDUFC2/NDUFS3/NDUFS4/NDUFS5/NDUFS7/NDUFS8/NDUFV1/NDUFV2/NDUFV3/OGDH/PARK7/PINK1/SDHAF2/SIRT6/STOML2/TAZ/TSPO/UCKL1/UQCC2/UQCC…	67	geneontology_Biological_Process	0.0628517823639775
GO:0043624	GO:0043624	cellular protein complex disassembly	48/1066	195/17913	1.40960424530696e-17	1.26809103479772e-15	1.19983651344601e-15	APEH/AURKAIP1/CHCHD1/CIB1/GADD45GIP1/JMJD4/LIMA1/MRPL1/MRPL11/MRPL12/MRPL13/MRPL14/MRPL17/MRPL2/MRPL20/MRPL22/MRPL23/MRPL24/MRPL27/MRPL28/MRPL33/MRPL34/MRPL4/MRPL40/MRPL43/MRPL46/MRPL51/MRPL52/MRPL53/MRPL54/MRPL55/MRPL57/MRPS11/MRPS12/MRPS14/MRPS15/MRPS18C/MRPS21/MRPS24/MRPS25/MRPS26/MRPS33/MRPS34/MRPS5/MRPS7/TMOD3/TRMT112/VPS4A	48	geneontology_Biological_Process	0.0450281425891182
GO:0008380	GO:0008380	RNA splicing	73/1066	440/17913	1.02867013504696e-15	9.07603572999127e-14	8.5875215322544e-14	AHNAK/AKAP8L/ALYREF/ARL6IP4/BUD31/C1QBP/CACTIN/CD2BP2/FASTK/FRG1/GEMIN6/GEMIN7/GTF2F1/ISY1/JMJD6/LSM10/LSM2/LSM3/LSM4/LSM5/LSM7/LSM8/MBNL2/PABPC1/PABPN1/POLR2E/POLR2G/POLR2H/POLR2I/POLR2J/POLR2K/PPIE/PPIH/PPP1R9B/PQBP1/PRDX6/PRMT7/PRPF31/RBM42/RBM8A/RBMX2/RNF113A/RP9/RPS13/RPS26/SAP18/SCNM1/SF3A2/SF3B5/SF3B6/SNRNP25/SNRNP35/SNRNP70/SNRPB/SNRPB2/SNRPC/SNRPD1/SNRPD2/SNRPD3/SNRPE/SNRPF/SNRPG/SUGP1/S…	73	geneontology_Biological_Process	0.0684803001876173
GO:0009150	GO:0009150	purine ribonucleotide metabolic process	78/1066	500/17913	3.47344661529593e-15	3.00682510773165e-13	2.84498388112819e-13	ABHD14B/ACOT8/ACSF3/ADCY7/APRT/BAD/CHCHD10/COA6/COX4I1/COX5A/COX5B/COX6A1/COX6B1/COX6C/COX7A2L/COX7B/COX7C/COX8A/CYC1/DNAJC30/GSTZ1/HIF1A/HINT1/IMPDH2/NDUFA1/NDUFA10/NDUFA11/NDUFA12/NDUFA13/NDUFA2/NDUFA3/NDUFA4/NDUFA6/NDUFA7/NDUFA9/NDUFAB1/NDUFB1/NDUFB10/NDUFB11/NDUFB2/NDUFB3/NDUFB6/NDUFB7/NDUFB8/NDUFB9/NDUFC1/NDUFC2/NDUFS3/NDUFS4/NDUFS5/NDUFS7/NDUFS8/NDUFV1/NDUFV2/NDUFV3/NME1/NME2/NME3/OGDH/OXSM…	78	geneontology_Biological_Process	0.0731707317073171
GO:0032984	GO:0032984	protein-containing complex disassembly	56/1066	298/17913	1.11734321484847e-14	9.49327901800883e-13	8.98230685776818e-13	APEH/AURKAIP1/CHCHD1/CHCHD10/CHMP2A/CIB1/CLN3/CSNK1A1/GADD45GIP1/JMJD4/LIMA1/MCOLN1/MCTS1/MRPL1/MRPL11/MRPL12/MRPL13/MRPL14/MRPL17/MRPL2/MRPL20/MRPL22/MRPL23/MRPL24/MRPL27/MRPL28/MRPL33/MRPL34/MRPL4/MRPL40/MRPL43/MRPL46/MRPL51/MRPL52/MRPL53/MRPL54/MRPL55/MRPL57/MRPS11/MRPS12/MRPS14/MRPS15/MRPS18C/MRPS21/MRPS24/MRPS25/MRPS26/MRPS33/MRPS34/MRPS5/MRPS7/MTIF3/RPL23/TMOD3/TRMT112/VPS4A	56	geneontology_Biological_Process	0.0525328330206379
GO:0022411	GO:0022411	cellular component disassembly	75/1066	492/17913	4.15101873665911e-14	3.46270435705309e-12	3.27632560191046e-12	AKAP8L/APEH/AURKAIP1/BAX/BSG/CAPN10/CDC37/CDK5/CDK5RAP3/CHCHD1/CHCHD10/CHMP2A/CIB1/CLN3/CSNK1A1/DCTN1/FIS1/GADD45GIP1/GOLGA2/HIF1A/HTT/JMJD4/KIF9/LIMA1/MCOLN1/MCTS1/MRPL1/MRPL11/MRPL12/MRPL13/MRPL14/MRPL17/MRPL2/MRPL20/MRPL22/MRPL23/MRPL24/MRPL27/MRPL28/MRPL33/MRPL34/MRPL4/MRPL40/MRPL43/MRPL46/MRPL51/MRPL52/MRPL53/MRPL54/MRPL55/MRPL57/MRPS11/MRPS12/MRPS14/MRPS15/MRPS18C/MRPS21/MRPS24/MRPS25/MRPS2…	75	geneontology_Biological_Process	0.0703564727954972
GO:0000377	GO:0000377	RNA splicing, via transesterification reactions with bulged adenosine as nucleophile	58/1066	344/17913	4.87614187178348e-13	3.92486647504257e-11	3.71361201832596e-11	ALYREF/BUD31/C1QBP/CACTIN/CD2BP2/FRG1/GEMIN6/GEMIN7/GTF2F1/ISY1/JMJD6/LSM2/LSM3/LSM4/LSM5/LSM7/LSM8/PABPC1/PABPN1/POLR2E/POLR2G/POLR2H/POLR2I/POLR2J/POLR2K/PPIE/PPIH/PQBP1/PRDX6/PRMT7/PRPF31/RBM42/RBM8A/RBMX2/RNF113A/SAP18/SCNM1/SF3A2/SF3B5/SF3B6/SNRNP25/SNRNP35/SNRNP70/SNRPB/SNRPB2/SNRPC/SNRPD1/SNRPD2/SNRPD3/SNRPE/SNRPF/SNRPG/SUGP1/SYF2/TXNL4A/U2AF1L4/WDR83/XAB2	58	geneontology_Biological_Process	0.0544090056285178
GO:0000398	GO:0000398	mRNA splicing, via spliceosome	58/1066	344/17913	4.87614187178348e-13	3.92486647504257e-11	3.71361201832596e-11	ALYREF/BUD31/C1QBP/CACTIN/CD2BP2/FRG1/GEMIN6/GEMIN7/GTF2F1/ISY1/JMJD6/LSM2/LSM3/LSM4/LSM5/LSM7/LSM8/PABPC1/PABPN1/POLR2E/POLR2G/POLR2H/POLR2I/POLR2J/POLR2K/PPIE/PPIH/PQBP1/PRDX6/PRMT7/PRPF31/RBM42/RBM8A/RBMX2/RNF113A/SAP18/SCNM1/SF3A2/SF3B5/SF3B6/SNRNP25/SNRNP35/SNRNP70/SNRPB/SNRPB2/SNRPC/SNRPD1/SNRPD2/SNRPD3/SNRPE/SNRPF/SNRPG/SUGP1/SYF2/TXNL4A/U2AF1L4/WDR83/XAB2	58	geneontology_Biological_Process	0.0544090056285178
GO:0006397	GO:0006397	mRNA processing	73/1066	499/17913	7.47101918356556e-13	5.90983379555152e-11	5.5917392219645e-11	AKAP8L/ALYREF/APP/ARL6IP4/BUD31/C1QBP/CACTIN/CD2BP2/FRG1/GEMIN6/GEMIN7/GTF2F1/GTF2H5/ISY1/JMJD6/LSM10/LSM2/LSM3/LSM4/LSM5/LSM7/LSM8/MBNL2/NELFE/PABPC1/PABPN1/PAF1/POLR2E/POLR2G/POLR2H/POLR2I/POLR2J/POLR2K/PPIE/PPIH/PQBP1/PRDX6/PRMT7/PRPF31/RBM42/RBM8A/RBMX2/RNF113A/RPUSD3/SAP18/SARNP/SCNM1/SF3A2/SF3B5/SF3B6/SNRNP25/SNRNP35/SNRNP70/SNRPB/SNRPB2/SNRPC/SNRPD1/SNRPD2/SNRPD3/SNRPE/SNRPF/SNRPG/SSU72/SU…	73	geneontology_Biological_Process	0.0684803001876173
GO:0000375	GO:0000375	RNA splicing, via transesterification reactions	58/1066	348/17913	8.05739735633378e-13	6.26565068997616e-11	5.92840440633729e-11	ALYREF/BUD31/C1QBP/CACTIN/CD2BP2/FRG1/GEMIN6/GEMIN7/GTF2F1/ISY1/JMJD6/LSM2/LSM3/LSM4/LSM5/LSM7/LSM8/PABPC1/PABPN1/POLR2E/POLR2G/POLR2H/POLR2I/POLR2J/POLR2K/PPIE/PPIH/PQBP1/PRDX6/PRMT7/PRPF31/RBM42/RBM8A/RBMX2/RNF113A/SAP18/SCNM1/SF3A2/SF3B5/SF3B6/SNRNP25/SNRNP35/SNRNP70/SNRPB/SNRPB2/SNRPC/SNRPD1/SNRPD2/SNRPD3/SNRPE/SNRPF/SNRPG/SUGP1/SYF2/TXNL4A/U2AF1L4/WDR83/XAB2	58	geneontology_Biological_Process	0.0544090056285178
GO:0042273	GO:0042273	ribosomal large subunit biogenesis	14/1066	27/17913	6.21451595509703e-11	4.75203320033086e-09	4.49625680681055e-09	BOP1/GTF3A/MALSU1/MRTO4/PES1/RPF2/RPL11/RPL14/RPL26/RPL35A/RPL38/RPL5/RPL7/WDR74	14	geneontology_Biological_Process	0.0131332082551595
GO:0022618	GO:0022618	ribonucleoprotein complex assembly	38/1066	209/17913	5.83861823402171e-10	4.39140663240846e-08	4.15504082780078e-08	BOP1/C1QBP/CD2BP2/CIRBP/EIF3D/EIF3E/EIF3F/EIF3G/EIF3H/EIF3I/EIF3K/EIF3M/GEMIN6/GEMIN7/MCTS1/MPV17L2/MRTO4/PIH1D1/PRMT7/PRPF31/RPL11/RPL13A/RPL38/RPL5/RPS14/RPS19/RPS23/SF3A2/SNRPB/SNRPC/SNRPD1/SNRPD2/SNRPD3/SNRPE/SNRPF/SNRPG/TARBP2/TXNL4A	38	geneontology_Biological_Process	0.0356472795497186
GO:0006123	GO:0006123	mitochondrial electron transport, cytochrome c to oxygen	11/1066	18/17913	6.81458505219515e-10	4.9627486062653e-08	4.69563053554767e-08	COX4I1/COX5A/COX5B/COX6A1/COX6B1/COX6C/COX7A2L/COX7B/COX7C/COX8A/NDUFA4	11	geneontology_Biological_Process	0.0103189493433396
GO:0019646	GO:0019646	aerobic electron transport chain	11/1066	18/17913	6.81458505219515e-10	4.9627486062653e-08	4.69563053554767e-08	COX4I1/COX5A/COX5B/COX6A1/COX6B1/COX6C/COX7A2L/COX7B/COX7C/COX8A/NDUFA4	11	geneontology_Biological_Process	0.0103189493433396
GO:0071826	GO:0071826	ribonucleoprotein complex subunit organization	39/1066	221/17913	8.57555614041872e-10	6.14760180816267e-08	5.81670946103401e-08	BOP1/C1QBP/CD2BP2/CIRBP/EIF3D/EIF3E/EIF3F/EIF3G/EIF3H/EIF3I/EIF3K/EIF3M/GEMIN6/GEMIN7/MCTS1/MPV17L2/MRTO4/MTIF3/PIH1D1/PRMT7/PRPF31/RPL11/RPL13A/RPL38/RPL5/RPS14/RPS19/RPS23/SF3A2/SNRPB/SNRPC/SNRPD1/SNRPD2/SNRPD3/SNRPE/SNRPF/SNRPG/TARBP2/TXNL4A	39	geneontology_Biological_Process	0.0365853658536585
GO:0009060	GO:0009060	aerobic respiration	20/1066	68/17913	1.38491749430782e-09	9.77538686751426e-08	9.24923035874565e-08	BLOC1S1/COX4I1/COX5A/COX5B/COX6A1/COX6B1/COX6C/COX7A2L/COX7B/COX7C/COX8A/HIF1A/IDH3B/IDH3G/MDH2/NDUFA4/OGDH/SUCLG1/UCN/UQCRC1	20	geneontology_Biological_Process	0.0187617260787993
GO:0006122	GO:0006122	mitochondrial electron transport, ubiquinol to cytochrome c	9/1066	12/17913	1.69353463434551e-09	1.17726316702685e-07	1.11389742137813e-07	CYC1/UQCC3/UQCR10/UQCR11/UQCRB/UQCRC1/UQCRFS1/UQCRH/UQCRQ	9	geneontology_Biological_Process	0.00844277673545966
GO:0042274	GO:0042274	ribosomal small subunit biogenesis	12/1066	24/17913	2.57613845231706e-09	1.76407809242249e-07	1.66912725488697e-07	EMG1/FAM207A/RPL38/RPS14/RPS15/RPS16/RPS17/RPS19/RPS24/RPS28/RPS6/RPS7	12	geneontology_Biological_Process	0.0112570356472795
GO:0006626	GO:0006626	protein targeting to mitochondrion	21/1066	84/17913	1.36374815176613e-08	9.20128900044561e-07	8.70603309269896e-07	AIP/FIS1/LEPROT/NDUFA13/PAM16/PDCD5/PINK1/SLC25A6/TIMM10/TIMM13/TIMM17A/TIMM17B/TIMM44/TIMM8B/TIMM9/TOMM22/TOMM40/TOMM7/TSPO/UBE2J2/UBL5	21	geneontology_Biological_Process	0.0196998123827392
GO:1902750	GO:1902750	negative regulation of cell cycle G2/M phase transition	22/1066	97/17913	4.20751813299475e-08	2.79769466582317e-06	2.64710980632652e-06	BABAM1/CDK5RAP3/FZR1/MIIP/PINX1/PSMA2/PSMA4/PSMA7/PSMB1/PSMB3/PSMB4/PSMB5/PSMB6/PSMC3/PSMC5/PSMD4/PSMD8/PSMD9/SYF2/TAOK3/VPS4A/ZFYVE19	22	geneontology_Biological_Process	0.0206378986866792
GO:0070585	GO:0070585	protein localization to mitochondrion	25/1066	125/17913	7.38425611488144e-08	4.83985243643943e-06	4.57934920567986e-06	AIP/BAD/BAX/DDIT3/FIS1/LEPROT/MTCH2/NDUFA13/PAM16/PDCD5/PINK1/SLC25A6/TIMM10/TIMM13/TIMM17A/TIMM17B/TIMM44/TIMM8B/TIMM9/TOMM22/TOMM40/TOMM7/TSPO/UBE2J2/UBL5	25	geneontology_Biological_Process	0.0234521575984991
GO:0061418	GO:0061418	regulation of transcription from RNA polymerase II promoter in response to hypoxia	19/1066	77/17913	8.33714891800399e-08	5.38744214588765e-06	5.09746510568547e-06	BACH1/EGLN2/EPAS1/HIF1A/PSMA2/PSMA4/PSMA7/PSMB1/PSMB3/PSMB4/PSMB5/PSMB6/PSMC3/PSMC5/PSMD4/PSMD8/PSMD9/RPS27A/UBA52	19	geneontology_Biological_Process	0.0178236397748593
GO:0010972	GO:0010972	negative regulation of G2/M transition of mitotic cell cycle	20/1066	85/17913	8.99314794751458e-08	5.73063371988846e-06	5.42218452274124e-06	CDK5RAP3/MIIP/PINX1/PSMA2/PSMA4/PSMA7/PSMB1/PSMB3/PSMB4/PSMB5/PSMB6/PSMC3/PSMC5/PSMD4/PSMD8/PSMD9/SYF2/TAOK3/VPS4A/ZFYVE19	20	geneontology_Biological_Process	0.0187617260787993
GO:0009451	GO:0009451	RNA modification	24/1066	120/17913	1.34103412420125e-07	8.42830761895253e-06	7.97465714233016e-06	ADAT3/CTU1/CTU2/DUS1L/DUS3L/ELP5/ELP6/GAR1/HSD17B10/JMJD6/METTL1/MRM1/NHP2/NOP10/PUS1/QTRT1/RPUSD1/RPUSD3/THG1L/TRMT1/TRMT112/TRMT2A/TRMT61A/TSR3	24	geneontology_Biological_Process	0.0225140712945591
GO:0072655	GO:0072655	establishment of protein localization to mitochondrion	24/1066	121/17913	1.57988643203972e-07	9.79529587864629e-06	9.26806777486746e-06	AIP/BAD/BAX/DDIT3/FIS1/LEPROT/NDUFA13/PAM16/PDCD5/PINK1/SLC25A6/TIMM10/TIMM13/TIMM17A/TIMM17B/TIMM44/TIMM8B/TIMM9/TOMM22/TOMM40/TOMM7/TSPO/UBE2J2/UBL5	24	geneontology_Biological_Process	0.0225140712945591
GO:0002183	GO:0002183	cytoplasmic translational initiation	11/1066	27/17913	1.69715395939978e-07	1.03820564876349e-05	9.82324621552941e-06	EIF3D/EIF3E/EIF3F/EIF3G/EIF3H/EIF3I/EIF3K/EIF3M/EIF4EBP1/MCTS1/RPL13A	11	geneontology_Biological_Process	0.0103189493433396
GO:0008033	GO:0008033	tRNA processing	22/1066	105/17913	1.88438106827071e-07	1.13757109752974e-05	1.07634176254133e-05	ADAT3/CTU1/CTU2/DUS1L/DUS3L/ELP5/ELP6/HSD17B10/LAGE3/METTL1/POP4/POP5/POP7/PUS1/QTRT1/RPP21/THG1L/TRMT1/TRMT61A/TRPT1/TSEN54/ZBTB8OS	22	geneontology_Biological_Process	0.0206378986866792
GO:0001732	GO:0001732	formation of cytoplasmic translation initiation complex	8/1066	14/17913	3.33545665143255e-07	1.9874123528276e-05	1.88044063301542e-05	EIF3D/EIF3E/EIF3F/EIF3G/EIF3H/EIF3I/EIF3K/EIF3M	8	geneontology_Biological_Process	0.0075046904315197
GO:0043618	GO:0043618	regulation of transcription from RNA polymerase II promoter in response to stress	22/1066	109/17913	3.74938603449101e-07	2.2054080931083e-05	2.08670283485033e-05	ATF4/BACH1/DDIT3/EGLN2/EPAS1/HIF1A/NEDD4/PSMA2/PSMA4/PSMA7/PSMB1/PSMB3/PSMB4/PSMB5/PSMB6/PSMC3/PSMC5/PSMD4/PSMD8/PSMD9/RPS27A/UBA52	22	geneontology_Biological_Process	0.0206378986866792
GO:0006289	GO:0006289	nucleotide-excision repair	21/1066	102/17913	4.85246255374597e-07	2.81811369577044e-05	2.66642978969332e-05	CETN2/COPS6/ERCC1/GPS1/GTF2H5/ISY1/LIG4/NTHL1/PNKP/POLD2/POLL/POLR2E/POLR2G/POLR2H/POLR2I/POLR2J/POLR2K/PPIE/RPS27A/UBA52/XAB2	21	geneontology_Biological_Process	0.0196998123827392
GO:0031145	GO:0031145	anaphase-promoting complex-dependent catabolic process	18/1066	81/17913	9.72848885900372e-07	5.56967855416629e-05	5.26989270806722e-05	ANAPC11/FZR1/PSMA2/PSMA4/PSMA7/PSMB1/PSMB3/PSMB4/PSMB5/PSMB6/PSMC3/PSMC5/PSMD4/PSMD8/PSMD9/RPS27A/UBA52/UBE2S	18	geneontology_Biological_Process	0.0168855534709193
GO:0043620	GO:0043620	regulation of DNA-templated transcription in response to stress	22/1066	115/17913	9.83312909519331e-07	5.56967855416629e-05	5.26989270806722e-05	ATF4/BACH1/DDIT3/EGLN2/EPAS1/HIF1A/NEDD4/PSMA2/PSMA4/PSMA7/PSMB1/PSMB3/PSMB4/PSMB5/PSMB6/PSMC3/PSMC5/PSMD4/PSMD8/PSMD9/RPS27A/UBA52	22	geneontology_Biological_Process	0.0206378986866792
GO:0006839	GO:0006839	mitochondrial transport	33/1066	224/17913	1.31131602546471e-06	7.33697307906354e-05	6.94206327216493e-05	AIP/ALKBH7/BAD/BAX/CHCHD10/DNAJC30/DYNLT1/FIS1/LEPROT/MICU2/NDUFA13/PAM16/PDCD5/PINK1/RHOT2/SLC25A10/SLC25A6/SMDT1/STOML2/TIMM10/TIMM13/TIMM17A/TIMM17B/TIMM44/TIMM8B/TIMM9/TOMM22/TOMM40/TOMM7/TSPO/UBE2J2/UBL5/ZNF205	33	geneontology_Biological_Process	0.0309568480300188
GO:0006521	GO:0006521	regulation of cellular amino acid metabolic process	15/1066	61/17913	1.9990790912793e-06	0.000110503311696258	0.000104555512649789	OAZ1/PARK7/PSMA2/PSMA4/PSMA7/PSMB1/PSMB3/PSMB4/PSMB5/PSMB6/PSMC3/PSMC5/PSMD4/PSMD8/PSMD9	15	geneontology_Biological_Process	0.0140712945590994
GO:0051438	GO:0051438	regulation of ubiquitin-protein transferase activity	13/1066	47/17913	2.30238478574844e-06	0.000125754064250165	0.00011898539920334	FZR1/GOLGA2/MAD2L2/PARK7/PIN1/PINK1/RPL11/RPL23/RPL5/RPS2/RPS7/STUB1/UBE2S	13	geneontology_Biological_Process	0.0121951219512195
GO:0006399	GO:0006399	tRNA metabolic process	26/1066	160/17913	2.75126714412418e-06	0.000148503690085197	0.000140510535013846	ADAT3/CTU1/CTU2/DALRD3/DUS1L/DUS3L/EEF1E1/ELP5/ELP6/HSD17B10/LAGE3/METTL1/POP4/POP5/POP7/PPA2/PUS1/QTRT1/RPP21/SARS2/THG1L/TRMT1/TRMT61A/TRPT1/TSEN54/ZBTB8OS	26	geneontology_Biological_Process	0.024390243902439
GO:0006283	GO:0006283	transcription-coupled nucleotide-excision repair	16/1066	73/17913	4.67914502591867e-06	0.000249626946266452	0.000236190870096556	COPS6/ERCC1/GPS1/GTF2H5/ISY1/POLD2/POLR2E/POLR2G/POLR2H/POLR2I/POLR2J/POLR2K/PPIE/RPS27A/UBA52/XAB2	16	geneontology_Biological_Process	0.0150093808630394
GO:0000387	GO:0000387	spliceosomal snRNP assembly	13/1066	50/17913	4.91553110234648e-06	0.000259223640201904	0.000245271025602866	CD2BP2/GEMIN6/GEMIN7/PRMT7/PRPF31/SNRPB/SNRPC/SNRPD1/SNRPD2/SNRPD3/SNRPE/SNRPF/SNRPG	13	geneontology_Biological_Process	0.0121951219512195
GO:0006400	GO:0006400	tRNA modification	14/1066	61/17913	1.03862726997358e-05	0.00054150249029986	0.000512356323130506	ADAT3/CTU1/CTU2/DUS1L/DUS3L/ELP5/ELP6/HSD17B10/METTL1/PUS1/QTRT1/THG1L/TRMT1/TRMT61A	14	geneontology_Biological_Process	0.0131332082551595
GO:0042255	GO:0042255	ribosome assembly	9/1066	26/17913	1.12449704542193e-05	0.000579684544314134	0.000548483242497933	BOP1/C1QBP/MPV17L2/MRTO4/RPL11/RPL38/RPL5/RPS14/RPS19	9	geneontology_Biological_Process	0.00844277673545966
GO:2000059	GO:2000059	negative regulation of ubiquitin-dependent protein catabolic process	12/1066	47/17913	1.39024274134794e-05	0.000707753640643388	0.000669659068052432	CAMLG/DDRGK1/N4BP1/PANO1/PARK7/PDCL3/RPL11/RPL23/RPL5/RPS7/SGTA/UBXN1	12	geneontology_Biological_Process	0.0112570356472795
GO:0043928	GO:0043928	exonucleolytic nuclear-transcribed mRNA catabolic process involved in deadenylation-dependent decay	10/1066	33/17913	1.40378337616714e-05	0.000707753640643388	0.000669659068052432	EXOSC1/EXOSC4/EXOSC5/EXOSC7/LSM2/LSM3/LSM4/LSM5/LSM7/NT5C3B	10	geneontology_Biological_Process	0.00938086303939963
GO:0042176	GO:0042176	regulation of protein catabolic process	42/1066	354/17913	1.55842263126685e-05	0.000777178590462208	0.000735347246149256	ATG4B/CAMLG/CCDC22/CDK5RAP3/CSNK1A1/DDA1/DDRGK1/EGLN2/FLNA/FZR1/GPX1/HSPBP1/MAD2L2/MSN/N4BP1/NDUFA13/NEDD4/NFE2L1/OAZ1/PANO1/PARK7/PDCL3/PHB/PIN1/PINK1/PSMC3/PSMC5/RHBDD3/RPL11/RPL23/RPL5/RPS7/SGSM3/SGTA/SH3D19/SNF8/SNRNP70/STUB1/SUMO1/UBXN1/UQCC2/VPS28	42	geneontology_Biological_Process	0.0393996247654784
GO:0000291	GO:0000291	nuclear-transcribed mRNA catabolic process, exonucleolytic	10/1066	34/17913	1.88319802918891e-05	0.00092904436106653	0.000879038898967184	EXOSC1/EXOSC4/EXOSC5/EXOSC7/LSM2/LSM3/LSM4/LSM5/LSM7/NT5C3B	10	geneontology_Biological_Process	0.00938086303939963
GO:0010498	GO:0010498	proteasomal protein catabolic process	44/1066	382/17913	2.06646715760027e-05	0.00100861184245426	0.000954323690699161	ANAPC11/AUP1/CAMLG/CDC34/CSNK1A1/DDA1/DDIT3/DDRGK1/FBXL15/FZR1/GPX1/HSPBP1/KCTD10/N4BP1/NFE2L1/PANO1/PARK7/PINK1/PSMA2/PSMA4/PSMA7/PSMB1/PSMB3/PSMB4/PSMB5/PSMB6/PSMC3/PSMC5/PSMD4/PSMD8/PSMD9/RNF126/RPL11/RPS27A/SDF2L1/SGTA/STUB1/SUMO1/TMUB1/UBA52/UBE2J2/UBE2S/UBXN1/UBXN6	44	geneontology_Biological_Process	0.0412757973733583
GO:1904666	GO:1904666	regulation of ubiquitin protein ligase activity	8/1066	22/17913	2.31319667597547e-05	0.00111715224730268	0.00105702194922137	FZR1/GOLGA2/MAD2L2/RPL11/RPL23/RPL5/RPS7/UBE2S	8	geneontology_Biological_Process	0.0075046904315197
GO:0031397	GO:0031397	negative regulation of protein ubiquitination	15/1066	76/17913	3.47819018005243e-05	0.00166228505688339	0.00157281319106757	CAMLG/CDK5/MAD2L2/N4BP1/PARK7/PINX1/PRR7/RPL11/RPL23/RPL5/RPS3/RPS7/TSPO/UBXN1/VPS28	15	geneontology_Biological_Process	0.0140712945590994
GO:2001242	GO:2001242	regulation of intrinsic apoptotic signaling pathway	24/1066	163/17913	3.56731940779622e-05	0.00168730530339887	0.00159648673225736	BAD/BAX/CDKN2D/DDIT3/ERP29/FIS1/GPX1/HIF1A/MIF/NDUFA13/NDUFS3/PARK7/PIAS4/PINK1/PTPMT1/RPL11/RPL26/RPS3/RPS7/SERINC3/SOD1/TMEM161A/TPT1/TRIAP1	24	geneontology_Biological_Process	0.0225140712945591
GO:1903321	GO:1903321	negative regulation of protein modification by small protein conjugation or removal	16/1066	86/17913	4.13864553654456e-05	0.00193756180833331	0.00183327327526421	CAMLG/CDK5/HMG20B/MAD2L2/N4BP1/PARK7/PINX1/PRR7/RPL11/RPL23/RPL5/RPS3/RPS7/TSPO/UBXN1/VPS28	16	geneontology_Biological_Process	0.0150093808630394
GO:0006457	GO:0006457	protein folding	25/1066	176/17913	4.56485369090177e-05	0.00209632877110838	0.0019834946661889	AIP/CCT3/CCT4/CCT7/CSNK2B/DNAJC4/ERP29/GNAI1/HSPBP1/PDCD5/PDCL3/PDRG1/PFDN2/PFDN4/PFDN5/PFDN6/PPIA/PPIH/PRDX4/RUVBL2/SGTA/SNRNP70/TBCA/TTC1/UBXN1	25	geneontology_Biological_Process	0.0234521575984991
GO:0031146	GO:0031146	SCF-dependent proteasomal ubiquitin-dependent protein catabolic process	14/1066	69/17913	4.56915599631294e-05	0.00209632877110838	0.0019834946661889	FBXL15/PSMA2/PSMA4/PSMA7/PSMB1/PSMB3/PSMB4/PSMB5/PSMB6/PSMC3/PSMC5/PSMD4/PSMD8/PSMD9	14	geneontology_Biological_Process	0.0131332082551595
GO:0006354	GO:0006354	DNA-templated transcription, elongation	18/1066	106/17913	5.01818976376797e-05	0.00227954996397698	0.00215685404750173	ADRM1/ALYREF/ELL2/ENY2/GTF2F1/GTF2H5/NELFE/PAF1/POLR1C/POLR2E/POLR2G/POLR2H/POLR2I/POLR2J/POLR2K/TCEA2/TSFM/ZNRD1	18	geneontology_Biological_Process	0.0168855534709193
GO:0090090	GO:0090090	negative regulation of canonical Wnt signaling pathway	24/1066	169/17913	6.45410072419428e-05	0.00288691260579307	0.00273152562434971	CSNK1A1/DDIT3/EMD/FERMT1/GLI3/MAD2L2/MESP1/PFDN5/PSMA2/PSMA4/PSMA7/PSMB1/PSMB3/PSMB4/PSMB5/PSMB6/PSMC3/PSMC5/PSMD4/PSMD8/PSMD9/RUVBL2/SDHAF2/STK11	24	geneontology_Biological_Process	0.0225140712945591
GO:0033238	GO:0033238	regulation of cellular amine metabolic process	15/1066	80/17913	6.49991732454455e-05	0.00288691260579307	0.00273152562434971	OAZ1/PARK7/PSMA2/PSMA4/PSMA7/PSMB1/PSMB3/PSMB4/PSMB5/PSMB6/PSMC3/PSMC5/PSMD4/PSMD8/PSMD9	15	geneontology_Biological_Process	0.0140712945590994
GO:0043161	GO:0043161	proteasome-mediated ubiquitin-dependent protein catabolic process	38/1066	328/17913	6.54400416308805e-05	0.00288691260579307	0.00273152562434971	ANAPC11/CAMLG/CDC34/CSNK1A1/DDA1/DDIT3/DDRGK1/FBXL15/FZR1/HSPBP1/KCTD10/N4BP1/PANO1/PARK7/PSMA2/PSMA4/PSMA7/PSMB1/PSMB3/PSMB4/PSMB5/PSMB6/PSMC3/PSMC5/PSMD4/PSMD8/PSMD9/RNF126/RPL11/RPS27A/SGTA/STUB1/SUMO1/TMUB1/UBA52/UBE2J2/UBE2S/UBXN1	38	geneontology_Biological_Process	0.0356472795497186
GO:0001522	GO:0001522	pseudouridine synthesis	6/1066	14/17913	8.69210810533815e-05	0.00379803733212299	0.00359360940615684	GAR1/NHP2/NOP10/PUS1/RPUSD1/RPUSD3	6	geneontology_Biological_Process	0.00562851782363977
GO:0070498	GO:0070498	interleukin-1-mediated signaling pathway	17/1066	101/17913	9.02107546473678e-05	0.00390459379549173	0.00369443050810074	IL1RAP/PSMA2/PSMA4/PSMA7/PSMB1/PSMB3/PSMB4/PSMB5/PSMB6/PSMC3/PSMC5/PSMD4/PSMD8/PSMD9/RPS27A/UBA52/UBE2V1	17	geneontology_Biological_Process	0.0159474671669794
GO:1901988	GO:1901988	negative regulation of cell cycle phase transition	31/1066	254/17913	0.000116330484507194	0.00498807722354211	0.00471959584955895	BABAM1/BAX/CDK5RAP3/CDKN2D/FZR1/MAD2L2/MIIP/PINX1/PRMT1/PSMA2/PSMA4/PSMA7/PSMB1/PSMB3/PSMB4/PSMB5/PSMB6/PSMC3/PSMC5/PSMD4/PSMD8/PSMD9/RPL26/RPS27L/SYF2/TAOK3/TNKS1BP1/TPRA1/TRIAP1/VPS4A/ZFYVE19	31	geneontology_Biological_Process	0.0290806754221388
GO:1904874	GO:1904874	positive regulation of telomerase RNA localization to Cajal body	6/1066	15/17913	0.000137583060913518	0.00584473225436314	0.0055301417466603	CCT3/CCT4/CCT7/NHP2/NOP10/RUVBL2	6	geneontology_Biological_Process	0.00562851782363977
GO:0002474	GO:0002474	antigen processing and presentation of peptide antigen via MHC class I	16/1066	95/17913	0.000142846565534261	0.00601266094193753	0.00568903173600477	PSMA2/PSMA4/PSMA7/PSMB1/PSMB3/PSMB4/PSMB5/PSMB6/PSMC3/PSMC5/PSMD4/PSMD8/PSMD9/SEC23A/SEC24A/SEC24C	16	geneontology_Biological_Process	0.0150093808630394
GO:1901991	GO:1901991	negative regulation of mitotic cell cycle phase transition	29/1066	235/17913	0.000157170209411592	0.00655542655254894	0.00620258319247277	BAX/CDK5RAP3/CDKN2D/MAD2L2/MIIP/PINX1/PRMT1/PSMA2/PSMA4/PSMA7/PSMB1/PSMB3/PSMB4/PSMB5/PSMB6/PSMC3/PSMC5/PSMD4/PSMD8/PSMD9/RPL26/RPS27L/SYF2/TAOK3/TNKS1BP1/TPRA1/TRIAP1/VPS4A/ZFYVE19	29	geneontology_Biological_Process	0.0272045028142589
GO:1902749	GO:1902749	regulation of cell cycle G2/M phase transition	26/1066	202/17913	0.000171527031470983	0.00708978396746729	0.00670817902120752	APP/BABAM1/CDK5RAP3/CETN2/DCTN1/FZR1/HAUS7/MIIP/PINX1/PSMA2/PSMA4/PSMA7/PSMB1/PSMB3/PSMB4/PSMB5/PSMB6/PSMC3/PSMC5/PSMD4/PSMD8/PSMD9/SYF2/TAOK3/VPS4A/ZFYVE19	26	geneontology_Biological_Process	0.024390243902439
GO:0045930	GO:0045930	negative regulation of mitotic cell cycle	35/1066	308/17913	0.000182914980546398	0.00749298152452564	0.00708967462192992	AURKAIP1/BAX/CDK5RAP3/CDKN2D/E4F1/GADD45GIP1/MAD2L2/MIIP/NAA10/PINX1/PRMT1/PSMA2/PSMA4/PSMA7/PSMB1/PSMB3/PSMB4/PSMB5/PSMB6/PSMC3/PSMC5/PSMD4/PSMD8/PSMD9/RPL24/RPL26/RPS27L/RPS6/SYF2/TAOK3/TNKS1BP1/TPRA1/TRIAP1/VPS4A/ZFYVE19	35	geneontology_Biological_Process	0.0328330206378987
GO:0045727	GO:0045727	positive regulation of translation	18/1066	117/17913	0.00018616982993395	0.00752315885983638	0.00711822767355693	C1QBP/CIRBP/COA3/EIF3D/EIF3E/JMJD4/MPV17L2/PABPC1/PINK1/RPL26/RPL30/RPL5/RPS27L/RPS4X/RPUSD3/TARBP2/UCN/UQCC2	18	geneontology_Biological_Process	0.0168855534709193
GO:0006353	GO:0006353	DNA-templated transcription, termination	13/1066	69/17913	0.000186931148653302	0.00752315885983638	0.00711822767355693	GTF2H5/LSM10/PABPN1/POLR1C/POLR2E/POLR2H/POLR2K/SNRPB/SNRPD3/SNRPE/SNRPF/SNRPG/ZNRD1	13	geneontology_Biological_Process	0.0121951219512195
GO:0051444	GO:0051444	negative regulation of ubiquitin-protein transferase activity	6/1066	16/17913	0.000209075385493216	0.00826929197105928	0.00782420045166992	MAD2L2/PARK7/RPL11/RPL23/RPL5/RPS7	6	geneontology_Biological_Process	0.00562851782363977
GO:0099116	GO:0099116	tRNA 5'-end processing	6/1066	16/17913	0.000209075385493216	0.00826929197105928	0.00782420045166992	HSD17B10/POP4/POP5/POP7/RPP21/THG1L	6	geneontology_Biological_Process	0.00562851782363977
GO:1903311	GO:1903311	regulation of mRNA metabolic process	32/1066	275/17913	0.000221232643974895	0.00867534504749418	0.00820839787451613	C1QBP/CIRBP/EXOSC1/EXOSC4/EXOSC5/EXOSC7/JMJD6/NANOS3/NELFE/PABPC1/PABPN1/PAF1/PRDX6/PSMA2/PSMA4/PSMA7/PSMB1/PSMB3/PSMB4/PSMB5/PSMB6/PSMC3/PSMC5/PSMD4/PSMD8/PSMD9/RBM42/RBM8A/RPS27A/SAP18/SNRNP70/UBA52	32	geneontology_Biological_Process	0.0300187617260788
GO:0034250	GO:0034250	positive regulation of cellular amide metabolic process	20/1066	140/17913	0.000235279406236808	0.0091479823374108	0.00865559564068328	APP/C1QBP/CIRBP/COA3/EIF3D/EIF3E/JMJD4/MPV17L2/PABPC1/PICALM/PINK1/RPL26/RPL30/RPL5/RPS27L/RPS4X/RPUSD3/TARBP2/UCN/UQCC2	20	geneontology_Biological_Process	0.0187617260787993
GO:0000288	GO:0000288	nuclear-transcribed mRNA catabolic process, deadenylation-dependent decay	13/1066	71/17913	0.000251666843575495	0.00949658125066216	0.00898543134899527	EXOSC1/EXOSC4/EXOSC5/EXOSC7/LSM2/LSM3/LSM4/LSM5/LSM7/NANOS3/NT5C3B/PABPC1/TNKS1BP1	13	geneontology_Biological_Process	0.0121951219512195
GO:2001244	GO:2001244	positive regulation of intrinsic apoptotic signaling pathway	12/1066	62/17913	0.00025171913906535	0.00949658125066216	0.00898543134899527	BAD/BAX/DDIT3/FIS1/PARK7/PIAS4/RPL11/RPL26/RPS3/RPS7/SERINC3/SOD1	12	geneontology_Biological_Process	0.0112570356472795
GO:0000027	GO:0000027	ribosomal large subunit assembly	5/1066	11/17913	0.000252524610414295	0.00949658125066216	0.00898543134899527	BOP1/MRTO4/RPL11/RPL38/RPL5	5	geneontology_Biological_Process	0.00469043151969981
GO:0072321	GO:0072321	chaperone-mediated protein transport	5/1066	11/17913	0.000252524610414295	0.00949658125066216	0.00898543134899527	TIMM10/TIMM13/TIMM8A/TIMM8B/TIMM9	5	geneontology_Biological_Process	0.00469043151969981
GO:0031396	GO:0031396	regulation of protein ubiquitination	25/1066	196/17913	0.000261304428520253	0.00974686762643026	0.00922224615504941	CAMLG/CDK5/CDK5RAP3/FZR1/GOLGA2/HSPBP1/MAD2L2/N4BP1/PARK7/PIN1/PINK1/PINX1/PRR7/RPL11/RPL23/RPL5/RPS2/RPS3/RPS7/STUB1/TBC1D7/TSPO/UBE2S/UBXN1/VPS28	25	geneontology_Biological_Process	0.0234521575984991
GO:0010389	GO:0010389	regulation of G2/M transition of mitotic cell cycle	24/1066	185/17913	0.000266468295124232	0.0098593269195966	0.00932865236920488	APP/CDK5RAP3/CETN2/DCTN1/HAUS7/MIIP/PINX1/PSMA2/PSMA4/PSMA7/PSMB1/PSMB3/PSMB4/PSMB5/PSMB6/PSMC3/PSMC5/PSMD4/PSMD8/PSMD9/SYF2/TAOK3/VPS4A/ZFYVE19	24	geneontology_Biological_Process	0.0225140712945591
GO:0043487	GO:0043487	regulation of RNA stability	22/1066	163/17913	0.000269460088651464	0.00989026309386335	0.00935792341556749	CIRBP/DXO/EXOSC1/EXOSC4/EXOSC5/EXOSC7/PABPC1/PSMA2/PSMA4/PSMA7/PSMB1/PSMB3/PSMB4/PSMB5/PSMB6/PSMC3/PSMC5/PSMD4/PSMD8/PSMD9/RPS27A/UBA52	22	geneontology_Biological_Process	0.0206378986866792
GO:0036294	GO:0036294	cellular response to decreased oxygen levels	27/1066	220/17913	0.000285366689776155	0.0103260755434884	0.00977027842457356	ATF4/BACH1/BAD/CPEB2/CPEB4/EGLN2/EIF4EBP1/EPAS1/HIF1A/PICK1/PINK1/PSMA2/PSMA4/PSMA7/PSMB1/PSMB3/PSMB4/PSMB5/PSMB6/PSMC3/PSMC5/PSMD4/PSMD8/PSMD9/RPS27A/STUB1/UBA52	27	geneontology_Biological_Process	0.025328330206379
GO:0044106	GO:0044106	cellular amine metabolic process	18/1066	121/17913	0.000285835133832396	0.0103260755434884	0.00977027842457356	DHPS/HDAC10/OAZ1/PARK7/PSMA2/PSMA4/PSMA7/PSMB1/PSMB3/PSMB4/PSMB5/PSMB6/PSMC3/PSMC5/PSMD4/PSMD8/PSMD9/SAT2	18	geneontology_Biological_Process	0.0168855534709193
GO:1902036	GO:1902036	regulation of hematopoietic stem cell differentiation	13/1066	72/17913	0.000290647557252114	0.0104178983802555	0.00985715893180691	PSMA2/PSMA4/PSMA7/PSMB1/PSMB3/PSMB4/PSMB5/PSMB6/PSMC3/PSMC5/PSMD4/PSMD8/PSMD9	13	geneontology_Biological_Process	0.0121951219512195
GO:0030178	GO:0030178	negative regulation of Wnt signaling pathway	25/1066	198/17913	0.000305776792007839	0.0108469444075096	0.0102631117185724	CBY1/CSNK1A1/DDIT3/EMD/FERMT1/GLI3/MAD2L2/MESP1/PFDN5/PSMA2/PSMA4/PSMA7/PSMB1/PSMB3/PSMB4/PSMB5/PSMB6/PSMC3/PSMC5/PSMD4/PSMD8/PSMD9/RUVBL2/SDHAF2/STK11	25	geneontology_Biological_Process	0.0234521575984991
GO:0019068	GO:0019068	virion assembly	9/1066	38/17913	0.000307345852871894	0.0108469444075096	0.0102631117185724	CHMP2A/CHMP4A/MVB12A/PPIA/RPS27A/SNF8/UBA52/VPS28/VPS4A	9	geneontology_Biological_Process	0.00844277673545966
GO:0044839	GO:0044839	cell cycle G2/M phase transition	30/1066	257/17913	0.000324946867470489	0.0113805818927832	0.0107680263676038	AKAP8L/APP/BABAM1/BACH1/CDK5RAP3/CETN2/DCTN1/ENSA/FBXL15/FZR1/HAUS7/MIIP/PINX1/PSMA2/PSMA4/PSMA7/PSMB1/PSMB3/PSMB4/PSMB5/PSMB6/PSMC3/PSMC5/PSMD4/PSMD8/PSMD9/SYF2/TAOK3/VPS4A/ZFYVE19	30	geneontology_Biological_Process	0.0281425891181989
GO:0046782	GO:0046782	regulation of viral transcription	12/1066	64/17913	0.000342954011276562	0.0119202500283096	0.0112786470694142	GTF2F1/NELFE/POLR2E/POLR2G/POLR2H/POLR2I/POLR2J/POLR2K/PSMC3/TARBP2/TRIM11/TRIM62	12	geneontology_Biological_Process	0.0112570356472795
GO:1903320	GO:1903320	regulation of protein modification by small protein conjugation or removal	27/1066	223/17913	0.000355022389460595	0.0122469377657534	0.0115877509626869	CAMLG/CDK5/CDK5RAP3/FZR1/GOLGA2/HMG20B/HSPBP1/MAD2L2/N4BP1/PARK7/PIAS4/PIN1/PINK1/PINX1/PRR7/RPL11/RPL23/RPL5/RPS2/RPS3/RPS7/STUB1/TBC1D7/TSPO/UBE2S/UBXN1/VPS28	27	geneontology_Biological_Process	0.025328330206379
GO:0010948	GO:0010948	negative regulation of cell cycle process	37/1066	344/17913	0.000363067959247605	0.0124310134106568	0.0117619188054762	AURKAIP1/BABAM1/BAX/CDK5RAP3/CDKN2D/CHMP2A/FZR1/MAD2L2/MIF/MIIP/NAA10/PINX1/PRMT1/PSMA2/PSMA4/PSMA7/PSMB1/PSMB3/PSMB4/PSMB5/PSMB6/PSMC3/PSMC5/PSMD4/PSMD8/PSMD9/RPL23/RPL26/RPS27L/SYF2/TAOK3/TNKS1BP1/TPRA1/TRIAP1/UXT/VPS4A/ZFYVE19	37	geneontology_Biological_Process	0.0347091932457786
GO:0008334	GO:0008334	histone mRNA metabolic process	7/1066	24/17913	0.000366208557523234	0.0124456656438266	0.0117757823877257	EXOSC4/LSM10/SNRPB/SNRPD3/SNRPE/SNRPF/SNRPG	7	geneontology_Biological_Process	0.00656660412757974
GO:0048524	GO:0048524	positive regulation of viral process	16/1066	103/17913	0.000372018343829285	0.0125501482462409	0.0118746412534982	CHMP2A/GTF2F1/NELFE/PABPC1/POLR2E/POLR2G/POLR2H/POLR2I/POLR2J/POLR2K/PPIA/PPIE/PPIH/TARBP2/TRIM11/VPS4A	16	geneontology_Biological_Process	0.0150093808630394
GO:0042177	GO:0042177	negative regulation of protein catabolic process	18/1066	124/17913	0.000388389089848566	0.0130067820746366	0.0123066969384209	CAMLG/CDK5RAP3/DDRGK1/FLNA/MAD2L2/N4BP1/PANO1/PARK7/PDCL3/PHB/PIN1/RPL11/RPL23/RPL5/RPS7/SGTA/SNRNP70/UBXN1	18	geneontology_Biological_Process	0.0168855534709193
GO:0090151	GO:0090151	establishment of protein localization to mitochondrial membrane	5/1066	12/17913	0.000411715184247887	0.0136880381545602	0.0129512846669587	NDUFA13/PDCD5/TIMM10/TIMM9/TOMM22	5	geneontology_Biological_Process	0.00469043151969981
GO:0034471	GO:0034471	ncRNA 5'-end processing	6/1066	18/17913	0.000437288443538277	0.0143137953657004	0.0135433607323793	HSD17B10/POP4/POP5/POP7/RPP21/THG1L	6	geneontology_Biological_Process	0.00562851782363977
GO:1904872	GO:1904872	regulation of telomerase RNA localization to Cajal body	6/1066	18/17913	0.000437288443538277	0.0143137953657004	0.0135433607323793	CCT3/CCT4/CCT7/NHP2/NOP10/RUVBL2	6	geneontology_Biological_Process	0.00562851782363977
GO:0002479	GO:0002479	antigen processing and presentation of exogenous peptide antigen via MHC class I, TAP-dependent	13/1066	75/17913	0.000439896500994715	0.0143137953657004	0.0135433607323793	PSMA2/PSMA4/PSMA7/PSMB1/PSMB3/PSMB4/PSMB5/PSMB6/PSMC3/PSMC5/PSMD4/PSMD8/PSMD9	13	geneontology_Biological_Process	0.0121951219512195
GO:0043488	GO:0043488	regulation of mRNA stability	21/1066	158/17913	0.000453364688970127	0.0146481492464432	0.0138597181416813	CIRBP/EXOSC1/EXOSC4/EXOSC5/EXOSC7/PABPC1/PSMA2/PSMA4/PSMA7/PSMB1/PSMB3/PSMB4/PSMB5/PSMB6/PSMC3/PSMC5/PSMD4/PSMD8/PSMD9/RPS27A/UBA52	21	geneontology_Biological_Process	0.0196998123827392
GO:0001836	GO:0001836	release of cytochrome c from mitochondria	11/1066	57/17913	0.000463555654240911	0.0148726807108902	0.0140721642847959	BAD/BAX/CHCHD10/FIS1/GGCT/GPX1/PAM16/PDCD5/PINK1/TIMM50/TRIAP1	11	geneontology_Biological_Process	0.0103189493433396
GO:0070129	GO:0070129	regulation of mitochondrial translation	7/1066	25/17913	0.000482698664116447	0.015379315770599	0.0145515299036274	C1QBP/COA3/MALSU1/MPV17L2/RPUSD3/TSFM/UQCC2	7	geneontology_Biological_Process	0.00656660412757974
GO:1903051	GO:1903051	negative regulation of proteolysis involved in cellular protein catabolic process	12/1066	67/17913	0.000531348002080666	0.0168125836796282	0.0159076527083896	CAMLG/DDRGK1/N4BP1/PANO1/PARK7/PDCL3/RPL11/RPL23/RPL5/RPS7/SGTA/UBXN1	12	geneontology_Biological_Process	0.0112570356472795
GO:0006370	GO:0006370	7-methylguanosine mRNA capping	8/1066	33/17913	0.000559354934709626	0.0175775372633408	0.0166314329541636	GTF2F1/GTF2H5/POLR2E/POLR2G/POLR2H/POLR2I/POLR2J/POLR2K	8	geneontology_Biological_Process	0.0075046904315197
GO:0009308	GO:0009308	amine metabolic process	18/1066	128/17913	0.000573697634042918	0.0178225465535128	0.0168632547117622	DHPS/HDAC10/OAZ1/PARK7/PSMA2/PSMA4/PSMA7/PSMB1/PSMB3/PSMB4/PSMB5/PSMB6/PSMC3/PSMC5/PSMD4/PSMD8/PSMD9/SAT2	18	geneontology_Biological_Process	0.0168855534709193
GO:0060071	GO:0060071	Wnt signaling pathway, planar cell polarity pathway	16/1066	107/17913	0.000574920856564929	0.0178225465535128	0.0168632547117622	CELSR2/DAAM1/PSMA2/PSMA4/PSMA7/PSMB1/PSMB3/PSMB4/PSMB5/PSMB6/PSMC3/PSMC5/PSMD4/PSMD8/PSMD9/VANGL1	16	geneontology_Biological_Process	0.0150093808630394
GO:0018195	GO:0018195	peptidyl-arginine modification	6/1066	19/17913	0.0006071254716882	0.0182058278699703	0.0172259060560175	COPRS/KRTCAP2/NDUFAF5/PARK7/PRMT1/PRMT7	6	geneontology_Biological_Process	0.00562851782363977
GO:0090670	GO:0090670	RNA localization to Cajal body	6/1066	19/17913	0.0006071254716882	0.0182058278699703	0.0172259060560175	CCT3/CCT4/CCT7/NHP2/NOP10/RUVBL2	6	geneontology_Biological_Process	0.00562851782363977
GO:0090671	GO:0090671	telomerase RNA localization to Cajal body	6/1066	19/17913	0.0006071254716882	0.0182058278699703	0.0172259060560175	CCT3/CCT4/CCT7/NHP2/NOP10/RUVBL2	6	geneontology_Biological_Process	0.00562851782363977
GO:0090672	GO:0090672	telomerase RNA localization	6/1066	19/17913	0.0006071254716882	0.0182058278699703	0.0172259060560175	CCT3/CCT4/CCT7/NHP2/NOP10/RUVBL2	6	geneontology_Biological_Process	0.00562851782363977
GO:0090685	GO:0090685	RNA localization to nucleus	6/1066	19/17913	0.0006071254716882	0.0182058278699703	0.0172259060560175	CCT3/CCT4/CCT7/NHP2/NOP10/RUVBL2	6	geneontology_Biological_Process	0.00562851782363977
GO:0017004	GO:0017004	cytochrome complex assembly	7/1066	26/17913	0.000626900893474646	0.0186767616835174	0.0176714920347877	COA3/COA6/COX14/COX16/COX17/UQCC2/UQCC3	7	geneontology_Biological_Process	0.00656660412757974
GO:0042590	GO:0042590	antigen processing and presentation of exogenous peptide antigen via MHC class I	13/1066	78/17913	0.000649603550992423	0.0192282651093757	0.0181933109968948	PSMA2/PSMA4/PSMA7/PSMB1/PSMB3/PSMB4/PSMB5/PSMB6/PSMC3/PSMC5/PSMD4/PSMD8/PSMD9	13	geneontology_Biological_Process	0.0121951219512195
GO:0051169	GO:0051169	nuclear transport	33/1066	305/17913	0.000664466085229824	0.0195421179425284	0.0184902708197557	AKAP8L/ALYREF/ANKRD54/BANF1/CDK5/DMAP1/EMD/ENY2/FERMT1/FLNA/GEMIN6/GEMIN7/GLI3/IPO4/NEDD4/NXT1/PABPN1/PARK7/PIK3R2/RBM8A/RPL23/RPS15/SARNP/SNRPB/SNRPD1/SNRPD2/SNRPD3/SNRPE/SNRPF/SNRPG/THOC6/THOC7/U2AF1L4	33	geneontology_Biological_Process	0.0309568480300188
GO:0009452	GO:0009452	7-methylguanosine RNA capping	8/1066	34/17913	0.00069373995530308	0.0200181063832109	0.0189406393622635	GTF2F1/GTF2H5/POLR2E/POLR2G/POLR2H/POLR2I/POLR2J/POLR2K	8	geneontology_Biological_Process	0.0075046904315197
GO:0032435	GO:0032435	negative regulation of proteasomal ubiquitin-dependent protein catabolic process	8/1066	34/17913	0.00069373995530308	0.0200181063832109	0.0189406393622635	CAMLG/DDRGK1/N4BP1/PANO1/PARK7/RPL11/SGTA/UBXN1	8	geneontology_Biological_Process	0.0075046904315197
GO:0036260	GO:0036260	RNA capping	8/1066	34/17913	0.00069373995530308	0.0200181063832109	0.0189406393622635	GTF2F1/GTF2H5/POLR2E/POLR2G/POLR2H/POLR2I/POLR2J/POLR2K	8	geneontology_Biological_Process	0.0075046904315197
GO:0090175	GO:0090175	regulation of establishment of planar polarity	16/1066	109/17913	0.000707747687385905	0.0202946649357908	0.0192023122551281	CELSR2/DAAM1/PSMA2/PSMA4/PSMA7/PSMB1/PSMB3/PSMB4/PSMB5/PSMB6/PSMC3/PSMC5/PSMD4/PSMD8/PSMD9/VANGL1	16	geneontology_Biological_Process	0.0150093808630394
GO:0006368	GO:0006368	transcription elongation from RNA polymerase II promoter	13/1066	79/17913	0.000735975507005929	0.0209730163114485	0.0198441516240108	ADRM1/ELL2/ENY2/GTF2F1/GTF2H5/NELFE/PAF1/POLR2E/POLR2G/POLR2H/POLR2I/POLR2J/POLR2K	13	geneontology_Biological_Process	0.0121951219512195
GO:0006417	GO:0006417	regulation of translation	40/1066	397/17913	0.000796427224504587	0.0225556055927595	0.0213415586345479	APP/ATF4/C1QBP/CIRBP/COA3/CPEB2/DPH5/EIF1/EIF2B4/EIF3D/EIF3E/EIF3H/EIF3K/EIF4EBP1/JMJD4/MALSU1/MPV17L2/NANOS3/PABPC1/PINK1/RBM8A/RPL10/RPL13A/RPL22/RPL26/RPL30/RPL38/RPL5/RPS14/RPS27L/RPS3/RPS4X/RPUSD3/SARNP/TACO1/TARBP2/TRNAU1AP/TSFM/UCN/UQCC2	40	geneontology_Biological_Process	0.0375234521575985
GO:0000966	GO:0000966	RNA 5'-end processing	6/1066	20/17913	0.000823964691960116	0.0230509146750793	0.0218102078924488	HSD17B10/POP4/POP5/POP7/RPP21/THG1L	6	geneontology_Biological_Process	0.00562851782363977
GO:1903599	GO:1903599	positive regulation of autophagy of mitochondrion	6/1066	20/17913	0.000823964691960116	0.0230509146750793	0.0218102078924488	CDC37/HIF1A/HTT/PARK7/PINK1/TOMM7	6	geneontology_Biological_Process	0.00562851782363977
GO:1903363	GO:1903363	negative regulation of cellular protein catabolic process	13/1066	80/17913	0.000831803880877704	0.0231291891240419	0.0218842692487378	CAMLG/CDK5RAP3/DDRGK1/N4BP1/PANO1/PARK7/PDCL3/RPL11/RPL23/RPL5/RPS7/SGTA/UBXN1	13	geneontology_Biological_Process	0.0121951219512195
GO:0007006	GO:0007006	mitochondrial membrane organization	17/1066	122/17913	0.0008955377124487	0.0247513676187629	0.0234191345982146	ALKBH7/BAD/BAX/CHCHD10/CHCHD6/DYNLT1/NDUFA13/PDCD5/PINK1/RHOT2/TAZ/TIMM10/TIMM50/TIMM9/TOMM22/UQCC3/ZNF205	17	geneontology_Biological_Process	0.0159474671669794
GO:0061013	GO:0061013	regulation of mRNA catabolic process	22/1066	178/17913	0.000913411472288782	0.025056759881923	0.0237080892380697	CIRBP/EXOSC1/EXOSC4/EXOSC5/EXOSC7/NANOS3/PABPC1/PSMA2/PSMA4/PSMA7/PSMB1/PSMB3/PSMB4/PSMB5/PSMB6/PSMC3/PSMC5/PSMD4/PSMD8/PSMD9/RPS27A/UBA52	22	geneontology_Biological_Process	0.0206378986866792
GO:0071453	GO:0071453	cellular response to oxygen levels	27/1066	237/17913	0.000917509952084365	0.025056759881923	0.0237080892380697	ATF4/BACH1/BAD/CPEB2/CPEB4/EGLN2/EIF4EBP1/EPAS1/HIF1A/PICK1/PINK1/PSMA2/PSMA4/PSMA7/PSMB1/PSMB3/PSMB4/PSMB5/PSMB6/PSMC3/PSMC5/PSMD4/PSMD8/PSMD9/RPS27A/STUB1/UBA52	27	geneontology_Biological_Process	0.025328330206379
GO:0000086	GO:0000086	G2/M transition of mitotic cell cycle	27/1066	238/17913	0.000977826716963331	0.0265459702806376	0.0251171434491235	APP/BACH1/CDK5RAP3/CETN2/DCTN1/ENSA/FBXL15/HAUS7/MIIP/PINX1/PSMA2/PSMA4/PSMA7/PSMB1/PSMB3/PSMB4/PSMB5/PSMB6/PSMC3/PSMC5/PSMD4/PSMD8/PSMD9/SYF2/TAOK3/VPS4A/ZFYVE19	27	geneontology_Biological_Process	0.025328330206379
GO:0051443	GO:0051443	positive regulation of ubiquitin-protein transferase activity	7/1066	28/17913	0.00101659324513249	0.0274360576980464	0.0259593222472223	FZR1/GOLGA2/PIN1/PINK1/RPS2/STUB1/UBE2S	7	geneontology_Biological_Process	0.00656660412757974
GO:0039702	GO:0039702	viral budding via host ESCRT complex	6/1066	21/17913	0.00109595594327532	0.0292339876031811	0.0276604792537785	CHMP2A/CHMP4A/MVB12A/SNF8/VPS28/VPS4A	6	geneontology_Biological_Process	0.00562851782363977
GO:1901798	GO:1901798	positive regulation of signal transduction by p53 class mediator	6/1066	21/17913	0.00109595594327532	0.0292339876031811	0.0276604792537785	CDK5RAP3/EEF1E1/RPL11/RPL23/RPL26/RPS7	6	geneontology_Biological_Process	0.00562851782363977
GO:0097193	GO:0097193	intrinsic apoptotic signaling pathway	30/1066	277/17913	0.00112384303353102	0.0297648596296201	0.0281627772937534	ATF4/BAD/BAX/CDKN2D/DDIT3/ERP29/FIS1/FNIP2/GPX1/HIF1A/HINT1/MIF/NDUFA13/NDUFS3/PARK7/PIAS4/PINK1/PTPMT1/RPL11/RPL26/RPS27L/RPS3/RPS7/RRP8/SERINC3/SOD1/STK11/TMEM161A/TPT1/TRIAP1	30	geneontology_Biological_Process	0.0281425891181989
GO:0006913	GO:0006913	nucleocytoplasmic transport	32/1066	302/17913	0.00112883295020791	0.0297648596296201	0.0281627772937534	AKAP8L/ALYREF/ANKRD54/CDK5/DMAP1/EMD/ENY2/FERMT1/FLNA/GEMIN6/GEMIN7/GLI3/IPO4/NEDD4/NXT1/PABPN1/PARK7/PIK3R2/RBM8A/RPL23/RPS15/SARNP/SNRPB/SNRPD1/SNRPD2/SNRPD3/SNRPE/SNRPF/SNRPG/THOC6/THOC7/U2AF1L4	32	geneontology_Biological_Process	0.0300187617260788
GO:0060218	GO:0060218	hematopoietic stem cell differentiation	13/1066	83/17913	0.00118422285250061	0.0310469396987016	0.0293758498869925	PSMA2/PSMA4/PSMA7/PSMB1/PSMB3/PSMB4/PSMB5/PSMB6/PSMC3/PSMC5/PSMD4/PSMD8/PSMD9	13	geneontology_Biological_Process	0.0121951219512195
GO:0007007	GO:0007007	inner mitochondrial membrane organization	8/1066	37/17913	0.00125886481089393	0.0324604848505962	0.0307133115045792	CHCHD10/CHCHD6/NDUFA13/PINK1/TAZ/TIMM10/TIMM9/UQCC3	8	geneontology_Biological_Process	0.0075046904315197
GO:1902600	GO:1902600	proton transmembrane transport	19/1066	148/17913	0.00126438805991371	0.0324604848505962	0.0307133115045792	ATP6V0B/ATP6V1F/CHCHD10/COX17/COX4I1/COX5A/COX6A1/COX6B1/COX6C/COX7A2/COX7A2L/COX7B/COX7C/COX8A/DNAJC30/NDUFA4/PARK7/SLC25A3/STOML2	19	geneontology_Biological_Process	0.0178236397748593
GO:1903362	GO:1903362	regulation of cellular protein catabolic process	26/1066	230/17913	0.00126578297961054	0.0324604848505962	0.0307133115045792	CAMLG/CCDC22/CDK5RAP3/CSNK1A1/DDA1/DDRGK1/GPX1/HSPBP1/MSN/N4BP1/NFE2L1/PANO1/PARK7/PDCL3/PINK1/PSMC3/PSMC5/RPL11/RPL23/RPL5/RPS7/SGTA/STUB1/SUMO1/UBXN1/UQCC2	26	geneontology_Biological_Process	0.024390243902439
GO:0033014	GO:0033014	tetrapyrrole biosynthetic process	7/1066	29/17913	0.00127202539085051	0.0324604848505962	0.0307133115045792	HMBS/MMAB/NFE2L1/PPOX/TSPO/UROD/UROS	7	geneontology_Biological_Process	0.00656660412757974
GO:0010822	GO:0010822	positive regulation of mitochondrion organization	16/1066	115/17913	0.00127351509875922	0.0324604848505962	0.0307133115045792	BAD/BAX/CDC37/CHCHD10/FIS1/HIF1A/HTT/LEPROT/PARK7/PDCD5/PINK1/STOML2/TOMM7/UBE2J2/UBL5/ZNF205	16	geneontology_Biological_Process	0.0150093808630394
GO:2000058	GO:2000058	regulation of ubiquitin-dependent protein catabolic process	18/1066	137/17913	0.00128497815533846	0.0325717114734413	0.0308185513964282	CAMLG/CCDC22/CSNK1A1/DDA1/DDRGK1/HSPBP1/N4BP1/PANO1/PARK7/PDCL3/RPL11/RPL23/RPL5/RPS7/SGTA/STUB1/SUMO1/UBXN1	18	geneontology_Biological_Process	0.0168855534709193
GO:0006278	GO:0006278	RNA-dependent DNA biosynthetic process	12/1066	74/17913	0.00132639814065495	0.0334368937874996	0.0316371655989649	CCT3/CCT4/CCT7/GAR1/MAP2K7/NEK7/NHP2/NOP10/PINX1/PNKP/PPIA/TNKS1BP1	12	geneontology_Biological_Process	0.0112570356472795
GO:0031468	GO:0031468	nuclear envelope reassembly	5/1066	15/17913	0.00134358647781027	0.0335020367401823	0.0316988022568053	BANF1/CHMP2A/EMD/REEP3/VPS4A	5	geneontology_Biological_Process	0.00469043151969981
GO:0043162	GO:0043162	ubiquitin-dependent protein catabolic process via the multivesicular body sorting pathway	5/1066	15/17913	0.00134358647781027	0.0335020367401823	0.0316988022568053	MVB12A/NEDD4/RNF126/VPS28/VPS4A	5	geneontology_Biological_Process	0.00469043151969981
GO:0031929	GO:0031929	TOR signaling	16/1066	116/17913	0.0013975545940757	0.0346593539330774	0.0327938272885815	EIF4EBP1/FNIP2/HIF1A/KPTN/LAMTOR2/LAMTOR4/LAMTOR5/MLST8/NPRL2/PIH1D1/PINK1/RPS6/SIK3/STK11/TBC1D7/WDR24	16	geneontology_Biological_Process	0.0150093808630394
GO:0000154	GO:0000154	rRNA modification	6/1066	22/17913	0.00143179490616686	0.034941888454753	0.0330611544962606	GAR1/MRM1/NHP2/NOP10/TRMT112/TSR3	6	geneontology_Biological_Process	0.00562851782363977
GO:0006783	GO:0006783	heme biosynthetic process	6/1066	22/17913	0.00143179490616686	0.034941888454753	0.0330611544962606	HMBS/NFE2L1/PPOX/TSPO/UROD/UROS	6	geneontology_Biological_Process	0.00562851782363977
GO:0044743	GO:0044743	protein transmembrane import into intracellular organelle	6/1066	22/17913	0.00143179490616686	0.034941888454753	0.0330611544962606	NDUFA13/PAM16/PEX16/TIMM10/TIMM9/TOMM7	6	geneontology_Biological_Process	0.00562851782363977
GO:1901532	GO:1901532	regulation of hematopoietic progenitor cell differentiation	13/1066	85/17913	0.00148225555655309	0.0359819497008761	0.0340452348383456	PSMA2/PSMA4/PSMA7/PSMB1/PSMB3/PSMB4/PSMB5/PSMB6/PSMC3/PSMC5/PSMD4/PSMD8/PSMD9	13	geneontology_Biological_Process	0.0121951219512195
GO:0036258	GO:0036258	multivesicular body assembly	7/1066	30/17913	0.00157502085363839	0.038032608823647	0.0359855180077823	CHMP2A/CHMP4A/MVB12A/SNF8/VPS25/VPS28/VPS4A	7	geneontology_Biological_Process	0.00656660412757974
GO:0034248	GO:0034248	regulation of cellular amide metabolic process	43/1066	452/17913	0.00162777190210553	0.0391006151144512	0.0369960392630654	APP/ATF4/C1QBP/CIRBP/COA3/CPEB2/DPH5/EIF1/EIF2B4/EIF3D/EIF3E/EIF3H/EIF3K/EIF4EBP1/GSTZ1/JMJD4/MALSU1/MPV17L2/NANOS3/PABPC1/PICALM/PINK1/RBM8A/RPL10/RPL13A/RPL22/RPL26/RPL30/RPL38/RPL5/RPS14/RPS27L/RPS3/RPS4X/RPUSD3/SARNP/SNRNP70/TACO1/TARBP2/TRNAU1AP/TSFM/UCN/UQCC2	43	geneontology_Biological_Process	0.0403377110694184
GO:1903050	GO:1903050	regulation of proteolysis involved in cellular protein catabolic process	23/1066	198/17913	0.00164315065265733	0.0391379124913057	0.0370313291226873	CAMLG/CCDC22/CSNK1A1/DDA1/DDRGK1/GPX1/HSPBP1/N4BP1/NFE2L1/PANO1/PARK7/PDCL3/PINK1/PSMC3/PSMC5/RPL11/RPL23/RPL5/RPS7/SGTA/STUB1/SUMO1/UBXN1	23	geneontology_Biological_Process	0.0215759849906191
GO:0071456	GO:0071456	cellular response to hypoxia	24/1066	210/17913	0.00164638559520968	0.0391379124913057	0.0370313291226873	BACH1/BAD/CPEB2/EGLN2/EIF4EBP1/EPAS1/HIF1A/PINK1/PSMA2/PSMA4/PSMA7/PSMB1/PSMB3/PSMB4/PSMB5/PSMB6/PSMC3/PSMC5/PSMD4/PSMD8/PSMD9/RPS27A/STUB1/UBA52	24	geneontology_Biological_Process	0.0225140712945591
GO:0016236	GO:0016236	macroautophagy	29/1066	272/17913	0.00171247032863469	0.0404990405555463	0.0383191949825799	ATG101/ATG4B/ATP6V0B/CDC37/CDK5/CHMP2A/CHMP4A/CLN3/CSNK2B/HDAC10/HIF1A/HTT/LAMTOR2/LAMTOR4/LAMTOR5/MCOLN1/MLST8/MVB12A/NEDD4/PINK1/SNF8/TOMM22/TOMM40/TOMM7/UBXN6/VPS25/VPS28/VPS4A/WDR45	29	geneontology_Biological_Process	0.0272045028142589
GO:1902229	GO:1902229	regulation of intrinsic apoptotic signaling pathway in response to DNA damage	8/1066	39/17913	0.00180522761190434	0.0423745586328974	0.0400937640072658	CDKN2D/MIF/PIAS4/RPL26/RPS3/TMEM161A/TPT1/TRIAP1	8	geneontology_Biological_Process	0.0075046904315197
GO:0070646	GO:0070646	protein modification by small protein removal	29/1066	273/17913	0.00181024705580817	0.0423745586328974	0.0400937640072658	ADRM1/BABAM1/COPS6/EIF3F/ENY2/GPS1/HIF1A/INO80B/INO80E/NEDD8/PARK7/PSMA2/PSMA4/PSMA7/PSMB1/PSMB3/PSMB4/PSMB5/PSMB6/PSMC3/PSMC5/PSMD4/PSMD8/PSMD9/RPS27A/TAF10/TFPT/UBA52/UBXN1	29	geneontology_Biological_Process	0.0272045028142589
GO:0035459	GO:0035459	cargo loading into vesicle	5/1066	16/17913	0.00185927333795439	0.0433012491093134	0.0409705757185354	KIF13A/PICALM/SEC23A/SEC24A/SEC24C	5	geneontology_Biological_Process	0.00469043151969981
GO:0007004	GO:0007004	telomere maintenance via telomerase	11/1066	67/17913	0.00187623999987058	0.0434757026232637	0.0411356393379387	CCT3/CCT4/CCT7/GAR1/MAP2K7/NEK7/NHP2/NOP10/PINX1/PNKP/TNKS1BP1	11	geneontology_Biological_Process	0.0103189493433396
GO:0006369	GO:0006369	termination of RNA polymerase II transcription	7/1066	31/17913	0.00193133660504638	0.044304861719764	0.0419201692590067	LSM10/PABPN1/SNRPB/SNRPD3/SNRPE/SNRPF/SNRPG	7	geneontology_Biological_Process	0.00656660412757974
GO:0036257	GO:0036257	multivesicular body organization	7/1066	31/17913	0.00193133660504638	0.044304861719764	0.0419201692590067	CHMP2A/CHMP4A/MVB12A/SNF8/VPS25/VPS28/VPS4A	7	geneontology_Biological_Process	0.00656660412757974
GO:0046501	GO:0046501	protoporphyrinogen IX metabolic process	4/1066	10/17913	0.00196017805754516	0.0445212719208772	0.0421249312627214	HMBS/PPOX/UROD/UROS	4	geneontology_Biological_Process	0.00375234521575985
GO:0061179	GO:0061179	negative regulation of insulin secretion involved in cellular response to glucose stimulus	4/1066	10/17913	0.00196017805754516	0.0445212719208772	0.0421249312627214	ENY2/JAGN1/KLF7/NDUFAF2	4	geneontology_Biological_Process	0.00375234521575985
GO:1903008	GO:1903008	organelle disassembly	12/1066	78/17913	0.00211112521655308	0.0477135098204214	0.0451453481621203	CDC37/FIS1/GOLGA2/HIF1A/HTT/KIF9/MCTS1/MTIF3/PARK7/PINK1/TOMM7/TSPO	12	geneontology_Biological_Process	0.0112570356472795
GO:0044391	GO:0044391	ribosomal subunit	118/1112	173/18678	1.88675967312891e-103	1.08300005237599e-100	8.69895512453119e-101	MALSU1/MCTS1/MPV17L2/MRPL11/MRPL12/MRPL13/MRPL14/MRPL17/MRPL2/MRPL20/MRPL22/MRPL23/MRPL24/MRPL27/MRPL28/MRPL33/MRPL34/MRPL4/MRPL40/MRPL43/MRPL46/MRPL51/MRPL52/MRPL53/MRPL54/MRPL55/MRPL57/MRPS11/MRPS12/MRPS14/MRPS15/MRPS18C/MRPS21/MRPS24/MRPS26/MRPS33/MRPS34/MRPS5/MRPS7/NDUFAB1/RPL10/RPL10A/RPL11/RPL12/RPL13/RPL13A/RPL14/RPL15/RPL17/RPL18/RPL18A/RPL19/RPL21/RPL22/RPL23/RPL23A/RPL24/RPL26/RPL27/RPL…	118	geneontology_Cellular_Component	0.106115107913669
GO:0005840	GO:0005840	ribosome	123/1112	252/18678	8.01825294558312e-83	2.30123859538236e-80	1.84841831061337e-80	AURKAIP1/CHCHD1/GADD45GIP1/MALSU1/MCTS1/MPV17L2/MRPL11/MRPL12/MRPL13/MRPL14/MRPL17/MRPL2/MRPL20/MRPL22/MRPL23/MRPL24/MRPL27/MRPL28/MRPL33/MRPL34/MRPL4/MRPL40/MRPL43/MRPL46/MRPL51/MRPL52/MRPL53/MRPL54/MRPL55/MRPL57/MRPS11/MRPS12/MRPS14/MRPS15/MRPS18C/MRPS21/MRPS24/MRPS25/MRPS26/MRPS33/MRPS34/MRPS5/MRPS7/NDUFA7/NDUFAB1/RPL10/RPL10A/RPL11/RPL12/RPL13/RPL13A/RPL14/RPL15/RPL17/RPL18/RPL18A/RPL19/RPL21…	123	geneontology_Cellular_Component	0.110611510791367
GO:0022626	GO:0022626	cytosolic ribosome	79/1112	95/18678	2.48893932616919e-81	4.76217057740372e-79	3.82510675390213e-79	MCTS1/RPL10/RPL10A/RPL11/RPL12/RPL13/RPL13A/RPL14/RPL15/RPL17/RPL18/RPL18A/RPL19/RPL21/RPL22/RPL23/RPL23A/RPL24/RPL26/RPL27/RPL27A/RPL28/RPL29/RPL3/RPL30/RPL31/RPL32/RPL34/RPL35/RPL35A/RPL36/RPL36A/RPL37/RPL37A/RPL38/RPL39/RPL4/RPL41/RPL5/RPL6/RPL7/RPL7A/RPL8/RPL9/RPLP0/RPLP1/RPLP2/RPS10/RPS11/RPS12/RPS13/RPS14/RPS15/RPS15A/RPS16/RPS17/RPS18/RPS19/RPS2/RPS20/RPS21/RPS23/RPS24/RPS25/RPS26/RPS27/RP…	79	geneontology_Cellular_Component	0.0710431654676259
GO:0015934	GO:0015934	large ribosomal subunit	74/1112	108/18678	4.10147525598066e-65	5.88561699233225e-63	4.72748990031455e-63	MALSU1/MPV17L2/MRPL11/MRPL12/MRPL13/MRPL14/MRPL17/MRPL2/MRPL20/MRPL22/MRPL23/MRPL24/MRPL27/MRPL28/MRPL33/MRPL34/MRPL4/MRPL40/MRPL43/MRPL46/MRPL51/MRPL52/MRPL53/MRPL54/MRPL55/MRPL57/NDUFAB1/RPL10/RPL10A/RPL11/RPL12/RPL13/RPL13A/RPL14/RPL15/RPL17/RPL18/RPL18A/RPL19/RPL21/RPL22/RPL23/RPL23A/RPL24/RPL26/RPL27/RPL27A/RPL28/RPL29/RPL3/RPL30/RPL31/RPL32/RPL34/RPL35/RPL35A/RPL36/RPL36A/RPL37/RPL37A/RPL38…	74	geneontology_Cellular_Component	0.0665467625899281
GO:0005743	GO:0005743	mitochondrial inner membrane	139/1112	445/18678	2.8674490779887e-63	3.29183154153102e-61	2.64408988665063e-61	ABCB8/ATAD3A/ATAD3B/AURKAIP1/CHCHD1/CHCHD10/CHCHD6/COA3/COX16/COX4I1/COX5A/COX5B/COX6A1/COX6B1/COX6C/COX7A2/COX7A2L/COX7B/COX7C/COX8A/CYC1/DNAJC30/ECSIT/FDXR/GCAT/HIGD2A/MICU2/MPV17L2/MRPL1/MRPL11/MRPL12/MRPL13/MRPL14/MRPL17/MRPL2/MRPL20/MRPL22/MRPL23/MRPL24/MRPL27/MRPL28/MRPL33/MRPL34/MRPL4/MRPL40/MRPL43/MRPL46/MRPL51/MRPL52/MRPL53/MRPL54/MRPL55/MRPL57/MRPS11/MRPS12/MRPS14/MRPS15/MRPS18C/MRPS21/…	139	geneontology_Cellular_Component	0.125
GO:0019866	GO:0019866	organelle inner membrane	140/1112	489/18678	2.07332213990953e-58	1.98347818051345e-56	1.59318438119364e-56	ABCB8/ATAD3A/ATAD3B/AURKAIP1/CHCHD1/CHCHD10/CHCHD6/COA3/COX16/COX4I1/COX5A/COX5B/COX6A1/COX6B1/COX6C/COX7A2/COX7A2L/COX7B/COX7C/COX8A/CYC1/DNAJC30/ECSIT/EMD/FDXR/GCAT/HIGD2A/MICU2/MPV17L2/MRPL1/MRPL11/MRPL12/MRPL13/MRPL14/MRPL17/MRPL2/MRPL20/MRPL22/MRPL23/MRPL24/MRPL27/MRPL28/MRPL33/MRPL34/MRPL4/MRPL40/MRPL43/MRPL46/MRPL51/MRPL52/MRPL53/MRPL54/MRPL55/MRPL57/MRPS11/MRPS12/MRPS14/MRPS15/MRPS18C/MRP…	140	geneontology_Cellular_Component	0.12589928057554
GO:0098798	GO:0098798	mitochondrial protein complex	96/1112	233/18678	4.16131072313624e-56	3.41227479297171e-54	2.74083322817093e-54	BAX/CHCHD1/CHCHD10/CHCHD6/COX4I1/COX5A/COX6A1/HSD17B10/MALSU1/MICU2/MPV17L2/MRPL11/MRPL12/MRPL13/MRPL14/MRPL17/MRPL2/MRPL20/MRPL22/MRPL23/MRPL24/MRPL27/MRPL28/MRPL33/MRPL34/MRPL4/MRPL40/MRPL43/MRPL46/MRPL51/MRPL52/MRPL53/MRPL54/MRPL55/MRPL57/MRPS11/MRPS12/MRPS14/MRPS15/MRPS18C/MRPS21/MRPS24/MRPS26/MRPS33/MRPS34/MRPS5/MRPS7/NDUFA1/NDUFA10/NDUFA11/NDUFA12/NDUFA13/NDUFA2/NDUFA3/NDUFA4/NDUFA6/NDUFA7/…	96	geneontology_Cellular_Component	0.0863309352517986
GO:0044445	GO:0044445	cytosolic part	90/1112	207/18678	4.56755214069629e-55	3.27721866094959e-53	2.6323524179276e-53	BLOC1S1/CCT3/CCT4/CCT7/EIF4EBP1/HOMER1/HTT/KXD1/MCTS1/NEDD4/PIN1/RPL10/RPL10A/RPL11/RPL12/RPL13/RPL13A/RPL14/RPL15/RPL17/RPL18/RPL18A/RPL19/RPL21/RPL22/RPL23/RPL23A/RPL24/RPL26/RPL27/RPL27A/RPL28/RPL29/RPL3/RPL30/RPL31/RPL32/RPL34/RPL35/RPL35A/RPL36/RPL36A/RPL37/RPL37A/RPL38/RPL39/RPL4/RPL41/RPL5/RPL6/RPL7/RPL7A/RPL8/RPL9/RPLP0/RPLP1/RPLP2/RPS10/RPS11/RPS12/RPS13/RPS14/RPS15/RPS15A/RPS16/RPS17/RP…	90	geneontology_Cellular_Component	0.0809352517985611
GO:0022625	GO:0022625	cytosolic large ribosomal subunit	47/1112	52/18678	2.00019552801269e-52	1.27568025897698e-50	1.02466156873633e-50	RPL10/RPL10A/RPL11/RPL12/RPL13/RPL13A/RPL14/RPL15/RPL17/RPL18/RPL18A/RPL19/RPL21/RPL22/RPL23/RPL23A/RPL24/RPL26/RPL27/RPL27A/RPL28/RPL29/RPL3/RPL30/RPL31/RPL32/RPL34/RPL35/RPL35A/RPL36/RPL36A/RPL37/RPL37A/RPL38/RPL39/RPL4/RPL41/RPL5/RPL6/RPL7/RPL7A/RPL8/RPL9/RPLP0/RPLP1/RPLP2/UBA52	47	geneontology_Cellular_Component	0.0422661870503597
GO:0015935	GO:0015935	small ribosomal subunit	44/1112	67/18678	7.6973541928488e-38	4.41828130669521e-36	3.54888540680818e-36	MCTS1/MRPS11/MRPS12/MRPS14/MRPS15/MRPS18C/MRPS21/MRPS24/MRPS26/MRPS33/MRPS34/MRPS5/MRPS7/RPS10/RPS11/RPS12/RPS13/RPS14/RPS15/RPS15A/RPS16/RPS17/RPS18/RPS19/RPS2/RPS20/RPS21/RPS23/RPS24/RPS25/RPS26/RPS27/RPS27A/RPS28/RPS29/RPS3/RPS3A/RPS4X/RPS5/RPS6/RPS7/RPS8/RPS9/RPSA	44	geneontology_Cellular_Component	0.039568345323741
GO:0022627	GO:0022627	cytosolic small ribosomal subunit	32/1112	39/18678	4.16873780171887e-33	2.17532318016967e-31	1.74727957622284e-31	MCTS1/RPS10/RPS11/RPS12/RPS13/RPS14/RPS15/RPS15A/RPS16/RPS17/RPS18/RPS19/RPS2/RPS20/RPS21/RPS23/RPS24/RPS25/RPS26/RPS27/RPS27A/RPS28/RPS29/RPS3/RPS3A/RPS4X/RPS5/RPS6/RPS7/RPS8/RPS9/RPSA	32	geneontology_Cellular_Component	0.0287769784172662
GO:0005759	GO:0005759	mitochondrial matrix	101/1112	448/18678	2.58493232413098e-32	1.23645929504265e-30	9.93158208745062e-31	ACSF3/ALKBH7/ATAD3A/BLOC1S1/C1QBP/CHCHD1/CLPP/DGUOK/ECHS1/ECI1/ETFB/FASTK/FDXR/FLAD1/GADD45GIP1/GLRX2/GPX1/GSTZ1/HSD17B10/IDH3B/IDH3G/LONP1/LYRM4/MALSU1/MCAT/MDH2/MECR/MMAB/MPG/MPST/MPV17L2/MRM1/MRPL11/MRPL12/MRPL13/MRPL14/MRPL17/MRPL2/MRPL20/MRPL22/MRPL23/MRPL24/MRPL27/MRPL28/MRPL33/MRPL34/MRPL4/MRPL40/MRPL43/MRPL46/MRPL51/MRPL52/MRPL53/MRPL54/MRPL55/MRPL57/MRPS11/MRPS12/MRPS14/MRPS15/MRPS18C/MR…	101	geneontology_Cellular_Component	0.0908273381294964
GO:0005746	GO:0005746	mitochondrial respiratory chain	43/1112	79/18678	4.74958376943902e-32	2.09712391050615e-30	1.68446776600348e-30	COX4I1/COX5A/COX6A1/COX7A2/COX7A2L/COX7B/NDUFA1/NDUFA10/NDUFA11/NDUFA12/NDUFA13/NDUFA2/NDUFA3/NDUFA4/NDUFA6/NDUFA7/NDUFA9/NDUFAB1/NDUFB1/NDUFB10/NDUFB11/NDUFB2/NDUFB3/NDUFB6/NDUFB7/NDUFB8/NDUFB9/NDUFC1/NDUFC2/NDUFS3/NDUFS4/NDUFS5/NDUFS7/NDUFS8/NDUFV1/NDUFV2/NDUFV3/PARK7/UQCC3/UQCRB/UQCRC1/UQCRFS1/UQCRH	43	geneontology_Cellular_Component	0.0386690647482014
GO:0044455	GO:0044455	mitochondrial membrane part	66/1112	199/18678	5.24332101190303e-32	2.14976161488024e-30	1.72674782196506e-30	CHCHD10/CHCHD6/CISD1/COA3/COX16/COX4I1/COX5A/COX6A1/COX7A2/COX7A2L/COX7B/FIS1/MICU2/NDUFA1/NDUFA10/NDUFA11/NDUFA12/NDUFA13/NDUFA2/NDUFA3/NDUFA4/NDUFA6/NDUFA7/NDUFA9/NDUFAB1/NDUFAF5/NDUFB1/NDUFB10/NDUFB11/NDUFB2/NDUFB3/NDUFB6/NDUFB7/NDUFB8/NDUFB9/NDUFC1/NDUFC2/NDUFS3/NDUFS4/NDUFS5/NDUFS7/NDUFS8/NDUFV1/NDUFV2/NDUFV3/PAM16/PARK7/PHB/PINK1/PPOX/RHOT2/SLC25A6/SMDT1/TIMM10/TIMM17A/TIMM17B/TIMM50/TMEM11…	66	geneontology_Cellular_Component	0.0593525179856115
GO:0070469	GO:0070469	respiratory chain	45/1112	88/18678	6.73276735758883e-32	2.57640564217066e-30	2.06944007201678e-30	COX4I1/COX5A/COX6A1/COX7A2/COX7A2L/COX7B/HIGD2A/NDUFA1/NDUFA10/NDUFA11/NDUFA12/NDUFA13/NDUFA2/NDUFA3/NDUFA4/NDUFA6/NDUFA7/NDUFA9/NDUFAB1/NDUFB1/NDUFB10/NDUFB11/NDUFB2/NDUFB3/NDUFB6/NDUFB7/NDUFB8/NDUFB9/NDUFC1/NDUFC2/NDUFS3/NDUFS4/NDUFS5/NDUFS7/NDUFS8/NDUFV1/NDUFV2/NDUFV3/PARK7/UQCC3/UQCR11/UQCRB/UQCRC1/UQCRFS1/UQCRH	45	geneontology_Cellular_Component	0.0404676258992806
GO:0098800	GO:0098800	inner mitochondrial membrane protein complex	48/1112	115/18678	7.98015302553208e-29	2.86287989790963e-27	2.29954409551516e-27	CHCHD10/CHCHD6/COX4I1/COX5A/COX6A1/MICU2/NDUFA1/NDUFA10/NDUFA11/NDUFA12/NDUFA13/NDUFA2/NDUFA3/NDUFA4/NDUFA6/NDUFA7/NDUFA9/NDUFAB1/NDUFB1/NDUFB10/NDUFB11/NDUFB2/NDUFB3/NDUFB6/NDUFB7/NDUFB8/NDUFB9/NDUFC1/NDUFC2/NDUFS3/NDUFS4/NDUFS5/NDUFS7/NDUFS8/NDUFV1/NDUFV2/NDUFV3/PAM16/PARK7/SLC25A6/SMDT1/TIMM10/TIMM17A/TIMM17B/TIMM50/UQCC3/UQCRC1/UQCRFS1	48	geneontology_Cellular_Component	0.0431654676258993
GO:0098803	GO:0098803	respiratory chain complex	38/1112	70/18678	2.07338768236089e-28	7.0007325275009e-27	5.62318145432862e-27	COX4I1/COX5A/COX6A1/NDUFA1/NDUFA10/NDUFA11/NDUFA12/NDUFA13/NDUFA2/NDUFA3/NDUFA4/NDUFA6/NDUFA7/NDUFA9/NDUFAB1/NDUFB1/NDUFB10/NDUFB11/NDUFB2/NDUFB3/NDUFB6/NDUFB7/NDUFB8/NDUFB9/NDUFC1/NDUFC2/NDUFS3/NDUFS4/NDUFS5/NDUFS7/NDUFS8/NDUFV1/NDUFV2/NDUFV3/PARK7/UQCC3/UQCRC1/UQCRFS1	38	geneontology_Cellular_Component	0.0341726618705036
GO:0000313	GO:0000313	organellar ribosome	41/1112	84/18678	3.95256085251868e-28	1.19408943649775e-26	9.59125569752455e-27	CHCHD1/MALSU1/MPV17L2/MRPL11/MRPL12/MRPL13/MRPL14/MRPL17/MRPL2/MRPL20/MRPL22/MRPL23/MRPL24/MRPL27/MRPL28/MRPL33/MRPL34/MRPL4/MRPL40/MRPL43/MRPL46/MRPL51/MRPL52/MRPL53/MRPL54/MRPL55/MRPL57/MRPS11/MRPS12/MRPS14/MRPS15/MRPS18C/MRPS21/MRPS24/MRPS26/MRPS33/MRPS34/MRPS5/MRPS7/NDUFA7/NDUFAB1	41	geneontology_Cellular_Component	0.0368705035971223
GO:0005761	GO:0005761	mitochondrial ribosome	41/1112	84/18678	3.95256085251868e-28	1.19408943649775e-26	9.59125569752455e-27	CHCHD1/MALSU1/MPV17L2/MRPL11/MRPL12/MRPL13/MRPL14/MRPL17/MRPL2/MRPL20/MRPL22/MRPL23/MRPL24/MRPL27/MRPL28/MRPL33/MRPL34/MRPL4/MRPL40/MRPL43/MRPL46/MRPL51/MRPL52/MRPL53/MRPL54/MRPL55/MRPL57/MRPS11/MRPS12/MRPS14/MRPS15/MRPS18C/MRPS21/MRPS24/MRPS26/MRPS33/MRPS34/MRPS5/MRPS7/NDUFA7/NDUFAB1	41	geneontology_Cellular_Component	0.0368705035971223
GO:0005747	GO:0005747	mitochondrial respiratory chain complex I	32/1112	50/18678	2.59088754061338e-27	6.75986112869127e-26	5.42970690329502e-26	NDUFA1/NDUFA10/NDUFA11/NDUFA12/NDUFA13/NDUFA2/NDUFA3/NDUFA4/NDUFA6/NDUFA7/NDUFA9/NDUFAB1/NDUFB1/NDUFB10/NDUFB11/NDUFB2/NDUFB3/NDUFB6/NDUFB7/NDUFB8/NDUFB9/NDUFC1/NDUFC2/NDUFS3/NDUFS4/NDUFS5/NDUFS7/NDUFS8/NDUFV1/NDUFV2/NDUFV3/PARK7	32	geneontology_Cellular_Component	0.0287769784172662
GO:0030964	GO:0030964	NADH dehydrogenase complex	32/1112	50/18678	2.59088754061338e-27	6.75986112869127e-26	5.42970690329502e-26	NDUFA1/NDUFA10/NDUFA11/NDUFA12/NDUFA13/NDUFA2/NDUFA3/NDUFA4/NDUFA6/NDUFA7/NDUFA9/NDUFAB1/NDUFB1/NDUFB10/NDUFB11/NDUFB2/NDUFB3/NDUFB6/NDUFB7/NDUFB8/NDUFB9/NDUFC1/NDUFC2/NDUFS3/NDUFS4/NDUFS5/NDUFS7/NDUFS8/NDUFV1/NDUFV2/NDUFV3/PARK7	32	geneontology_Cellular_Component	0.0287769784172662
GO:0045271	GO:0045271	respiratory chain complex I	32/1112	50/18678	2.59088754061338e-27	6.75986112869127e-26	5.42970690329502e-26	NDUFA1/NDUFA10/NDUFA11/NDUFA12/NDUFA13/NDUFA2/NDUFA3/NDUFA4/NDUFA6/NDUFA7/NDUFA9/NDUFAB1/NDUFB1/NDUFB10/NDUFB11/NDUFB2/NDUFB3/NDUFB6/NDUFB7/NDUFB8/NDUFB9/NDUFC1/NDUFC2/NDUFS3/NDUFS4/NDUFS5/NDUFS7/NDUFS8/NDUFV1/NDUFV2/NDUFV3/PARK7	32	geneontology_Cellular_Component	0.0287769784172662
GO:0042788	GO:0042788	polysomal ribosome	22/1112	30/18678	3.3668110093477e-21	8.40238921463295e-20	6.7490307647336e-20	RPL10A/RPL11/RPL18/RPL18A/RPL19/RPL24/RPL30/RPL31/RPL32/RPL36/RPL36A/RPL38/RPL39/RPL41/RPL6/RPL7A/RPL8/RPS21/RPS23/RPS26/RPS28/RPS29	22	geneontology_Cellular_Component	0.0197841726618705
GO:1990204	GO:1990204	oxidoreductase complex	36/1112	93/18678	1.29354167184994e-20	3.09372049850778e-19	2.48496163276437e-19	NDUFA1/NDUFA10/NDUFA11/NDUFA12/NDUFA13/NDUFA2/NDUFA3/NDUFA4/NDUFA6/NDUFA7/NDUFA9/NDUFAB1/NDUFB1/NDUFB10/NDUFB11/NDUFB2/NDUFB3/NDUFB6/NDUFB7/NDUFB8/NDUFB9/NDUFC1/NDUFC2/NDUFS3/NDUFS4/NDUFS5/NDUFS7/NDUFS8/NDUFV1/NDUFV2/NDUFV3/OGDH/PARK7/UQCC3/UQCRC1/UQCRFS1	36	geneontology_Cellular_Component	0.0323741007194245
GO:0000315	GO:0000315	organellar large ribosomal subunit	27/1112	55/18678	4.67396678415752e-19	1.03186805157939e-17	8.28824879134005e-18	MALSU1/MPV17L2/MRPL11/MRPL12/MRPL13/MRPL14/MRPL17/MRPL2/MRPL20/MRPL22/MRPL23/MRPL24/MRPL27/MRPL28/MRPL33/MRPL34/MRPL4/MRPL40/MRPL43/MRPL46/MRPL51/MRPL52/MRPL53/MRPL54/MRPL55/MRPL57/NDUFAB1	27	geneontology_Cellular_Component	0.0242805755395683
GO:0005762	GO:0005762	mitochondrial large ribosomal subunit	27/1112	55/18678	4.67396678415752e-19	1.03186805157939e-17	8.28824879134005e-18	MALSU1/MPV17L2/MRPL11/MRPL12/MRPL13/MRPL14/MRPL17/MRPL2/MRPL20/MRPL22/MRPL23/MRPL24/MRPL27/MRPL28/MRPL33/MRPL34/MRPL4/MRPL40/MRPL43/MRPL46/MRPL51/MRPL52/MRPL53/MRPL54/MRPL55/MRPL57/NDUFAB1	27	geneontology_Cellular_Component	0.0242805755395683
GO:0005844	GO:0005844	polysome	27/1112	60/18678	8.06093991713501e-18	1.71369611571685e-16	1.37648798584995e-16	DRG1/NAA38/RPL10A/RPL11/RPL18/RPL18A/RPL19/RPL24/RPL30/RPL31/RPL32/RPL36/RPL36A/RPL38/RPL39/RPL41/RPL6/RPL7A/RPL8/RPS21/RPS23/RPS26/RPS28/RPS29/RPS3/RPS4X/RPS6	27	geneontology_Cellular_Component	0.0242805755395683
GO:0005925	GO:0005925	focal adhesion	67/1112	397/18678	7.28624956117312e-15	1.49368116004049e-13	1.19976590518565e-13	AHNAK/ALKBH6/ARMC5/ARPC3/BSG/CAP1/DST/ENAH/FAT1/FERMT1/FLNA/FLNB/ITGA6/ITGB1/JAK1/LIMA1/MAP2K2/MSN/MYH9/PABPC1/PLEC/PPFIBP1/PPIA/PTPN12/RPL10A/RPL12/RPL13A/RPL18/RPL19/RPL22/RPL23/RPL27/RPL3/RPL30/RPL31/RPL37A/RPL38/RPL4/RPL5/RPL6/RPL7/RPL7A/RPL8/RPL9/RPLP0/RPLP1/RPLP2/RPS10/RPS11/RPS13/RPS14/RPS15/RPS16/RPS17/RPS18/RPS19/RPS2/RPS29/RPS3/RPS3A/RPS4X/RPS5/RPS7/RPS8/RPS9/TPM4/VCL	67	geneontology_Cellular_Component	0.0602517985611511
GO:0005924	GO:0005924	cell-substrate adherens junction	67/1112	399/18678	9.38346765870187e-15	1.85727946072237e-13	1.49181808875188e-13	AHNAK/ALKBH6/ARMC5/ARPC3/BSG/CAP1/DST/ENAH/FAT1/FERMT1/FLNA/FLNB/ITGA6/ITGB1/JAK1/LIMA1/MAP2K2/MSN/MYH9/PABPC1/PLEC/PPFIBP1/PPIA/PTPN12/RPL10A/RPL12/RPL13A/RPL18/RPL19/RPL22/RPL23/RPL27/RPL3/RPL30/RPL31/RPL37A/RPL38/RPL4/RPL5/RPL6/RPL7/RPL7A/RPL8/RPL9/RPLP0/RPLP1/RPLP2/RPS10/RPS11/RPS13/RPS14/RPS15/RPS16/RPS17/RPS18/RPS19/RPS2/RPS29/RPS3/RPS3A/RPS4X/RPS5/RPS7/RPS8/RPS9/TPM4/VCL	67	geneontology_Cellular_Component	0.0602517985611511
GO:0005684	GO:0005684	U2-type spliceosomal complex	27/1112	76/18678	1.03651874087058e-14	1.98320585753238e-13	1.59296564386426e-13	BUD31/ISY1/LSM2/LSM3/LSM4/LSM5/LSM7/LSM8/PPIE/PRPF31/RBM8A/RBMX2/RNF113A/SF3A2/SF3B5/SNRPB/SNRPB2/SNRPC/SNRPD1/SNRPD2/SNRPD3/SNRPE/SNRPF/SNRPG/SYF2/TXNL4A/XAB2	27	geneontology_Cellular_Component	0.0242805755395683
GO:0030055	GO:0030055	cell-substrate junction	67/1112	404/18678	1.75059802707371e-14	3.24142989529133e-13	2.60360589425564e-13	AHNAK/ALKBH6/ARMC5/ARPC3/BSG/CAP1/DST/ENAH/FAT1/FERMT1/FLNA/FLNB/ITGA6/ITGB1/JAK1/LIMA1/MAP2K2/MSN/MYH9/PABPC1/PLEC/PPFIBP1/PPIA/PTPN12/RPL10A/RPL12/RPL13A/RPL18/RPL19/RPL22/RPL23/RPL27/RPL3/RPL30/RPL31/RPL37A/RPL38/RPL4/RPL5/RPL6/RPL7/RPL7A/RPL8/RPL9/RPLP0/RPLP1/RPLP2/RPS10/RPS11/RPS13/RPS14/RPS15/RPS16/RPS17/RPS18/RPS19/RPS2/RPS29/RPS3/RPS3A/RPS4X/RPS5/RPS7/RPS8/RPS9/TPM4/VCL	67	geneontology_Cellular_Component	0.0602517985611511
GO:0005912	GO:0005912	adherens junction	75/1112	496/18678	6.814539926014e-14	1.22235809922876e-12	9.81831739340175e-13	AHNAK/ALKBH6/ARMC5/ARPC3/BSG/CAP1/DST/ENAH/FAT1/FERMT1/FLNA/FLNB/FMN1/ITGA6/ITGB1/JAG1/JAK1/LIMA1/MAP2K2/MSN/MYH9/MYO1E/PABPC1/PARK7/PDLIM5/PLEC/PPFIBP1/PPIA/PPP1R9B/PTPN12/RPL10A/RPL12/RPL13A/RPL18/RPL19/RPL22/RPL23/RPL27/RPL3/RPL30/RPL31/RPL37A/RPL38/RPL4/RPL5/RPL6/RPL7/RPL7A/RPL8/RPL9/RPLP0/RPLP1/RPLP2/RPS10/RPS11/RPS13/RPS14/RPS15/RPS16/RPS17/RPS18/RPS19/RPS2/RPS29/RPS3/RPS3A/RPS4X/RPS5/RPS7/…	75	geneontology_Cellular_Component	0.0674460431654676
GO:0005681	GO:0005681	spliceosomal complex	38/1112	160/18678	1.19592423369143e-13	2.08018336405722e-12	1.67086065185597e-12	ALYREF/BUD31/CACTIN/FRG1/ISY1/LSM2/LSM3/LSM4/LSM5/LSM7/LSM8/PABPC1/PPIE/PPIH/PRPF31/RBM8A/RBMX2/RNF113A/SF3A2/SF3B5/SF3B6/SNRNP25/SNRNP35/SNRNP70/SNRPB/SNRPB2/SNRPC/SNRPD1/SNRPD2/SNRPD3/SNRPE/SNRPF/SNRPG/SUGP1/SYF2/TXNL4A/WDR83/XAB2	38	geneontology_Cellular_Component	0.0341726618705036
GO:0071005	GO:0071005	U2-type precatalytic spliceosome	20/1112	48/18678	8.9605969708997e-13	1.46953790322755e-11	1.18037337541476e-11	LSM2/LSM3/LSM4/LSM5/LSM7/LSM8/PRPF31/RBMX2/RNF113A/SF3A2/SF3B5/SNRPB/SNRPB2/SNRPD1/SNRPD2/SNRPD3/SNRPE/SNRPF/SNRPG/TXNL4A	20	geneontology_Cellular_Component	0.0179856115107914
GO:0071011	GO:0071011	precatalytic spliceosome	20/1112	48/18678	8.9605969708997e-13	1.46953790322755e-11	1.18037337541476e-11	LSM2/LSM3/LSM4/LSM5/LSM7/LSM8/PRPF31/RBMX2/RNF113A/SF3A2/SF3B5/SNRPB/SNRPB2/SNRPD1/SNRPD2/SNRPD3/SNRPE/SNRPF/SNRPG/TXNL4A	20	geneontology_Cellular_Component	0.0179856115107914
GO:0005758	GO:0005758	mitochondrial intermembrane space	24/1112	73/18678	2.19428755230677e-12	3.49866959728913e-11	2.81022791786657e-11	BLOC1S1/CHCHD10/CHCHD5/CHCHD7/COA6/COX17/COX19/COX6B1/GFER/MICU2/NDUFB7/NDUFS5/PARK7/PINK1/PPOX/SOD1/STOML2/TIMM10/TIMM13/TIMM8A/TIMM8B/TIMM9/TRIAP1/UQCC2	24	geneontology_Cellular_Component	0.0215827338129496
GO:0031970	GO:0031970	organelle envelope lumen	25/1112	82/18678	5.14370065076988e-12	7.97968695551867e-11	6.40950465159945e-11	APP/BLOC1S1/CHCHD10/CHCHD5/CHCHD7/COA6/COX17/COX19/COX6B1/GFER/MICU2/NDUFB7/NDUFS5/PARK7/PINK1/PPOX/SOD1/STOML2/TIMM10/TIMM13/TIMM8A/TIMM8B/TIMM9/TRIAP1/UQCC2	25	geneontology_Cellular_Component	0.0224820143884892
GO:0046540	GO:0046540	U4/U6 x U5 tri-snRNP complex	16/1112	37/18678	8.7932063601416e-11	1.29417960274905e-09	1.03952075188719e-09	LSM2/LSM3/LSM4/LSM5/LSM7/LSM8/PPIH/PRPF31/SNRPB/SNRPD1/SNRPD2/SNRPD3/SNRPE/SNRPF/SNRPG/TXNL4A	16	geneontology_Cellular_Component	0.0143884892086331
GO:0097526	GO:0097526	spliceosomal tri-snRNP complex	16/1112	37/18678	8.7932063601416e-11	1.29417960274905e-09	1.03952075188719e-09	LSM2/LSM3/LSM4/LSM5/LSM7/LSM8/PPIH/PRPF31/SNRPB/SNRPD1/SNRPD2/SNRPD3/SNRPE/SNRPF/SNRPG/TXNL4A	16	geneontology_Cellular_Component	0.0143884892086331
GO:0120114	GO:0120114	Sm-like protein family complex	24/1112	96/18678	1.29107694416134e-09	1.85269541487152e-08	1.48813605669123e-08	CD2BP2/GEMIN6/GEMIN7/LSM10/LSM2/LSM3/LSM4/LSM5/LSM7/LSM8/PPIH/PRPF31/SF3A2/SNRNP70/SNRPB/SNRPB2/SNRPC/SNRPD1/SNRPD2/SNRPD3/SNRPE/SNRPF/SNRPG/TXNL4A	24	geneontology_Cellular_Component	0.0215827338129496
GO:0071013	GO:0071013	catalytic step 2 spliceosome	22/1112	82/18678	1.48062262877179e-09	2.07287168028051e-08	1.66498770578189e-08	ALYREF/BUD31/CACTIN/FRG1/ISY1/LSM2/LSM3/PABPC1/PPIE/RBM8A/SF3A2/SNRPB/SNRPB2/SNRPD1/SNRPD2/SNRPD3/SNRPE/SNRPF/SNRPG/SYF2/WDR83/XAB2	22	geneontology_Cellular_Component	0.0197841726618705
GO:0097525	GO:0097525	spliceosomal snRNP complex	21/1112	78/18678	3.25178809740596e-09	4.44411039978815e-08	3.56963204677647e-08	CD2BP2/LSM2/LSM3/LSM4/LSM5/LSM7/LSM8/PPIH/PRPF31/SF3A2/SNRNP70/SNRPB/SNRPB2/SNRPC/SNRPD1/SNRPD2/SNRPD3/SNRPE/SNRPF/SNRPG/TXNL4A	21	geneontology_Cellular_Component	0.0188848920863309
GO:0030532	GO:0030532	small nuclear ribonucleoprotein complex	22/1112	86/18678	3.93619519214884e-09	5.25436288440333e-08	4.22044919011308e-08	CD2BP2/LSM10/LSM2/LSM3/LSM4/LSM5/LSM7/LSM8/PPIH/PRPF31/SF3A2/SNRNP70/SNRPB/SNRPB2/SNRPC/SNRPD1/SNRPD2/SNRPD3/SNRPE/SNRPF/SNRPG/TXNL4A	22	geneontology_Cellular_Component	0.0197841726618705
GO:0000314	GO:0000314	organellar small ribosomal subunit	12/1112	27/18678	1.41102454314457e-08	1.79984019503329e-07	1.44568128630952e-07	MRPS11/MRPS12/MRPS14/MRPS15/MRPS18C/MRPS21/MRPS24/MRPS26/MRPS33/MRPS34/MRPS5/MRPS7	12	geneontology_Cellular_Component	0.0107913669064748
GO:0005763	GO:0005763	mitochondrial small ribosomal subunit	12/1112	27/18678	1.41102454314457e-08	1.79984019503329e-07	1.44568128630952e-07	MRPS11/MRPS12/MRPS14/MRPS15/MRPS18C/MRPS21/MRPS24/MRPS26/MRPS33/MRPS34/MRPS5/MRPS7	12	geneontology_Cellular_Component	0.0107913669064748
GO:0005687	GO:0005687	U4 snRNP	8/1112	11/18678	2.16306425709256e-08	2.69912800776333e-07	2.16801406088454e-07	PRPF31/SNRPB/SNRPD1/SNRPD2/SNRPD3/SNRPE/SNRPF/SNRPG	8	geneontology_Cellular_Component	0.00719424460431655
GO:0005689	GO:0005689	U12-type spliceosomal complex	11/1112	24/18678	3.85842996581156e-08	4.71221021356561e-07	3.78497721170316e-07	SF3B5/SF3B6/SNRNP25/SNRNP35/SNRPB/SNRPD1/SNRPD2/SNRPD3/SNRPE/SNRPF/SNRPG	11	geneontology_Cellular_Component	0.00989208633093525
GO:0071007	GO:0071007	U2-type catalytic step 2 spliceosome	12/1112	30/18678	5.94115425327544e-08	7.10463029454188e-07	5.70663500643562e-07	BUD31/PPIE/SNRPB/SNRPB2/SNRPD1/SNRPD2/SNRPD3/SNRPE/SNRPF/SNRPG/SYF2/XAB2	12	geneontology_Cellular_Component	0.0107913669064748
GO:0034709	GO:0034709	methylosome	8/1112	12/18678	6.14877457850971e-08	7.20285022053994e-07	5.78552796001558e-07	PRMT1/SNRPB/SNRPD1/SNRPD2/SNRPD3/SNRPE/SNRPF/SNRPG	8	geneontology_Cellular_Component	0.00719424460431655
GO:0034719	GO:0034719	SMN-Sm protein complex	9/1112	17/18678	1.43225224513792e-07	1.64422557741834e-06	1.32068733341139e-06	GEMIN6/GEMIN7/SNRPB/SNRPD1/SNRPD2/SNRPD3/SNRPE/SNRPF/SNRPG	9	geneontology_Cellular_Component	0.00809352517985612
GO:0033290	GO:0033290	eukaryotic 48S preinitiation complex	8/1112	14/18678	3.34952079927844e-07	3.76985282114868e-06	3.02804976281519e-06	EIF3D/EIF3E/EIF3F/EIF3G/EIF3H/EIF3I/EIF3K/EIF3M	8	geneontology_Cellular_Component	0.00719424460431655
GO:0005852	GO:0005852	eukaryotic translation initiation factor 3 complex	8/1112	15/18678	6.80177539430984e-07	7.36645108742235e-06	5.91693668859525e-06	EIF3D/EIF3E/EIF3F/EIF3G/EIF3H/EIF3I/EIF3K/EIF3M	8	geneontology_Cellular_Component	0.00719424460431655
GO:0070993	GO:0070993	translation preinitiation complex	8/1112	15/18678	6.80177539430984e-07	7.36645108742235e-06	5.91693668859525e-06	EIF3D/EIF3E/EIF3F/EIF3G/EIF3H/EIF3I/EIF3K/EIF3M	8	geneontology_Cellular_Component	0.00719424460431655
GO:1905368	GO:1905368	peptidase complex	16/1112	72/18678	3.89634989921648e-06	4.14167563361159e-05	3.32670810108542e-05	ADRM1/ENY2/PSMA2/PSMA4/PSMA7/PSMB1/PSMB3/PSMB4/PSMB5/PSMB6/PSMC3/PSMC5/PSMD4/PSMD8/PSMD9/SPCS1	16	geneontology_Cellular_Component	0.0143884892086331
GO:0016282	GO:0016282	eukaryotic 43S preinitiation complex	7/1112	14/18678	6.16598192261252e-06	6.43504295196288e-05	5.16880398488858e-05	EIF3D/EIF3E/EIF3F/EIF3G/EIF3I/EIF3K/EIF3M	7	geneontology_Cellular_Component	0.00629496402877698
GO:0005839	GO:0005839	proteasome core complex	8/1112	20/18678	1.0181767412257e-05	0.000104363115975634	8.38273332061761e-05	PSMA2/PSMA4/PSMA7/PSMB1/PSMB3/PSMB4/PSMB5/PSMB6	8	geneontology_Cellular_Component	0.00719424460431655
GO:0000502	GO:0000502	proteasome complex	14/1112	61/18678	1.04583826588407e-05	0.000105317748178502	8.45941201213711e-05	ADRM1/PSMA2/PSMA4/PSMA7/PSMB1/PSMB3/PSMB4/PSMB5/PSMB6/PSMC3/PSMC5/PSMD4/PSMD8/PSMD9	14	geneontology_Cellular_Component	0.012589928057554
GO:1905369	GO:1905369	endopeptidase complex	14/1112	62/18678	1.27758660043004e-05	0.000126437018732214	0.00010155770072384	ADRM1/PSMA2/PSMA4/PSMA7/PSMB1/PSMB3/PSMB4/PSMB5/PSMB6/PSMC3/PSMC5/PSMD4/PSMD8/PSMD9	14	geneontology_Cellular_Component	0.012589928057554
GO:0032592	GO:0032592	integral component of mitochondrial membrane	14/1112	63/18678	1.55352388295606e-05	0.000151139442172336	0.000121399368552142	CHCHD10/CHCHD6/COA3/COX16/FIS1/PINK1/PPOX/RHOT2/SMDT1/TIMM17A/TIMM17B/TMEM11/TOMM40/UQCC3	14	geneontology_Cellular_Component	0.012589928057554
GO:0098573	GO:0098573	intrinsic component of mitochondrial membrane	14/1112	64/18678	1.88069700443286e-05	0.000179920013424077	0.000144516717182736	CHCHD10/CHCHD6/COA3/COX16/FIS1/PINK1/PPOX/RHOT2/SMDT1/TIMM17A/TIMM17B/TMEM11/TOMM40/UQCC3	14	geneontology_Cellular_Component	0.012589928057554
GO:0005685	GO:0005685	U1 snRNP	9/1112	28/18678	2.24084898059392e-05	0.000210860215550969	0.000169368740897349	SNRNP70/SNRPB/SNRPC/SNRPD1/SNRPD2/SNRPD3/SNRPE/SNRPF/SNRPG	9	geneontology_Cellular_Component	0.00809352517985612
GO:0031304	GO:0031304	intrinsic component of mitochondrial inner membrane	10/1112	37/18678	4.26895981430472e-05	0.000388949671969986	0.000312415104204757	CHCHD10/CHCHD6/COA3/COX16/PPOX/SMDT1/TIMM17A/TIMM17B/TMEM11/UQCC3	10	geneontology_Cellular_Component	0.00899280575539568
GO:0031305	GO:0031305	integral component of mitochondrial inner membrane	10/1112	37/18678	4.26895981430472e-05	0.000388949671969986	0.000312415104204757	CHCHD10/CHCHD6/COA3/COX16/PPOX/SMDT1/TIMM17A/TIMM17B/TMEM11/UQCC3	10	geneontology_Cellular_Component	0.00899280575539568
GO:0005665	GO:0005665	RNA polymerase II, core complex	6/1112	13/18678	5.24530764107229e-05	0.000470438529058671	0.000377869201774615	POLR2E/POLR2G/POLR2H/POLR2I/POLR2J/POLR2K	6	geneontology_Cellular_Component	0.00539568345323741
GO:0070069	GO:0070069	cytochrome complex	7/1112	19/18678	6.9538973992535e-05	0.00061408263187254	0.000493248107023973	COX4I1/COX5A/COX6A1/NDUFA4/UQCC3/UQCRC1/UQCRFS1	7	geneontology_Cellular_Component	0.00629496402877698
GO:0030684	GO:0030684	preribosome	6/1112	14/18678	8.71683972768058e-05	0.000758100909649796	0.000608927559924098	BOP1/FAM207A/IMP3/IMP4/PES1/RRP1	6	geneontology_Cellular_Component	0.00539568345323741
GO:0005732	GO:0005732	small nucleolar ribonucleoprotein complex	8/1112	26/18678	9.16357108316493e-05	0.000785058179363682	0.000630580382470736	FBL/GAR1/NHP2/NOP10/POP5/POP7/RRP9/SNRPF	8	geneontology_Cellular_Component	0.00719424460431655
GO:0005791	GO:0005791	rough endoplasmic reticulum	14/1112	74/18678	0.000102732011866896	0.000867179041347037	0.000696542123803415	APP/BGLAP/RANGRF/RP9/RPL18/RPL27/RPL4/RPL6/RPS21/RPS23/RPS26/RPS28/RPS29/SSR4	14	geneontology_Cellular_Component	0.012589928057554
GO:0016607	GO:0016607	nuclear speck	41/1112	386/18678	0.000237739461285431	0.00197771667793967	0.00158855658341752	AKAP8L/ALYREF/ARL6IP4/BMP2K/C12orf57/CACTIN/CBY1/CD2BP2/CDC34/CSNK1A1/EPAS1/FIBP/GCAT/GLI3/HIF1A/NDUFB1/NRIP1/NXT1/PABPN1/PIN1/PPIE/PPIH/PQBP1/PRPF31/RBM8A/RNF113A/SAP18/SARNP/SCNM1/SF3A2/SNRNP70/SNRPB2/SUMO1/SYF2/THAP7/THOC6/THOC7/TIMM50/TUT1/U2AF1L4/VPS72	41	geneontology_Cellular_Component	0.0368705035971223
GO:0044452	GO:0044452	nucleolar part	21/1112	151/18678	0.000244896356994302	0.00200815012735327	0.001613001569376	B3GNT9/BOP1/CCDC137/CD2BP2/CHCHD1/CRIPT/EEF1D/FBL/GAR1/IMP3/IMP4/MRPL23/NHP2/NOP10/PAK6/PES1/POLR1D/PRMT7/RRP9/SNRPB2/TIMM13	21	geneontology_Cellular_Component	0.0188848920863309
GO:0019774	GO:0019774	proteasome core complex, beta-subunit complex	5/1112	11/18678	0.000253109871882294	0.00204626854169629	0.00164361933112594	PSMB1/PSMB3/PSMB4/PSMB5/PSMB6	5	geneontology_Cellular_Component	0.00449640287769784
GO:0000428	GO:0000428	DNA-directed RNA polymerase complex	14/1112	84/18678	0.000410693588817996	0.00320087838149314	0.00257103379991563	ERCC1/GTF2A2/GTF2F1/GTF2H5/PAF1/POLR1C/POLR1D/POLR2E/POLR2G/POLR2H/POLR2I/POLR2J/POLR2K/TAF10	14	geneontology_Cellular_Component	0.012589928057554
GO:0055029	GO:0055029	nuclear DNA-directed RNA polymerase complex	14/1112	84/18678	0.000410693588817996	0.00320087838149314	0.00257103379991563	ERCC1/GTF2A2/GTF2F1/GTF2H5/PAF1/POLR1C/POLR1D/POLR2E/POLR2G/POLR2H/POLR2I/POLR2J/POLR2K/TAF10	14	geneontology_Cellular_Component	0.012589928057554
GO:0045277	GO:0045277	respiratory chain complex IV	5/1112	12/18678	0.000412656794826641	0.00320087838149314	0.00257103379991563	COX4I1/COX5A/COX6A1/NDUFA4/UQCRFS1	5	geneontology_Cellular_Component	0.00449640287769784
GO:0030880	GO:0030880	RNA polymerase complex	14/1112	87/18678	0.000592899487071817	0.00453765740772298	0.00364477158368359	ERCC1/GTF2A2/GTF2F1/GTF2H5/PAF1/POLR1C/POLR1D/POLR2E/POLR2G/POLR2H/POLR2I/POLR2J/POLR2K/TAF10	14	geneontology_Cellular_Component	0.012589928057554
GO:0005697	GO:0005697	telomerase holoenzyme complex	6/1112	19/18678	0.000608753247401205	0.0045976890001091	0.00369299061442836	GAR1/NHP2/NOP10/SNRPB/SNRPD3/SNRPE	6	geneontology_Cellular_Component	0.00539568345323741
GO:0016591	GO:0016591	RNA polymerase II, holoenzyme	12/1112	71/18678	0.00091598092722841	0.00682822145752088	0.00548461580486731	ERCC1/GTF2A2/GTF2F1/GTF2H5/PAF1/POLR2E/POLR2G/POLR2H/POLR2I/POLR2J/POLR2K/TAF10	12	geneontology_Cellular_Component	0.0107913669064748
GO:0030677	GO:0030677	ribonuclease P complex	5/1112	14/18678	0.000943681741925361	0.00694452974186099	0.00557803782676529	HSD17B10/POP4/POP5/POP7/RPP21	5	geneontology_Cellular_Component	0.00449640287769784
GO:0098554	GO:0098554	cytoplasmic side of endoplasmic reticulum membrane	5/1112	15/18678	0.00134653763541001	0.00978370383196637	0.00785854076361869	RPL27/RPS26/RPS28/RPS29/SPPL2B	5	geneontology_Cellular_Component	0.00449640287769784
GO:0030867	GO:0030867	rough endoplasmic reticulum membrane	6/1112	23/18678	0.0018453597979966	0.0132404565506256	0.0106350998884541	RP9/RPL27/RPS26/RPS28/RPS29/SSR4	6	geneontology_Cellular_Component	0.00539568345323741
GO:0030681	GO:0030681	multimeric ribonuclease P complex	4/1112	10/18678	0.0019636314401638	0.0139151166253583	0.0111770054683788	POP4/POP5/POP7/RPP21	4	geneontology_Cellular_Component	0.00359712230215827
GO:0034708	GO:0034708	methyltransferase complex	13/1112	88/18678	0.00205401423147953	0.0143780996203567	0.011548886179564	DPY30/PRMT1/PRPF31/RUVBL2/SENP3/SNRPB/SNRPD1/SNRPD2/SNRPD3/SNRPE/SNRPF/SNRPG/USF1	13	geneontology_Cellular_Component	0.0116906474820144
GO:0099522	GO:0099522	region of cytosol	6/1112	24/18678	0.00233802513380354	0.0161689930940149	0.0129873812125041	EIF4EBP1/HOMER1/HTT/NEDD4/PIN1/STXBP5	6	geneontology_Cellular_Component	0.00539568345323741
GO:0099524	GO:0099524	postsynaptic cytosol	5/1112	17/18678	0.00251144924625275	0.0171615698493938	0.0137846462388309	EIF4EBP1/HOMER1/HTT/NEDD4/PIN1	5	geneontology_Cellular_Component	0.00449640287769784
GO:0061695	GO:0061695	transferase complex, transferring phosphorus-containing groups	21/1112	181/18678	0.00261517137817417	0.0176600984831997	0.0141850781874958	CAB39/CDK5/CDKN2D/ERCC1/GTF2A2/GTF2F1/GTF2H5/IRS1/MAD2L2/PAF1/PHKG2/POLE4/POLR1C/POLR1D/POLR2E/POLR2G/POLR2H/POLR2I/POLR2J/POLR2K/TAF10	21	geneontology_Cellular_Component	0.0188848920863309
GO:1904813	GO:1904813	ficolin-1-rich granule lumen	16/1112	124/18678	0.0028221483180942	0.0188361992393729	0.0151297547530632	APEH/C1orf35/CAB39/COMMD3/CSNK2B/DYNLT1/IMPDH2/MIF/NME2/PPIA/PPIE/PRDX4/PSMA2/PSMB1/PSMC3/VCL	16	geneontology_Cellular_Component	0.0143884892086331
GO:0036452	GO:0036452	ESCRT complex	6/1112	25/18678	0.00292344209391869	0.019134757820321	0.0153695652398691	CHMP2A/CHMP4A/MVB12A/SNF8/VPS25/VPS28	6	geneontology_Cellular_Component	0.00539568345323741
GO:0009295	GO:0009295	nucleoid	8/1112	42/18678	0.0029668875366003	0.019134757820321	0.0153695652398691	ATAD3A/LONP1/MPG/POLRMT/SSBP1/TOP1MT/TUFM/UQCC2	8	geneontology_Cellular_Component	0.00719424460431655
GO:0042645	GO:0042645	mitochondrial nucleoid	8/1112	42/18678	0.0029668875366003	0.019134757820321	0.0153695652398691	ATAD3A/LONP1/MPG/POLRMT/SSBP1/TOP1MT/TUFM/UQCC2	8	geneontology_Cellular_Component	0.00719424460431655
GO:0043034	GO:0043034	costamere	5/1112	18/18678	0.00330874701181208	0.0211024531642237	0.0169500724113882	AHNAK/AHNAK2/HOMER1/PLEC/VCL	5	geneontology_Cellular_Component	0.00449640287769784
GO:0031300	GO:0031300	intrinsic component of organelle membrane	21/1112	188/18678	0.0041064483605186	0.0259022127355789	0.0208053716819797	ABHD17A/CHCHD10/CHCHD6/CLSTN1/COA3/COX16/FIS1/PEX11G/PEX16/PINK1/PPOX/RAB11B/RFNG/RHOT2/SGMS2/SMDT1/TIMM17A/TIMM17B/TMEM11/TOMM40/UQCC3	21	geneontology_Cellular_Component	0.0188848920863309
GO:0101031	GO:0101031	chaperone complex	5/1112	19/18678	0.00427303049910169	0.0266599946356997	0.0214140430046515	CCT3/CCT4/CCT7/CDC37/STUB1	5	geneontology_Cellular_Component	0.00449640287769784
GO:0031301	GO:0031301	integral component of organelle membrane	19/1112	166/18678	0.00472643047513133	0.0291717321798429	0.0234315398767122	CHCHD10/CHCHD6/CLSTN1/COA3/COX16/FIS1/PEX11G/PEX16/PINK1/PPOX/RFNG/RHOT2/SGMS2/SMDT1/TIMM17A/TIMM17B/TMEM11/TOMM40/UQCC3	19	geneontology_Cellular_Component	0.0170863309352518
GO:1902555	GO:1902555	endoribonuclease complex	6/1112	28/18678	0.00533918030973097	0.0322598894503745	0.0259120329713259	HSD17B10/POP4/POP5/POP7/RPP21/TARBP2	6	geneontology_Cellular_Component	0.00539568345323741
GO:1905348	GO:1905348	endonuclease complex	6/1112	28/18678	0.00533918030973097	0.0322598894503745	0.0259120329713259	HSD17B10/POP4/POP5/POP7/RPP21/TARBP2	6	geneontology_Cellular_Component	0.00539568345323741
GO:0000346	GO:0000346	transcription export complex	4/1112	13/18678	0.0057908338796235	0.0342674087309679	0.0275245278271849	ALYREF/SARNP/THOC6/THOC7	4	geneontology_Cellular_Component	0.00359712230215827
GO:0008250	GO:0008250	oligosaccharyltransferase complex	4/1112	13/18678	0.0057908338796235	0.0342674087309679	0.0275245278271849	DAD1/KRTCAP2/OST4/TMEM258	4	geneontology_Cellular_Component	0.00359712230215827
GO:1990391	GO:1990391	DNA repair complex	6/1112	29/18678	0.0063991869411209	0.0374809520837081	0.0301057344813207	CETN2/ERCC1/LIG4/RCOR1/SWSAP1/ZSWIM7	6	geneontology_Cellular_Component	0.00539568345323741
GO:0005790	GO:0005790	smooth endoplasmic reticulum	6/1112	30/18678	0.00760406654525457	0.0440882242118801	0.0354128776908188	APP/ERP29/MYO1D/MYO5A/PRDX4/RPL10	6	geneontology_Cellular_Component	0.00539568345323741
GO:0098799	GO:0098799	outer mitochondrial membrane protein complex	4/1112	14/18678	0.00772969473470275	0.0443684477771938	0.0356379609873663	PINK1/TOMM22/TOMM40/TOMM7	4	geneontology_Cellular_Component	0.00359712230215827
GO:0014069	GO:0014069	postsynaptic density	28/1112	290/18678	0.00811326889792676	0.0461090727466333	0.037036078971255	ABHD17A/CDK5/CLSTN1/CPEB4/CRIPT/LIN7B/PDLIM5/PHB/PRR7/RPL10A/RPL12/RPL14/RPL18A/RPL23/RPL30/RPL38/RPL6/RPL7/RPL8/RPLP0/RPS13/RPS14/RPS18/RPS19/RPS25/RPS27/RPS3/TANC2	28	geneontology_Cellular_Component	0.0251798561151079
GO:0003735	GO:0003735	structural constituent of ribosome	91/1094	157/16969	3.52779834077053e-67	2.54707040203632e-64	2.39518939978631e-64	MRPL1/MRPL11/MRPL12/MRPL13/MRPL14/MRPL24/MRPL27/MRPL28/MRPL33/MRPL34/MRPL43/MRPL51/MRPL52/MRPL55/MRPL57/MRPS11/MRPS12/MRPS14/MRPS15/MRPS18C/MRPS21/MRPS24/MRPS33/MRPS34/MRPS7/NDUFA7/RPL10/RPL10A/RPL11/RPL12/RPL13/RPL13A/RPL14/RPL15/RPL17/RPL18/RPL18A/RPL19/RPL21/RPL22/RPL22L1/RPL23/RPL23A/RPL24/RPL26/RPL27/RPL27A/RPL28/RPL29/RPL3/RPL30/RPL31/RPL32/RPL34/RPL35/RPL35A/RPL36/RPL36A/RPL36AL/RPL37/RPL3…	91	geneontology_Molecular_Function	0.083180987202925
GO:0003954	GO:0003954	NADH dehydrogenase activity	30/1094	45/16969	1.76545934401292e-25	3.18665411594331e-23	2.99663493917982e-23	NDUFA1/NDUFA10/NDUFA12/NDUFA13/NDUFA2/NDUFA3/NDUFA4/NDUFA6/NDUFA7/NDUFA9/NDUFAB1/NDUFAF2/NDUFB1/NDUFB10/NDUFB2/NDUFB3/NDUFB6/NDUFB7/NDUFB8/NDUFB9/NDUFC1/NDUFC2/NDUFS3/NDUFS4/NDUFS5/NDUFS7/NDUFS8/NDUFV1/NDUFV2/NDUFV3	30	geneontology_Molecular_Function	0.0274223034734918
GO:0008137	GO:0008137	NADH dehydrogenase (ubiquinone) activity	30/1094	45/16969	1.76545934401292e-25	3.18665411594331e-23	2.99663493917982e-23	NDUFA1/NDUFA10/NDUFA12/NDUFA13/NDUFA2/NDUFA3/NDUFA4/NDUFA6/NDUFA7/NDUFA9/NDUFAB1/NDUFAF2/NDUFB1/NDUFB10/NDUFB2/NDUFB3/NDUFB6/NDUFB7/NDUFB8/NDUFB9/NDUFC1/NDUFC2/NDUFS3/NDUFS4/NDUFS5/NDUFS7/NDUFS8/NDUFV1/NDUFV2/NDUFV3	30	geneontology_Molecular_Function	0.0274223034734918
GO:0050136	GO:0050136	NADH dehydrogenase (quinone) activity	30/1094	45/16969	1.76545934401292e-25	3.18665411594331e-23	2.99663493917982e-23	NDUFA1/NDUFA10/NDUFA12/NDUFA13/NDUFA2/NDUFA3/NDUFA4/NDUFA6/NDUFA7/NDUFA9/NDUFAB1/NDUFAF2/NDUFB1/NDUFB10/NDUFB2/NDUFB3/NDUFB6/NDUFB7/NDUFB8/NDUFB9/NDUFC1/NDUFC2/NDUFS3/NDUFS4/NDUFS5/NDUFS7/NDUFS8/NDUFV1/NDUFV2/NDUFV3	30	geneontology_Molecular_Function	0.0274223034734918
GO:0016655	GO:0016655	oxidoreductase activity, acting on NAD(P)H, quinone or similar compound as acceptor	32/1094	57/16969	1.0698364220781e-23	1.54484379348077e-21	1.45272524682184e-21	DCXR/DHRS4/NDUFA1/NDUFA10/NDUFA12/NDUFA13/NDUFA2/NDUFA3/NDUFA4/NDUFA6/NDUFA7/NDUFA9/NDUFAB1/NDUFAF2/NDUFB1/NDUFB10/NDUFB2/NDUFB3/NDUFB6/NDUFB7/NDUFB8/NDUFB9/NDUFC1/NDUFC2/NDUFS3/NDUFS4/NDUFS5/NDUFS7/NDUFS8/NDUFV1/NDUFV2/NDUFV3	32	geneontology_Molecular_Function	0.0292504570383912
GO:0016651	GO:0016651	oxidoreductase activity, acting on NAD(P)H	34/1094	96/16969	4.4341905972581e-17	5.33580935203391e-15	5.01763672847627e-15	DCXR/DHRS4/ECSIT/NDUFA1/NDUFA10/NDUFA12/NDUFA13/NDUFA2/NDUFA3/NDUFA4/NDUFA6/NDUFA7/NDUFA9/NDUFAB1/NDUFAF2/NDUFB1/NDUFB10/NDUFB2/NDUFB3/NDUFB6/NDUFB7/NDUFB8/NDUFB9/NDUFC1/NDUFC2/NDUFS3/NDUFS4/NDUFS5/NDUFS7/NDUFS8/NDUFV1/NDUFV2/NDUFV3/TXNRD2	34	geneontology_Molecular_Function	0.0310786106032907
GO:0019843	GO:0019843	rRNA binding	17/1094	44/16969	6.61927067851933e-10	6.82730489984422e-08	6.42019486863905e-08	CIRBP/GTF3A/IMP3/MRPL20/NOL12/RPF2/RPL11/RPL23A/RPL3/RPL37/RPL5/RPL8/RPL9/RPS11/RPS18/RPS3/RPS4X	17	geneontology_Molecular_Function	0.0155393053016453
GO:0045296	GO:0045296	cadherin binding	46/1094	297/16969	2.60831901551114e-08	2.3540079114988e-06	2.21363916447985e-06	AHNAK/ARHGAP1/BSG/BZW1/CCS/CLIC1/EEF1D/EEF1G/EIF3E/EMD/FLNA/FLNB/GOLGA2/ITGA6/ITGB1/KTN1/LIMA1/LRRFIP1/MACF1/MYH9/MYO1B/NUDC/PAK6/PARK7/PDLIM5/PICALM/PLEC/PPFIBP1/PRDX6/PSMB6/RAB11B/RPL14/RPL15/RPL23A/RPL24/RPL29/RPL34/RPL6/RPL7A/RPS2/RPS26/RSL1D1/SLK/TMOD3/TNKS1BP1/VCL	46	geneontology_Molecular_Function	0.0420475319926874
GO:0009055	GO:0009055	electron transfer activity	22/1094	97/16969	1.70147793833116e-07	1.36496341275011e-05	1.28357107628491e-05	AKR1A1/AKR7A2/COX5A/COX6B1/COX6C/COX7A2/COX7A2L/COX7B/COX8A/CYC1/ETFB/GLRX2/IDH3B/NDUFA12/NDUFA4/NDUFAF2/NDUFS3/NDUFV2/TXNRD2/UQCR10/UQCR11/UQCRC1	22	geneontology_Molecular_Function	0.020109689213894
GO:0008135	GO:0008135	translation factor activity, RNA binding	17/1094	67/16969	7.9078197312505e-07	5.70944584596286e-05	5.36899339648061e-05	EEF1B2/EEF1D/EEF1G/EIF1/EIF2B3/EIF2B4/EIF3D/EIF3E/EIF3F/EIF3G/EIF3H/EIF3I/EIF3K/EIF3M/MCTS1/MTIF3/TUFM	17	geneontology_Molecular_Function	0.0155393053016453
GO:0043021	GO:0043021	ribonucleoprotein complex binding	22/1094	107/16969	1.02857809518586e-06	6.75121258840174e-05	6.34863991765435e-05	C1QBP/CD2BP2/CPEB2/CSNK2B/EIF3K/MTIF3/NAA10/NME1/PES1/PPIH/PQBP1/PRMT7/PRPF31/RPSA/SNRPB/SNRPB2/SNRPC/SNRPD1/SNRPD2/SNRPD3/SRP19/TIMM50	22	geneontology_Molecular_Function	0.020109689213894
GO:0003743	GO:0003743	translation initiation factor activity	12/1094	41/16969	6.67635758146259e-06	0.000401694181151333	0.000377741284214331	EIF1/EIF2B3/EIF2B4/EIF3D/EIF3E/EIF3F/EIF3G/EIF3H/EIF3I/EIF3K/EIF3M/MCTS1	12	geneontology_Molecular_Function	0.0109689213893967
GO:0004298	GO:0004298	threonine-type endopeptidase activity	8/1094	21/16969	2.77753959323783e-05	0.00143241684736979	0.00134700228393864	PSMA2/PSMA4/PSMA7/PSMB1/PSMB3/PSMB4/PSMB5/PSMB6	8	geneontology_Molecular_Function	0.00731261425959781
GO:0070003	GO:0070003	threonine-type peptidase activity	8/1094	21/16969	2.77753959323783e-05	0.00143241684736979	0.00134700228393864	PSMA2/PSMA4/PSMA7/PSMB1/PSMB3/PSMB4/PSMB5/PSMB6	8	geneontology_Molecular_Function	0.00731261425959781
GO:0048027	GO:0048027	mRNA 5'-UTR binding	8/1094	23/16969	5.95969180461942e-05	0.00286859832195681	0.00269754471156458	RPL26/RPL41/RPL5/RPS13/RPS14/RPS3A/RPS7/RSL1D1	8	geneontology_Molecular_Function	0.00731261425959781
GO:0004129	GO:0004129	cytochrome-c oxidase activity	7/1094	19/16969	0.000115045252179605	0.00461459289298195	0.00433942617870442	COX6B1/COX6C/COX7A2/COX7A2L/COX7B/COX8A/NDUFA4	7	geneontology_Molecular_Function	0.00639853747714808
GO:0015002	GO:0015002	heme-copper terminal oxidase activity	7/1094	19/16969	0.000115045252179605	0.00461459289298195	0.00433942617870442	COX6B1/COX6C/COX7A2/COX7A2L/COX7B/COX8A/NDUFA4	7	geneontology_Molecular_Function	0.00639853747714808
GO:0016676	GO:0016676	oxidoreductase activity, acting on a heme group of donors, oxygen as acceptor	7/1094	19/16969	0.000115045252179605	0.00461459289298195	0.00433942617870442	COX6B1/COX6C/COX7A2/COX7A2L/COX7B/COX8A/NDUFA4	7	geneontology_Molecular_Function	0.00639853747714808
GO:0050839	GO:0050839	cell adhesion molecule binding	49/1094	444/16969	0.000161320830227057	0.00603522581920617	0.00567534721298729	AHNAK/ARHGAP1/BSG/BZW1/CAMLG/CCS/CLIC1/DST/EEF1D/EEF1G/EIF3E/EMD/FLNA/FLNB/GOLGA2/ITGA6/ITGB1/KTN1/LIMA1/LRRFIP1/MACF1/MSN/MYH9/MYO1B/NUDC/PAK6/PARK7/PDLIM5/PICALM/PLEC/PPFIBP1/PRDX6/PSMB6/RAB11B/RPL14/RPL15/RPL23A/RPL24/RPL29/RPL34/RPL6/RPL7A/RPS2/RPS26/RSL1D1/SLK/TMOD3/TNKS1BP1/VCL	49	geneontology_Molecular_Function	0.0447897623400366
GO:0016675	GO:0016675	oxidoreductase activity, acting on a heme group of donors	7/1094	20/16969	0.000167180770615129	0.00603522581920617	0.00567534721298729	COX6B1/COX6C/COX7A2/COX7A2L/COX7B/COX8A/NDUFA4	7	geneontology_Molecular_Function	0.00639853747714808
GO:0016853	GO:0016853	isomerase activity	19/1094	122/16969	0.000294327654052016	0.0101192650583598	0.00951585648438849	DDT/DSE/EBP/EBPL/ECI1/FKBP8/FUOM/GLRX2/GSTZ1/MIF/PIN1/PIN4/PMM1/PPIA/PPIE/PPIH/PUS1/RPUSD1/RPUSD3	19	geneontology_Molecular_Function	0.0173674588665448
GO:0008097	GO:0008097	5S rRNA binding	5/1094	11/16969	0.000367323691137624	0.0120548956818802	0.011336066066209	GTF3A/RPF2/RPL11/RPL3/RPL5	5	geneontology_Molecular_Function	0.00457038391224863
GO:0016863	GO:0016863	intramolecular oxidoreductase activity, transposing C=C bonds	5/1094	12/16969	0.000596337368618324	0.0187198078322796	0.0176035516136759	DDT/EBP/EBPL/ECI1/MIF	5	geneontology_Molecular_Function	0.00457038391224863
GO:0051082	GO:0051082	unfolded protein binding	14/1094	83/16969	0.000795844304179087	0.0239416494840542	0.0225140164998031	AIP/CCT3/CCT4/CCT7/CLN3/DNAJC4/PDRG1/PFDN2/PFDN4/PFDN5/PFDN6/PPIA/RUVBL2/TTC1	14	geneontology_Molecular_Function	0.0127970749542962
GO:0051536	GO:0051536	iron-sulfur cluster binding	11/1094	57/16969	0.000902894087248461	0.0250726742689765	0.0235775986346258	CISD1/CISD3/GLRX2/NDUFS7/NDUFS8/NDUFV1/NDUFV2/NTHL1/NUBP2/RPS3/UQCRFS1	11	geneontology_Molecular_Function	0.010054844606947
GO:0051540	GO:0051540	metal cluster binding	11/1094	57/16969	0.000902894087248461	0.0250726742689765	0.0235775986346258	CISD1/CISD3/GLRX2/NDUFS7/NDUFS8/NDUFV1/NDUFV2/NTHL1/NUBP2/RPS3/UQCRFS1	11	geneontology_Molecular_Function	0.010054844606947
GO:0030515	GO:0030515	snoRNA binding	6/1094	20/16969	0.001253017946855	0.0335066280603448	0.0315086384296871	GAR1/NHP2/NOP10/NUDT1/NUDT16L1/RRP9	6	geneontology_Molecular_Function	0.00548446069469835
GO:0016859	GO:0016859	cis-trans isomerase activity	7/1094	28/16969	0.00162163523508352	0.0413151240697653	0.0388515162924605	FKBP8/GSTZ1/PIN1/PIN4/PPIA/PPIE/PPIH	7	geneontology_Molecular_Function	0.00639853747714808
GO:0070034	GO:0070034	telomerase RNA binding	6/1094	21/16969	0.0016594717424144	0.0413151240697653	0.0388515162924605	GAR1/NHP2/NOP10/PINX1/SNRPB/SNRPD3	6	geneontology_Molecular_Function	0.00548446069469835
GO:0008320	GO:0008320	protein transmembrane transporter activity	5/1094	15/16969	0.00192154540450739	0.0462451927351445	0.043487606523062	TIMM17A/TIMM17B/TOMM22/TOMM40/TOMM7	5	geneontology_Molecular_Function	0.00457038391224863
