# Supplementary material for: Identification and validation of a prognostic model based on ferroptosis-associated genes in head and neck squamous cancer
Source: Front Genet. 2022 Dec 1;13:1065546. doi: 10.3389/fgene.2022.1065546 (PMC9751480; doi:10.3389/fgene.2022.1065546)
Supplement: Supplementary file 3 [file DataSheet2.ZIP › tgca.midnightblue.enrich.txt]

Tag	ID	description	GeneRatio	BgRatio	pValue	FDR	qvalue	geneID	size	DB	enrichmentRatio
hsa04934	hsa04934	Cushing syndrome	13/219	155/7914	0.000347240982903996	0.0412867370785171	0.0374103844744612	ADCY5/ADCY6/CACNA1D/CACNA1F/CDKN2A/CDKN2C/CREB3L4/FZD8/FZD9/PBX1/PDE8B/STAR/WNT10B	13	pathway_KEGG	0.0593607305936073
hsa04927	hsa04927	Cortisol synthesis and secretion	8/219	65/7914	0.000392753728474242	0.0412867370785171	0.0374103844744612	ADCY5/ADCY6/CACNA1D/CACNA1F/CREB3L4/PBX1/PDE8B/STAR	8	pathway_KEGG	0.0365296803652968
hsa05168	hsa05168	Herpes simplex virus 1 infection	27/219	491/7914	0.000453700407456232	0.0412867370785171	0.0374103844744612	BCL2/CASP9/IL12A/PIK3R3/TSC2/ZFP14/ZFP28/ZNF10/ZNF157/ZNF214/ZNF248/ZNF383/ZNF420/ZNF470/ZNF471/ZNF527/ZNF540/ZNF554/ZNF566/ZNF571/ZNF620/ZNF667/ZNF785/ZNF790/ZNF84/ZNF850/ZNF879	27	pathway_KEGG	0.123287671232877
GO:0000795	GO:0000795	synaptonemal complex	8/526	34/18678	3.57040004837164e-06	0.000701583609505027	0.000665221903749242	C14orf39/CCDC155/FKBP6/RNF212/SMC1B/STAG3/SYCE2/SYCP2	8	geneontology_Cellular_Component	0.0152091254752852
GO:0099086	GO:0099086	synaptonemal structure	8/526	34/18678	3.57040004837164e-06	0.000701583609505027	0.000665221903749242	C14orf39/CCDC155/FKBP6/RNF212/SMC1B/STAG3/SYCE2/SYCP2	8	geneontology_Cellular_Component	0.0152091254752852
GO:0031514	GO:0031514	motile cilium	14/526	162/18678	0.000202791804314167	0.0265657263651559	0.0251888767463913	AK8/CFAP44/DNAH11/EFCAB2/IQCD/LDHC/MAATS1/MAK/MNS1/SPATA6/TACR2/TCP11/TSGA10/WBP2NL	14	geneontology_Cellular_Component	0.026615969581749
GO:0001228	GO:0001228	DNA-binding transcription activator activity, RNA polymerase II-specific	27/515	390/16969	6.30711840464791e-05	0.0343737953053311	0.0326642342640713	AIRE/AR/ARNT2/CREB3L4/DBP/EAF2/ESR1/ESRRB/ETV6/FOSL1/FOXA1/HLF/HOXC13/ISL1/LHX2/MEIS1/MYB/MYCN/MZF1/NRL/PAX1/PBX1/POU4F1/RORB/SPIB/SPIC/TLX2	27	geneontology_Molecular_Function	0.0524271844660194
