# Supplementary material for: Identification and validation of a prognostic model based on ferroptosis-associated genes in head and neck squamous cancer
Source: Front Genet. 2022 Dec 1;13:1065546. doi: 10.3389/fgene.2022.1065546 (PMC9751480; doi:10.3389/fgene.2022.1065546)
Supplement: Supplementary file 3 [file DataSheet2.ZIP › tgca.tan.enrich.txt]

Tag	ID	description	GeneRatio	BgRatio	pValue	FDR	qvalue	geneID	size	DB	enrichmentRatio
hsa05150	hsa05150	Staphylococcus aureus infection	9/125	96/7914	1.86942385008123e-05	0.00403795551617546	0.00371916955437213	DEFB1/DEFB4A/DSG1/KRT10/KRT13/KRT14/KRT16/KRT17/KRT23	9	pathway_KEGG	0.072
hsa00565	hsa00565	Ether lipid metabolism	6/125	47/7914	8.70073805741168e-05	0.00939679710200461	0.00865494469921478	GDPD3/PLA2G2F/PLA2G3/PLA2G4E/PLA2G4F/PLD2	6	pathway_KEGG	0.048
hsa00592	hsa00592	alpha-Linolenic acid metabolism	4/125	25/7914	0.000580243417086855	0.0398009036006897	0.0366587270006353	PLA2G2F/PLA2G3/PLA2G4E/PLA2G4F	4	pathway_KEGG	0.032
hsa00564	hsa00564	Glycerophospholipid metabolism	7/125	97/7914	0.00082068901875358	0.0398009036006897	0.0366587270006353	CDS1/MBOAT2/PLA2G2F/PLA2G3/PLA2G4E/PLA2G4F/PLD2	7	pathway_KEGG	0.056
hsa00591	hsa00591	Linoleic acid metabolism	4/125	29/7914	0.0010375741136731	0.0398009036006897	0.0366587270006353	PLA2G2F/PLA2G3/PLA2G4E/PLA2G4F	4	pathway_KEGG	0.032
hsa04972	hsa04972	Pancreatic secretion	7/125	102/7914	0.00110558065557471	0.0398009036006897	0.0366587270006353	CA2/CLCA2/PLA2G2F/PLA2G3/PRSS3/RAB11A/RAB3D	7	pathway_KEGG	0.056
hsa04915	hsa04915	Estrogen signaling pathway	8/125	138/7914	0.001479298162056	0.0456469147148708	0.0420432109215915	CALML5/KRT10/KRT13/KRT14/KRT16/KRT17/KRT23/MAPK3	8	pathway_KEGG	0.064
GO:0070268	GO:0070268	cornification	53/332	112/17913	2.8573324578017e-62	8.2376894758423e-59	7.90428389379249e-59	CDSN/CSTA/DSC1/DSC2/DSC3/DSG1/DSG3/DSP/EVPL/IVL/JUP/KLK12/KLK13/KLK14/KLK5/KRT1/KRT10/KRT13/KRT14/KRT16/KRT17/KRT23/KRT5/KRT6A/KRT6B/KRT6C/KRT75/KRT78/KRT80/LCE3D/LIPK/LIPM/LIPN/PERP/PI3/PKP1/PKP3/PPL/RPTN/SPINK5/SPINK6/SPRR1A/SPRR1B/SPRR2A/SPRR2B/SPRR2D/SPRR2E/SPRR2F/SPRR2G/SPRR3/TGM1/TGM5/TMEM79	53	geneontology_Biological_Process	0.159638554216867
GO:0008544	GO:0008544	epidermis development	83/332	452/17913	3.10563224508855e-59	4.47676888129514e-56	4.29557975794353e-56	ABCA12/ACER1/ANXA1/AQP3/CALML5/CDSN/CERS3/CNFN/CRABP2/CST6/CSTA/DSC1/DSC2/DSC3/DSG1/DSG3/DSP/EPHA2/ESRP1/EVPL/FABP5/FOXN1/GJB5/GRHL1/GRHL3/HES5/IVL/JUP/KLK12/KLK13/KLK14/KLK5/KLK7/KRT1/KRT10/KRT13/KRT14/KRT16/KRT17/KRT23/KRT5/KRT6A/KRT6B/KRT6C/KRT75/KRT78/KRT80/LCE3A/LCE3D/LCE3E/LIPK/LIPM/LIPN/PERP/PI3/PKP1/PKP3/POU3F1/PPARD/PPL/RPTN/S100A7/SCEL/SERPINB13/SFN/SPINK5/SPINK6/SPRR1A/SPRR1B/SPRR2A/SP…	83	geneontology_Biological_Process	0.25
GO:0043588	GO:0043588	skin development	80/332	412/17913	5.34744949051763e-59	5.13889896038745e-56	4.93091131967731e-56	ABCA12/ACER1/ALOX12B/ALOXE3/ANXA1/AQP3/ASPRV1/CDSN/CERS3/CNFN/CSTA/DSC1/DSC2/DSC3/DSG1/DSG3/DSP/ELOVL1/EPHA2/EVPL/FOXN1/GJB3/GRHL1/GRHL3/ITGB4/IVL/JUP/KLK12/KLK13/KLK14/KLK5/KRT1/KRT10/KRT13/KRT14/KRT16/KRT17/KRT23/KRT5/KRT6A/KRT6B/KRT6C/KRT75/KRT78/KRT80/LCE3A/LCE3D/LCE3E/LIPK/LIPM/LIPN/OVOL1/PERP/PI3/PKP1/PKP3/POU3F1/PPL/RPTN/S100A7/SCEL/SERPINB13/SFN/SLC27A4/SPINK5/SPINK6/SPRR1A/SPRR1B/SPRR2A/…	80	geneontology_Biological_Process	0.240963855421687
GO:0030216	GO:0030216	keratinocyte differentiation	71/332	298/17913	8.49871734522736e-59	6.12545052657262e-56	5.87753399559408e-56	ABCA12/ACER1/ANXA1/AQP3/CDSN/CERS3/CNFN/CSTA/DSC1/DSC2/DSC3/DSG1/DSG3/DSP/EPHA2/EVPL/FOXN1/GRHL1/IVL/JUP/KLK12/KLK13/KLK14/KLK5/KRT1/KRT10/KRT13/KRT14/KRT16/KRT17/KRT23/KRT5/KRT6A/KRT6B/KRT6C/KRT75/KRT78/KRT80/LCE3A/LCE3D/LCE3E/LIPK/LIPM/LIPN/PERP/PI3/PKP1/PKP3/POU3F1/PPL/RPTN/S100A7/SCEL/SERPINB13/SFN/SPINK5/SPINK6/SPRR1A/SPRR1B/SPRR2A/SPRR2B/SPRR2D/SPRR2E/SPRR2F/SPRR2G/SPRR3/SPRR4/TGM1/TGM3/TGM…	71	geneontology_Biological_Process	0.213855421686747
GO:0009913	GO:0009913	epidermal cell differentiation	74/332	346/17913	1.17587567629515e-57	6.78009914951781e-55	6.50568689958661e-55	ABCA12/ACER1/ANXA1/AQP3/CDSN/CERS3/CNFN/CSTA/DSC1/DSC2/DSC3/DSG1/DSG3/DSP/EPHA2/ESRP1/EVPL/FOXN1/GRHL1/HES5/IVL/JUP/KLK12/KLK13/KLK14/KLK5/KRT1/KRT10/KRT13/KRT14/KRT16/KRT17/KRT23/KRT5/KRT6A/KRT6B/KRT6C/KRT75/KRT78/KRT80/LCE3A/LCE3D/LCE3E/LIPK/LIPM/LIPN/PERP/PI3/PKP1/PKP3/POU3F1/PPL/RPTN/S100A7/SCEL/SERPINB13/SFN/SPINK5/SPINK6/SPRR1A/SPRR1B/SPRR2A/SPRR2B/SPRR2D/SPRR2E/SPRR2F/SPRR2G/SPRR3/SPRR4/SU…	74	geneontology_Biological_Process	0.22289156626506
GO:0031424	GO:0031424	keratinization	60/332	224/17913	7.66605022836692e-53	3.6835371347303e-50	3.53445263160496e-50	ABCA12/CDSN/CNFN/CSTA/DSC1/DSC2/DSC3/DSG1/DSG3/DSP/EVPL/IVL/JUP/KLK12/KLK13/KLK14/KLK5/KRT1/KRT10/KRT13/KRT14/KRT16/KRT17/KRT23/KRT5/KRT6A/KRT6B/KRT6C/KRT75/KRT78/KRT80/LCE3A/LCE3D/LCE3E/LIPK/LIPM/LIPN/PERP/PI3/PKP1/PKP3/PPL/RPTN/SFN/SPINK5/SPINK6/SPRR1A/SPRR1B/SPRR2A/SPRR2B/SPRR2D/SPRR2E/SPRR2F/SPRR2G/SPRR3/SPRR4/TGM1/TGM3/TGM5/TMEM79	60	geneontology_Biological_Process	0.180722891566265
GO:0018149	GO:0018149	peptide cross-linking	14/332	34/17913	4.2808142095383e-16	1.7630839094427e-13	1.69172627709273e-13	ANXA1/CSTA/DSP/EVPL/IVL/KRT1/KRT10/PI3/SPRR1A/SPRR1B/SPRR2E/TGM1/TGM3/TGM5	14	geneontology_Biological_Process	0.0421686746987952
GO:0033561	GO:0033561	regulation of water loss via skin	11/332	26/17913	4.53245105301063e-13	1.6333820482287e-10	1.56727386411999e-10	ABCA12/ACER1/ALOX12B/ALOXE3/ELOVL1/GRHL1/GRHL3/KRT1/KRT16/SFN/TMEM79	11	geneontology_Biological_Process	0.0331325301204819
GO:0019730	GO:0019730	antimicrobial humoral response	18/332	106/17913	9.27489382966832e-13	2.97105765677042e-10	2.85080947185595e-10	DEFB1/DEFB4A/IL36RN/KLK5/KLK7/KRT6A/LCN2/PGLYRP3/PGLYRP4/PI3/PRSS3/RNASE7/S100A12/S100A7/S100A8/S100A9/SLPI/SPINK5	18	geneontology_Biological_Process	0.0542168674698795
GO:0061436	GO:0061436	establishment of skin barrier	10/332	23/17913	3.86169960955337e-12	1.11332799743424e-09	1.06826806041119e-09	ABCA12/ALOX12B/ALOXE3/ELOVL1/GRHL1/GRHL3/KRT1/KRT16/SFN/TMEM79	10	geneontology_Biological_Process	0.0301204819277108
GO:0042742	GO:0042742	defense response to bacterium	23/332	245/17913	1.96418054237448e-10	5.14793863969601e-08	4.93958513431591e-08	C10orf99/DEFB1/DEFB4A/EPHA2/GBP6/IL22RA1/KLK5/KLK7/KRT6A/LCE3A/LCN2/NOD2/PGLYRP3/PGLYRP4/RNASE7/S100A12/S100A14/S100A7/S100A8/S100A9/SLPI/SPINK5/WFDC12	23	geneontology_Biological_Process	0.0692771084337349
GO:0045682	GO:0045682	regulation of epidermis development	14/332	81/17913	2.55764425896522e-10	6.14474033216394e-08	5.8960430811935e-08	AQP3/CDSN/ESRP1/FOXN1/GRHL1/HES5/KRT10/KRT17/PPARD/SERPINB13/SFN/SPINK5/SULT2B1/TMEM79	14	geneontology_Biological_Process	0.0421686746987952
GO:0061844	GO:0061844	antimicrobial humoral immune response mediated by antimicrobial peptide	12/332	55/17913	2.89534549979537e-10	6.22586251414715e-08	5.9738819895864e-08	DEFB1/DEFB4A/KLK5/KLK7/KRT6A/PGLYRP3/PGLYRP4/RNASE7/S100A12/S100A7/S100A9/SPINK5	12	geneontology_Biological_Process	0.036144578313253
GO:0050891	GO:0050891	multicellular organismal water homeostasis	13/332	68/17913	3.02331166139647e-10	6.22586251414715e-08	5.9738819895864e-08	ABCA12/ACER1/ALOX12B/ALOXE3/AQP3/ELOVL1/GRHL1/GRHL3/KRT1/KRT16/RAB11A/SFN/TMEM79	13	geneontology_Biological_Process	0.0391566265060241
GO:0030104	GO:0030104	water homeostasis	13/332	74/17913	9.12788331296114e-10	1.75437917275113e-07	1.68337384887452e-07	ABCA12/ACER1/ALOX12B/ALOXE3/AQP3/ELOVL1/GRHL1/GRHL3/KRT1/KRT16/RAB11A/SFN/TMEM79	13	geneontology_Biological_Process	0.0391566265060241
GO:0043312	GO:0043312	neutrophil degranulation	29/332	485/17913	3.22724412270904e-08	5.81509050360635e-06	5.5797352332101e-06	CALML5/CD63/CDA/CEACAM6/CSTB/CXCR2/DSC1/DSG1/DSP/FABP5/GM2A/JUP/KRT1/LCN2/NBEAL2/PGM2/PKP1/PRSS3/RAB10/RAB3D/S100A12/S100A7/S100A8/S100A9/S100P/SERPINB1/SERPINB3/SLPI/TOLLIP	29	geneontology_Biological_Process	0.0873493975903614
GO:0002283	GO:0002283	neutrophil activation involved in immune response	29/332	488/17913	3.68989502369829e-08	5.98135515573412e-06	5.73927062426539e-06	CALML5/CD63/CDA/CEACAM6/CSTB/CXCR2/DSC1/DSG1/DSP/FABP5/GM2A/JUP/KRT1/LCN2/NBEAL2/PGM2/PKP1/PRSS3/RAB10/RAB3D/S100A12/S100A7/S100A8/S100A9/S100P/SERPINB1/SERPINB3/SLPI/TOLLIP	29	geneontology_Biological_Process	0.0873493975903614
GO:0010466	GO:0010466	negative regulation of peptidase activity	19/332	223/17913	3.7344569130494e-08	5.98135515573412e-06	5.73927062426539e-06	A2ML1/CARD18/CST6/CSTA/CSTB/ECM1/PI3/SERPINB1/SERPINB13/SERPINB3/SERPINB4/SERPINB8/SFN/SLPI/SPINK5/SPINK6/SPINK7/WFDC12/WFDC5	19	geneontology_Biological_Process	0.0572289156626506
GO:0002446	GO:0002446	neutrophil mediated immunity	29/332	499/17913	5.97123615373803e-08	8.60753691561337e-06	8.25916242738082e-06	CALML5/CD63/CDA/CEACAM6/CSTB/CXCR2/DSC1/DSG1/DSP/FABP5/GM2A/JUP/KRT1/LCN2/NBEAL2/PGM2/PKP1/PRSS3/RAB10/RAB3D/S100A12/S100A7/S100A8/S100A9/S100P/SERPINB1/SERPINB3/SLPI/TOLLIP	29	geneontology_Biological_Process	0.0873493975903614
GO:0042119	GO:0042119	neutrophil activation	29/332	499/17913	5.97123615373803e-08	8.60753691561337e-06	8.25916242738082e-06	CALML5/CD63/CDA/CEACAM6/CSTB/CXCR2/DSC1/DSG1/DSP/FABP5/GM2A/JUP/KRT1/LCN2/NBEAL2/PGM2/PKP1/PRSS3/RAB10/RAB3D/S100A12/S100A7/S100A8/S100A9/S100P/SERPINB1/SERPINB3/SLPI/TOLLIP	29	geneontology_Biological_Process	0.0873493975903614
GO:0006959	GO:0006959	humoral immune response	20/332	276/17913	2.35639051130533e-07	3.23498754480631e-05	3.10405727504281e-05	DEFB1/DEFB4A/IL36RN/KLK5/KLK7/KRT1/KRT6A/LCN2/PGLYRP3/PGLYRP4/PI3/PRSS3/RNASE7/S100A12/S100A7/S100A8/S100A9/SLPI/SPINK5/SPNS2	20	geneontology_Biological_Process	0.0602409638554217
GO:0098542	GO:0098542	defense response to other organism	27/332	481/17913	3.46628174778255e-07	4.54240467220777e-05	4.35855905893423e-05	APOBEC3A/C10orf99/DEFB1/DEFB4A/EPHA2/GBP6/IL22RA1/IL36RN/KLK5/KLK7/KRT6A/LCE3A/LCN2/MAPK3/NLRX1/NOD2/PGLYRP3/PGLYRP4/RNASE7/S100A12/S100A14/S100A7/S100A8/S100A9/SLPI/SPINK5/WFDC12	27	geneontology_Biological_Process	0.0813253012048193
GO:0010951	GO:0010951	negative regulation of endopeptidase activity	17/332	210/17913	4.08627680091683e-07	5.12205913784487e-05	4.91475305849401e-05	A2ML1/CARD18/CST6/CSTA/CSTB/PI3/SERPINB1/SERPINB13/SERPINB3/SERPINB8/SFN/SLPI/SPINK5/SPINK6/SPINK7/WFDC12/WFDC5	17	geneontology_Biological_Process	0.0512048192771084
GO:0052547	GO:0052547	regulation of peptidase activity	23/332	398/17913	1.60868942940096e-06	0.00019324381770679	0.000185422623704637	A2ML1/CARD18/CST6/CSTA/CSTB/ECM1/MAPK3/PERP/PI3/S100A8/S100A9/SERPINB1/SERPINB13/SERPINB3/SERPINB4/SERPINB8/SFN/SLPI/SPINK5/SPINK6/SPINK7/WFDC12/WFDC5	23	geneontology_Biological_Process	0.0692771084337349
GO:0046470	GO:0046470	phosphatidylcholine metabolic process	10/332	82/17913	2.74090337255368e-06	0.00031608097692289	0.000303288171076676	CDS1/FABP5/GDPD3/MBOAT2/PLA2G2F/PLA2G3/PLA2G4E/PLA2G4F/RAB38/SLC27A1	10	geneontology_Biological_Process	0.0301204819277108
GO:0045861	GO:0045861	negative regulation of proteolysis	20/332	324/17913	2.89572462857063e-06	0.000321091311698812	0.000308095721614721	A2ML1/CARD18/CST6/CSTA/CSTB/ECM1/PI3/SERPINB1/SERPINB13/SERPINB3/SERPINB4/SERPINB8/SFN/SLPI/SPINK5/SPINK6/SPINK7/WFDC12/WFDC5/YOD1	20	geneontology_Biological_Process	0.0602409638554217
GO:0045684	GO:0045684	positive regulation of epidermis development	7/332	37/17913	4.50158926640172e-06	0.000480669698334672	0.000461215461680457	FOXN1/KRT10/KRT17/PPARD/SFN/SULT2B1/TMEM79	7	geneontology_Biological_Process	0.0210843373493976
GO:0045604	GO:0045604	regulation of epidermal cell differentiation	8/332	57/17913	9.59265844901088e-06	0.000987701225303513	0.000947725804661676	AQP3/CDSN/ESRP1/GRHL1/HES5/SERPINB13/SFN/SULT2B1	8	geneontology_Biological_Process	0.0240963855421687
GO:0045104	GO:0045104	intermediate filament cytoskeleton organization	7/332	42/17913	1.08947446871489e-05	0.00108308789424312	0.00103925187070154	DSP/KRT14/KRT16/KRT17/KRT6C/NDEL1/PKP1	7	geneontology_Biological_Process	0.0210843373493976
GO:0043616	GO:0043616	keratinocyte proliferation	7/332	43/17913	1.28080907720219e-05	0.00119115244179803	0.0011429427011502	KLK8/MDK/PPARD/SDR16C5/SFN/SLURP1/TGM1	7	geneontology_Biological_Process	0.0210843373493976
GO:0045103	GO:0045103	intermediate filament-based process	7/332	43/17913	1.28080907720219e-05	0.00119115244179803	0.0011429427011502	DSP/KRT14/KRT16/KRT17/KRT6C/NDEL1/PKP1	7	geneontology_Biological_Process	0.0210843373493976
GO:0052548	GO:0052548	regulation of endopeptidase activity	20/332	370/17913	2.05592906617803e-05	0.00185226359305977	0.00177729657431443	A2ML1/CARD18/CST6/CSTA/CSTB/PERP/PI3/S100A8/S100A9/SERPINB1/SERPINB13/SERPINB3/SERPINB8/SFN/SLPI/SPINK5/SPINK6/SPINK7/WFDC12/WFDC5	20	geneontology_Biological_Process	0.0602409638554217
GO:0071621	GO:0071621	granulocyte chemotaxis	9/332	84/17913	2.51447777754495e-05	0.00219673922201882	0.00210783017524343	ANXA1/CXCR2/MAPK3/MDK/S100A12/S100A14/S100A7/S100A8/S100A9	9	geneontology_Biological_Process	0.0271084337349398
GO:0050830	GO:0050830	defense response to Gram-positive bacterium	9/332	86/17913	3.04079593636008e-05	0.00257841608368415	0.00247405935627068	C10orf99/DEFB1/DEFB4A/EPHA2/KRT6A/LCE3A/PGLYRP3/PGLYRP4/RNASE7	9	geneontology_Biological_Process	0.0271084337349398
GO:0051238	GO:0051238	sequestering of metal ion	4/332	12/17913	5.10006062193932e-05	0.0042009927923003	0.00403096520735535	LCN2/S100A7/S100A8/S100A9	4	geneontology_Biological_Process	0.0120481927710843
GO:0006665	GO:0006665	sphingolipid metabolic process	11/332	144/17913	7.8485614226824e-05	0.00628538960599816	0.00603099983006122	ACER1/ALDH3B2/ALOX12B/ALOXE3/CERS3/ELOVL1/FUT3/GLTP/GM2A/SPNS2/SPTLC3	11	geneontology_Biological_Process	0.0331325301204819
GO:0050832	GO:0050832	defense response to fungus	6/332	40/17913	8.73974348503267e-05	0.00680991363982411	0.00653429470232315	C10orf99/IL36RN/RNASE7/S100A12/S100A8/S100A9	6	geneontology_Biological_Process	0.0180722891566265
GO:0002523	GO:0002523	leukocyte migration involved in inflammatory response	4/332	14/17913	0.000100149187193779	0.00730384859149729	0.00700823853020607	FFAR2/MDK/S100A8/S100A9	4	geneontology_Biological_Process	0.0120481927710843
GO:0097530	GO:0097530	granulocyte migration	9/332	100/17913	0.000100285707970717	0.00730384859149729	0.00700823853020607	ANXA1/CXCR2/MAPK3/MDK/S100A12/S100A14/S100A7/S100A8/S100A9	9	geneontology_Biological_Process	0.0271084337349398
GO:0036152	GO:0036152	phosphatidylethanolamine acyl-chain remodeling	5/332	26/17913	0.00010133678240024	0.00730384859149729	0.00700823853020607	MBOAT2/PLA2G2F/PLA2G3/PLA2G4E/PLA2G4F	5	geneontology_Biological_Process	0.0150602409638554
GO:0051346	GO:0051346	negative regulation of hydrolase activity	20/332	420/17913	0.000119625430141776	0.00840817662294287	0.00806787088197377	A2ML1/CARD18/CST6/CSTA/CSTB/ECM1/PI3/PPIF/SERPINB1/SERPINB13/SERPINB3/SERPINB4/SERPINB8/SFN/SLPI/SPINK5/SPINK6/SPINK7/WFDC12/WFDC5	20	geneontology_Biological_Process	0.0602409638554217
GO:0036151	GO:0036151	phosphatidylcholine acyl-chain remodeling	5/332	27/17913	0.000122491646952341	0.00840817662294287	0.00806787088197377	MBOAT2/PLA2G2F/PLA2G3/PLA2G4E/PLA2G4F	5	geneontology_Biological_Process	0.0150602409638554
GO:0019731	GO:0019731	antibacterial humoral response	6/332	44/17913	0.000151032069994262	0.0101261734370571	0.00971633488237257	DEFB1/KLK5/KLK7/RNASE7/SLPI/SPINK5	6	geneontology_Biological_Process	0.0180722891566265
GO:0007156	GO:0007156	homophilic cell adhesion via plasma membrane adhesion molecules	10/332	130/17913	0.000155958566811668	0.0102188306390463	0.00980524195170008	CDH1/CEACAM5/CEACAM6/DSC1/DSC2/DSC3/DSG1/DSG3/MPZL2/PCDH1	10	geneontology_Biological_Process	0.0301204819277108
GO:0042303	GO:0042303	molting cycle	9/332	109/17913	0.000194358385938877	0.0121812005796039	0.0116881885182464	FOXN1/KRT14/KRT16/KRT17/MPZL3/SPINK5/TGM3/TMEM79/TRPV3	9	geneontology_Biological_Process	0.0271084337349398
GO:0042633	GO:0042633	hair cycle	9/332	109/17913	0.000194358385938877	0.0121812005796039	0.0116881885182464	FOXN1/KRT14/KRT16/KRT17/MPZL3/SPINK5/TGM3/TMEM79/TRPV3	9	geneontology_Biological_Process	0.0271084337349398
GO:0048871	GO:0048871	multicellular organismal homeostasis	21/332	472/17913	0.000207510256803404	0.0127287674545577	0.012213593614319	ABCA12/ACER1/ALOX12B/ALOXE3/AQP3/CA2/ELOVL1/FABP5/GRHL1/GRHL3/KRT1/KRT16/LCN2/NOD2/PLEKHM1/RAB11A/RAB3D/RDH12/SFN/TMEM79/ZBTB7B	21	geneontology_Biological_Process	0.0632530120481928
GO:0097164	GO:0097164	ammonium ion metabolic process	12/332	193/17913	0.00026564964748738	0.0159555819522108	0.0153098086315096	ACER1/CDS1/FABP5/GDPD3/MBOAT2/PLA2G2F/PLA2G3/PLA2G4E/PLA2G4F/RAB38/SLC27A1/SPTLC3	12	geneontology_Biological_Process	0.036144578313253
GO:0009620	GO:0009620	response to fungus	6/332	51/17913	0.000345629162764157	0.0203356913520217	0.0195126410256542	C10orf99/IL36RN/RNASE7/S100A12/S100A8/S100A9	6	geneontology_Biological_Process	0.0180722891566265
GO:0030856	GO:0030856	regulation of epithelial cell differentiation	10/332	151/17913	0.000521352623625876	0.030061192278268	0.0288445198923958	AQP3/CD24/CDSN/ESRP1/FOXN1/GRHL1/HES5/SERPINB13/SFN/SULT2B1	10	geneontology_Biological_Process	0.0301204819277108
GO:0045109	GO:0045109	intermediate filament organization	4/332	22/17913	0.000650960503078721	0.0367984143210971	0.0353090650586353	DSP/KRT14/KRT17/PKP1	4	geneontology_Biological_Process	0.0120481927710843
GO:0030595	GO:0030595	leukocyte chemotaxis	11/332	188/17913	0.000788667649517702	0.0437255544915295	0.0419558417597677	ANXA1/C10orf99/CXCR2/FFAR2/MAPK3/MDK/S100A12/S100A14/S100A7/S100A8/S100A9	11	geneontology_Biological_Process	0.0331325301204819
GO:0031640	GO:0031640	killing of cells of other organism	6/332	60/17913	0.000835787261219342	0.0446217532239882	0.0428157684694821	DEFB4A/KRT6A/LCE3A/PGLYRP3/PGLYRP4/S100A12	6	geneontology_Biological_Process	0.0180722891566265
GO:0044364	GO:0044364	disruption of cells of other organism	6/332	60/17913	0.000835787261219342	0.0446217532239882	0.0428157684694821	DEFB4A/KRT6A/LCE3A/PGLYRP3/PGLYRP4/S100A12	6	geneontology_Biological_Process	0.0180722891566265
GO:0006672	GO:0006672	ceramide metabolic process	7/332	83/17913	0.000877050166920892	0.045973375113326	0.0441126859075235	ACER1/ALOX12B/ALOXE3/CERS3/ELOVL1/FUT3/GM2A	7	geneontology_Biological_Process	0.0210843373493976
GO:0006643	GO:0006643	membrane lipid metabolic process	11/332	191/17913	0.000898199741918328	0.0461655323583498	0.0442970659356093	ACER1/ALDH3B2/ALOX12B/ALOXE3/CERS3/ELOVL1/FUT3/GLTP/GM2A/SPNS2/SPTLC3	11	geneontology_Biological_Process	0.0331325301204819
GO:0034113	GO:0034113	heterotypic cell-cell adhesion	6/332	61/17913	0.000912742054951766	0.0461655323583498	0.0442970659356093	CEACAM6/DSC2/DSP/IL1RN/JUP/PERP	6	geneontology_Biological_Process	0.0180722891566265
GO:0031581	GO:0031581	hemidesmosome assembly	3/332	11/17913	0.000932145386322761	0.0463340542891124	0.0444587672460293	ITGB4/KRT14/KRT5	3	geneontology_Biological_Process	0.00903614457831325
GO:0001533	GO:0001533	cornified envelope	32/353	44/18678	2.91650320969144e-46	7.64123840939157e-44	6.87680756811455e-44	ANXA1/CDSN/CNFN/CST6/CSTA/DSC1/DSC2/DSC3/DSG1/DSG3/DSP/EVPL/IVL/JUP/KRT1/KRT10/PI3/PKP1/PKP3/PPL/RPTN/SCEL/SPRR1A/SPRR1B/SPRR2A/SPRR2B/SPRR2D/SPRR2E/SPRR2F/SPRR2G/SPRR3/TGM1	32	geneontology_Cellular_Component	0.0906515580736544
GO:0030057	GO:0030057	desmosome	14/353	25/18678	2.1200095573266e-18	2.77721252009785e-16	2.49937968863768e-16	CDSN/DSC1/DSC2/DSC3/DSG1/DSG3/DSP/EVPL/JUP/PERP/PKP1/PKP3/POF1B/PPL	14	geneontology_Cellular_Component	0.0396600566572238
GO:0045111	GO:0045111	intermediate filament cytoskeleton	21/353	245/18678	9.100870983244e-09	7.9480939920331e-07	7.15296526402336e-07	DSP/EVPL/IFFO2/JUP/KRT1/KRT10/KRT13/KRT14/KRT16/KRT17/KRT23/KRT5/KRT6A/KRT6B/KRT6C/KRT75/KRT78/KRT80/NDEL1/PKP1/S100A8	21	geneontology_Cellular_Component	0.0594900849858357
GO:0005911	GO:0005911	cell-cell junction	27/353	414/18678	2.53216598341917e-08	1.65856871913956e-06	1.49264521127867e-06	ANXA1/AQP3/CDH1/CDSN/CLDN17/DSC1/DSC2/DSC3/DSG1/DSG3/DSP/EPHA2/EVPL/GJB2/GJB3/GJB5/GJB6/JUP/PCDH1/PERP/PKP1/PKP3/POF1B/PPL/RAB10/SLC5A1/TRIM29	27	geneontology_Cellular_Component	0.0764872521246459
GO:0005882	GO:0005882	intermediate filament	18/353	206/18678	7.92681939801521e-08	4.15365336455997e-06	3.73812114769559e-06	DSP/IFFO2/JUP/KRT1/KRT10/KRT13/KRT14/KRT16/KRT17/KRT23/KRT5/KRT6A/KRT6B/KRT6C/KRT75/KRT78/KRT80/PKP1	18	geneontology_Cellular_Component	0.0509915014164306
GO:0042599	GO:0042599	lamellar body	5/353	17/18678	1.20298951280288e-05	0.000525305420590589	0.000472753773452359	ABCA12/KLK5/KLK7/KRTDAP/SPINK5	5	geneontology_Cellular_Component	0.0141643059490085
GO:0045095	GO:0045095	keratin filament	10/353	97/18678	1.49829697217825e-05	0.000560791152443858	0.000504689506417935	KRT1/KRT13/KRT14/KRT5/KRT6A/KRT6B/KRT6C/KRT75/KRT78/KRT80	10	geneontology_Cellular_Component	0.028328611898017
GO:0005913	GO:0005913	cell-cell adherens junction	8/353	79/18678	0.000122021211053198	0.00399619466199222	0.00359641464156793	ANXA1/CDH1/DSC2/DSP/JUP/PKP3/RAB10/TRIM29	8	geneontology_Cellular_Component	0.0226628895184136
GO:0034774	GO:0034774	secretory granule lumen	17/353	321/18678	0.000139866901806742	0.00407168091926292	0.00366434924031697	CDA/CSTB/ECM1/FABP5/GM2A/JUP/LCN2/PGM2/S100A12/S100A7/S100A8/S100A9/S100P/SERPINB1/SERPINB3/SLPI/TOLLIP	17	geneontology_Cellular_Component	0.0481586402266289
GO:0031225	GO:0031225	anchored component of membrane	11/353	156/18678	0.000190733352810812	0.00499721384364327	0.00449729168732862	CEACAM5/CEACAM6/CEACAM7/LY6D/LY6G6C/LYNX1/LYPD2/LYPD3/LYPD5/RAET1L/VNN3	11	geneontology_Cellular_Component	0.0311614730878187
GO:0060205	GO:0060205	cytoplasmic vesicle lumen	17/353	338/18678	0.000257377640834967	0.00581624717817622	0.00523438878228796	CDA/CSTB/ECM1/FABP5/GM2A/JUP/LCN2/PGM2/S100A12/S100A7/S100A8/S100A9/S100P/SERPINB1/SERPINB3/SLPI/TOLLIP	17	geneontology_Cellular_Component	0.0481586402266289
GO:0031983	GO:0031983	vesicle lumen	17/353	339/18678	0.000266393000527155	0.00581624717817622	0.00523438878228796	CDA/CSTB/ECM1/FABP5/GM2A/JUP/LCN2/PGM2/S100A12/S100A7/S100A8/S100A9/S100P/SERPINB1/SERPINB3/SLPI/TOLLIP	17	geneontology_Cellular_Component	0.0481586402266289
GO:0005921	GO:0005921	gap junction	5/353	32/18678	0.000310150846464588	0.00625073244413246	0.00562540806543058	DSC1/GJB2/GJB3/GJB5/GJB6	5	geneontology_Cellular_Component	0.0141643059490085
GO:0005922	GO:0005922	connexin complex	4/353	21/18678	0.000581959607882294	0.0108909583760829	0.00980142497485969	GJB2/GJB3/GJB5/GJB6	4	geneontology_Cellular_Component	0.0113314447592068
GO:0101002	GO:0101002	ficolin-1-rich granule	11/353	185/18678	0.000812837873121831	0.0141975681838613	0.0127772409529326	CALML5/CDA/CSTB/DSC1/DSG1/DSP/JUP/KRT1/NBEAL2/PGM2/PKP1	11	geneontology_Cellular_Component	0.0311614730878187
GO:0004252	GO:0004252	serine-type endopeptidase activity	18/325	133/16969	8.14938753310656e-11	3.59387990209999e-08	3.19970689457763e-08	KLK10/KLK11/KLK12/KLK13/KLK14/KLK5/KLK6/KLK7/KLK8/KLK9/PRSS22/PRSS27/PRSS3/TMPRSS11B/TMPRSS11D/TMPRSS11E/TMPRSS11F/TMPRSS13	18	geneontology_Molecular_Function	0.0553846153846154
GO:0008236	GO:0008236	serine-type peptidase activity	19/325	158/16969	1.94379322395235e-10	4.28606405881493e-08	3.81597301333803e-08	ENDOU/KLK10/KLK11/KLK12/KLK13/KLK14/KLK5/KLK6/KLK7/KLK8/KLK9/PRSS22/PRSS27/PRSS3/TMPRSS11B/TMPRSS11D/TMPRSS11E/TMPRSS11F/TMPRSS13	19	geneontology_Molecular_Function	0.0584615384615385
GO:0017171	GO:0017171	serine hydrolase activity	19/325	163/16969	3.34011550372368e-10	4.90996979047381e-08	4.37144941364538e-08	ENDOU/KLK10/KLK11/KLK12/KLK13/KLK14/KLK5/KLK6/KLK7/KLK8/KLK9/PRSS22/PRSS27/PRSS3/TMPRSS11B/TMPRSS11D/TMPRSS11E/TMPRSS11F/TMPRSS13	19	geneontology_Molecular_Function	0.0584615384615385
GO:0004867	GO:0004867	serine-type endopeptidase inhibitor activity	13/325	73/16969	1.12889874086935e-09	1.24461086180846e-07	1.10810323774807e-07	A2ML1/PI3/SERPINB1/SERPINB13/SERPINB3/SERPINB4/SERPINB8/SLPI/SPINK5/SPINK6/SPINK7/WFDC12/WFDC5	13	geneontology_Molecular_Function	0.04
GO:0004866	GO:0004866	endopeptidase inhibitor activity	17/325	149/16969	4.03270749659333e-09	3.55684801199532e-07	3.16673662364066e-07	A2ML1/CARD18/CST6/CSTA/CSTB/PI3/SERPINB1/SERPINB13/SERPINB3/SERPINB4/SERPINB8/SLPI/SPINK5/SPINK6/SPINK7/WFDC12/WFDC5	17	geneontology_Molecular_Function	0.0523076923076923
GO:0061135	GO:0061135	endopeptidase regulator activity	17/325	154/16969	6.69290869705509e-09	4.91928789233549e-07	4.37974551579219e-07	A2ML1/CARD18/CST6/CSTA/CSTB/PI3/SERPINB1/SERPINB13/SERPINB3/SERPINB4/SERPINB8/SLPI/SPINK5/SPINK6/SPINK7/WFDC12/WFDC5	17	geneontology_Molecular_Function	0.0523076923076923
GO:0030414	GO:0030414	peptidase inhibitor activity	17/325	157/16969	8.98290033655957e-09	5.65922721203253e-07	5.03852906095747e-07	A2ML1/CARD18/CST6/CSTA/CSTB/PI3/SERPINB1/SERPINB13/SERPINB3/SERPINB4/SERPINB8/SLPI/SPINK5/SPINK6/SPINK7/WFDC12/WFDC5	17	geneontology_Molecular_Function	0.0523076923076923
GO:0061134	GO:0061134	peptidase regulator activity	18/325	192/16969	3.18940713741754e-08	1.75816068450142e-06	1.56532745033782e-06	A2ML1/CARD18/CST6/CSTA/CSTB/MAL/PI3/SERPINB1/SERPINB13/SERPINB3/SERPINB4/SERPINB8/SLPI/SPINK5/SPINK6/SPINK7/WFDC12/WFDC5	18	geneontology_Molecular_Function	0.0553846153846154
GO:0030280	GO:0030280	structural constituent of epidermis	6/325	14/16969	1.24377530504145e-07	6.09449899470311e-06	5.42606068749078e-06	KRT1/KRT10/PI3/PKP1/SPRR1A/SPRR2E	6	geneontology_Molecular_Function	0.0184615384615385
GO:0004175	GO:0004175	endopeptidase activity	22/325	322/16969	2.81204001851611e-07	1.2401096481656e-05	1.10409571253317e-05	ASPRV1/CAPNS2/CARD18/KLK10/KLK11/KLK12/KLK13/KLK14/KLK5/KLK6/KLK7/KLK8/KLK9/PRSS22/PRSS27/PRSS3/TMPRSS11B/TMPRSS11D/TMPRSS11E/TMPRSS11F/TMPRSS13/USP2	22	geneontology_Molecular_Function	0.0676923076923077
GO:0050786	GO:0050786	RAGE receptor binding	5/325	11/16969	1.05042258888031e-06	4.2112396517838e-05	3.74935526940054e-05	S100A12/S100A7/S100A8/S100A9/S100P	5	geneontology_Molecular_Function	0.0153846153846154
GO:0098632	GO:0098632	cell-cell adhesion mediator activity	7/325	33/16969	2.46751756756056e-06	9.06812706078505e-05	8.0735443219306e-05	ANXA1/DSC2/DSP/JUP/PKP3/RAB10/TRIM29	7	geneontology_Molecular_Function	0.0215384615384615
GO:0004857	GO:0004857	enzyme inhibitor activity	20/325	332/16969	6.72694635524382e-06	0.000228198718666348	0.00020317012068874	A2ML1/ANXA1/CARD18/CDKN1A/CST6/CSTA/CSTB/PI3/SERPINB1/SERPINB13/SERPINB3/SERPINB4/SERPINB8/SFN/SLPI/SPINK5/SPINK6/SPINK7/WFDC12/WFDC5	20	geneontology_Molecular_Function	0.0615384615384615
GO:0098631	GO:0098631	cell adhesion mediator activity	7/325	42/16969	1.34409027306059e-05	0.000423388436014086	0.000376951632971128	ANXA1/DSC2/DSP/JUP/PKP3/RAB10/TRIM29	7	geneontology_Molecular_Function	0.0215384615384615
GO:0005149	GO:0005149	interleukin-1 receptor binding	4/325	12/16969	5.7907969111457e-05	0.00170249429187684	0.00151576648972445	IL1RN/IL36A/IL36B/TOLLIP	4	geneontology_Molecular_Function	0.0123076923076923
GO:0005200	GO:0005200	structural constituent of cytoskeleton	8/325	77/16969	0.00011088426035223	0.00263676779457674	0.00234756984694385	DSP/KRT14/KRT16/KRT17/KRT5/KRT6A/KRT6B/PPL	8	geneontology_Molecular_Function	0.0246153846153846
GO:0002020	GO:0002020	protease binding	10/325	121/16969	0.000111855974337262	0.00263676779457674	0.00234756984694385	BFAR/CARD18/CDK5R1/CSTA/CSTB/ECM1/LCN2/SERPINB13/SERPINB3/SERPINB4	10	geneontology_Molecular_Function	0.0307692307692308
GO:0004745	GO:0004745	retinol dehydrogenase activity	4/325	14/16969	0.000113602240582671	0.00263676779457674	0.00234756984694385	DHRS9/RDH12/SDR16C5/SDR9C7	4	geneontology_Molecular_Function	0.0123076923076923
GO:0042834	GO:0042834	peptidoglycan binding	4/325	14/16969	0.000113602240582671	0.00263676779457674	0.00234756984694385	NOD2/PGLYRP3/PGLYRP4/RNASE7	4	geneontology_Molecular_Function	0.0123076923076923
GO:0031489	GO:0031489	myosin V binding	4/325	17/16969	0.000258101170622613	0.00542012458307487	0.00482565095951051	RAB10/RAB11A/RAB25/RAB3D	4	geneontology_Molecular_Function	0.0123076923076923
GO:0098641	GO:0098641	cadherin binding involved in cell-cell adhesion	4/325	17/16969	0.000258101170622613	0.00542012458307487	0.00482565095951051	ANXA1/PKP3/RAB10/TRIM29	4	geneontology_Molecular_Function	0.0123076923076923
GO:0004869	GO:0004869	cysteine-type endopeptidase inhibitor activity	6/325	53/16969	0.000507194181167548	0.0101669379043131	0.00905183873566964	CARD18/CST6/CSTA/CSTB/SERPINB13/SERPINB3	6	geneontology_Molecular_Function	0.0184615384615385
GO:0102567	GO:0102567	phospholipase A2 activity (consuming 1,2-dipalmitoylphosphatidylcholine)	4/325	21/16969	0.000610963594906175	0.011226456056401	0.00999515003947382	PLA2G2F/PLA2G3/PLA2G4E/PLA2G4F	4	geneontology_Molecular_Function	0.0123076923076923
GO:0102568	GO:0102568	phospholipase A2 activity consuming 1,2-dioleoylphosphatidylethanolamine)	4/325	21/16969	0.000610963594906175	0.011226456056401	0.00999515003947382	PLA2G2F/PLA2G3/PLA2G4E/PLA2G4F	4	geneontology_Molecular_Function	0.0123076923076923
GO:0035325	GO:0035325	Toll-like receptor binding	3/325	10/16969	0.00075588765179762	0.01333385817771	0.0118714144892847	S100A8/S100A9/TOLLIP	3	geneontology_Molecular_Function	0.00923076923076923
GO:0008417	GO:0008417	fucosyltransferase activity	3/325	12/16969	0.00134689330097985	0.0228453825281582	0.0203397247475905	FUT2/FUT3/POFUT2	3	geneontology_Molecular_Function	0.00923076923076923
GO:0086080	GO:0086080	protein binding involved in heterotypic cell-cell adhesion	3/325	13/16969	0.00172624585736891	0.0281953490036922	0.0251029124677818	DSC2/DSP/JUP	3	geneontology_Molecular_Function	0.00923076923076923
GO:0045296	GO:0045296	cadherin binding	14/325	297/16969	0.00183431203688887	0.0286035186676667	0.0254663145077925	ANXA1/CDH1/CDK5R1/EPHA2/EPS8L1/EVPL/JUP/LAD1/PKP3/PPL/RAB10/S100P/SFN/TRIM29	14	geneontology_Molecular_Function	0.0430769230769231
GO:0005504	GO:0005504	fatty acid binding	4/325	28/16969	0.00188095700989191	0.0286035186676667	0.0254663145077925	FABP5/PPARD/S100A8/S100A9	4	geneontology_Molecular_Function	0.0123076923076923
GO:0036041	GO:0036041	long-chain fatty acid binding	3/325	14/16969	0.00216605775285607	0.0314158152579532	0.0279701613348049	PPARD/S100A8/S100A9	3	geneontology_Molecular_Function	0.00923076923076923
GO:0015294	GO:0015294	solute:cation symporter activity	6/325	70/16969	0.00220836796597857	0.0314158152579532	0.0279701613348049	SLC10A6/SLC15A1/SLC28A3/SLC5A1/SLC5A10/SLC6A14	6	geneontology_Molecular_Function	0.0184615384615385
GO:0019215	GO:0019215	intermediate filament binding	3/325	15/16969	0.00266942685541642	0.0356732497951103	0.031760644882626	EVPL/KRT14/PKP1	3	geneontology_Molecular_Function	0.00923076923076923
GO:0050700	GO:0050700	CARD domain binding	3/325	15/16969	0.00266942685541642	0.0356732497951103	0.031760644882626	CARD14/CARD18/NOD2	3	geneontology_Molecular_Function	0.00923076923076923
