# Supplementary material for: Identification and validation of a prognostic model based on ferroptosis-associated genes in head and neck squamous cancer
Source: Front Genet. 2022 Dec 1;13:1065546. doi: 10.3389/fgene.2022.1065546 (PMC9751480; doi:10.3389/fgene.2022.1065546)
Supplement: Supplementary file 3 [file DataSheet2.ZIP › brown.cor.txt]

Tag	Correlation
AAMDC	0.666661968731229
ABCB8	0.311464366369085
ABHD13	-0.344520408129584
ABHD14A	0.600990212068502
ABHD14B	0.519845900307129
ABHD17A	0.552478426381532
ACOT8	0.638103539822842
ACSF3	0.52031979716991
ACTL10	0.521826415695166
ADAT3	0.439905393451125
ADCK5	0.606420481616924
ADCY7	-0.715410773093157
ADRM1	0.543518388355458
AHNAK	-0.783441953136512
AHNAK2	-0.674342649104072
AIP	0.64271510723908
AKAP8L	0.554148288897377
AKR1A1	0.5530717849048
AKR7A2	0.575592602151963
ALDH16A1	0.463469811686276
ALKBH6	0.64958549117912
ALKBH7	0.744924746486922
ALYREF	0.663011889366567
AMDHD2	0.474279552922497
AMMECR1	-0.575165074873184
AMOTL1	-0.51814408696729
AMOTL2	-0.504840551044657
ANAPC11	0.835436348790967
ANKRD54	0.650000717313498
ANKS3	0.701601507140213
ANO6	-0.664449103209902
APBA3	0.417655938135783
APEH	0.28172821822764
APOM	0.53994054224693
APP	-0.483868209020296
APRT	0.543598010398236
APTX	0.422241761090045
ARAP2	-0.534407291305218
ARF5	0.533085661064502
ARHGAP1	-0.524818044596016
ARHGAP17	-0.407682813334832
ARL16	0.707125796009264
ARL3	0.552164777421205
ARL6IP4	0.798048504831696
ARMC5	0.551090380512342
ARMC6	0.500336956704981
ARPC3	0.515510942530091
ASPSCR1	0.725043135615413
ATAD3A	0.626158253164737
ATAD3B	0.531746743639969
ATF4	0.572640882194453
ATG101	0.607122945906196
ATG4B	0.62672622123669
ATP10D	-0.74911282510812
ATP6V0B	0.622773662957951
ATP6V1F	0.387966921573389
AUP1	0.518106809795436
AURKAIP1	0.767444779717295
B3GALT6	0.625531515474526
B3GAT3	0.593059422933695
B3GNT9	-0.351449241515077
B9D1	0.598749527600588
B9D2	0.63303565880788
BABAM1	0.843314174114429
BACH1	-0.68212837072812
BAD	0.642610360861149
BANF1	0.655778511318995
BAX	0.742657113853661
BCL7C	0.808942693933167
BCL9L	-0.758093595859721
BGLAP	0.532376829072027
BLOC1S1	0.841404487683973
BMP2K	-0.667181459036148
BNC1	-0.574642755248875
BNIP1	0.666091385939443
BOLA1	0.6240220227595
BOLA2B	0.685180236794537
BOLA3	0.602872797548038
BOP1	0.416917844654701
BRAT1	0.559376462695199
BRI3	0.542783622532685
BRICD5	0.658819096026799
BRK1	0.544782484477358
BSG	0.395505183584831
BTF3	0.480821745109585
BUD31	0.631845126610561
BZW1	-0.55305920775889
C11orf98	0.67305158397815
C12orf10	0.723528734446995
C12orf45	0.743348744965648
C12orf57	0.748778659744923
C12orf73	0.719872908990551
C14orf119	0.281903856025887
C15orf61	0.721656527179307
C16orf72	-0.469695999493525
C16orf91	0.595030997903192
C16orf95	0.51734664191308
C19orf25	0.692644616319728
C19orf48	0.763728417467524
C19orf53	0.763724296535714
C19orf73	0.608193826020063
C1orf159	0.568736461393755
C1orf35	0.783436760395042
C1orf50	0.647805477734897
C1QBP	0.416762579588178
C20orf27	0.606289443990836
C4orf48	0.601560490678607
C6orf226	0.541057585457485
C6orf52	0.556703387086255
C7orf50	0.615584573478698
C8orf76	0.594728038528034
C8orf82	0.591699842694195
CAB39	-0.576072964110669
CACTIN	0.315866283565438
CAMK2D	-0.496350346401723
CAMLG	0.439102090295884
CAMTA1	0.61184583039844
CAP1	-0.530797493895546
CAPN10	0.596774738974971
CARD6	-0.546631896674979
CBY1	0.621515365374068
CCDC12	0.777605843632267
CCDC124	0.680881060332485
CCDC130	0.642829060613716
CCDC137	0.496703527645375
CCDC157	0.629953197580363
CCDC159	0.580561067696018
CCDC167	0.732176096486341
CCDC183	0.596989407462926
CCDC22	0.505063343906736
CCDC61	0.646986802911165
CCER2	0.554012256502978
CCNYL1	-0.542357338626644
CCS	0.695071971285346
CCT3	0.485090044703975
CCT4	0.454715987527043
CCT7	0.574609457517015
CD2BP2	0.591544765024242
CD320	0.658100049594073
CDC34	0.68986727524166
CDC37	0.499829386744805
CDC42BPB	-0.626395885991641
CDK10	0.6490325080843
CDK5	0.57082953338633
CDK5RAP3	0.719439760182448
CDKN2AIPNL	0.589415114533736
CDKN2D	0.509922409778348
CDPF1	0.69861239569505
CELSR2	-0.533650177451552
CEP170B	-0.419506549159412
CETN2	0.522582999777215
CFDP1	0.565668809466415
CHADL	0.54721010014146
CHCHD1	0.765921221232311
CHCHD10	0.594898740716374
CHCHD5	0.781903503116668
CHCHD6	0.671418200314701
CHCHD7	0.549821107981114
CHKB	0.63283558461725
CHMP2A	0.68048637868593
CHMP4A	0.679040341042662
CIB1	0.597184415337074
CIRBP	0.576754170872708
CISD1	0.571461541121231
CISD3	0.734915930338637
CKLF	0.585569354521873
CLDND2	0.623132643967905
CLIC1	0.443864286086359
CLIP1	-0.723844780168015
CLN3	0.627635186010993
CLPP	0.755723396070394
CLSTN1	-0.341713613588541
CLTA	0.489207015917668
CMC1	0.569449945000951
CMC2	0.657631269231317
CMIP	-0.593607639849179
CNPY2	0.829226163981153
CNPY3	0.620117271366174
COA3	0.722730318519998
COA6	0.573782769554443
COMMD3	0.744483865150937
COMMD4	0.820840424555118
COMMD5	0.582051373381284
COMMD6	0.723808317797528
COPE	0.778765595080542
COPRS	0.748720681026396
COPS6	0.567458607269809
COPZ1	0.557957606715034
CORO7	0.568873473779037
CORT	0.635646090463404
COX14	0.796045809918298
COX16	0.608965413602556
COX17	0.632811438115991
COX19	0.574663497254792
COX4I1	0.818924478859608
COX5A	0.682100923675532
COX5B	0.784581377208233
COX6A1	0.753601078689463
COX6B1	0.779031684214388
COX6C	0.792355540926854
COX7A2	0.760236331553578
COX7A2L	0.473945670358605
COX7B	0.741509035295463
COX7C	0.69775362079441
COX8A	0.67422984714819
CPEB2	-0.624542938995739
CPEB4	-0.734680029732284
CRIM1	-0.589152815165279
CRIPT	0.550171168826563
CSNK1A1	-0.751519760997841
CSNK1G2	0.367042424036962
CSNK2B	0.708463964183692
CTU1	0.699481127824858
CTU2	0.559905240481468
CTXN1	0.518309852806423
CUEDC2	0.73803102803547
CUTA	0.755808140347911
CYC1	0.592518009634897
CYHR1	0.685709852186733
CYP26B1	-0.516551076018047
DAAM1	-0.528450047928048
DAD1	0.459760865493127
DALRD3	0.298297014626651
DAZAP1	0.637340287838261
DCAF5	-0.548569453748075
DCTN1	-0.474981347957087
DCXR	0.730530136678584
DDA1	0.437751087849363
DDIT3	0.590025584225883
DDRGK1	0.580309076207424
DDT	0.718701573867547
DDX49	0.72284216523323
DECR2	0.604635981796601
DGCR6L	0.665910118275059
DGUOK	0.753321342816273
DHPS	0.705059472203239
DHRS4	0.442311232984296
DHRS4L2	0.513197058206653
DHRS7B	0.439588354294664
DMAP1	0.702830352289523
DNAJC17	0.750230949065593
DNAJC30	0.514851415955055
DNAJC4	0.543321172603744
DNPH1	0.711249491227538
DOHH	0.604518516482684
DPCD	0.722662282273768
DPH5	0.552692321595278
DPM3	0.762512784927192
DPP7	0.626904284702173
DPY30	0.679271986321933
DRG1	0.556012936277959
DSE	-0.557154944810369
DST	-0.451887506422797
DUS1L	0.636408705733775
DUS3L	0.579727598705729
DXO	0.587651930131781
DYNLRB1	0.613682525245175
DYNLT1	0.597734620073704
DYRK4	0.542980955528557
E4F1	0.613086666579851
EBNA1BP2	0.494083167123608
EBP	0.58994016436885
EBPL	0.457084207425774
ECH1	0.535896006301062
ECHS1	0.685549136659622
ECI1	0.752168238503851
ECSIT	0.661557211428095
EEF1B2	0.54203612219078
EEF1D	0.552205070997094
EEF1E1	0.620355550421038
EEF1G	0.622315914641151
EGLN2	0.742964113955694
EIF1	0.63935264472718
EIF2B3	0.600779990812704
EIF2B4	0.537991895069927
EIF3D	0.476502447518741
EIF3E	0.246162849022357
EIF3F	0.583934136984998
EIF3G	0.734845386939417
EIF3H	0.410402985904334
EIF3I	0.474952077973308
EIF3K	0.785301750774937
EIF3M	0.43619011577037
EIF4EBP1	0.467922310983483
ELK3	-0.623518061085505
ELL2	-0.562068898168896
ELOF1	0.684777288815853
ELP5	0.666346025636401
ELP6	0.676695475619215
EMC3	0.400963915016793
EMC8	0.504356017765357
EMC9	0.7383261555198
EMD	0.552873522263736
EMG1	0.676619356321125
ENAH	-0.606886434833712
ENDOV	0.545606739901122
ENKD1	0.656353627845152
ENSA	0.521992220079348
ENTPD7	-0.671811019959784
ENY2	0.663980108431055
EPAS1	-0.597674014581192
ERCC1	0.501708780304916
ERGIC3	0.515716603639099
ERI3	0.650928251608857
ERP29	0.675446028771509
ETFB	0.52401795607591
ETV2	0.674317987575553
EXOC6B	-0.671713844689228
EXOSC1	0.618482132555339
EXOSC4	0.707179051756987
EXOSC5	0.756464457272371
EXOSC7	0.705952366793422
F12	0.495122475316407
FAHD2B	0.543864831865117
FAM104B	0.620125536058932
FAM126A	-0.524582280950904
FAM136A	0.47896218316566
FAM166A	0.561429470355248
FAM207A	0.694070944650328
FAM209B	0.542924079575125
FAM229A	0.589378040741674
FAM32A	0.597113781868739
FAM50A	0.645979196525916
FAM83B	-0.725386904481407
FAM98C	0.644342556137353
FASTK	0.6510046544446
FAT1	-0.559654003912492
FAU	0.742539750811471
FBF1	0.664312289667114
FBL	0.772903342209751
FBXL15	0.742261421295868
FBXL6	0.510052847417112
FBXW9	0.64325536453156
FDXR	0.522467412080254
FERMT1	-0.505520072578782
FIBP	0.567192637133146
FIS1	0.630499462432543
FKBP8	0.548256320226684
FKBPL	0.535034134874767
FLAD1	0.568314192694578
FLNA	-0.442859988870241
FLNB	-0.565620531462801
FLYWCH2	0.665074385850377
FMN1	-0.451849033224036
FNIP2	-0.650347774897589
FRA10AC1	0.617285499282201
FRG1	0.545325472657331
FRMD6	-0.610844860886766
FUOM	0.489702838012717
FZR1	0.331320448789579
GAB1	-0.642972444991426
GADD45GIP1	0.787798897590054
GAR1	0.567129452245483
GCAT	0.613386290298604
GEMIN6	0.659339882594273
GEMIN7	0.699848431427124
GFER	0.795039340103884
GGCT	0.596647559803011
GLI3	-0.491981346489566
GLI4	0.647474043090967
GLRX2	0.585358283847305
GNA11	0.196583321431888
GNAI1	-0.530490879341774
GNG12	-0.630986598134201
GNL1	0.538312955417966
GOLGA2	-0.511351316667237
GPAA1	0.529156812264122
GPANK1	0.607240813179345
GPR89A	0.584452260173722
GPR89B	0.570329393596765
GPS1	0.61910655742575
GPX1	0.635359481900544
GPX4	0.666446278765102
GSTZ1	0.497442318674431
GTF2A2	0.547495263354125
GTF2F1	0.340019429629802
GTF2H5	0.574318382634558
GTF3A	0.585657865967415
HAGHL	0.633701818588839
HAUS7	0.758742191751687
HDAC10	0.688316033274154
HDDC2	0.557933789009227
HDDC3	0.622543523936054
HEMK1	0.563187959508116
HERC3	-0.705868374334741
HES4	0.598069438573355
HIF1A	-0.644207268584247
HIGD2A	0.700127705132578
HINT1	0.566201971389892
HINT2	0.538080577230657
HMBS	0.521233002928112
HMG20B	0.654868279912431
HMGN3	0.619133051223718
HOMER1	-0.566310371842897
HSBP1	0.440159851708937
HSCB	0.702495172831739
HSD17B10	0.725219195385543
HSPBP1	0.78399859877233
HTT	-0.449867831313703
IDH3B	0.531366088891305
IDH3G	0.52034805104851
IFI27L1	0.635058679491992
IFNLR1	-0.459610668681043
IFT27	0.550350230769631
IFT43	0.759044469819895
IGBP1	0.410320845992293
IL13RA1	-0.514496682710721
IL1RAP	-0.522539743233619
ILKAP	0.723801186284698
ILVBL	0.507366202619154
IMMP1L	0.642741999961596
IMP3	0.626700320479288
IMP4	0.622155562159398
IMPDH2	0.519960903621414
INAFM1	0.646452286724015
INO80B	0.676504001553468
INO80E	0.704346034641514
IPO4	0.533359414773289
IPPK	-0.620962576640848
IRF3	0.700244977475022
IRS1	-0.545033005854847
ISOC2	0.739105502278008
ISY1	0.687332268560024
ITGA6	-0.524473916507255
ITGB1	-0.659158148780029
ITPR2	-0.638199804752747
ITPRIP	-0.532763719914085
JAG1	-0.477206895178583
JAGN1	0.530985485963417
JAK1	-0.696213100773728
JMJD4	0.6796693284307
JMJD6	0.54307805730067
JTB	0.768795265099404
JUND	0.495538915563437
KANK1	-0.582585907995627
KCTD10	-0.586408542147654
KDM5B	-0.573201568553207
KIF13A	-0.599105630857452
KIF16B	-0.576523831491715
KIF9	0.628780515073981
KLF10	-0.593798808504345
KLF16	0.533294966051759
KLF7	-0.594027201496266
KLHDC3	0.609697019612693
KLHDC4	0.681236168644951
KPTN	0.546848458951904
KRTCAP2	0.823798483350224
KTN1	-0.446659526763529
KXD1	0.572089071342621
LAGE3	0.738523808996187
LAMTOR2	0.809866445223417
LAMTOR4	0.80125483111972
LAMTOR5	0.683420766194828
LBX2	0.53593450707603
LENG1	0.71708764500989
LEPROT	-0.548213828018189
LIG4	-0.530100617089196
LIMA1	-0.605679773529722
LIMK2	-0.472718571035474
LIN7B	0.618700838006279
LMAN2	0.563688081221675
LONP1	0.563693094696289
LPAR2	0.585988374824251
LRP10	-0.505243288312794
LRRC45	0.69948771341007
LRRFIP1	-0.583637239526937
LSM10	0.709967030760568
LSM2	0.754868997292751
LSM3	0.689799290820724
LSM4	0.82737556670007
LSM5	0.726437887629094
LSM7	0.886102320532133
LSM8	0.67016215124791
LUC7L	0.63035907493292
LUZP1	-0.696947768418598
LYRM4	0.664426286573741
LYST	-0.64620336112693
MACF1	-0.769571394003172
MACROD1	0.62282746700411
MAD2L2	0.625228553448975
MAF1	0.554759039237236
MALSU1	0.715966143544379
MAN2A1	-0.59035242631079
MAP2K2	0.685607724981819
MAP2K7	0.346273617411895
MAPK6	-0.648387339490903
MBD3	0.716191622365154
MBLAC1	0.574143076794056
MBNL2	-0.59484736857499
MCAT	0.770108626817988
MCOLN1	0.36104796182538
MCTS1	0.585855228994614
MDH2	0.518017652774611
MEA1	0.649248882083342
MECR	0.602083639346631
MED11	0.491156256443907
MED16	0.408556708869519
MED7	0.493135264351686
MESP1	0.556421209917475
METRN	0.489437921509877
METTL1	0.636418809989814
METTL5	0.597834690313514
MFSD2B	0.542285714339598
MICU2	-0.00604046733590674
MIEN1	0.60751038001475
MIER2	0.321558710619617
MIF	0.624495059961122
MIIP	0.72838728235372
MLST8	0.651402161877108
MMAB	0.708456802948019
MN1	-0.51352138520221
MORN2	0.634458061801581
MPG	0.524232585719053
MPND	0.655091558774048
MPST	0.57254406007232
MPV17L2	0.510983500285469
MRM1	0.567799339811133
MRPL1	0.521787890746671
MRPL11	0.731377789692666
MRPL12	0.785257557141326
MRPL13	0.560386400256165
MRPL14	0.715738671415695
MRPL17	0.630240527573362
MRPL2	0.708656231396274
MRPL20	0.737790853605487
MRPL22	0.626213525479413
MRPL23	0.708234509207031
MRPL24	0.810719286778317
MRPL27	0.790081375612215
MRPL28	0.721847310491687
MRPL33	0.649420578041381
MRPL34	0.688992225873354
MRPL4	0.686128092218703
MRPL40	0.666366440030091
MRPL43	0.586814115891253
MRPL46	0.690403473319899
MRPL51	0.759322859392909
MRPL52	0.765083420889033
MRPL53	0.698212805739408
MRPL54	0.787684429912536
MRPL55	0.868467087195102
MRPL57	0.662095094370253
MRPS11	0.67712806424132
MRPS12	0.752931456520804
MRPS14	0.645869944864955
MRPS15	0.70136934468755
MRPS18C	0.543780600001838
MRPS21	0.748642339373206
MRPS24	0.600091030781789
MRPS25	0.739033441550667
MRPS26	0.755287088860245
MRPS33	0.642675310372187
MRPS34	0.756800452618558
MRPS5	0.66162842909398
MRPS7	0.664480924326774
MRTO4	0.58531972225749
MSN	-0.633086958765524
MTCH2	0.246201828831588
MTFP1	0.627747846722616
MTIF3	0.547637958195382
MVB12A	0.708992151341854
MYDGF	0.65688672667198
MYH9	-0.671309329500541
MYL5	0.678286355267337
MYL6B	0.663592257721767
MYO18A	-0.717991916483486
MYO1B	-0.521761100691155
MYO1C	-0.481837123283198
MYO1D	-0.55156736973407
MYO1E	-0.66318682064359
MYO5A	-0.684415354410746
MYOF	-0.683499191816195
MZT2A	0.786195390752112
MZT2B	0.806374509056299
N4BP1	-0.607769985989095
NAA10	0.759348129566934
NAA38	0.835812834500323
NAA60	0.512949058158983
NACA	0.598865465205769
NANOS3	0.54496521781944
NARF	0.67322986601435
NAT14	0.630646734338765
NAT9	0.624877076324167
NAV1	-0.49427698237869
NCKAP5	-0.535124529184431
NCLN	0.393902408437198
NDST1	-0.691532290701582
NDUFA1	0.77453817148881
NDUFA10	0.533906732471785
NDUFA11	0.850277250202004
NDUFA12	0.53261788007552
NDUFA13	0.853917410192576
NDUFA2	0.803608633587234
NDUFA3	0.753548295393369
NDUFA4	0.658162084501144
NDUFA6	0.710456539131835
NDUFA7	0.828457690206693
NDUFA9	0.684915480394071
NDUFAB1	0.814647832033059
NDUFAF2	0.617627504960751
NDUFAF4	0.655464809200265
NDUFAF5	0.597197072315662
NDUFB1	0.773201356643296
NDUFB10	0.797462174973486
NDUFB11	0.810428879953638
NDUFB2	0.730845267028194
NDUFB3	0.580423801802971
NDUFB6	0.574099433643602
NDUFB7	0.869908874197638
NDUFB8	0.750124058149224
NDUFB9	0.728817687218705
NDUFC1	0.53893674601297
NDUFC2	0.662610697475292
NDUFS3	0.78982859845591
NDUFS4	0.602378708222795
NDUFS5	0.727230993321824
NDUFS7	0.721847477131737
NDUFS8	0.725717038452569
NDUFV1	0.65800071170311
NDUFV2	0.696612540387857
NDUFV3	0.566998330898846
NEDD4	-0.633277456304846
NEDD8	0.588366845689928
NEK7	-0.570622343165641
NELFE	0.699742266725304
NENF	0.769234381112236
NFE2L1	-0.387856934340153
NFKBIB	0.603894961390582
NFKBIL1	0.722645443399669
NHP2	0.647950576192144
NIPAL1	-0.600981633580747
NIT2	0.557833576092024
NME1	0.778566670306963
NME2	0.511037071952965
NME3	0.606664703448001
NMRAL1	0.655079418549463
NOC4L	0.664327526656986
NOL12	0.74363516183592
NOL7	0.589505876159653
NOP10	0.557055224217861
NOP16	0.550461295699019
NPEPL1	0.642745395933386
NPM3	0.598726723323985
NPRL2	0.710325277609084
NR2F6	0.583599878668443
NRIP1	-0.707188884996156
NSA2	0.325813660300337
NSMCE1	0.767236325186637
NSMCE2	0.511347477363436
NSUN5	0.676133799283126
NT5C	0.722011800265904
NT5C3B	0.531887812743409
NTHL1	0.828641031398011
NTPCR	0.554079361725343
NUBP2	0.71687846849465
NUDC	0.729190520352101
NUDT1	0.797306083903526
NUDT14	0.647908319999242
NUDT16L1	0.638783652783536
NUDT2	0.583848322679502
NUDT8	0.553817360752558
NXT1	0.698913668752412
OAZ1	0.697380065327201
OCEL1	0.5723751406467
OGDH	-0.561468221476468
OST4	0.506906677348441
OXLD1	0.768109764371944
OXSM	0.408691408359907
P2RY11	0.57839623182934
PABPC1	-0.0776201762559041
PABPN1	0.636618424620608
PAF1	0.516754376095806
PAFAH1B3	0.767200280848536
PAK6	-0.477504458948827
PAM16	0.789338108205339
PANO1	0.511143572591807
PANX1	-0.540503261020584
PARK7	0.690307535325121
PCDHGC3	-0.731312292726604
PCED1A	0.573963531429711
PCGF1	0.586834302797237
PCYT2	0.512026373591062
PDCD2L	0.615830426033687
PDCD5	0.722735648430754
PDCL3	0.6038259258596
PDLIM5	-0.650606810018915
PDRG1	0.687381871810657
PEMT	0.645155329794507
PES1	0.55942308270777
PET100	0.862013355440276
PEX11G	0.609144655237773
PEX16	0.589950385284773
PFDN2	0.668068158140543
PFDN4	0.655378825113212
PFDN5	0.839511334639388
PFDN6	0.713643864795722
PGLS	0.692817085241782
PGP	0.782551018911331
PHB	0.595355864105006
PHKG2	0.77716642959574
PIAS4	0.397655711203353
PICALM	-0.5464975174599
PICK1	0.593483943657282
PIGBOS1	0.630983765965868
PIGQ	0.589081745635165
PIH1D1	0.764961208194415
PIK3R2	0.724095653901021
PIN1	0.774650245836304
PIN4	0.722490685087504
PINK1	-0.531499339582321
PINX1	0.619249521364076
PLEC	-0.499011319765543
PLEKHJ1	0.809104801997156
PMF1	0.784278120689709
PMF1-BGLAP	0.591032337769354
PMM1	0.5912275883461
PNKP	0.609745812579869
POLD2	0.572738309871373
POLE4	0.66093156896084
POLL	0.631140205842331
POLR1C	0.632884426134392
POLR1D	0.380811399120695
POLR2E	0.607986657746314
POLR2G	0.674628232682047
POLR2H	0.736686478370122
POLR2I	0.82571103272769
POLR2J	0.745855528669556
POLR2K	0.501402945750501
POLRMT	0.609563715993525
POP4	0.563571982812263
POP5	0.751969824440083
POP7	0.681526008218171
PPA2	0.517732039062088
PPAN	0.74907314337352
PPCDC	0.734161008563183
PPFIBP1	-0.573199141957318
PPIA	0.537947536066275
PPIE	0.65893370247468
PPIH	0.741409400882708
PPOX	0.685798351885176
PPP1R12C	0.513506623485938
PPP1R16A	0.685352354172633
PPP1R35	0.697710698942692
PPP1R7	0.578577477423627
PPP1R9B	-0.40557645916494
PPP2R3A	-0.531117032163737
PPP2R3B	0.611527590747669
PPP4C	0.57848324252096
PQBP1	0.78262076522558
PRADC1	0.628966530163255
PRDM1	-0.602805207625477
PRDX4	0.521775977520755
PRDX6	0.540892029067961
PRKRIP1	0.646230901921895
PRMT1	0.625998664844842
PRMT7	0.621915722315819
PRPF31	0.751424644986088
PRR13	0.54155786346066
PRR22	0.640616702419775
PRR5	0.583015299647585
PRR7	0.625242266954736
PSENEN	0.488852406384331
PSMA2	0.718271658125127
PSMA4	0.619226688452005
PSMA7	0.564293453440982
PSMB1	0.66220761638023
PSMB3	0.809870651456021
PSMB4	0.786107174992966
PSMB5	0.406726703361911
PSMB6	0.638125676214508
PSMC3	0.558771120273966
PSMC5	0.690276375579495
PSMD4	0.790087250968949
PSMD8	0.473487353267744
PSMD9	0.567037022784255
PSMG3	0.796380546335305
PSMG4	0.707859679870788
PSPN	0.510853664295132
PTDSS2	0.430881359074253
PTGFRN	-0.514055477653117
PTMS	0.535879795340036
PTOV1	0.760576524080227
PTPMT1	0.458709270297857
PTPN12	-0.504209907620329
PTPN21	-0.58257694298845
PTPRE	-0.569156821838554
PTRH2	0.689896592699553
PTRHD1	0.699872135789296
PUS1	0.621342237798595
PYURF	0.589842199388738
QPCTL	0.659224256833105
QTRT1	0.773922182763126
R3HDM4	0.300535090456133
RAB11B	0.441810397315172
RAB13	0.595811725986625
RAB22A	-0.464041774277729
RAB34	0.603686618331169
RAB4B	0.602270713680353
RABEP2	0.536472852162615
RANBP3	0.427306835054741
RANGRF	0.708696715720131
RASL10A	0.560902524188098
RASSF7	0.583219001411734
RBM42	0.638613552542393
RBM8A	0.699817159635947
RBMX2	0.637482968206665
RCOR1	-0.581596145670596
REEP3	-0.547046508291079
REM2	0.565080128744704
RFNG	0.699674392170101
RFXANK	0.827252566288172
RHBDD3	0.60978887883948
RHBDF2	-0.410038498040774
RHOT2	0.594055889232734
RNASEH2C	0.745602743186807
RNASEK-C17orf49	0.587517340066843
RNF11	-0.659179783751035
RNF113A	0.653952603446905
RNF126	0.47218240862738
RNF181	0.7755710931783
RNF25	0.636020628385594
ROM1	0.523986482650401
ROMO1	0.744701056759727
RP9	0.716179334826011
RPF2	0.506400559776889
RPL10	0.610127425030102
RPL10A	0.689934038232239
RPL11	0.722084256666997
RPL12	0.649387340785544
RPL13	0.696881620630887
RPL13A	0.701913726552065
RPL14	0.64607613858776
RPL15	0.481841944139295
RPL17	0.46941443403895
RPL18	0.778456640442922
RPL18A	0.728343874008847
RPL19	0.717189002045874
RPL21	0.667250552133166
RPL22	0.681127469926154
RPL22L1	0.47507747932121
RPL23	0.709254635960332
RPL23A	0.758606027080112
RPL24	0.758361248793716
RPL26	0.66830559039321
RPL26L1	0.657823254015492
RPL27	0.703232737568128
RPL27A	0.705714086561276
RPL28	0.706218042358274
RPL29	0.60622166574101
RPL3	0.624644639801305
RPL30	0.686261540424719
RPL31	0.712362490567358
RPL32	0.714994869942899
RPL34	0.757205565776034
RPL35	0.713313756010153
RPL35A	0.726349932661724
RPL36	0.790375509471742
RPL36A	0.80174658088586
RPL36A-HNRNPH2	0.562888590655266
RPL36AL	0.580024435151495
RPL37	0.679446274535661
RPL37A	0.758269146291187
RPL38	0.781010383214991
RPL39	0.715927299956513
RPL4	0.536485238788355
RPL41	0.695336237029019
RPL5	0.61078249531456
RPL6	0.652870829636676
RPL7	0.643343353659557
RPL7A	0.629125967470661
RPL8	0.646005851177317
RPL9	0.688804308458973
RPLP0	0.587309155533737
RPLP1	0.71783763309625
RPLP2	0.745763278467281
RPP21	0.74450247730493
RPP25L	0.597990361704242
RPS10	0.750877758522759
RPS11	0.739242681676106
RPS12	0.654934039042472
RPS13	0.615881002157492
RPS14	0.677639859149126
RPS15	0.796614473835099
RPS15A	0.740363305348386
RPS16	0.71324116336833
RPS17	0.700603549187073
RPS18	0.569393737577955
RPS19	0.835160012005261
RPS19BP1	0.815351997143447
RPS2	0.605498382071138
RPS20	0.769118317728851
RPS21	0.802286235349544
RPS23	0.566342290460684
RPS24	0.726716176544165
RPS25	0.539068036720733
RPS26	0.662154680830629
RPS27	0.705234076514374
RPS27A	0.786678627283294
RPS27L	0.56253716525842
RPS28	0.793744040096521
RPS29	0.713505451034655
RPS3	0.523612365531007
RPS3A	0.664002844962208
RPS4X	0.562672692345492
RPS5	0.682092089341752
RPS6	0.50772474040972
RPS7	0.668149687736928
RPS8	0.724998819378271
RPS9	0.822285655389649
RPSA	0.647055018199802
RPUSD1	0.580338533143322
RPUSD3	0.525932440688941
RRP1	0.684445431964415
RRP7A	0.584668299133484
RRP8	0.522840024292142
RRP9	0.590354343384942
RSL1D1	0.369968763972775
RSL24D1	0.49163776011005
RTN4IP1	0.57123613868101
RUVBL2	0.702378295313839
RWDD1	0.649443230529908
S100A13	0.698784068742645
SAC3D1	0.786932671570871
SAP18	0.435685810191247
SAP30BP	0.550146377146475
SARNP	0.761656921683363
SARS2	0.635223896999245
SAT2	0.667231095786197
SCAMP3	0.585740346201799
SCAND1	0.699703310993063
SCNM1	0.770589520761701
SCRN2	0.614429837065491
SCX	0.572292057846087
SDF2	0.599070574970248
SDF2L1	0.568615899894466
SDHAF1	0.817542501718772
SDHAF2	0.741050558603161
SEC11A	0.418135923742155
SEC23A	-0.596553192146226
SEC24A	-0.720158764876239
SEC24C	-0.789205437891704
SEMA3C	-0.522863593197278
SENP3	0.568301358790721
SERF2	0.713799911414093
SERGEF	0.676202106955046
SERINC3	-0.529855391312649
SF3A2	0.477933579824596
SF3B5	0.789182359863498
SF3B6	0.663732653842485
SFXN4	0.697581722387201
SGMS2	-0.59671380989565
SGSM3	0.506316785200281
SGTA	0.562548568869531
SH3D19	-0.650914086433701
SH3PXD2A	-0.597424365480274
SHC1	-0.504756717056725
SIK3	-0.566369457614925
SIRT6	0.733131500621845
SIVA1	0.751955998542145
SLC22A23	-0.550212379232904
SLC25A1	0.482577907111543
SLC25A10	0.596615498193696
SLC25A11	0.591559062943815
SLC25A26	0.697435542310922
SLC25A3	0.517187454145884
SLC25A6	0.406354838799111
SLC27A5	0.625726530690648
SLC30A4	-0.598130347174918
SLC31A2	-0.557856673202672
SLC35C2	0.472201407087945
SLC35D1	-0.613566053881335
SLC38A2	-0.557495618212045
SLC39A3	0.631872903728814
SLC39A4	0.541832271036477
SLC7A1	-0.594299077023889
SLIRP	0.736924249496352
SLK	-0.590628431534862
SMDT1	0.692262736308833
SMIM12	0.470738190512598
SMIM4	0.780117852883672
SMIM7	0.714327685447665
SMUG1	0.658399145868608
SNAPC2	0.471367011219431
SNF8	0.791410158859717
SNRNP25	0.73828738514662
SNRNP35	0.64593098495819
SNRNP70	0.761213307826405
SNRPB	0.684244914013832
SNRPB2	0.540848144113491
SNRPC	0.713307971576809
SNRPD1	0.767663394411056
SNRPD2	0.863269214188336
SNRPD3	0.715033276052479
SNRPE	0.822250842200321
SNRPF	0.783245336184864
SNRPG	0.711645801559724
SNX29	-0.642916237614601
SOD1	0.71622248287287
SPAG7	0.602870258285872
SPATA2L	0.479031105535103
SPATA33	0.564702465334158
SPCS1	0.471134688362978
SPPL2B	0.615930878126695
SPR	0.465302528957515
SPRN	0.603474711256535
SPSB2	0.569678685165864
SRP19	0.540230750658724
SS18L2	0.715618056228176
SSBP1	0.520990345661902
SSBP4	0.657940079691759
SSR2	0.665237238071307
SSR4	0.63856773909858
SSU72	0.588681942640524
ST20	0.733378211298294
STAP2	0.473801947550944
STIM1	-0.584577154353449
STK11	0.396963282398453
STK16	0.585583442946228
STOML2	0.424907253194829
STRN3	-0.545462493366526
STUB1	0.534161584278058
STX10	0.661597495164873
STXBP2	0.693765150286061
STXBP5	-0.583415649646399
SUCLG1	0.484495747159715
SUGP1	0.692649490088793
SUMO1	0.562209977157847
SWSAP1	0.524362353156046
SYCE1L	0.685799477757049
SYF2	0.592180613812093
TACO1	0.686177323368831
TAF10	0.670584653789097
TANC2	-0.561757284999557
TAOK3	-0.642501457289056
TARBP2	0.742987662682917
TAZ	0.674270738232879
TBC1D7	0.611089008502856
TBCA	0.594446812670004
TBCB	0.630235909457445
TBL3	0.495212746866936
TCEA2	0.557219395916164
TCTEX1D2	0.533848256507101
TENM2	-0.581733448882662
TEX264	0.660554406982568
TFPT	0.73215518976743
TGFBR3L	0.498732373201125
THAP3	0.751270367784121
THAP4	0.508132500332322
THAP7	0.646702645915743
THG1L	0.398470667097461
THOC6	0.616994677476829
THOC7	0.549686391293876
THOP1	0.631927383559891
THYN1	0.672872529595853
TIMM10	0.756120668086269
TIMM13	0.740764587970793
TIMM17A	0.561370809980431
TIMM17B	0.762966096638191
TIMM44	0.596652871814544
TIMM50	0.702422389545061
TIMM8A	0.564984503526309
TIMM8B	0.570171316130235
TIMM9	0.591905157378046
TLCD1	0.583094105713723
TMA7	0.735491262855509
TMEM101	0.672952117793111
TMEM11	0.540358713465923
TMEM147	0.611285467604054
TMEM160	0.76816238149265
TMEM161A	0.64940536290249
TMEM186	0.664718830422135
TMEM205	0.697908628799232
TMEM219	0.732850499881273
TMEM223	0.570221645126104
TMEM238	0.650534846964681
TMEM256	0.658901965524699
TMEM258	0.748414272942307
TMEM259	0.464797083829998
TMEM42	0.612434642945324
TMEM86B	0.69310187102637
TMEM9	0.555354212141688
TMOD3	-0.661388644540277
TMUB1	0.597552998944491
TNFRSF21	-0.43306166313649
TNKS1BP1	-0.503984415992168
TOMM22	0.636630367396434
TOMM40	0.581328679863117
TOMM7	0.69101325904942
TOP1MT	0.45014079779078
TP53I13	0.614994811807031
TPGS1	0.553086146468715
TPM4	-0.498086242403339
TPRA1	0.601945393910834
TPT1	0.197436049392097
TRABD	0.601554542492946
TRAPPC2L	0.724330029797535
TRAPPC5	0.470072834715753
TRAPPC6A	0.614941043348725
TRIAP1	0.655720849283651
TRIM11	0.524323635252724
TRIM62	-0.441308078070011
TRMT1	0.664492302175168
TRMT112	0.583632635639081
TRMT2A	0.588833985638246
TRMT61A	0.503894181726223
TRMU	0.667382239305403
TRNAU1AP	0.539222675451878
TRPT1	0.561134996014045
TSC22D2	-0.631260553771551
TSEN54	0.707316384794008
TSFM	0.661009375441429
TSPO	0.602379690171135
TSR3	0.6985538106067
TSSC4	0.660961009309412
TSTD1	0.539282971132944
TTC1	0.415945646468672
TUFM	0.646420211293393
TUSC2	0.706822382813358
TUT1	0.694216764860988
TXN2	0.710304077234592
TXNL4A	0.677387677402207
TXNRD2	0.587063911822187
U2AF1L4	0.575952151338896
UBA52	0.791225443416606
UBALD1	0.524986542166669
UBALD2	0.632675636586183
UBE2J2	0.579462607537164
UBE2M	0.725460297035294
UBE2S	0.740946191571475
UBE2V1	-0.534433555426462
UBL5	0.79323199753751
UBL7	0.609494407359853
UBXN1	0.727039093907511
UBXN6	0.553616949463338
UCKL1	0.581870774274679
UCN	0.626401951938346
UFC1	0.544464457346855
UFSP1	0.50468390272469
ULBP3	-0.498822892236508
UNC5B	-0.442714047569339
UQCC2	0.739771524187538
UQCC3	0.785837404017622
UQCR10	0.772196450970314
UQCR11	0.820570688685112
UQCRB	0.745861443350887
UQCRC1	0.66142242304656
UQCRFS1	0.652690599163253
UQCRH	0.752200429247056
UQCRHL	0.58835659881121
UQCRQ	0.768272485845735
UROD	0.662944627255918
UROS	0.555774049680626
USE1	0.776405706501655
USF1	0.665590426737181
UXT	0.801575637582416
VANGL1	-0.509034571326085
VCL	-0.653295306812073
VDR	-0.571956648755602
VEGFB	0.497469270862541
VPS25	0.562156560638849
VPS28	0.653925553309022
VPS29	0.533724724353068
VPS4A	0.542854267707546
VPS72	0.610562408043424
WDR13	0.668746911725532
WDR18	0.650276173174904
WDR24	0.571922454242599
WDR45	0.504822706568222
WDR46	0.606908098939696
WDR74	0.634187686955125
WDR83	0.775400618387634
WDR83OS	0.807116519911392
WDR92	0.677194607962849
WWC2	-0.589487770593619
XAB2	0.690427229282451
YBEY	0.602388739445711
YDJC	0.635665525504115
YIF1B	0.593611824547183
ZBTB48	0.657737343750272
ZBTB8OS	0.722407677862152
ZFYVE19	0.662333369985693
ZFYVE26	-0.533025011008862
ZGLP1	0.695825328897022
ZHX1	-0.55325323181205
ZHX1-C8orf76	0.69468947819887
ZHX3	-0.523430830281266
ZNF205	0.6505497458711
ZNF319	-0.53054309054052
ZNF32	0.608630547382921
ZNF358	0.561483148200036
ZNF414	0.584365008460111
ZNF428	0.681835700333642
ZNF444	0.687723778280477
ZNF511	0.742483302739251
ZNF524	0.68691400514051
ZNF576	0.648424761292206
ZNF579	0.633284525650842
ZNF580	0.735109681671232
ZNF581	0.646154455539274
ZNF593	0.760280552703061
ZNF653	0.637233854704964
ZNF688	0.695426554668346
ZNF692	0.693835058880923
ZNF771	0.67006806599011
ZNF784	0.550031569472111
ZNF787	0.5841514628225
ZNHIT1	0.737147059533908
ZNHIT2	0.635638612604816
ZNRD1	0.750612647955939
ZSWIM7	0.632247915528618
