# Supplementary material for: Identification and validation of a prognostic model based on ferroptosis-associated genes in head and neck squamous cancer
Source: Front Genet. 2022 Dec 1;13:1065546. doi: 10.3389/fgene.2022.1065546 (PMC9751480; doi:10.3389/fgene.2022.1065546)
Supplement: Supplementary file 3 [file DataSheet2.ZIP › gse65858.subtype.txt]

Tag	Cluster
GSM1607684	C2
GSM1607685	C2
GSM1607686	C2
GSM1607687	C2
GSM1607688	C2
GSM1607689	C2
GSM1607690	C2
GSM1607691	C3
GSM1607692	C3
GSM1607693	C1
GSM1607694	C1
GSM1607695	C3
GSM1607696	C1
GSM1607697	C2
GSM1607698	C1
GSM1607699	C3
GSM1607700	C1
GSM1607701	C2
GSM1607702	C2
GSM1607703	C3
GSM1607704	C2
GSM1607705	C3
GSM1607706	C2
GSM1607707	C2
GSM1607708	C2
GSM1607709	C1
GSM1607710	C3
GSM1607711	C2
GSM1607712	C3
GSM1607713	C2
GSM1607714	C1
GSM1607715	C2
GSM1607716	C2
GSM1607717	C3
GSM1607718	C3
GSM1607719	C1
GSM1607720	C1
GSM1607721	C2
GSM1607722	C1
GSM1607723	C3
GSM1607724	C1
GSM1607725	C3
GSM1607726	C2
GSM1607727	C3
GSM1607728	C3
GSM1607729	C1
GSM1607731	C3
GSM1607732	C1
GSM1607733	C1
GSM1607734	C1
GSM1607735	C2
GSM1607736	C3
GSM1607737	C2
GSM1607738	C1
GSM1607739	C2
GSM1607740	C3
GSM1607741	C1
GSM1607742	C3
GSM1607743	C1
GSM1607744	C3
GSM1607745	C2
GSM1607746	C3
GSM1607747	C3
GSM1607748	C2
GSM1607749	C1
GSM1607750	C2
GSM1607751	C1
GSM1607752	C3
GSM1607753	C1
GSM1607754	C3
GSM1607755	C1
GSM1607756	C1
GSM1607757	C1
GSM1607758	C2
GSM1607759	C3
GSM1607760	C3
GSM1607761	C2
GSM1607762	C3
GSM1607763	C3
GSM1607764	C1
GSM1607765	C2
GSM1607766	C3
GSM1607767	C1
GSM1607768	C3
GSM1607769	C3
GSM1607770	C1
GSM1607771	C2
GSM1607772	C2
GSM1607773	C1
GSM1607775	C3
GSM1607776	C1
GSM1607777	C3
GSM1607778	C3
GSM1607779	C2
GSM1607780	C3
GSM1607781	C1
GSM1607782	C1
GSM1607783	C2
GSM1607784	C3
GSM1607785	C3
GSM1607786	C3
GSM1607787	C3
GSM1607788	C3
GSM1607789	C1
GSM1607790	C3
GSM1607791	C2
GSM1607792	C3
GSM1607793	C2
GSM1607794	C2
GSM1607795	C1
GSM1607796	C3
GSM1607797	C3
GSM1607798	C3
GSM1607799	C3
GSM1607800	C2
GSM1607801	C1
GSM1607802	C1
GSM1607803	C3
GSM1607804	C1
GSM1607805	C2
GSM1607806	C2
GSM1607807	C1
GSM1607808	C1
GSM1607809	C3
GSM1607810	C2
GSM1607811	C3
GSM1607812	C3
GSM1607813	C2
GSM1607814	C1
GSM1607815	C3
GSM1607816	C1
GSM1607817	C2
GSM1607818	C2
GSM1607819	C3
GSM1607820	C3
GSM1607821	C3
GSM1607822	C1
GSM1607823	C3
GSM1607824	C2
GSM1607825	C1
GSM1607826	C1
GSM1607827	C2
GSM1607828	C1
GSM1607829	C1
GSM1607830	C3
GSM1607831	C2
GSM1607832	C2
GSM1607833	C3
GSM1607834	C2
GSM1607835	C1
GSM1607836	C3
GSM1607837	C1
GSM1607838	C2
GSM1607839	C3
GSM1607840	C3
GSM1607841	C1
GSM1607842	C3
GSM1607843	C2
GSM1607844	C2
GSM1607845	C2
GSM1607846	C3
GSM1607847	C3
GSM1607848	C3
GSM1607849	C1
GSM1607850	C1
GSM1607851	C3
GSM1607852	C3
GSM1607853	C3
GSM1607854	C1
GSM1607855	C3
GSM1607856	C1
GSM1607857	C1
GSM1607858	C3
GSM1607859	C1
GSM1607860	C3
GSM1607861	C1
GSM1607862	C1
GSM1607863	C3
GSM1607864	C1
GSM1607865	C1
GSM1607866	C3
GSM1607867	C3
GSM1607868	C2
GSM1607869	C1
GSM1607870	C2
GSM1607871	C2
GSM1607872	C1
GSM1607873	C3
GSM1607874	C3
GSM1607875	C3
GSM1607876	C2
GSM1607877	C2
GSM1607878	C2
GSM1607879	C2
GSM1607880	C2
GSM1607881	C3
GSM1607882	C3
GSM1607883	C1
GSM1607884	C3
GSM1607885	C3
GSM1607886	C3
GSM1607887	C2
GSM1607888	C3
GSM1607889	C1
GSM1607890	C1
GSM1607891	C2
GSM1607892	C1
GSM1607893	C2
GSM1607894	C1
GSM1607895	C1
GSM1607896	C1
GSM1607897	C1
GSM1607898	C3
GSM1607899	C2
GSM1607900	C1
GSM1607901	C3
GSM1607902	C2
GSM1607903	C3
GSM1607904	C1
GSM1607905	C2
GSM1607906	C1
GSM1607907	C1
GSM1607908	C3
GSM1607909	C2
GSM1607910	C2
GSM1607911	C3
GSM1607912	C3
GSM1607913	C1
GSM1607914	C2
GSM1607927	C2
GSM1607928	C3
GSM1607929	C2
GSM1607930	C3
GSM1607931	C3
GSM1607932	C1
GSM1607933	C2
GSM1607934	C1
GSM1607935	C1
GSM1607936	C3
GSM1607937	C3
GSM1607938	C3
GSM1607939	C1
GSM1607940	C3
GSM1607941	C2
GSM1607942	C1
GSM1607943	C2
GSM1607944	C2
GSM1607945	C3
GSM1607946	C3
GSM1607947	C2
GSM1607949	C3
GSM1607950	C3
GSM1607951	C2
