# Supplementary material for: Identification and validation of a prognostic model based on ferroptosis-associated genes in head and neck squamous cancer
Source: Front Genet. 2022 Dec 1;13:1065546. doi: 10.3389/fgene.2022.1065546 (PMC9751480; doi:10.3389/fgene.2022.1065546)
Supplement: Supplementary file 3 [file DataSheet2.ZIP › gse65858.t.exp.clini.txt]

Tag	Acc	Desc	Title	Type	Platform	Organism	Source	rows	file	Data_col1	Data_col2	Data_col3	ID	gender	age	smoking	packyears	alcohol	tumor_type	tumor_site	uicc_stage	t_category	n_category	distant_metastasis	treatment	hpv_dna	hpv16_dna_rna	os	os_event	pfs	pfs_event	consensus_cluster	akt1_mutation	apc_mutation	atm_mutation	cdh1_mutation	cdkn2a_mutation	csf1r_mutation	egfr_mutation	erbb2_mutation	erbb4_mutation	fbxw7_mutation	fgfr2_mutation	fgfr3_mutation	flt3_mutation	gna11_mutation	hras_mutation	idh1_mutation	jak3_mutation
GSM1607684	GSM1607684		GW_001 Head and neck squamous cell carcinoma Illumina HT12v4	RNA	GPL10558	Homo sapiens	GW_001 Head and neck squamous cell carcinoma	31330	GSM1607684-tbl-1.txt	1,ID_REF,	2,VALUE,log2-transformed and normalized using RSN	3,Detection Pval,	GW_001	F	59.2772073921971	No	0	1 to 30	Primary	Oropharynx	IVA	T2	N2c	M0	multi	HPV16	DNA+RNA+	1100	FALSE	1100	FALSE	Atypical IR 1	NA	NA	NA	NA	NA	NA	NA	NA	NA	NA	NA	NA	NA	NA	NA	NA	NA
GSM1607685	GSM1607685		GW_003 Head and neck squamous cell carcinoma Illumina HT12v4	RNA	GPL10558	Homo sapiens	GW_003 Head and neck squamous cell carcinoma	31330	GSM1607685-tbl-1.txt	1,ID_REF,	2,VALUE,log2-transformed and normalized using RSN	3,Detection Pval,	GW_003	M	76.2135523613963	No	0	>60	Primary	Oropharynx	IVA	T2	N2b	M0	mono	HPV16	DNA+RNA+	1835	FALSE	1771	TRUE	Atypical IR 1	0	0	0	0	0	0	0	0	0	0	0	0	0	0	0	0	0
GSM1607686	GSM1607686		GW_004 Head and neck squamous cell carcinoma Illumina HT12v4	RNA	GPL10558	Homo sapiens	GW_004 Head and neck squamous cell carcinoma	31330	GSM1607686-tbl-1.txt	1,ID_REF,	2,VALUE,log2-transformed and normalized using RSN	3,Detection Pval,	GW_004	M	64.3915126625599	Yes	14	31 to 60	Primary	Oropharynx	IVA	T2	N2c	M0	mono	HPV16	NA	2393	TRUE	2393	TRUE	Atypical IR 1	0	1	0	0	0	0	0	0	0	0	0	0	0	0	0	0	0
GSM1607687	GSM1607687		GW_005 Head and neck squamous cell carcinoma Illumina HT12v4	RNA	GPL10558	Homo sapiens	GW_005 Head and neck squamous cell carcinoma	31330	GSM1607687-tbl-1.txt	1,ID_REF,	2,VALUE,log2-transformed and normalized using RSN	3,Detection Pval,	GW_005	M	66.9322381930185	No	0	1 to 30	Primary	Oropharynx	IVA	T2	N2a	M0	multi	HPV16	DNA+RNA+	1212	FALSE	1212	FALSE	Atypical IR 1	0	0	0	0	0	0	0	0	0	0	0	0	0	0	0	0	0
GSM1607688	GSM1607688		GW_006 Head and neck squamous cell carcinoma Illumina HT12v4	RNA	GPL10558	Homo sapiens	GW_006 Head and neck squamous cell carcinoma	31330	GSM1607688-tbl-1.txt	1,ID_REF,	2,VALUE,log2-transformed and normalized using RSN	3,Detection Pval,	GW_006	F	79.0718685831622	Yes	2	1 to 30	Primary	Oropharynx	IVB	T4b	N2b	M0	multi	HPV16	DNA+RNA+	987	TRUE	987	TRUE	Atypical IR 1	0	0	0	0	0	0	0	0	0	0	0	0	0	0	0	0	0
GSM1607689	GSM1607689		GW_007 Head and neck squamous cell carcinoma Illumina HT12v4	RNA	GPL10558	Homo sapiens	GW_007 Head and neck squamous cell carcinoma	31330	GSM1607689-tbl-1.txt	1,ID_REF,	2,VALUE,log2-transformed and normalized using RSN	3,Detection Pval,	GW_007	F	46.1327857631759	Yes	32	no	Primary	Oropharynx	IVA	T2	N2c	M0	multi	Other HPV	NA	1939	TRUE	1939	TRUE	Basal 4	0	0	0	0	0	0	0	0	0	0	0	0	0	0	0	0	0
GSM1607690	GSM1607690		GW_008 Head and neck squamous cell carcinoma Illumina HT12v4	RNA	GPL10558	Homo sapiens	GW_008 Head and neck squamous cell carcinoma	31330	GSM1607690-tbl-1.txt	1,ID_REF,	2,VALUE,log2-transformed and normalized using RSN	3,Detection Pval,	GW_008	M	75.2060232717317	Yes	45	1 to 30	Primary	Oropharynx	III	T2	N1	M0	multi	Other HPV	NA	1329	FALSE	1329	FALSE	Atypical IR 1	0	0	0	0	0	0	0	0	0	0	0	0	0	0	0	0	0
GSM1607691	GSM1607691		GW_009 Head and neck squamous cell carcinoma Illumina HT12v4	RNA	GPL10558	Homo sapiens	GW_009 Head and neck squamous cell carcinoma	31330	GSM1607691-tbl-1.txt	1,ID_REF,	2,VALUE,log2-transformed and normalized using RSN	3,Detection Pval,	GW_009	M	56.8980150581793	No	0	1 to 30	Primary	Oropharynx	III	T2	N1	M0	multi	Other HPV	NA	941	FALSE	941	FALSE	Classical 2	0	0	0	0	0	0	0	0	0	0	0	0	0	0	0	0	0
GSM1607692	GSM1607692		GW_010 Head and neck squamous cell carcinoma Illumina HT12v4	RNA	GPL10558	Homo sapiens	GW_010 Head and neck squamous cell carcinoma	31330	GSM1607692-tbl-1.txt	1,ID_REF,	2,VALUE,log2-transformed and normalized using RSN	3,Detection Pval,	GW_010	F	69.0376454483231	Yes	30	no	Primary	Cavum Oris	IVA	T4a	N2b	M0	multi	Negative	DNA-	1234	FALSE	1234	FALSE	Basal 4	0	0	0	0	0	0	0	0	0	0	0	0	0	0	0	0	0
GSM1607693	GSM1607693		GW_011 Head and neck squamous cell carcinoma Illumina HT12v4	RNA	GPL10558	Homo sapiens	GW_011 Head and neck squamous cell carcinoma	31330	GSM1607693-tbl-1.txt	1,ID_REF,	2,VALUE,log2-transformed and normalized using RSN	3,Detection Pval,	GW_011	M	55.8932238193018	Yes	30	>60	Primary	Cavum Oris	II	T2	N0	M0	multi	Negative	DNA-	1024	FALSE	1024	FALSE	Mesenchymal 3	0	0	0	0	0	0	0	0	0	0	0	0	0	0	0	0	0
GSM1607694	GSM1607694		GW_012 Head and neck squamous cell carcinoma Illumina HT12v4	RNA	GPL10558	Homo sapiens	GW_012 Head and neck squamous cell carcinoma	31330	GSM1607694-tbl-1.txt	1,ID_REF,	2,VALUE,log2-transformed and normalized using RSN	3,Detection Pval,	GW_012	M	50.4777549623546	Yes	30	no	Primary	Oropharynx	II	T2	N0	M0	multi	Negative	DNA-	884	FALSE	884	FALSE	Mesenchymal 3	NA	NA	NA	NA	NA	NA	NA	NA	NA	NA	NA	NA	NA	NA	NA	NA	NA
GSM1607695	GSM1607695		GW_013 Head and neck squamous cell carcinoma Illumina HT12v4	RNA	GPL10558	Homo sapiens	GW_013 Head and neck squamous cell carcinoma	31330	GSM1607695-tbl-1.txt	1,ID_REF,	2,VALUE,log2-transformed and normalized using RSN	3,Detection Pval,	GW_013	M	48.8733744010951	Yes	40	1 to 30	Primary	Cavum Oris	II	T2	N0	M0	multi	Negative	DNA-	1022	FALSE	1022	FALSE	Basal 4	0	0	0	0	0	0	0	0	0	0	0	0	0	0	0	0	0
GSM1607696	GSM1607696		GW_014 Head and neck squamous cell carcinoma Illumina HT12v4	RNA	GPL10558	Homo sapiens	GW_014 Head and neck squamous cell carcinoma	31330	GSM1607696-tbl-1.txt	1,ID_REF,	2,VALUE,log2-transformed and normalized using RSN	3,Detection Pval,	GW_014	M	58.7488021902806	Yes	40	1 to 30	Primary	Oropharynx	IVA	T4a	N2c	M0	multi	Negative	DNA-	1073	TRUE	1073	TRUE	Mesenchymal 3	0	0	0	0	0	0	0	0	0	0	0	0	0	0	0	0	0
GSM1607697	GSM1607697		GW_015 Head and neck squamous cell carcinoma Illumina HT12v4	RNA	GPL10558	Homo sapiens	GW_015 Head and neck squamous cell carcinoma	31330	GSM1607697-tbl-1.txt	1,ID_REF,	2,VALUE,log2-transformed and normalized using RSN	3,Detection Pval,	GW_015	M	64.3148528405202	No	0	1 to 30	Primary	Cavum Oris	IVA	T4a	N0	M0	multi	HPV16	DNA+RNA-	1289	FALSE	1289	FALSE	Atypical IR 1	0	0	0	0	0	0	1	0	0	0	0	0	0	0	0	0	0
GSM1607698	GSM1607698		GW_016 Head and neck squamous cell carcinoma Illumina HT12v4	RNA	GPL10558	Homo sapiens	GW_016 Head and neck squamous cell carcinoma	31330	GSM1607698-tbl-1.txt	1,ID_REF,	2,VALUE,log2-transformed and normalized using RSN	3,Detection Pval,	GW_016	F	71.5099247091034	Yes	50	31 to 60	Primary	Cavum Oris	III	T3	N0	M0	multi	Negative	DNA-	1066	TRUE	1066	TRUE	Mesenchymal 3	NA	NA	NA	NA	NA	NA	NA	NA	NA	NA	NA	NA	NA	NA	NA	NA	NA
GSM1607699	GSM1607699		GW_017 Head and neck squamous cell carcinoma Illumina HT12v4	RNA	GPL10558	Homo sapiens	GW_017 Head and neck squamous cell carcinoma	31330	GSM1607699-tbl-1.txt	1,ID_REF,	2,VALUE,log2-transformed and normalized using RSN	3,Detection Pval,	GW_017	F	63.0746064339493	Yes	70	>60	Primary	Oropharynx	IVA	T4a	N1	M0	multi	Negative	DNA-	1038	FALSE	1038	FALSE	Classical 2	NA	NA	NA	NA	NA	NA	NA	NA	NA	NA	NA	NA	NA	NA	NA	NA	NA
GSM1607700	GSM1607700		GW_018 Head and neck squamous cell carcinoma Illumina HT12v4	RNA	GPL10558	Homo sapiens	GW_018 Head and neck squamous cell carcinoma	31330	GSM1607700-tbl-1.txt	1,ID_REF,	2,VALUE,log2-transformed and normalized using RSN	3,Detection Pval,	GW_018	M	54.2669404517454	Yes	40	>60	Primary	Oropharynx	IVA	T3	N2b	M0	multi	Other HPV	NA	574	TRUE	472	TRUE	Mesenchymal 3	0	0	0	0	0	0	0	0	0	0	0	0	0	0	0	0	0
GSM1607701	GSM1607701		GW_020 Head and neck squamous cell carcinoma Illumina HT12v4	RNA	GPL10558	Homo sapiens	GW_020 Head and neck squamous cell carcinoma	31330	GSM1607701-tbl-1.txt	1,ID_REF,	2,VALUE,log2-transformed and normalized using RSN	3,Detection Pval,	GW_020	M	63.8521560574949	Yes	30	1 to 30	Primary	Oropharynx	IVC	T4a	N3	M1	multi	HPV16	NA	2240	TRUE	2240	TRUE	Atypical IR 1	0	0	0	0	0	0	0	0	0	0	0	0	0	0	0	0	0
GSM1607702	GSM1607702		GW_021 Head and neck squamous cell carcinoma Illumina HT12v4	RNA	GPL10558	Homo sapiens	GW_021 Head and neck squamous cell carcinoma	31330	GSM1607702-tbl-1.txt	1,ID_REF,	2,VALUE,log2-transformed and normalized using RSN	3,Detection Pval,	GW_021	M	59.2306639288159	Yes	20	1 to 30	Primary	Oropharynx	II	T2	N0	M0	multi	HPV16	DNA+RNA+	1786	FALSE	1786	FALSE	Atypical IR 1	NA	NA	NA	NA	NA	NA	NA	NA	NA	NA	NA	NA	NA	NA	NA	NA	NA
GSM1607703	GSM1607703		GW_022 Head and neck squamous cell carcinoma Illumina HT12v4	RNA	GPL10558	Homo sapiens	GW_022 Head and neck squamous cell carcinoma	31330	GSM1607703-tbl-1.txt	1,ID_REF,	2,VALUE,log2-transformed and normalized using RSN	3,Detection Pval,	GW_022	M	68.4435318275154	Yes	50	1 to 30	Primary	Oropharynx	IVA	T2	N2a	M0	mono	Other HPV	NA	1822	FALSE	1822	FALSE	Basal 4	NA	NA	NA	NA	NA	NA	NA	NA	NA	NA	NA	NA	NA	NA	NA	NA	NA
GSM1607704	GSM1607704		GW_023 Head and neck squamous cell carcinoma Illumina HT12v4	RNA	GPL10558	Homo sapiens	GW_023 Head and neck squamous cell carcinoma	31330	GSM1607704-tbl-1.txt	1,ID_REF,	2,VALUE,log2-transformed and normalized using RSN	3,Detection Pval,	GW_023	F	69.8754277891855	Yes	12	no	Primary	Oropharynx	IVA	T3	N2b	M0	multi	HPV16	NA	595	TRUE	354	TRUE	Atypical IR 1	NA	NA	NA	NA	NA	NA	NA	NA	NA	NA	NA	NA	NA	NA	NA	NA	NA
GSM1607705	GSM1607705		GW_025 Head and neck squamous cell carcinoma Illumina HT12v4	RNA	GPL10558	Homo sapiens	GW_025 Head and neck squamous cell carcinoma	31330	GSM1607705-tbl-1.txt	1,ID_REF,	2,VALUE,log2-transformed and normalized using RSN	3,Detection Pval,	GW_025	M	53.6892539356605	Yes	30	>60	Primary	Oropharynx	IVB	T3	N3	M0	multi	HPV16	DNA+RNA-	1003	FALSE	1003	FALSE	Classical 2	0	0	0	0	0	0	0	0	0	0	0	0	0	0	0	0	0
GSM1607706	GSM1607706		GW_026 Head and neck squamous cell carcinoma Illumina HT12v4	RNA	GPL10558	Homo sapiens	GW_026 Head and neck squamous cell carcinoma	31330	GSM1607706-tbl-1.txt	1,ID_REF,	2,VALUE,log2-transformed and normalized using RSN	3,Detection Pval,	GW_026	M	51.5373032169747	Yes	10	1 to 30	Primary	Oropharynx	III	T2	N1	M0	multi	HPV16	DNA+RNA+	1058	FALSE	1058	FALSE	Atypical IR 1	0	0	0	0	0	0	0	0	0	0	0	0	0	0	0	0	0
GSM1607707	GSM1607707		GW_027 Head and neck squamous cell carcinoma Illumina HT12v4	RNA	GPL10558	Homo sapiens	GW_027 Head and neck squamous cell carcinoma	31330	GSM1607707-tbl-1.txt	1,ID_REF,	2,VALUE,log2-transformed and normalized using RSN	3,Detection Pval,	GW_027	M	56.7173169062286	Yes	40	31 to 60	Primary	Cavum Oris	IVA	T4a	N2b	M0	multi	HPV16	DNA+RNA+	1149	FALSE	701	TRUE	Atypical IR 1	0	0	0	0	0	0	0	0	0	0	0	0	0	0	0	0	0
GSM1607708	GSM1607708		GW_028 Head and neck squamous cell carcinoma Illumina HT12v4	RNA	GPL10558	Homo sapiens	GW_028 Head and neck squamous cell carcinoma	31330	GSM1607708-tbl-1.txt	1,ID_REF,	2,VALUE,log2-transformed and normalized using RSN	3,Detection Pval,	GW_028	M	73.9876796714579	No	0	1 to 30	Primary	Oropharynx	IVA	T3	N2b	M0	multi	HPV16	DNA+RNA+	1249	FALSE	1249	FALSE	Mesenchymal 3	0	0	0	0	0	0	0	0	0	0	0	0	0	0	0	0	0
GSM1607709	GSM1607709		GW_029 Head and neck squamous cell carcinoma Illumina HT12v4	RNA	GPL10558	Homo sapiens	GW_029 Head and neck squamous cell carcinoma	31330	GSM1607709-tbl-1.txt	1,ID_REF,	2,VALUE,log2-transformed and normalized using RSN	3,Detection Pval,	GW_029	M	63.7262149212868	No	0	1 to 30	Primary	Cavum Oris	IVA	T4a	N2b	M0	multi	HPV16	DNA+RNA-	1435	FALSE	1435	FALSE	Mesenchymal 3	0	1	0	0	0	0	0	0	0	0	0	0	0	0	0	0	0
GSM1607710	GSM1607710		GW_030 Head and neck squamous cell carcinoma Illumina HT12v4	RNA	GPL10558	Homo sapiens	GW_030 Head and neck squamous cell carcinoma	31330	GSM1607710-tbl-1.txt	1,ID_REF,	2,VALUE,log2-transformed and normalized using RSN	3,Detection Pval,	GW_030	M	66.0835044490075	Yes	60	31 to 60	Primary	Oropharynx	III	T2	N1	M0	multi	HPV16	DNA+RNA+	1254	FALSE	1254	FALSE	Mesenchymal 3	0	0	0	0	1	1	0	0	0	0	0	0	0	0	0	0	0
GSM1607711	GSM1607711		GW_031 Head and neck squamous cell carcinoma Illumina HT12v4	RNA	GPL10558	Homo sapiens	GW_031 Head and neck squamous cell carcinoma	31330	GSM1607711-tbl-1.txt	1,ID_REF,	2,VALUE,log2-transformed and normalized using RSN	3,Detection Pval,	GW_031	F	56.5229295003422	Yes	2	1 to 30	Primary	Oropharynx	IVA	T3	N2c	M0	multi	HPV16	DNA+RNA+	1064	FALSE	1064	FALSE	Atypical IR 1	NA	NA	NA	NA	NA	NA	NA	NA	NA	NA	NA	NA	NA	NA	NA	NA	NA
GSM1607712	GSM1607712		GW_032 Head and neck squamous cell carcinoma Illumina HT12v4	RNA	GPL10558	Homo sapiens	GW_032 Head and neck squamous cell carcinoma	31330	GSM1607712-tbl-1.txt	1,ID_REF,	2,VALUE,log2-transformed and normalized using RSN	3,Detection Pval,	GW_032	M	45.7960301163587	No	0	1 to 30	Primary	Oropharynx	IVA	T1	N2b	M0	multi	HPV16	DNA+RNA-	1724	TRUE	434	TRUE	Basal 4	0	0	0	0	0	0	0	0	0	0	0	0	0	0	0	0	0
GSM1607713	GSM1607713		GW_033 Head and neck squamous cell carcinoma Illumina HT12v4	RNA	GPL10558	Homo sapiens	GW_033 Head and neck squamous cell carcinoma	31330	GSM1607713-tbl-1.txt	1,ID_REF,	2,VALUE,log2-transformed and normalized using RSN	3,Detection Pval,	GW_033	M	56.6543463381246	Yes	35	>60	Primary	Oropharynx	III	T1	N1	M0	multi	HPV16	DNA+RNA+	1687	FALSE	1343	TRUE	Atypical IR 1	0	0	0	0	0	0	0	0	0	0	0	0	0	0	0	1	0
GSM1607714	GSM1607714		GW_034 Head and neck squamous cell carcinoma Illumina HT12v4	RNA	GPL10558	Homo sapiens	GW_034 Head and neck squamous cell carcinoma	31330	GSM1607714-tbl-1.txt	1,ID_REF,	2,VALUE,log2-transformed and normalized using RSN	3,Detection Pval,	GW_034	M	62.5188227241615	Yes	40	31 to 60	Primary	Cavum Oris	IVA	T4a	N2b	M0	multi	HPV16	DNA+RNA-	473	TRUE	351	TRUE	Mesenchymal 3	0	0	0	0	0	0	0	0	0	0	0	0	0	0	0	0	0
GSM1607715	GSM1607715		GW_035 Head and neck squamous cell carcinoma Illumina HT12v4	RNA	GPL10558	Homo sapiens	GW_035 Head and neck squamous cell carcinoma	31330	GSM1607715-tbl-1.txt	1,ID_REF,	2,VALUE,log2-transformed and normalized using RSN	3,Detection Pval,	GW_035	M	67.6358658453114	No	0	no	Primary	Oropharynx	IVA	T4a	N2c	M0	multi	HPV16	DNA+RNA+	1214	TRUE	1064	TRUE	Atypical IR 1	NA	NA	NA	NA	NA	NA	NA	NA	NA	NA	NA	NA	NA	NA	NA	NA	NA
GSM1607716	GSM1607716		GW_036 Head and neck squamous cell carcinoma Illumina HT12v4	RNA	GPL10558	Homo sapiens	GW_036 Head and neck squamous cell carcinoma	31330	GSM1607716-tbl-1.txt	1,ID_REF,	2,VALUE,log2-transformed and normalized using RSN	3,Detection Pval,	GW_036	F	64.3969883641342	Yes	8	1 to 30	Primary	Oropharynx	IVB	T4b	N2c	M0	multi	HPV16	DNA+RNA+	793	TRUE	793	TRUE	Atypical IR 1	NA	NA	NA	NA	NA	NA	NA	NA	NA	NA	NA	NA	NA	NA	NA	NA	NA
GSM1607717	GSM1607717		GW_037 Head and neck squamous cell carcinoma Illumina HT12v4	RNA	GPL10558	Homo sapiens	GW_037 Head and neck squamous cell carcinoma	31330	GSM1607717-tbl-1.txt	1,ID_REF,	2,VALUE,log2-transformed and normalized using RSN	3,Detection Pval,	GW_037	M	56.7967145790554	Yes	60	1 to 30	Primary	Oropharynx	IVA	T1	N2a	M0	multi	HPV16	NA	968	TRUE	968	TRUE	Basal 4	0	0	0	0	0	0	0	0	0	0	0	0	0	0	0	0	0
GSM1607718	GSM1607718		GW_038 Head and neck squamous cell carcinoma Illumina HT12v4	RNA	GPL10558	Homo sapiens	GW_038 Head and neck squamous cell carcinoma	31330	GSM1607718-tbl-1.txt	1,ID_REF,	2,VALUE,log2-transformed and normalized using RSN	3,Detection Pval,	GW_038	M	40.2655715263518	Yes	NA	>60	Primary	Cavum Oris	II	T2	N0	M0	multi	HPV16	DNA+RNA-	947	FALSE	947	FALSE	Classical 2	0	0	0	0	0	0	0	0	0	0	0	0	0	0	0	0	0
GSM1607719	GSM1607719		GW_039 Head and neck squamous cell carcinoma Illumina HT12v4	RNA	GPL10558	Homo sapiens	GW_039 Head and neck squamous cell carcinoma	31330	GSM1607719-tbl-1.txt	1,ID_REF,	2,VALUE,log2-transformed and normalized using RSN	3,Detection Pval,	GW_039	F	52.3258042436687	No	0	1 to 30	Primary	Oropharynx	IVA	T1	N2b	M0	mono	HPV16	NA	933	FALSE	933	FALSE	Atypical IR 1	0	0	0	0	0	0	0	0	0	0	0	0	0	0	0	0	0
GSM1607720	GSM1607720		GW_040 Head and neck squamous cell carcinoma Illumina HT12v4	RNA	GPL10558	Homo sapiens	GW_040 Head and neck squamous cell carcinoma	31330	GSM1607720-tbl-1.txt	1,ID_REF,	2,VALUE,log2-transformed and normalized using RSN	3,Detection Pval,	GW_040	M	60.0301163586585	Yes	40	31 to 60	Primary	Oropharynx	IVA	T2	N2c	M0	multi	HPV16	NA	885	FALSE	221	TRUE	Atypical IR 1	NA	NA	NA	NA	NA	NA	NA	NA	NA	NA	NA	NA	NA	NA	NA	NA	NA
GSM1607721	GSM1607721		GW_041 Head and neck squamous cell carcinoma Illumina HT12v4	RNA	GPL10558	Homo sapiens	GW_041 Head and neck squamous cell carcinoma	31330	GSM1607721-tbl-1.txt	1,ID_REF,	2,VALUE,log2-transformed and normalized using RSN	3,Detection Pval,	GW_041	F	69.7577002053388	Yes	7	no	Primary	Cavum Oris	IVB	T4a	N3	M0	multi	HPV16	DNA+RNA+	884	FALSE	884	FALSE	Atypical IR 1	0	0	0	0	0	0	1	0	0	0	0	0	0	0	0	0	0
GSM1607722	GSM1607722		GW_042 Head and neck squamous cell carcinoma Illumina HT12v4	RNA	GPL10558	Homo sapiens	GW_042 Head and neck squamous cell carcinoma	31330	GSM1607722-tbl-1.txt	1,ID_REF,	2,VALUE,log2-transformed and normalized using RSN	3,Detection Pval,	GW_042	M	50.2505133470226	Yes	111	>60	Primary	Oropharynx	IVB	T4b	N2c	M0	multi	HPV16	DNA+RNA-	937	FALSE	937	FALSE	Mesenchymal 3	0	0	0	0	0	0	0	0	0	0	0	0	0	0	0	0	0
GSM1607723	GSM1607723		GW_043 Head and neck squamous cell carcinoma Illumina HT12v4	RNA	GPL10558	Homo sapiens	GW_043 Head and neck squamous cell carcinoma	31330	GSM1607723-tbl-1.txt	1,ID_REF,	2,VALUE,log2-transformed and normalized using RSN	3,Detection Pval,	GW_043	M	52.3258042436687	Yes	10	31 to 60	Primary	Cavum Oris	IVA	T4a	N2b	M0	multi	Other HPV	NA	1098	TRUE	118	TRUE	Basal 4	0	0	0	0	0	0	0	0	0	0	0	0	0	0	0	0	0
GSM1607724	GSM1607724		GW_044 Head and neck squamous cell carcinoma Illumina HT12v4	RNA	GPL10558	Homo sapiens	GW_044 Head and neck squamous cell carcinoma	31330	GSM1607724-tbl-1.txt	1,ID_REF,	2,VALUE,log2-transformed and normalized using RSN	3,Detection Pval,	GW_044	M	71.3045859000684	No	0	31 to 60	Primary	Oropharynx	IVA	T4a	N2b	M0	mono	Other HPV	NA	1002	TRUE	428	TRUE	Basal 4	0	0	0	0	0	0	0	0	0	0	0	0	0	0	0	0	0
GSM1607725	GSM1607725		GW_045 Head and neck squamous cell carcinoma Illumina HT12v4	RNA	GPL10558	Homo sapiens	GW_045 Head and neck squamous cell carcinoma	31330	GSM1607725-tbl-1.txt	1,ID_REF,	2,VALUE,log2-transformed and normalized using RSN	3,Detection Pval,	GW_045	F	52.9226557152635	Yes	40	>60	Primary	Oropharynx	IVA	T4a	N2b	M0	multi	Other HPV	NA	1508	FALSE	1508	FALSE	Mesenchymal 3	NA	NA	NA	NA	NA	NA	NA	NA	NA	NA	NA	NA	NA	NA	NA	NA	NA
GSM1607726	GSM1607726		GW_046 Head and neck squamous cell carcinoma Illumina HT12v4	RNA	GPL10558	Homo sapiens	GW_046 Head and neck squamous cell carcinoma	31330	GSM1607726-tbl-1.txt	1,ID_REF,	2,VALUE,log2-transformed and normalized using RSN	3,Detection Pval,	GW_046	M	58.362765229295	Yes	40	>60	Primary	Oropharynx	IVA	T3	N2b	M0	multi	Negative	DNA-	1191	TRUE	1191	TRUE	Atypical IR 1	0	0	0	0	0	0	0	0	0	0	0	0	0	0	0	0	0
GSM1607727	GSM1607727		GW_047 Head and neck squamous cell carcinoma Illumina HT12v4	RNA	GPL10558	Homo sapiens	GW_047 Head and neck squamous cell carcinoma	31330	GSM1607727-tbl-1.txt	1,ID_REF,	2,VALUE,log2-transformed and normalized using RSN	3,Detection Pval,	GW_047	M	46.5188227241615	Yes	35	no	Primary	Oropharynx	IVA	T3	N2b	M0	multi	Negative	DNA-	1137	FALSE	1137	FALSE	Atypical IR 1	0	0	0	0	0	0	0	0	0	0	0	0	0	0	0	0	0
GSM1607728	GSM1607728		GW_049 Head and neck squamous cell carcinoma Illumina HT12v4	RNA	GPL10558	Homo sapiens	GW_049 Head and neck squamous cell carcinoma	31330	GSM1607728-tbl-1.txt	1,ID_REF,	2,VALUE,log2-transformed and normalized using RSN	3,Detection Pval,	GW_049	M	59.0198494182067	Yes	60	31 to 60	Primary	Larynx	IVB	T2	N3	M0	multi	Negative	DNA-	1281	TRUE	1281	TRUE	Basal 4	0	0	0	0	0	0	0	0	0	0	0	0	0	0	0	0	0
GSM1607729	GSM1607729		GW_051 Head and neck squamous cell carcinoma Illumina HT12v4	RNA	GPL10558	Homo sapiens	GW_051 Head and neck squamous cell carcinoma	31330	GSM1607729-tbl-1.txt	1,ID_REF,	2,VALUE,log2-transformed and normalized using RSN	3,Detection Pval,	GW_051	M	57.7604380561259	Yes	50	>60	Primary	Oropharynx	IVA	T4a	N2c	M0	mono	Negative	DNA-	753	TRUE	443	TRUE	Mesenchymal 3	0	0	0	0	0	0	0	1	0	0	0	0	0	0	0	0	0
GSM1607731	GSM1607731		GW_053 Head and neck squamous cell carcinoma Illumina HT12v4	RNA	GPL10558	Homo sapiens	GW_053 Head and neck squamous cell carcinoma	31330	GSM1607731-tbl-1.txt	1,ID_REF,	2,VALUE,log2-transformed and normalized using RSN	3,Detection Pval,	GW_053	M	47.6495550992471	Yes	12	>60	Primary	Oropharynx	III	T3	N0	M0	multi	Negative	DNA-	1150	TRUE	322	TRUE	Basal 4	0	0	0	0	0	0	0	0	0	0	0	0	0	0	0	0	0
GSM1607732	GSM1607732		GW_054 Head and neck squamous cell carcinoma Illumina HT12v4	RNA	GPL10558	Homo sapiens	GW_054 Head and neck squamous cell carcinoma	31330	GSM1607732-tbl-1.txt	1,ID_REF,	2,VALUE,log2-transformed and normalized using RSN	3,Detection Pval,	GW_054	M	48.5585215605749	Yes	35	>60	Primary	Oropharynx	IVA	T1	N2a	M0	multi	Negative	DNA-	1270	TRUE	1270	TRUE	Mesenchymal 3	0	0	0	0	0	0	0	0	0	0	0	0	0	0	0	0	0
GSM1607733	GSM1607733		GW_056 Head and neck squamous cell carcinoma Illumina HT12v4	RNA	GPL10558	Homo sapiens	GW_056 Head and neck squamous cell carcinoma	31330	GSM1607733-tbl-1.txt	1,ID_REF,	2,VALUE,log2-transformed and normalized using RSN	3,Detection Pval,	GW_056	M	68.6899383983573	Yes	45	1 to 30	Primary	Cavum Oris	II	T2	N0	M0	multi	Negative	DNA-	2029	FALSE	2001	TRUE	Atypical IR 1	0	0	0	0	0	0	0	0	0	0	0	0	0	0	0	0	0
GSM1607734	GSM1607734		GW_057 Head and neck squamous cell carcinoma Illumina HT12v4	RNA	GPL10558	Homo sapiens	GW_057 Head and neck squamous cell carcinoma	31330	GSM1607734-tbl-1.txt	1,ID_REF,	2,VALUE,log2-transformed and normalized using RSN	3,Detection Pval,	GW_057	M	59.7754962354552	Yes	48	>60	Primary	Oropharynx	IVA	T4a	N2b	M0	multi	Negative	DNA-	267	TRUE	267	TRUE	Mesenchymal 3	NA	NA	NA	NA	NA	NA	NA	NA	NA	NA	NA	NA	NA	NA	NA	NA	NA
GSM1607735	GSM1607735		GW_058 Head and neck squamous cell carcinoma Illumina HT12v4	RNA	GPL10558	Homo sapiens	GW_058 Head and neck squamous cell carcinoma	31330	GSM1607735-tbl-1.txt	1,ID_REF,	2,VALUE,log2-transformed and normalized using RSN	3,Detection Pval,	GW_058	M	51.0992470910335	Yes	30	1 to 30	Primary	Oropharynx	IVA	T3	N2c	M0	multi	Negative	DNA-	1219	FALSE	1219	FALSE	Classical 2	0	0	0	0	0	0	0	1	0	0	0	0	0	0	0	0	0
GSM1607736	GSM1607736		GW_059 Head and neck squamous cell carcinoma Illumina HT12v4	RNA	GPL10558	Homo sapiens	GW_059 Head and neck squamous cell carcinoma	31330	GSM1607736-tbl-1.txt	1,ID_REF,	2,VALUE,log2-transformed and normalized using RSN	3,Detection Pval,	GW_059	M	65.4182067077344	Yes	125	31 to 60	Primary	Oropharynx	IVA	T4a	N0	M0	mono	Negative	DNA-	1074	FALSE	143	TRUE	Basal 4	NA	NA	NA	NA	NA	NA	NA	NA	NA	NA	NA	NA	NA	NA	NA	NA	NA
GSM1607737	GSM1607737		GW_060 Head and neck squamous cell carcinoma Illumina HT12v4	RNA	GPL10558	Homo sapiens	GW_060 Head and neck squamous cell carcinoma	31330	GSM1607737-tbl-1.txt	1,ID_REF,	2,VALUE,log2-transformed and normalized using RSN	3,Detection Pval,	GW_060	F	78.0643394934976	Yes	50	>60	Primary	Cavum Oris	II	T2	N0	M0	mono	Negative	DNA-	1179	TRUE	1179	TRUE	Atypical IR 1	NA	NA	NA	NA	NA	NA	NA	NA	NA	NA	NA	NA	NA	NA	NA	NA	NA
GSM1607738	GSM1607738		GW_061 Head and neck squamous cell carcinoma Illumina HT12v4	RNA	GPL10558	Homo sapiens	GW_061 Head and neck squamous cell carcinoma	31330	GSM1607738-tbl-1.txt	1,ID_REF,	2,VALUE,log2-transformed and normalized using RSN	3,Detection Pval,	GW_061	F	70.4941820670773	No	0	no	Primary	Cavum Oris	IVA	T4a	N0	M0	multi	Negative	DNA-	1066	TRUE	304	TRUE	Basal 4	0	0	0	0	0	1	0	0	0	0	0	1	0	0	0	0	0
GSM1607739	GSM1607739		GW_062 Head and neck squamous cell carcinoma Illumina HT12v4	RNA	GPL10558	Homo sapiens	GW_062 Head and neck squamous cell carcinoma	31330	GSM1607739-tbl-1.txt	1,ID_REF,	2,VALUE,log2-transformed and normalized using RSN	3,Detection Pval,	GW_062	M	54.0451745379877	Yes	30	>60	Primary	Oropharynx	III	T3	N1	M0	multi	Negative	DNA-	1717	FALSE	1717	FALSE	Atypical IR 1	0	0	0	0	0	0	0	0	0	0	0	0	0	0	0	0	0
GSM1607740	GSM1607740		GW_063 Head and neck squamous cell carcinoma Illumina HT12v4	RNA	GPL10558	Homo sapiens	GW_063 Head and neck squamous cell carcinoma	31330	GSM1607740-tbl-1.txt	1,ID_REF,	2,VALUE,log2-transformed and normalized using RSN	3,Detection Pval,	GW_063	M	43.1895961670089	Yes	30	>60	Primary	Cavum Oris	III	T2	N1	M0	multi	Negative	DNA-	2059	FALSE	2059	FALSE	Mesenchymal 3	0	0	0	0	0	0	0	0	0	0	0	0	0	0	0	0	0
GSM1607741	GSM1607741		GW_064 Head and neck squamous cell carcinoma Illumina HT12v4	RNA	GPL10558	Homo sapiens	GW_064 Head and neck squamous cell carcinoma	31330	GSM1607741-tbl-1.txt	1,ID_REF,	2,VALUE,log2-transformed and normalized using RSN	3,Detection Pval,	GW_064	M	68.227241615332	No	0	31 to 60	Primary	Cavum Oris	IVA	T4a	N2b	M0	mono	Negative	DNA-	177	TRUE	177	TRUE	Mesenchymal 3	0	0	0	0	0	0	0	0	0	0	0	0	0	0	0	0	0
GSM1607742	GSM1607742		GW_065 Head and neck squamous cell carcinoma Illumina HT12v4	RNA	GPL10558	Homo sapiens	GW_065 Head and neck squamous cell carcinoma	31330	GSM1607742-tbl-1.txt	1,ID_REF,	2,VALUE,log2-transformed and normalized using RSN	3,Detection Pval,	GW_065	M	69.2511978097194	Yes	40	31 to 60	Primary	Oropharynx	IVA	T3	N2b	M0	multi	Negative	DNA-	274	TRUE	257	TRUE	Basal 4	0	0	0	0	0	0	0	0	0	0	0	0	0	0	0	0	0
GSM1607743	GSM1607743		GW_066 Head and neck squamous cell carcinoma Illumina HT12v4	RNA	GPL10558	Homo sapiens	GW_066 Head and neck squamous cell carcinoma	31330	GSM1607743-tbl-1.txt	1,ID_REF,	2,VALUE,log2-transformed and normalized using RSN	3,Detection Pval,	GW_066	M	54.009582477755	Yes	35	31 to 60	Primary	Cavum Oris	I	T1	N0	M0	mono	Negative	DNA-	1962	TRUE	1711	TRUE	Classical 2	0	0	0	0	0	0	0	0	0	0	0	0	0	0	0	0	0
GSM1607744	GSM1607744		GW_067 Head and neck squamous cell carcinoma Illumina HT12v4	RNA	GPL10558	Homo sapiens	GW_067 Head and neck squamous cell carcinoma	31330	GSM1607744-tbl-1.txt	1,ID_REF,	2,VALUE,log2-transformed and normalized using RSN	3,Detection Pval,	GW_067	M	56.9883641341547	Yes	41	>60	Primary	Oropharynx	II	T2	N0	M0	multi	Negative	DNA-	2001	FALSE	2001	FALSE	Basal 4	0	0	0	0	0	0	0	0	0	0	1	1	0	0	0	0	0
GSM1607745	GSM1607745		GW_068 Head and neck squamous cell carcinoma Illumina HT12v4	RNA	GPL10558	Homo sapiens	GW_068 Head and neck squamous cell carcinoma	31330	GSM1607745-tbl-1.txt	1,ID_REF,	2,VALUE,log2-transformed and normalized using RSN	3,Detection Pval,	GW_068	M	50.8090349075975	Yes	30	>60	Primary	Oropharynx	IVA	T4a	N2b	M0	multi	Negative	DNA-	1597	FALSE	1042	TRUE	Basal 4	NA	NA	NA	NA	NA	NA	NA	NA	NA	NA	NA	NA	NA	NA	NA	NA	NA
GSM1607746	GSM1607746		GW_069 Head and neck squamous cell carcinoma Illumina HT12v4	RNA	GPL10558	Homo sapiens	GW_069 Head and neck squamous cell carcinoma	31330	GSM1607746-tbl-1.txt	1,ID_REF,	2,VALUE,log2-transformed and normalized using RSN	3,Detection Pval,	GW_069	M	49.0047912388775	Yes	30	31 to 60	Primary	Cavum Oris	IVA	T3	N2b	M0	multi	Negative	DNA-	945	FALSE	945	FALSE	Basal 4	0	0	1	0	0	0	0	0	0	0	0	0	0	0	0	0	0
GSM1607747	GSM1607747		GW_070 Head and neck squamous cell carcinoma Illumina HT12v4	RNA	GPL10558	Homo sapiens	GW_070 Head and neck squamous cell carcinoma	31330	GSM1607747-tbl-1.txt	1,ID_REF,	2,VALUE,log2-transformed and normalized using RSN	3,Detection Pval,	GW_070	F	69.7987679671458	No	0	no	Primary	Cavum Oris	IVA	T4a	N0	M0	multi	Negative	DNA-	974	FALSE	974	FALSE	Basal 4	0	0	0	0	0	0	0	0	0	0	0	0	0	0	0	0	0
GSM1607748	GSM1607748		GW_071 Head and neck squamous cell carcinoma Illumina HT12v4	RNA	GPL10558	Homo sapiens	GW_071 Head and neck squamous cell carcinoma	31330	GSM1607748-tbl-1.txt	1,ID_REF,	2,VALUE,log2-transformed and normalized using RSN	3,Detection Pval,	GW_071	F	59.0691307323751	Yes	33	1 to 30	Primary	Oropharynx	IVA	T1	N2b	M0	multi	Negative	DNA-	1002	FALSE	1002	FALSE	Atypical IR 1	0	0	0	0	0	0	0	0	0	0	0	0	0	0	0	0	0
GSM1607749	GSM1607749		GW_072 Head and neck squamous cell carcinoma Illumina HT12v4	RNA	GPL10558	Homo sapiens	GW_072 Head and neck squamous cell carcinoma	31330	GSM1607749-tbl-1.txt	1,ID_REF,	2,VALUE,log2-transformed and normalized using RSN	3,Detection Pval,	GW_072	F	50.6447638603696	Yes	15	>60	Primary	Cavum Oris	IVA	T2	N2b	M0	multi	Negative	DNA-	1016	FALSE	1016	FALSE	Mesenchymal 3	0	0	0	0	0	0	0	0	0	0	0	0	0	0	0	0	0
GSM1607750	GSM1607750		GW_073 Head and neck squamous cell carcinoma Illumina HT12v4	RNA	GPL10558	Homo sapiens	GW_073 Head and neck squamous cell carcinoma	31330	GSM1607750-tbl-1.txt	1,ID_REF,	2,VALUE,log2-transformed and normalized using RSN	3,Detection Pval,	GW_073	M	52.829568788501	Yes	36	>60	Primary	Oropharynx	IVA	T4a	N2a	M0	multi	Negative	DNA-	1004	FALSE	1004	FALSE	Mesenchymal 3	0	0	0	0	0	0	0	0	0	0	0	0	0	0	0	0	0
GSM1607751	GSM1607751		GW_074 Head and neck squamous cell carcinoma Illumina HT12v4	RNA	GPL10558	Homo sapiens	GW_074 Head and neck squamous cell carcinoma	31330	GSM1607751-tbl-1.txt	1,ID_REF,	2,VALUE,log2-transformed and normalized using RSN	3,Detection Pval,	GW_074	M	87.4086242299795	No	0	no	Primary	Cavum Oris	IVA	T4a	N2b	M0	palliative	Negative	DNA-	1002	TRUE	1002	TRUE	Basal 4	0	0	0	0	0	0	0	0	0	0	0	0	0	1	0	0	0
GSM1607752	GSM1607752		GW_075 Head and neck squamous cell carcinoma Illumina HT12v4	RNA	GPL10558	Homo sapiens	GW_075 Head and neck squamous cell carcinoma	31330	GSM1607752-tbl-1.txt	1,ID_REF,	2,VALUE,log2-transformed and normalized using RSN	3,Detection Pval,	GW_075	M	56.788501026694	Yes	40	1 to 30	Primary	Oropharynx	IVA	T4a	N2b	M0	multi	Negative	DNA-	982	FALSE	982	FALSE	Basal 4	0	0	0	0	0	0	0	0	0	0	0	0	0	0	0	0	0
GSM1607753	GSM1607753		GW_076 Head and neck squamous cell carcinoma Illumina HT12v4	RNA	GPL10558	Homo sapiens	GW_076 Head and neck squamous cell carcinoma	31330	GSM1607753-tbl-1.txt	1,ID_REF,	2,VALUE,log2-transformed and normalized using RSN	3,Detection Pval,	GW_076	M	56.7693360711841	Yes	40	>60	Primary	Cavum Oris	II	T2	N0	M0	mono	Negative	DNA-	961	FALSE	507	TRUE	Mesenchymal 3	0	0	0	0	0	0	0	0	0	0	0	0	0	0	0	0	0
GSM1607754	GSM1607754		GW_077 Head and neck squamous cell carcinoma Illumina HT12v4	RNA	GPL10558	Homo sapiens	GW_077 Head and neck squamous cell carcinoma	31330	GSM1607754-tbl-1.txt	1,ID_REF,	2,VALUE,log2-transformed and normalized using RSN	3,Detection Pval,	GW_077	M	64.5338809034908	Yes	75	31 to 60	Primary	Cavum Oris	I	T1	N0	M0	mono	Negative	DNA-	954	FALSE	954	FALSE	Basal 4	0	0	0	0	0	0	0	0	0	0	0	0	0	0	0	0	0
GSM1607755	GSM1607755		GW_078 Head and neck squamous cell carcinoma Illumina HT12v4	RNA	GPL10558	Homo sapiens	GW_078 Head and neck squamous cell carcinoma	31330	GSM1607755-tbl-1.txt	1,ID_REF,	2,VALUE,log2-transformed and normalized using RSN	3,Detection Pval,	GW_078	F	52.5694729637235	Yes	30	no	Primary	Cavum Oris	IVA	T2	N2b	M0	multi	Negative	DNA-	951	TRUE	503	TRUE	Atypical IR 1	0	0	0	0	0	0	0	0	0	0	0	0	0	0	0	0	0
GSM1607756	GSM1607756		GW_079 Head and neck squamous cell carcinoma Illumina HT12v4	RNA	GPL10558	Homo sapiens	GW_079 Head and neck squamous cell carcinoma	31330	GSM1607756-tbl-1.txt	1,ID_REF,	2,VALUE,log2-transformed and normalized using RSN	3,Detection Pval,	GW_079	M	56.8624229979466	Yes	40	>60	Primary	Oropharynx	II	T2	N0	M0	mono	Negative	DNA-	944	FALSE	517	TRUE	Basal 4	0	0	0	0	0	0	0	0	0	0	0	0	0	0	0	0	0
GSM1607757	GSM1607757		GW_080 Head and neck squamous cell carcinoma Illumina HT12v4	RNA	GPL10558	Homo sapiens	GW_080 Head and neck squamous cell carcinoma	31330	GSM1607757-tbl-1.txt	1,ID_REF,	2,VALUE,log2-transformed and normalized using RSN	3,Detection Pval,	GW_080	M	67.3292265571526	Yes	30	1 to 30	Primary	Cavum Oris	IVA	T4a	N1	M0	multi	Negative	DNA-	941	FALSE	941	FALSE	Mesenchymal 3	0	0	0	0	0	0	0	0	0	0	0	0	0	0	0	0	0
GSM1607758	GSM1607758		GW_081 Head and neck squamous cell carcinoma Illumina HT12v4	RNA	GPL10558	Homo sapiens	GW_081 Head and neck squamous cell carcinoma	31330	GSM1607758-tbl-1.txt	1,ID_REF,	2,VALUE,log2-transformed and normalized using RSN	3,Detection Pval,	GW_081	M	48.1752224503765	Yes	35	>60	Primary	Oropharynx	IVA	T3	N2b	M0	multi	Negative	DNA-	906	TRUE	394	TRUE	Atypical IR 1	0	0	0	0	0	0	0	0	0	0	0	0	0	0	0	0	0
GSM1607759	GSM1607759		GW_082 Head and neck squamous cell carcinoma Illumina HT12v4	RNA	GPL10558	Homo sapiens	GW_082 Head and neck squamous cell carcinoma	31330	GSM1607759-tbl-1.txt	1,ID_REF,	2,VALUE,log2-transformed and normalized using RSN	3,Detection Pval,	GW_082	M	54.1327857631759	Yes	30	>60	Primary	Cavum Oris	IVA	T2	N2b	M0	multi	Negative	DNA-	927	FALSE	864	TRUE	Basal 4	0	0	0	0	0	0	0	0	0	0	0	0	0	0	0	0	0
GSM1607760	GSM1607760		GW_083 Head and neck squamous cell carcinoma Illumina HT12v4	RNA	GPL10558	Homo sapiens	GW_083 Head and neck squamous cell carcinoma	31330	GSM1607760-tbl-1.txt	1,ID_REF,	2,VALUE,log2-transformed and normalized using RSN	3,Detection Pval,	GW_083	M	61.347022587269	No	0	>60	Primary	Oropharynx	IVB	T1	N3	M0	multi	Negative	DNA-	896	FALSE	285	TRUE	Classical 2	0	0	0	0	0	0	0	0	0	0	0	0	0	0	0	0	0
GSM1607761	GSM1607761		GW_084 Head and neck squamous cell carcinoma Illumina HT12v4	RNA	GPL10558	Homo sapiens	GW_084 Head and neck squamous cell carcinoma	31330	GSM1607761-tbl-1.txt	1,ID_REF,	2,VALUE,log2-transformed and normalized using RSN	3,Detection Pval,	GW_084	M	40.0465434633812	Yes	17	>60	Primary	Cavum Oris	IVA	T2	N2b	M0	multi	Negative	DNA-	903	TRUE	279	TRUE	Mesenchymal 3	0	0	0	0	0	0	0	0	0	0	0	0	0	0	0	0	0
GSM1607762	GSM1607762		GW_085 Head and neck squamous cell carcinoma Illumina HT12v4	RNA	GPL10558	Homo sapiens	GW_085 Head and neck squamous cell carcinoma	31330	GSM1607762-tbl-1.txt	1,ID_REF,	2,VALUE,log2-transformed and normalized using RSN	3,Detection Pval,	GW_085	M	58.9267624914442	Yes	31	1 to 30	Primary	Oropharynx	IVA	T4a	N2c	M0	multi	Negative	DNA-	875	FALSE	875	FALSE	Basal 4	0	0	0	0	0	0	0	0	0	0	0	0	0	0	0	0	0
GSM1607763	GSM1607763		GW_086 Head and neck squamous cell carcinoma Illumina HT12v4	RNA	GPL10558	Homo sapiens	GW_086 Head and neck squamous cell carcinoma	31330	GSM1607763-tbl-1.txt	1,ID_REF,	2,VALUE,log2-transformed and normalized using RSN	3,Detection Pval,	GW_086	M	77.1170431211499	Yes	45	31 to 60	Primary	Larynx	IVA	T4a	N2c	M0	mono	Negative	DNA-	906	FALSE	906	FALSE	Mesenchymal 3	0	0	0	0	0	0	0	0	0	0	0	0	0	0	0	0	0
GSM1607764	GSM1607764		GW_087 Head and neck squamous cell carcinoma Illumina HT12v4	RNA	GPL10558	Homo sapiens	GW_087 Head and neck squamous cell carcinoma	31330	GSM1607764-tbl-1.txt	1,ID_REF,	2,VALUE,log2-transformed and normalized using RSN	3,Detection Pval,	GW_087	M	68.3175906913073	Yes	48	no	Primary	Hypopharynx	III	T3	N1	M0	multi	Negative	DNA-	1808	TRUE	468	TRUE	Mesenchymal 3	NA	NA	NA	NA	NA	NA	NA	NA	NA	NA	NA	NA	NA	NA	NA	NA	NA
GSM1607765	GSM1607765		GW_088 Head and neck squamous cell carcinoma Illumina HT12v4	RNA	GPL10558	Homo sapiens	GW_088 Head and neck squamous cell carcinoma	31330	GSM1607765-tbl-1.txt	1,ID_REF,	2,VALUE,log2-transformed and normalized using RSN	3,Detection Pval,	GW_088	M	58.0177960301164	Yes	15	no	Primary	Oropharynx	IVA	T2	N2b	M0	multi	HPV16	DNA+RNA+	1837	FALSE	1837	FALSE	Atypical IR 1	0	0	0	0	0	0	0	0	0	0	0	0	0	0	0	0	0
GSM1607766	GSM1607766		GW_089 Head and neck squamous cell carcinoma Illumina HT12v4	RNA	GPL10558	Homo sapiens	GW_089 Head and neck squamous cell carcinoma	31330	GSM1607766-tbl-1.txt	1,ID_REF,	2,VALUE,log2-transformed and normalized using RSN	3,Detection Pval,	GW_089	M	55.7070499657769	Yes	30	>60	Primary	Oropharynx	IVA	T4a	N2c	M0	multi	NA	NA	304	TRUE	287	TRUE	Basal 4	NA	NA	NA	NA	NA	NA	NA	NA	NA	NA	NA	NA	NA	NA	NA	NA	NA
GSM1607767	GSM1607767		GW_091 Head and neck squamous cell carcinoma Illumina HT12v4	RNA	GPL10558	Homo sapiens	GW_091 Head and neck squamous cell carcinoma	31330	GSM1607767-tbl-1.txt	1,ID_REF,	2,VALUE,log2-transformed and normalized using RSN	3,Detection Pval,	GW_091	M	63.5099247091034	Yes	76	>60	Primary	Oropharynx	IVA	T3	N2b	M0	multi	Negative	DNA-	652	TRUE	346	TRUE	Mesenchymal 3	0	0	0	0	1	0	0	0	0	0	0	0	1	0	0	0	0
GSM1607768	GSM1607768		GW_092 Head and neck squamous cell carcinoma Illumina HT12v4	RNA	GPL10558	Homo sapiens	GW_092 Head and neck squamous cell carcinoma	31330	GSM1607768-tbl-1.txt	1,ID_REF,	2,VALUE,log2-transformed and normalized using RSN	3,Detection Pval,	GW_092	M	61.223819301848	Yes	40	>60	Primary	Oropharynx	IVA	T4a	N2b	M0	multi	Negative	DNA-	2033	TRUE	228	TRUE	Atypical IR 1	0	0	0	0	0	0	0	0	0	0	0	0	0	0	0	0	0
GSM1607769	GSM1607769		GW_093 Head and neck squamous cell carcinoma Illumina HT12v4	RNA	GPL10558	Homo sapiens	GW_093 Head and neck squamous cell carcinoma	31330	GSM1607769-tbl-1.txt	1,ID_REF,	2,VALUE,log2-transformed and normalized using RSN	3,Detection Pval,	GW_093	M	57.1471594798084	Yes	60	>60	Primary	Oropharynx	III	T3	N0	M0	multi	Negative	DNA-	1827	FALSE	1827	FALSE	Basal 4	NA	NA	NA	NA	NA	NA	NA	NA	NA	NA	NA	NA	NA	NA	NA	NA	NA
GSM1607770	GSM1607770		GW_094 Head and neck squamous cell carcinoma Illumina HT12v4	RNA	GPL10558	Homo sapiens	GW_094 Head and neck squamous cell carcinoma	31330	GSM1607770-tbl-1.txt	1,ID_REF,	2,VALUE,log2-transformed and normalized using RSN	3,Detection Pval,	GW_094	M	51.192334017796	Yes	30	>60	Primary	Oropharynx	IVA	T3	N2c	M0	mono	Other HPV	NA	1872	TRUE	136	TRUE	Basal 4	0	0	0	0	0	0	0	0	0	0	0	0	0	0	0	0	0
GSM1607771	GSM1607771		GW_095 Head and neck squamous cell carcinoma Illumina HT12v4	RNA	GPL10558	Homo sapiens	GW_095 Head and neck squamous cell carcinoma	31330	GSM1607771-tbl-1.txt	1,ID_REF,	2,VALUE,log2-transformed and normalized using RSN	3,Detection Pval,	GW_095	F	70.0971937029432	No	0	no	Primary	Oropharynx	II	T2	N0	M0	mono	HPV16	DNA+RNA+	2025	FALSE	2025	FALSE	Atypical IR 1	NA	NA	NA	NA	NA	NA	NA	NA	NA	NA	NA	NA	NA	NA	NA	NA	NA
GSM1607772	GSM1607772		GW_096 Head and neck squamous cell carcinoma Illumina HT12v4	RNA	GPL10558	Homo sapiens	GW_096 Head and neck squamous cell carcinoma	31330	GSM1607772-tbl-1.txt	1,ID_REF,	2,VALUE,log2-transformed and normalized using RSN	3,Detection Pval,	GW_096	F	55.6440793976728	Yes	10	1 to 30	Primary	Oropharynx	III	T2	N1	M0	multi	HPV16	DNA+RNA+	1855	FALSE	1855	FALSE	Atypical IR 1	0	0	0	0	0	0	0	0	0	0	0	0	0	0	0	0	0
GSM1607773	GSM1607773		GW_097 Head and neck squamous cell carcinoma Illumina HT12v4	RNA	GPL10558	Homo sapiens	GW_097 Head and neck squamous cell carcinoma	31330	GSM1607773-tbl-1.txt	1,ID_REF,	2,VALUE,log2-transformed and normalized using RSN	3,Detection Pval,	GW_097	F	56.3969883641342	Yes	28	>60	Primary	Oropharynx	III	T3	N1	M0	multi	Negative	DNA-	2310	FALSE	2310	FALSE	Basal 4	NA	NA	NA	NA	NA	NA	NA	NA	NA	NA	NA	NA	NA	NA	NA	NA	NA
GSM1607775	GSM1607775		GW_102 Head and neck squamous cell carcinoma Illumina HT12v4	RNA	GPL10558	Homo sapiens	GW_102 Head and neck squamous cell carcinoma	31330	GSM1607775-tbl-1.txt	1,ID_REF,	2,VALUE,log2-transformed and normalized using RSN	3,Detection Pval,	GW_102	M	40.394250513347	Yes	7	>60	Primary	Hypopharynx	IVA	T4a	N2c	M0	multi	Negative	DNA-	679	TRUE	569	TRUE	Classical 2	0	0	0	0	0	0	0	0	0	0	0	0	0	0	0	0	0
GSM1607776	GSM1607776		GW_103 Head and neck squamous cell carcinoma Illumina HT12v4	RNA	GPL10558	Homo sapiens	GW_103 Head and neck squamous cell carcinoma	31330	GSM1607776-tbl-1.txt	1,ID_REF,	2,VALUE,log2-transformed and normalized using RSN	3,Detection Pval,	GW_103	M	77.409993155373	No	0	31 to 60	Primary	Larynx	II	T2	N0	M0	mono	Negative	DNA-	1099	FALSE	166	TRUE	Mesenchymal 3	0	0	0	0	0	0	0	0	0	0	0	0	0	0	0	0	0
GSM1607777	GSM1607777		GW_104 Head and neck squamous cell carcinoma Illumina HT12v4	RNA	GPL10558	Homo sapiens	GW_104 Head and neck squamous cell carcinoma	31330	GSM1607777-tbl-1.txt	1,ID_REF,	2,VALUE,log2-transformed and normalized using RSN	3,Detection Pval,	GW_104	M	71.668720054757	Yes	45	31 to 60	Primary	Hypopharynx	II	T2	N0	M0	mono	Negative	DNA-	1219	FALSE	1219	FALSE	Mesenchymal 3	0	1	0	0	0	0	0	0	0	0	0	0	0	0	0	0	0
GSM1607778	GSM1607778		GW_105 Head and neck squamous cell carcinoma Illumina HT12v4	RNA	GPL10558	Homo sapiens	GW_105 Head and neck squamous cell carcinoma	31330	GSM1607778-tbl-1.txt	1,ID_REF,	2,VALUE,log2-transformed and normalized using RSN	3,Detection Pval,	GW_105	M	52.4271047227926	Yes	30	>60	Primary	Larynx	III	T3	N0	M0	multi	Negative	DNA-	1904	FALSE	1904	FALSE	Basal 4	0	0	0	0	0	0	0	0	0	0	0	0	0	0	0	0	0
GSM1607779	GSM1607779		GW_106 Head and neck squamous cell carcinoma Illumina HT12v4	RNA	GPL10558	Homo sapiens	GW_106 Head and neck squamous cell carcinoma	31330	GSM1607779-tbl-1.txt	1,ID_REF,	2,VALUE,log2-transformed and normalized using RSN	3,Detection Pval,	GW_106	M	49.2566735112936	Yes	45	>60	Primary	Hypopharynx	IVC	T4a	N2c	M1	multi	Negative	DNA-	23	TRUE	23	TRUE	Atypical IR 1	0	0	0	0	0	0	0	0	0	0	0	0	0	0	0	0	0
GSM1607780	GSM1607780		GW_107 Head and neck squamous cell carcinoma Illumina HT12v4	RNA	GPL10558	Homo sapiens	GW_107 Head and neck squamous cell carcinoma	31330	GSM1607780-tbl-1.txt	1,ID_REF,	2,VALUE,log2-transformed and normalized using RSN	3,Detection Pval,	GW_107	M	44.4599589322382	Yes	30	31 to 60	Primary	Oropharynx	I	T1	N0	M0	multi	Negative	DNA-	1176	FALSE	846	TRUE	Basal 4	0	0	0	0	0	0	0	0	0	0	0	0	0	0	0	0	0
GSM1607781	GSM1607781		GW_108 Head and neck squamous cell carcinoma Illumina HT12v4	RNA	GPL10558	Homo sapiens	GW_108 Head and neck squamous cell carcinoma	31330	GSM1607781-tbl-1.txt	1,ID_REF,	2,VALUE,log2-transformed and normalized using RSN	3,Detection Pval,	GW_108	M	72.6680355920602	Yes	25	1 to 30	Primary	Larynx	II	T2	N0	M0	mono	Negative	DNA-	1147	FALSE	1147	FALSE	Classical 2	0	0	0	0	0	0	0	0	0	0	0	0	0	0	0	0	0
GSM1607782	GSM1607782		GW_109 Head and neck squamous cell carcinoma Illumina HT12v4	RNA	GPL10558	Homo sapiens	GW_109 Head and neck squamous cell carcinoma	31330	GSM1607782-tbl-1.txt	1,ID_REF,	2,VALUE,log2-transformed and normalized using RSN	3,Detection Pval,	GW_109	F	70.4093086926762	No	0	1 to 30	Primary	Cavum Oris	III	T1	N1	M0	multi	Negative	DNA-	1178	FALSE	1178	FALSE	Mesenchymal 3	0	0	0	0	1	0	0	0	0	0	0	0	0	0	0	0	0
GSM1607783	GSM1607783		GW_110 Head and neck squamous cell carcinoma Illumina HT12v4	RNA	GPL10558	Homo sapiens	GW_110 Head and neck squamous cell carcinoma	31330	GSM1607783-tbl-1.txt	1,ID_REF,	2,VALUE,log2-transformed and normalized using RSN	3,Detection Pval,	GW_110	M	63.2005475701574	No	0	31 to 60	Primary	Oropharynx	IVA	T1	N2b	M0	multi	HPV16	DNA+RNA+	1123	FALSE	1123	FALSE	Atypical IR 1	0	0	0	0	0	0	0	0	0	0	0	0	0	0	0	0	0
GSM1607784	GSM1607784		GW_111 Head and neck squamous cell carcinoma Illumina HT12v4	RNA	GPL10558	Homo sapiens	GW_111 Head and neck squamous cell carcinoma	31330	GSM1607784-tbl-1.txt	1,ID_REF,	2,VALUE,log2-transformed and normalized using RSN	3,Detection Pval,	GW_111	M	67.4496919917865	Yes	50	31 to 60	Primary	Larynx	IVA	T4a	N0	M0	multi	Negative	DNA-	1051	FALSE	1051	FALSE	Classical 2	0	0	0	0	0	0	0	0	0	0	0	0	0	0	0	0	0
GSM1607785	GSM1607785		GW_112 Head and neck squamous cell carcinoma Illumina HT12v4	RNA	GPL10558	Homo sapiens	GW_112 Head and neck squamous cell carcinoma	31330	GSM1607785-tbl-1.txt	1,ID_REF,	2,VALUE,log2-transformed and normalized using RSN	3,Detection Pval,	GW_112	M	74.0396988364134	Yes	30	31 to 60	Primary	Cavum Oris	IVA	T4a	N1	M0	multi	Negative	DNA-	1184	FALSE	1184	FALSE	Basal 4	0	0	0	0	0	0	0	0	0	0	0	0	0	0	0	0	0
GSM1607786	GSM1607786		GW_113 Head and neck squamous cell carcinoma Illumina HT12v4	RNA	GPL10558	Homo sapiens	GW_113 Head and neck squamous cell carcinoma	31330	GSM1607786-tbl-1.txt	1,ID_REF,	2,VALUE,log2-transformed and normalized using RSN	3,Detection Pval,	GW_113	M	60.0328542094456	Yes	16	1 to 30	Primary	Larynx	IVA	T3	N2c	M0	multi	Negative	DNA-	1192	FALSE	1192	FALSE	Basal 4	0	0	0	0	0	0	0	0	0	0	0	0	0	0	0	0	0
GSM1607787	GSM1607787		GW_115 Head and neck squamous cell carcinoma Illumina HT12v4	RNA	GPL10558	Homo sapiens	GW_115 Head and neck squamous cell carcinoma	31330	GSM1607787-tbl-1.txt	1,ID_REF,	2,VALUE,log2-transformed and normalized using RSN	3,Detection Pval,	GW_115	M	56.9144421629021	Yes	25	>60	Primary	Larynx	IVA	T3	N2c	M0	multi	Negative	DNA-	1808	FALSE	1808	FALSE	Atypical IR 1	0	0	0	0	0	0	0	0	0	0	0	0	0	0	0	0	0
GSM1607788	GSM1607788		GW_116 Head and neck squamous cell carcinoma Illumina HT12v4	RNA	GPL10558	Homo sapiens	GW_116 Head and neck squamous cell carcinoma	31330	GSM1607788-tbl-1.txt	1,ID_REF,	2,VALUE,log2-transformed and normalized using RSN	3,Detection Pval,	GW_116	M	69.2950034223135	Yes	30	>60	Primary	Larynx	IVA	T3	N2c	M0	multi	Negative	DNA-	1332	FALSE	1332	FALSE	Basal 4	0	0	0	0	0	0	0	0	0	0	0	0	0	0	0	0	0
GSM1607789	GSM1607789		GW_117 Head and neck squamous cell carcinoma Illumina HT12v4	RNA	GPL10558	Homo sapiens	GW_117 Head and neck squamous cell carcinoma	31330	GSM1607789-tbl-1.txt	1,ID_REF,	2,VALUE,log2-transformed and normalized using RSN	3,Detection Pval,	GW_117	M	69.7248459958932	Yes	50	1 to 30	Primary	Larynx	II	T2	N0	M0	mono	Negative	DNA-	1305	FALSE	1305	FALSE	Mesenchymal 3	0	0	0	0	1	0	0	0	0	0	0	0	0	0	0	0	0
GSM1607790	GSM1607790		GW_118 Head and neck squamous cell carcinoma Illumina HT12v4	RNA	GPL10558	Homo sapiens	GW_118 Head and neck squamous cell carcinoma	31330	GSM1607790-tbl-1.txt	1,ID_REF,	2,VALUE,log2-transformed and normalized using RSN	3,Detection Pval,	GW_118	M	57.9082819986311	Yes	40	1 to 30	Primary	Hypopharynx	IVA	T3	N2c	M0	multi	Negative	DNA-	1024	FALSE	1024	FALSE	Mesenchymal 3	0	0	0	0	0	0	0	0	0	0	0	0	0	0	0	0	0
GSM1607791	GSM1607791		GW_119 Head and neck squamous cell carcinoma Illumina HT12v4	RNA	GPL10558	Homo sapiens	GW_119 Head and neck squamous cell carcinoma	31330	GSM1607791-tbl-1.txt	1,ID_REF,	2,VALUE,log2-transformed and normalized using RSN	3,Detection Pval,	GW_119	M	54.1601642710472	Yes	15	>60	Primary	Hypopharynx	III	T3	N1	M0	multi	Negative	DNA-	1060	FALSE	1060	FALSE	Atypical IR 1	0	1	0	1	0	0	0	0	0	0	0	0	0	0	0	0	0
GSM1607792	GSM1607792		GW_120 Head and neck squamous cell carcinoma Illumina HT12v4	RNA	GPL10558	Homo sapiens	GW_120 Head and neck squamous cell carcinoma	31330	GSM1607792-tbl-1.txt	1,ID_REF,	2,VALUE,log2-transformed and normalized using RSN	3,Detection Pval,	GW_120	F	68.3203285420945	No	0	1 to 30	Primary	Hypopharynx	IVA	T4a	N1	M0	multi	Negative	DNA-	602	TRUE	602	TRUE	Basal 4	0	0	0	0	0	0	0	0	0	0	0	0	0	0	0	0	0
GSM1607793	GSM1607793		GW_122 Head and neck squamous cell carcinoma Illumina HT12v4	RNA	GPL10558	Homo sapiens	GW_122 Head and neck squamous cell carcinoma	31330	GSM1607793-tbl-1.txt	1,ID_REF,	2,VALUE,log2-transformed and normalized using RSN	3,Detection Pval,	GW_122	M	77.284052019165	Yes	80	31 to 60	Primary	Cavum Oris	II	T2	N0	M0	multi	Negative	DNA-	831	TRUE	484	TRUE	Mesenchymal 3	0	0	0	0	0	0	0	0	0	0	0	0	0	0	0	0	0
GSM1607794	GSM1607794		GW_123 Head and neck squamous cell carcinoma Illumina HT12v4	RNA	GPL10558	Homo sapiens	GW_123 Head and neck squamous cell carcinoma	31330	GSM1607794-tbl-1.txt	1,ID_REF,	2,VALUE,log2-transformed and normalized using RSN	3,Detection Pval,	GW_123	M	50.2943189596167	Yes	30	1 to 30	Primary	Hypopharynx	III	T2	N1	M0	multi	Negative	DNA-	1067	FALSE	1067	FALSE	Basal 4	0	1	0	0	1	0	0	0	0	0	0	0	0	0	0	0	0
GSM1607795	GSM1607795		GW_124 Head and neck squamous cell carcinoma Illumina HT12v4	RNA	GPL10558	Homo sapiens	GW_124 Head and neck squamous cell carcinoma	31330	GSM1607795-tbl-1.txt	1,ID_REF,	2,VALUE,log2-transformed and normalized using RSN	3,Detection Pval,	GW_124	M	80.2710472279261	Yes	65	31 to 60	Primary	Larynx	I	T1	N0	M0	mono	Negative	DNA-	118	TRUE	118	TRUE	Basal 4	0	0	0	0	0	0	0	0	0	0	0	0	0	0	0	0	0
GSM1607796	GSM1607796		GW_125 Head and neck squamous cell carcinoma Illumina HT12v4	RNA	GPL10558	Homo sapiens	GW_125 Head and neck squamous cell carcinoma	31330	GSM1607796-tbl-1.txt	1,ID_REF,	2,VALUE,log2-transformed and normalized using RSN	3,Detection Pval,	GW_125	F	56.5667351129363	No	0	no	Primary	Larynx	IVA	T3	N2b	M0	multi	HPV16	DNA+RNA-	1107	FALSE	1107	FALSE	Classical 2	0	0	0	0	0	0	0	0	1	0	0	0	0	0	0	0	0
GSM1607797	GSM1607797		GW_126 Head and neck squamous cell carcinoma Illumina HT12v4	RNA	GPL10558	Homo sapiens	GW_126 Head and neck squamous cell carcinoma	31330	GSM1607797-tbl-1.txt	1,ID_REF,	2,VALUE,log2-transformed and normalized using RSN	3,Detection Pval,	GW_126	M	52.3340177960301	Yes	45	31 to 60	Primary	Cavum Oris	IVA	T4a	N2c	M0	multi	Negative	DNA-	954	FALSE	954	FALSE	Mesenchymal 3	0	0	0	0	0	0	0	0	0	0	0	0	0	0	0	0	0
GSM1607798	GSM1607798		GW_127 Head and neck squamous cell carcinoma Illumina HT12v4	RNA	GPL10558	Homo sapiens	GW_127 Head and neck squamous cell carcinoma	31330	GSM1607798-tbl-1.txt	1,ID_REF,	2,VALUE,log2-transformed and normalized using RSN	3,Detection Pval,	GW_127	M	68.1095140314853	Yes	20	1 to 30	Primary	Cavum Oris	III	T1	N1	M0	multi	Negative	DNA-	834	FALSE	834	FALSE	Basal 4	0	1	0	1	0	0	0	0	0	0	0	0	0	0	0	0	0
GSM1607799	GSM1607799		GW_128 Head and neck squamous cell carcinoma Illumina HT12v4	RNA	GPL10558	Homo sapiens	GW_128 Head and neck squamous cell carcinoma	31330	GSM1607799-tbl-1.txt	1,ID_REF,	2,VALUE,log2-transformed and normalized using RSN	3,Detection Pval,	GW_128	M	55.3483915126626	Yes	40	>60	Primary	Larynx	III	T3	N0	M0	multi	Negative	DNA-	253	TRUE	253	TRUE	Basal 4	0	0	0	0	0	0	0	0	0	0	0	0	0	0	0	0	0
GSM1607800	GSM1607800		GW_129 Head and neck squamous cell carcinoma Illumina HT12v4	RNA	GPL10558	Homo sapiens	GW_129 Head and neck squamous cell carcinoma	31330	GSM1607800-tbl-1.txt	1,ID_REF,	2,VALUE,log2-transformed and normalized using RSN	3,Detection Pval,	GW_129	F	58.1957563312799	Yes	30	1 to 30	Primary	Larynx	IVA	T4a	N2c	M0	multi	HPV16	DNA+RNA+	1252	FALSE	1252	FALSE	Basal 4	0	1	0	0	0	0	0	0	0	0	0	0	0	0	0	0	0
GSM1607801	GSM1607801		GW_130 Head and neck squamous cell carcinoma Illumina HT12v4	RNA	GPL10558	Homo sapiens	GW_130 Head and neck squamous cell carcinoma	31330	GSM1607801-tbl-1.txt	1,ID_REF,	2,VALUE,log2-transformed and normalized using RSN	3,Detection Pval,	GW_130	M	74.8117727583847	No	0	1 to 30	Primary	Larynx	IVC	T4a	N1	M1	multi	Negative	DNA-	521	TRUE	457	TRUE	Mesenchymal 3	0	0	0	0	0	0	0	0	0	0	0	0	0	0	0	0	0
GSM1607802	GSM1607802		GW_131 Head and neck squamous cell carcinoma Illumina HT12v4	RNA	GPL10558	Homo sapiens	GW_131 Head and neck squamous cell carcinoma	31330	GSM1607802-tbl-1.txt	1,ID_REF,	2,VALUE,log2-transformed and normalized using RSN	3,Detection Pval,	GW_131	M	51.2826830937714	Yes	35	>60	Primary	Cavum Oris	IVA	T4a	N2c	M0	multi	Negative	DNA-	968	FALSE	968	FALSE	Mesenchymal 3	0	0	0	0	1	0	0	0	0	0	0	0	0	0	0	0	0
GSM1607803	GSM1607803		GW_133 Head and neck squamous cell carcinoma Illumina HT12v4	RNA	GPL10558	Homo sapiens	GW_133 Head and neck squamous cell carcinoma	31330	GSM1607803-tbl-1.txt	1,ID_REF,	2,VALUE,log2-transformed and normalized using RSN	3,Detection Pval,	GW_133	M	55.1238877481177	Yes	39	31 to 60	Primary	Larynx	IVB	T3	N3	M0	multi	Negative	DNA-	429	TRUE	429	TRUE	Classical 2	0	0	0	0	0	0	0	0	0	0	0	0	0	0	0	0	0
GSM1607804	GSM1607804		GW_134 Head and neck squamous cell carcinoma Illumina HT12v4	RNA	GPL10558	Homo sapiens	GW_134 Head and neck squamous cell carcinoma	31330	GSM1607804-tbl-1.txt	1,ID_REF,	2,VALUE,log2-transformed and normalized using RSN	3,Detection Pval,	GW_134	M	70.6830937713895	Yes	20	1 to 30	Primary	Larynx	II	T2	N0	M0	mono	Negative	DNA-	1211	FALSE	1211	FALSE	Mesenchymal 3	0	0	0	0	0	0	0	0	0	0	0	0	0	0	0	0	0
GSM1607805	GSM1607805		GW_135 Head and neck squamous cell carcinoma Illumina HT12v4	RNA	GPL10558	Homo sapiens	GW_135 Head and neck squamous cell carcinoma	31330	GSM1607805-tbl-1.txt	1,ID_REF,	2,VALUE,log2-transformed and normalized using RSN	3,Detection Pval,	GW_135	M	60.0684462696783	Yes	45	>60	Primary	Larynx	I	T1	N0	M0	mono	Negative	DNA-	1182	FALSE	67	TRUE	Classical 2	0	0	0	0	0	0	0	0	0	0	0	0	0	0	0	0	0
GSM1607806	GSM1607806		GW_136 Head and neck squamous cell carcinoma Illumina HT12v4	RNA	GPL10558	Homo sapiens	GW_136 Head and neck squamous cell carcinoma	31330	GSM1607806-tbl-1.txt	1,ID_REF,	2,VALUE,log2-transformed and normalized using RSN	3,Detection Pval,	GW_136	M	81.7659137577002	No	0	1 to 30	Primary	Hypopharynx	IVA	T4a	N0	M0	multi	Negative	DNA-	582	TRUE	561	TRUE	Atypical IR 1	0	0	0	0	0	0	0	0	0	1	0	0	0	0	0	0	0
GSM1607807	GSM1607807		GW_137 Head and neck squamous cell carcinoma Illumina HT12v4	RNA	GPL10558	Homo sapiens	GW_137 Head and neck squamous cell carcinoma	31330	GSM1607807-tbl-1.txt	1,ID_REF,	2,VALUE,log2-transformed and normalized using RSN	3,Detection Pval,	GW_137	M	52.4052019164955	Yes	30	>60	Primary	Hypopharynx	III	T2	N1	M0	multi	Negative	DNA-	996	FALSE	996	FALSE	Atypical IR 1	0	0	0	0	0	0	0	0	0	0	0	0	0	0	0	0	0
GSM1607808	GSM1607808		GW_138 Head and neck squamous cell carcinoma Illumina HT12v4	RNA	GPL10558	Homo sapiens	GW_138 Head and neck squamous cell carcinoma	31330	GSM1607808-tbl-1.txt	1,ID_REF,	2,VALUE,log2-transformed and normalized using RSN	3,Detection Pval,	GW_138	M	61.9767282683094	Yes	60	>60	Primary	Hypopharynx	IVA	T3	N2b	M0	multi	Negative	DNA-	979	FALSE	979	FALSE	Mesenchymal 3	0	1	0	0	0	0	0	0	0	0	0	0	0	0	0	0	0
GSM1607809	GSM1607809		GW_139 Head and neck squamous cell carcinoma Illumina HT12v4	RNA	GPL10558	Homo sapiens	GW_139 Head and neck squamous cell carcinoma	31330	GSM1607809-tbl-1.txt	1,ID_REF,	2,VALUE,log2-transformed and normalized using RSN	3,Detection Pval,	GW_139	M	56.2956878850103	Yes	70	>60	Primary	Larynx	I	T1	N0	M0	mono	Negative	DNA-	1043	FALSE	1043	FALSE	Basal 4	0	0	0	0	0	0	0	0	0	0	0	0	0	0	0	0	0
GSM1607810	GSM1607810		GW_140 Head and neck squamous cell carcinoma Illumina HT12v4	RNA	GPL10558	Homo sapiens	GW_140 Head and neck squamous cell carcinoma	31330	GSM1607810-tbl-1.txt	1,ID_REF,	2,VALUE,log2-transformed and normalized using RSN	3,Detection Pval,	GW_140	M	58.6146475017112	Yes	NA	1 to 30	Primary	Larynx	IVA	T4a	N2b	M0	multi	Negative	DNA-	1270	TRUE	674	TRUE	Atypical IR 1	0	1	0	0	0	0	0	0	0	0	0	0	0	0	0	0	0
GSM1607811	GSM1607811		GW_141 Head and neck squamous cell carcinoma Illumina HT12v4	RNA	GPL10558	Homo sapiens	GW_141 Head and neck squamous cell carcinoma	31330	GSM1607811-tbl-1.txt	1,ID_REF,	2,VALUE,log2-transformed and normalized using RSN	3,Detection Pval,	GW_141	M	67.0636550308008	No	0	1 to 30	Primary	Larynx	III	T3	N0	M0	multi	Negative	DNA-	885	FALSE	885	FALSE	Basal 4	0	0	0	0	0	0	0	0	0	0	0	0	0	0	0	0	0
GSM1607812	GSM1607812		GW_142 Head and neck squamous cell carcinoma Illumina HT12v4	RNA	GPL10558	Homo sapiens	GW_142 Head and neck squamous cell carcinoma	31330	GSM1607812-tbl-1.txt	1,ID_REF,	2,VALUE,log2-transformed and normalized using RSN	3,Detection Pval,	GW_142	M	57.1334702258727	Yes	60	>60	Primary	Larynx	III	T3	N0	M0	multi	Negative	DNA-	1185	FALSE	1185	FALSE	Classical 2	0	0	0	0	0	0	0	0	0	0	0	0	0	0	0	0	0
GSM1607813	GSM1607813		GW_143 Head and neck squamous cell carcinoma Illumina HT12v4	RNA	GPL10558	Homo sapiens	GW_143 Head and neck squamous cell carcinoma	31330	GSM1607813-tbl-1.txt	1,ID_REF,	2,VALUE,log2-transformed and normalized using RSN	3,Detection Pval,	GW_143	M	58.9349760438056	Yes	60	>60	Primary	Hypopharynx	IVA	T4a	N2c	M0	multi	Negative	DNA-	811	TRUE	811	TRUE	Atypical IR 1	0	0	0	0	0	0	0	0	0	0	0	0	0	0	0	0	0
GSM1607814	GSM1607814		GW_144 Head and neck squamous cell carcinoma Illumina HT12v4	RNA	GPL10558	Homo sapiens	GW_144 Head and neck squamous cell carcinoma	31330	GSM1607814-tbl-1.txt	1,ID_REF,	2,VALUE,log2-transformed and normalized using RSN	3,Detection Pval,	GW_144	M	65.6454483230664	Yes	45	31 to 60	Primary	Larynx	II	T2	N0	M0	mono	Negative	DNA-	1024	FALSE	1024	FALSE	Mesenchymal 3	0	1	0	0	0	0	0	0	0	0	0	0	0	0	0	0	0
GSM1607815	GSM1607815		GW_145 Head and neck squamous cell carcinoma Illumina HT12v4	RNA	GPL10558	Homo sapiens	GW_145 Head and neck squamous cell carcinoma	31330	GSM1607815-tbl-1.txt	1,ID_REF,	2,VALUE,log2-transformed and normalized using RSN	3,Detection Pval,	GW_145	M	44.7227926078029	Yes	50	>60	Primary	Larynx	IVA	T3	N2b	M0	mono	Negative	DNA-	856	FALSE	733	TRUE	Basal 4	0	0	0	0	0	0	0	0	0	0	0	0	0	0	0	0	0
GSM1607816	GSM1607816		GW_146 Head and neck squamous cell carcinoma Illumina HT12v4	RNA	GPL10558	Homo sapiens	GW_146 Head and neck squamous cell carcinoma	31330	GSM1607816-tbl-1.txt	1,ID_REF,	2,VALUE,log2-transformed and normalized using RSN	3,Detection Pval,	GW_146	M	51.6495550992471	Yes	33	>60	Primary	Cavum Oris	I	T1	N0	M0	mono	Negative	DNA-	1017	FALSE	1017	FALSE	Mesenchymal 3	0	0	0	0	0	0	0	0	0	0	0	0	0	0	0	0	0
GSM1607817	GSM1607817		GW_147 Head and neck squamous cell carcinoma Illumina HT12v4	RNA	GPL10558	Homo sapiens	GW_147 Head and neck squamous cell carcinoma	31330	GSM1607817-tbl-1.txt	1,ID_REF,	2,VALUE,log2-transformed and normalized using RSN	3,Detection Pval,	GW_147	F	72.5201916495551	No	0	1 to 30	Primary	Oropharynx	IVA	T3	N2c	M0	multi	HPV16	DNA+RNA-	489	TRUE	489	TRUE	Atypical IR 1	0	1	0	0	0	0	0	0	0	0	0	0	0	0	0	0	0
GSM1607818	GSM1607818		GW_148 Head and neck squamous cell carcinoma Illumina HT12v4	RNA	GPL10558	Homo sapiens	GW_148 Head and neck squamous cell carcinoma	31330	GSM1607818-tbl-1.txt	1,ID_REF,	2,VALUE,log2-transformed and normalized using RSN	3,Detection Pval,	GW_148	M	64.4161533196441	Yes	50	1 to 30	Primary	Cavum Oris	IVA	T4a	N2c	M0	multi	Negative	DNA-	1057	FALSE	468	TRUE	Atypical IR 1	0	0	0	0	0	0	0	0	0	0	0	0	0	0	0	0	0
GSM1607819	GSM1607819		GW_149 Head and neck squamous cell carcinoma Illumina HT12v4	RNA	GPL10558	Homo sapiens	GW_149 Head and neck squamous cell carcinoma	31330	GSM1607819-tbl-1.txt	1,ID_REF,	2,VALUE,log2-transformed and normalized using RSN	3,Detection Pval,	GW_149	M	55.9534565366188	Yes	40	1 to 30	Primary	Oropharynx	IVA	T4a	N2c	M0	mono	Other HPV	NA	1057	TRUE	188	TRUE	Mesenchymal 3	0	0	0	0	0	0	0	0	0	0	0	0	0	0	0	0	0
GSM1607820	GSM1607820		GW_150 Head and neck squamous cell carcinoma Illumina HT12v4	RNA	GPL10558	Homo sapiens	GW_150 Head and neck squamous cell carcinoma	31330	GSM1607820-tbl-1.txt	1,ID_REF,	2,VALUE,log2-transformed and normalized using RSN	3,Detection Pval,	GW_150	M	70.7132101300479	Yes	55	>60	Primary	Cavum Oris	II	T2	N0	M0	multi	Negative	DNA-	1009	TRUE	1009	TRUE	Classical 2	0	0	0	0	0	0	0	0	0	0	0	0	0	0	0	0	0
GSM1607821	GSM1607821		GW_151 Head and neck squamous cell carcinoma Illumina HT12v4	RNA	GPL10558	Homo sapiens	GW_151 Head and neck squamous cell carcinoma	31330	GSM1607821-tbl-1.txt	1,ID_REF,	2,VALUE,log2-transformed and normalized using RSN	3,Detection Pval,	GW_151	M	53.8945927446954	Yes	40	>60	Primary	Cavum Oris	III	T3	N0	M0	mono	HPV16	DNA+RNA-	1107	FALSE	1008	TRUE	Basal 4	0	0	0	0	0	0	0	0	0	0	0	0	0	0	0	0	0
GSM1607822	GSM1607822		GW_152 Head and neck squamous cell carcinoma Illumina HT12v4	RNA	GPL10558	Homo sapiens	GW_152 Head and neck squamous cell carcinoma	31330	GSM1607822-tbl-1.txt	1,ID_REF,	2,VALUE,log2-transformed and normalized using RSN	3,Detection Pval,	GW_152	M	48.8268309377139	Yes	45	>60	Primary	Cavum Oris	II	T2	N0	M0	mono	HPV16	DNA+RNA+	875	FALSE	875	FALSE	Mesenchymal 3	0	0	0	0	0	0	0	0	0	0	0	0	0	0	0	0	0
GSM1607823	GSM1607823		GW_153 Head and neck squamous cell carcinoma Illumina HT12v4	RNA	GPL10558	Homo sapiens	GW_153 Head and neck squamous cell carcinoma	31330	GSM1607823-tbl-1.txt	1,ID_REF,	2,VALUE,log2-transformed and normalized using RSN	3,Detection Pval,	GW_153	M	42.7898699520876	No	0	1 to 30	Primary	Cavum Oris	IVA	T4a	N0	M0	multi	Negative	DNA-	689	TRUE	622	TRUE	Basal 4	0	0	0	0	0	0	0	0	0	0	0	0	0	0	0	0	0
GSM1607824	GSM1607824		GW_154 Head and neck squamous cell carcinoma Illumina HT12v4	RNA	GPL10558	Homo sapiens	GW_154 Head and neck squamous cell carcinoma	31330	GSM1607824-tbl-1.txt	1,ID_REF,	2,VALUE,log2-transformed and normalized using RSN	3,Detection Pval,	GW_154	M	56.9637234770705	No	0	>60	Primary	Cavum Oris	IVC	T4a	N2a	M1	mono	Negative	DNA-	275	TRUE	275	TRUE	Atypical IR 1	0	0	0	0	0	0	0	0	0	0	0	0	0	0	0	0	0
GSM1607825	GSM1607825		GW_155 Head and neck squamous cell carcinoma Illumina HT12v4	RNA	GPL10558	Homo sapiens	GW_155 Head and neck squamous cell carcinoma	31330	GSM1607825-tbl-1.txt	1,ID_REF,	2,VALUE,log2-transformed and normalized using RSN	3,Detection Pval,	GW_155	M	44.6269678302532	Yes	25	>60	Primary	Hypopharynx	IVA	T3	N2b	M0	multi	Negative	DNA-	631	TRUE	531	TRUE	Mesenchymal 3	0	1	0	0	0	0	0	0	0	0	0	0	0	0	0	0	0
GSM1607826	GSM1607826		GW_156 Head and neck squamous cell carcinoma Illumina HT12v4	RNA	GPL10558	Homo sapiens	GW_156 Head and neck squamous cell carcinoma	31330	GSM1607826-tbl-1.txt	1,ID_REF,	2,VALUE,log2-transformed and normalized using RSN	3,Detection Pval,	GW_156	M	66.4531143052704	Yes	10	31 to 60	Primary	Cavum Oris	IVA	T2	N2b	M0	multi	Negative	DNA-	1365	FALSE	1365	FALSE	Basal 4	0	1	0	0	0	0	0	0	0	0	0	0	0	0	0	0	0
GSM1607827	GSM1607827		GW_157 Head and neck squamous cell carcinoma Illumina HT12v4	RNA	GPL10558	Homo sapiens	GW_157 Head and neck squamous cell carcinoma	31330	GSM1607827-tbl-1.txt	1,ID_REF,	2,VALUE,log2-transformed and normalized using RSN	3,Detection Pval,	GW_157	M	56.9472963723477	Yes	40	31 to 60	Primary	Hypopharynx	IVA	T2	N2b	M0	multi	Negative	DNA-	815	FALSE	815	FALSE	Atypical IR 1	0	1	0	0	1	0	0	0	0	0	0	0	0	0	0	0	0
GSM1607828	GSM1607828		GW_158 Head and neck squamous cell carcinoma Illumina HT12v4	RNA	GPL10558	Homo sapiens	GW_158 Head and neck squamous cell carcinoma	31330	GSM1607828-tbl-1.txt	1,ID_REF,	2,VALUE,log2-transformed and normalized using RSN	3,Detection Pval,	GW_158	M	68.331279945243	Yes	50	31 to 60	Primary	Cavum Oris	I	T1	N0	M0	mono	Negative	DNA-	793	FALSE	793	FALSE	Mesenchymal 3	0	1	0	0	0	0	0	0	0	0	0	0	0	0	0	0	0
GSM1607829	GSM1607829		GW_159 Head and neck squamous cell carcinoma Illumina HT12v4	RNA	GPL10558	Homo sapiens	GW_159 Head and neck squamous cell carcinoma	31330	GSM1607829-tbl-1.txt	1,ID_REF,	2,VALUE,log2-transformed and normalized using RSN	3,Detection Pval,	GW_159	M	77.6919917864476	No	0	31 to 60	Primary	Hypopharynx	IVA	T3	N2b	M0	multi	Negative	DNA-	356	TRUE	356	TRUE	Mesenchymal 3	0	0	0	0	0	0	0	0	0	0	0	0	0	0	0	0	0
GSM1607830	GSM1607830		GW_160 Head and neck squamous cell carcinoma Illumina HT12v4	RNA	GPL10558	Homo sapiens	GW_160 Head and neck squamous cell carcinoma	31330	GSM1607830-tbl-1.txt	1,ID_REF,	2,VALUE,log2-transformed and normalized using RSN	3,Detection Pval,	GW_160	M	64.5092402464066	Yes	60	no	Primary	Larynx	IVA	T4a	N0	M0	multi	Negative	DNA-	794	FALSE	794	FALSE	Classical 2	0	0	0	0	0	0	0	0	0	0	0	0	0	0	0	0	0
GSM1607831	GSM1607831		GW_163 Head and neck squamous cell carcinoma Illumina HT12v4	RNA	GPL10558	Homo sapiens	GW_163 Head and neck squamous cell carcinoma	31330	GSM1607831-tbl-1.txt	1,ID_REF,	2,VALUE,log2-transformed and normalized using RSN	3,Detection Pval,	GW_163	F	44.3066392881588	Yes	10	1 to 30	Primary	Cavum Oris	I	T1	N0	M0	multi	Negative	DNA-	793	FALSE	309	TRUE	Basal 4	0	0	0	0	0	0	0	0	0	0	0	0	0	0	0	0	0
GSM1607832	GSM1607832		GW_164 Head and neck squamous cell carcinoma Illumina HT12v4	RNA	GPL10558	Homo sapiens	GW_164 Head and neck squamous cell carcinoma	31330	GSM1607832-tbl-1.txt	1,ID_REF,	2,VALUE,log2-transformed and normalized using RSN	3,Detection Pval,	GW_164	M	70.9815195071869	Yes	48	31 to 60	Primary	Larynx	IVA	T4a	N2c	M0	multi	Negative	DNA-	272	TRUE	272	TRUE	Mesenchymal 3	0	0	0	0	0	0	0	0	0	0	0	0	0	0	0	0	0
GSM1607833	GSM1607833		GW_165 Head and neck squamous cell carcinoma Illumina HT12v4	RNA	GPL10558	Homo sapiens	GW_165 Head and neck squamous cell carcinoma	31330	GSM1607833-tbl-1.txt	1,ID_REF,	2,VALUE,log2-transformed and normalized using RSN	3,Detection Pval,	GW_165	M	55.854893908282	Yes	30	31 to 60	Primary	Cavum Oris	IVA	T4a	N0	M0	multi	Negative	DNA-	1025	FALSE	1025	FALSE	Basal 4	0	0	0	0	0	0	0	0	0	0	0	0	0	0	0	0	0
GSM1607834	GSM1607834		GW_166 Head and neck squamous cell carcinoma Illumina HT12v4	RNA	GPL10558	Homo sapiens	GW_166 Head and neck squamous cell carcinoma	31330	GSM1607834-tbl-1.txt	1,ID_REF,	2,VALUE,log2-transformed and normalized using RSN	3,Detection Pval,	GW_166	M	52.621492128679	Yes	35	>60	Primary	Oropharynx	III	T1	N1	M0	mono	HPV16	DNA+RNA-	734	FALSE	434	TRUE	Atypical IR 1	NA	NA	NA	NA	NA	NA	NA	NA	NA	NA	NA	NA	NA	NA	NA	NA	NA
GSM1607835	GSM1607835		GW_167 Head and neck squamous cell carcinoma Illumina HT12v4	RNA	GPL10558	Homo sapiens	GW_167 Head and neck squamous cell carcinoma	31330	GSM1607835-tbl-1.txt	1,ID_REF,	2,VALUE,log2-transformed and normalized using RSN	3,Detection Pval,	GW_167	M	72.1122518822724	Yes	15	1 to 30	Primary	Oropharynx	II	T2	N0	M0	mono	Negative	DNA-	846	FALSE	846	FALSE	Mesenchymal 3	0	0	0	0	0	0	0	0	0	0	0	0	0	0	0	0	0
GSM1607836	GSM1607836		GW_168 Head and neck squamous cell carcinoma Illumina HT12v4	RNA	GPL10558	Homo sapiens	GW_168 Head and neck squamous cell carcinoma	31330	GSM1607836-tbl-1.txt	1,ID_REF,	2,VALUE,log2-transformed and normalized using RSN	3,Detection Pval,	GW_168	M	83.482546201232	No	0	no	Primary	Larynx	II	T2	N0	M0	mono	Negative	DNA-	713	FALSE	713	FALSE	Basal 4	0	0	0	0	0	0	0	0	0	0	0	0	0	0	0	0	0
GSM1607837	GSM1607837		GW_169 Head and neck squamous cell carcinoma Illumina HT12v4	RNA	GPL10558	Homo sapiens	GW_169 Head and neck squamous cell carcinoma	31330	GSM1607837-tbl-1.txt	1,ID_REF,	2,VALUE,log2-transformed and normalized using RSN	3,Detection Pval,	GW_169	M	77.0458590006845	Yes	60	1 to 30	Primary	Hypopharynx	III	T2	N1	M0	mono	Negative	DNA-	1245	FALSE	1245	FALSE	Mesenchymal 3	0	0	0	0	0	0	0	0	0	0	0	0	0	0	0	0	0
GSM1607838	GSM1607838		GW_170 Head and neck squamous cell carcinoma Illumina HT12v4	RNA	GPL10558	Homo sapiens	GW_170 Head and neck squamous cell carcinoma	31330	GSM1607838-tbl-1.txt	1,ID_REF,	2,VALUE,log2-transformed and normalized using RSN	3,Detection Pval,	GW_170	M	54.3956194387406	Yes	35	1 to 30	Primary	Oropharynx	IVA	T4a	N0	M0	mono	HPV16	DNA+RNA+	725	TRUE	426	TRUE	Mesenchymal 3	0	0	0	0	0	0	0	1	0	0	0	0	0	0	0	0	0
GSM1607839	GSM1607839		GW_171 Head and neck squamous cell carcinoma Illumina HT12v4	RNA	GPL10558	Homo sapiens	GW_171 Head and neck squamous cell carcinoma	31330	GSM1607839-tbl-1.txt	1,ID_REF,	2,VALUE,log2-transformed and normalized using RSN	3,Detection Pval,	GW_171	F	52.6817248459959	Yes	3	1 to 30	Primary	Larynx	IVA	T4a	N2b	M0	multi	Negative	DNA-	755	FALSE	755	FALSE	Classical 2	0	0	0	0	1	0	0	0	0	0	0	0	0	0	0	0	0
GSM1607840	GSM1607840		GW_172 Head and neck squamous cell carcinoma Illumina HT12v4	RNA	GPL10558	Homo sapiens	GW_172 Head and neck squamous cell carcinoma	31330	GSM1607840-tbl-1.txt	1,ID_REF,	2,VALUE,log2-transformed and normalized using RSN	3,Detection Pval,	GW_172	M	45.7604380561259	Yes	33	31 to 60	Primary	Cavum Oris	I	T1	N0	M0	mono	Negative	DNA-	758	FALSE	196	TRUE	Basal 4	0	0	0	0	0	0	0	0	0	0	0	0	0	0	0	0	0
GSM1607841	GSM1607841		GW_173 Head and neck squamous cell carcinoma Illumina HT12v4	RNA	GPL10558	Homo sapiens	GW_173 Head and neck squamous cell carcinoma	31330	GSM1607841-tbl-1.txt	1,ID_REF,	2,VALUE,log2-transformed and normalized using RSN	3,Detection Pval,	GW_173	M	72.7419575633128	Yes	45	31 to 60	Primary	Larynx	III	T3	N0	M0	multi	Negative	DNA-	417	TRUE	353	TRUE	Mesenchymal 3	0	0	0	0	0	0	0	0	0	0	0	0	0	0	0	0	0
GSM1607842	GSM1607842		GW_174 Head and neck squamous cell carcinoma Illumina HT12v4	RNA	GPL10558	Homo sapiens	GW_174 Head and neck squamous cell carcinoma	31330	GSM1607842-tbl-1.txt	1,ID_REF,	2,VALUE,log2-transformed and normalized using RSN	3,Detection Pval,	GW_174	F	50.2642026009582	No	0	no	Primary	NA	III	T3	N1	M0	multi	Negative	DNA-	1291	FALSE	1291	FALSE	Basal 4	0	0	0	0	0	0	0	0	0	0	0	0	0	0	0	0	0
GSM1607843	GSM1607843		GW_175 Head and neck squamous cell carcinoma Illumina HT12v4	RNA	GPL10558	Homo sapiens	GW_175 Head and neck squamous cell carcinoma	31330	GSM1607843-tbl-1.txt	1,ID_REF,	2,VALUE,log2-transformed and normalized using RSN	3,Detection Pval,	GW_175	M	73.0321697467488	Yes	20	1 to 30	Primary	Hypopharynx	IVA	T4a	N1	M0	mono	Negative	DNA-	269	TRUE	269	TRUE	Atypical IR 1	0	0	0	0	0	0	0	0	0	0	0	0	0	0	0	0	0
GSM1607844	GSM1607844		GW_177 Head and neck squamous cell carcinoma Illumina HT12v4	RNA	GPL10558	Homo sapiens	GW_177 Head and neck squamous cell carcinoma	31330	GSM1607844-tbl-1.txt	1,ID_REF,	2,VALUE,log2-transformed and normalized using RSN	3,Detection Pval,	GW_177	M	61.6454483230664	Yes	40	1 to 30	Primary	Larynx	IVA	T2	N2b	M0	multi	Negative	DNA-	730	FALSE	730	FALSE	Atypical IR 1	0	0	0	0	0	0	0	0	0	0	0	0	0	0	0	0	0
GSM1607845	GSM1607845		GW_178 Head and neck squamous cell carcinoma Illumina HT12v4	RNA	GPL10558	Homo sapiens	GW_178 Head and neck squamous cell carcinoma	31330	GSM1607845-tbl-1.txt	1,ID_REF,	2,VALUE,log2-transformed and normalized using RSN	3,Detection Pval,	GW_178	M	62.7597535934292	Yes	55	31 to 60	Primary	Hypopharynx	IVA	T3	N2b	M0	multi	Negative	DNA-	882	FALSE	882	FALSE	Atypical IR 1	0	0	0	0	0	0	0	0	0	0	0	0	0	0	0	0	0
GSM1607846	GSM1607846		GW_179 Head and neck squamous cell carcinoma Illumina HT12v4	RNA	GPL10558	Homo sapiens	GW_179 Head and neck squamous cell carcinoma	31330	GSM1607846-tbl-1.txt	1,ID_REF,	2,VALUE,log2-transformed and normalized using RSN	3,Detection Pval,	GW_179	M	59.170431211499	Yes	25	1 to 30	Primary	Hypopharynx	IVA	T4a	N0	M0	multi	Negative	DNA-	764	FALSE	764	FALSE	Basal 4	0	0	0	0	1	0	0	0	0	0	0	0	0	0	0	0	0
GSM1607847	GSM1607847		GW_180 Head and neck squamous cell carcinoma Illumina HT12v4	RNA	GPL10558	Homo sapiens	GW_180 Head and neck squamous cell carcinoma	31330	GSM1607847-tbl-1.txt	1,ID_REF,	2,VALUE,log2-transformed and normalized using RSN	3,Detection Pval,	GW_180	M	56.5749486652977	Yes	50	>60	Primary	Oropharynx	IVA	T2	N2a	M0	multi	Negative	DNA-	1059	FALSE	700	TRUE	Basal 4	NA	NA	NA	NA	NA	NA	NA	NA	NA	NA	NA	NA	NA	NA	NA	NA	NA
GSM1607848	GSM1607848		GW_181 Head and neck squamous cell carcinoma Illumina HT12v4	RNA	GPL10558	Homo sapiens	GW_181 Head and neck squamous cell carcinoma	31330	GSM1607848-tbl-1.txt	1,ID_REF,	2,VALUE,log2-transformed and normalized using RSN	3,Detection Pval,	GW_181	M	61.8535249828884	Yes	112.5	>60	Primary	Cavum Oris	IVA	T4a	N0	M0	multi	Negative	DNA-	743	FALSE	743	FALSE	Basal 4	0	0	0	0	0	0	0	0	0	0	0	0	0	0	0	0	0
GSM1607849	GSM1607849		GW_182 Head and neck squamous cell carcinoma Illumina HT12v4	RNA	GPL10558	Homo sapiens	GW_182 Head and neck squamous cell carcinoma	31330	GSM1607849-tbl-1.txt	1,ID_REF,	2,VALUE,log2-transformed and normalized using RSN	3,Detection Pval,	GW_182	M	57.0759753593429	Yes	41	>60	Primary	Cavum Oris	IVA	T3	N2c	M0	multi	Negative	DNA-	257	TRUE	257	TRUE	Mesenchymal 3	0	0	0	0	0	0	0	0	0	0	0	0	0	0	0	0	0
GSM1607850	GSM1607850		GW_183 Head and neck squamous cell carcinoma Illumina HT12v4	RNA	GPL10558	Homo sapiens	GW_183 Head and neck squamous cell carcinoma	31330	GSM1607850-tbl-1.txt	1,ID_REF,	2,VALUE,log2-transformed and normalized using RSN	3,Detection Pval,	GW_183	M	77.7987679671458	Yes	20	>60	Primary	Larynx	I	T1	N0	M0	mono	Negative	DNA-	617	TRUE	609	TRUE	Mesenchymal 3	0	0	0	0	0	0	0	0	0	0	0	0	0	0	0	0	0
GSM1607851	GSM1607851		GW_184 Head and neck squamous cell carcinoma Illumina HT12v4	RNA	GPL10558	Homo sapiens	GW_184 Head and neck squamous cell carcinoma	31330	GSM1607851-tbl-1.txt	1,ID_REF,	2,VALUE,log2-transformed and normalized using RSN	3,Detection Pval,	GW_184	M	55.7590691307324	Yes	25	>60	Primary	Larynx	IVA	T2	N2b	M0	multi	Negative	DNA-	120	TRUE	120	TRUE	Mesenchymal 3	0	1	0	0	0	0	0	0	0	0	0	0	0	0	0	0	0
GSM1607852	GSM1607852		GW_185 Head and neck squamous cell carcinoma Illumina HT12v4	RNA	GPL10558	Homo sapiens	GW_185 Head and neck squamous cell carcinoma	31330	GSM1607852-tbl-1.txt	1,ID_REF,	2,VALUE,log2-transformed and normalized using RSN	3,Detection Pval,	GW_185	M	57.678302532512	Yes	50	31 to 60	Primary	Larynx	II	T2	N0	M0	mono	Negative	DNA-	1162	FALSE	1162	FALSE	Basal 4	0	0	0	0	0	0	0	0	0	0	0	0	0	0	0	0	0
GSM1607853	GSM1607853		GW_186 Head and neck squamous cell carcinoma Illumina HT12v4	RNA	GPL10558	Homo sapiens	GW_186 Head and neck squamous cell carcinoma	31330	GSM1607853-tbl-1.txt	1,ID_REF,	2,VALUE,log2-transformed and normalized using RSN	3,Detection Pval,	GW_186	M	69.7987679671458	Yes	38	31 to 60	Primary	Larynx	IVA	T4a	N0	M0	mono	Negative	DNA-	758	FALSE	758	FALSE	Basal 4	0	0	0	0	0	0	0	0	0	0	0	0	0	0	0	0	0
GSM1607854	GSM1607854		GW_187 Head and neck squamous cell carcinoma Illumina HT12v4	RNA	GPL10558	Homo sapiens	GW_187 Head and neck squamous cell carcinoma	31330	GSM1607854-tbl-1.txt	1,ID_REF,	2,VALUE,log2-transformed and normalized using RSN	3,Detection Pval,	GW_187	M	45.3497604380561	No	0	31 to 60	Primary	Cavum Oris	II	T2	N0	M0	mono	Negative	DNA-	765	FALSE	765	FALSE	Mesenchymal 3	0	0	0	0	0	0	0	0	0	0	0	0	0	0	0	0	0
GSM1607855	GSM1607855		GW_188 Head and neck squamous cell carcinoma Illumina HT12v4	RNA	GPL10558	Homo sapiens	GW_188 Head and neck squamous cell carcinoma	31330	GSM1607855-tbl-1.txt	1,ID_REF,	2,VALUE,log2-transformed and normalized using RSN	3,Detection Pval,	GW_188	M	50.1601642710472	Yes	35	1 to 30	Primary	Larynx	IVA	T3	N2c	M0	mono	Negative	DNA-	146	TRUE	146	TRUE	Basal 4	0	0	0	0	0	0	0	0	0	0	0	0	0	0	0	0	0
GSM1607856	GSM1607856		GW_189 Head and neck squamous cell carcinoma Illumina HT12v4	RNA	GPL10558	Homo sapiens	GW_189 Head and neck squamous cell carcinoma	31330	GSM1607856-tbl-1.txt	1,ID_REF,	2,VALUE,log2-transformed and normalized using RSN	3,Detection Pval,	GW_189	M	59.62765229295	Yes	40	31 to 60	Primary	Hypopharynx	IVB	T4a	N3	M0	multi	Negative	DNA-	209	TRUE	209	TRUE	Mesenchymal 3	0	0	0	0	0	0	0	0	0	0	0	0	0	0	0	0	0
GSM1607857	GSM1607857		GW_190 Head and neck squamous cell carcinoma Illumina HT12v4	RNA	GPL10558	Homo sapiens	GW_190 Head and neck squamous cell carcinoma	31330	GSM1607857-tbl-1.txt	1,ID_REF,	2,VALUE,log2-transformed and normalized using RSN	3,Detection Pval,	GW_190	M	74.6967830253251	No	0	>60	Primary	Larynx	IVA	T3	N2b	M0	multi	Negative	DNA-	769	FALSE	769	FALSE	Atypical IR 1	0	0	0	0	0	0	0	0	0	0	0	0	0	0	0	0	0
GSM1607858	GSM1607858		GW_191 Head and neck squamous cell carcinoma Illumina HT12v4	RNA	GPL10558	Homo sapiens	GW_191 Head and neck squamous cell carcinoma	31330	GSM1607858-tbl-1.txt	1,ID_REF,	2,VALUE,log2-transformed and normalized using RSN	3,Detection Pval,	GW_191	M	52.1286789869952	Yes	42	>60	Primary	Larynx	I	T1	N0	M0	mono	HPV16	DNA+RNA-	785	FALSE	785	FALSE	Basal 4	0	0	0	0	0	0	0	0	0	0	0	0	0	0	0	0	0
GSM1607859	GSM1607859		GW_192 Head and neck squamous cell carcinoma Illumina HT12v4	RNA	GPL10558	Homo sapiens	GW_192 Head and neck squamous cell carcinoma	31330	GSM1607859-tbl-1.txt	1,ID_REF,	2,VALUE,log2-transformed and normalized using RSN	3,Detection Pval,	GW_192	M	42.6776180698152	Yes	35	>60	Primary	Hypopharynx	III	T2	N1	M0	multi	Negative	DNA-	843	FALSE	843	FALSE	Classical 2	0	0	0	0	0	0	0	0	0	0	0	0	0	0	0	0	0
GSM1607860	GSM1607860		GW_193 Head and neck squamous cell carcinoma Illumina HT12v4	RNA	GPL10558	Homo sapiens	GW_193 Head and neck squamous cell carcinoma	31330	GSM1607860-tbl-1.txt	1,ID_REF,	2,VALUE,log2-transformed and normalized using RSN	3,Detection Pval,	GW_193	M	76.5503080082135	Yes	50	1 to 30	Primary	Larynx	IVA	T4a	N0	M0	multi	Negative	DNA-	826	FALSE	826	FALSE	Basal 4	0	1	0	0	0	0	0	0	0	0	0	0	0	0	0	0	0
GSM1607861	GSM1607861		GW_196 Head and neck squamous cell carcinoma Illumina HT12v4	RNA	GPL10558	Homo sapiens	GW_196 Head and neck squamous cell carcinoma	31330	GSM1607861-tbl-1.txt	1,ID_REF,	2,VALUE,log2-transformed and normalized using RSN	3,Detection Pval,	GW_196	M	57.4592744695414	Yes	45	>60	Primary	Hypopharynx	IVB	T2	N3	M0	multi	Negative	DNA-	258	TRUE	258	TRUE	Mesenchymal 3	0	0	0	0	0	0	0	0	0	0	0	0	0	0	0	0	0
GSM1607862	GSM1607862		GW_197 Head and neck squamous cell carcinoma Illumina HT12v4	RNA	GPL10558	Homo sapiens	GW_197 Head and neck squamous cell carcinoma	31330	GSM1607862-tbl-1.txt	1,ID_REF,	2,VALUE,log2-transformed and normalized using RSN	3,Detection Pval,	GW_197	M	48.2956878850103	Yes	20	1 to 30	Primary	Cavum Oris	IVA	T4a	N0	M0	mono	Negative	DNA-	139	TRUE	115	TRUE	Mesenchymal 3	0	0	0	0	0	0	0	0	0	0	0	0	0	0	0	0	0
GSM1607863	GSM1607863		GW_198 Head and neck squamous cell carcinoma Illumina HT12v4	RNA	GPL10558	Homo sapiens	GW_198 Head and neck squamous cell carcinoma	31330	GSM1607863-tbl-1.txt	1,ID_REF,	2,VALUE,log2-transformed and normalized using RSN	3,Detection Pval,	GW_198	M	46.9267624914442	Yes	15	>60	Primary	Cavum Oris	IVA	T4a	N2b	M0	multi	Negative	DNA-	710	FALSE	710	FALSE	Basal 4	0	0	0	0	0	0	0	0	0	0	0	0	0	0	0	0	0
GSM1607864	GSM1607864		GW_199 Head and neck squamous cell carcinoma Illumina HT12v4	RNA	GPL10558	Homo sapiens	GW_199 Head and neck squamous cell carcinoma	31330	GSM1607864-tbl-1.txt	1,ID_REF,	2,VALUE,log2-transformed and normalized using RSN	3,Detection Pval,	GW_199	M	50.6639288158795	Yes	35	31 to 60	Primary	Hypopharynx	IVA	T4a	N2b	M0	multi	Negative	DNA-	769	FALSE	769	FALSE	Mesenchymal 3	0	0	0	0	0	0	0	0	0	0	0	0	0	0	0	0	0
GSM1607865	GSM1607865		GW_200 Head and neck squamous cell carcinoma Illumina HT12v4	RNA	GPL10558	Homo sapiens	GW_200 Head and neck squamous cell carcinoma	31330	GSM1607865-tbl-1.txt	1,ID_REF,	2,VALUE,log2-transformed and normalized using RSN	3,Detection Pval,	GW_200	F	70.9979466119097	Yes	9	1 to 30	Primary	Cavum Oris	IVC	T2	N2c	M1	multi	Negative	DNA-	305	TRUE	92	TRUE	Mesenchymal 3	0	0	0	0	0	0	0	0	0	0	0	0	0	0	0	0	0
GSM1607866	GSM1607866		GW_201 Head and neck squamous cell carcinoma Illumina HT12v4	RNA	GPL10558	Homo sapiens	GW_201 Head and neck squamous cell carcinoma	31330	GSM1607866-tbl-1.txt	1,ID_REF,	2,VALUE,log2-transformed and normalized using RSN	3,Detection Pval,	GW_201	M	52.0520191649555	Yes	35	>60	Primary	Oropharynx	IVA	T4a	N2c	M0	multi	Negative	DNA-	871	FALSE	871	FALSE	Mesenchymal 3	0	0	0	0	0	0	0	0	0	0	0	0	0	0	0	0	0
GSM1607867	GSM1607867		GW_202 Head and neck squamous cell carcinoma Illumina HT12v4	RNA	GPL10558	Homo sapiens	GW_202 Head and neck squamous cell carcinoma	31330	GSM1607867-tbl-1.txt	1,ID_REF,	2,VALUE,log2-transformed and normalized using RSN	3,Detection Pval,	GW_202	M	76.3504449007529	Yes	50	31 to 60	Primary	Cavum Oris	IVA	T4a	N2c	M0	mono	Negative	DNA-	466	TRUE	283	TRUE	Basal 4	0	0	0	0	0	0	0	0	0	0	0	0	0	0	0	0	0
GSM1607868	GSM1607868		GW_203 Head and neck squamous cell carcinoma Illumina HT12v4	RNA	GPL10558	Homo sapiens	GW_203 Head and neck squamous cell carcinoma	31330	GSM1607868-tbl-1.txt	1,ID_REF,	2,VALUE,log2-transformed and normalized using RSN	3,Detection Pval,	GW_203	M	61.1060917180014	Yes	90	31 to 60	Primary	Oropharynx	IVA	T1	N2c	M0	multi	HPV16	DNA+RNA-	855	FALSE	855	FALSE	Atypical IR 1	0	0	0	0	0	0	0	0	0	0	0	0	0	0	0	0	0
GSM1607869	GSM1607869		GW_204 Head and neck squamous cell carcinoma Illumina HT12v4	RNA	GPL10558	Homo sapiens	GW_204 Head and neck squamous cell carcinoma	31330	GSM1607869-tbl-1.txt	1,ID_REF,	2,VALUE,log2-transformed and normalized using RSN	3,Detection Pval,	GW_204	M	47.1594798083504	No	0	>60	Primary	Cavum Oris	IVA	T4a	N1	M0	multi	Negative	DNA-	857	FALSE	857	FALSE	Mesenchymal 3	0	0	0	0	0	0	0	0	0	0	0	0	0	0	0	0	0
GSM1607870	GSM1607870		GW_205 Head and neck squamous cell carcinoma Illumina HT12v4	RNA	GPL10558	Homo sapiens	GW_205 Head and neck squamous cell carcinoma	31330	GSM1607870-tbl-1.txt	1,ID_REF,	2,VALUE,log2-transformed and normalized using RSN	3,Detection Pval,	GW_205	M	58.2833675564682	No	0	no	Primary	Cavum Oris	IVA	T4a	N2c	M0	multi	HPV16	DNA+RNA+	840	FALSE	840	FALSE	Atypical IR 1	0	0	0	0	0	0	0	0	0	0	0	0	0	0	0	0	0
GSM1607871	GSM1607871		GW_206 Head and neck squamous cell carcinoma Illumina HT12v4	RNA	GPL10558	Homo sapiens	GW_206 Head and neck squamous cell carcinoma	31330	GSM1607871-tbl-1.txt	1,ID_REF,	2,VALUE,log2-transformed and normalized using RSN	3,Detection Pval,	GW_206	M	53.6536618754278	Yes	60	1 to 30	Primary	Cavum Oris	IVA	T4a	N2c	M0	multi	Negative	DNA-	147	TRUE	147	TRUE	Atypical IR 1	0	0	0	0	0	0	0	0	0	0	0	0	0	0	0	0	0
GSM1607872	GSM1607872		GW_207 Head and neck squamous cell carcinoma Illumina HT12v4	RNA	GPL10558	Homo sapiens	GW_207 Head and neck squamous cell carcinoma	31330	GSM1607872-tbl-1.txt	1,ID_REF,	2,VALUE,log2-transformed and normalized using RSN	3,Detection Pval,	GW_207	M	51.8850102669405	Yes	15	1 to 30	Primary	Cavum Oris	IVB	T4b	N3	M0	mono	Negative	DNA-	182	TRUE	124	TRUE	Mesenchymal 3	0	0	0	0	0	0	0	0	0	0	0	0	0	0	0	0	0
GSM1607873	GSM1607873		GW_209 Head and neck squamous cell carcinoma Illumina HT12v4	RNA	GPL10558	Homo sapiens	GW_209 Head and neck squamous cell carcinoma	31330	GSM1607873-tbl-1.txt	1,ID_REF,	2,VALUE,log2-transformed and normalized using RSN	3,Detection Pval,	GW_209	M	48.8980150581793	Yes	30	>60	Primary	Cavum Oris	IVA	T3	N2c	M0	multi	Negative	DNA-	825	FALSE	825	FALSE	Basal 4	0	0	0	0	0	0	0	0	0	0	0	0	0	0	0	0	0
GSM1607874	GSM1607874		GW_210 Head and neck squamous cell carcinoma Illumina HT12v4	RNA	GPL10558	Homo sapiens	GW_210 Head and neck squamous cell carcinoma	31330	GSM1607874-tbl-1.txt	1,ID_REF,	2,VALUE,log2-transformed and normalized using RSN	3,Detection Pval,	GW_210	M	56.3613963039014	Yes	20	>60	Primary	Oropharynx	II	T2	N0	M0	mono	Negative	DNA-	790	FALSE	601	TRUE	Basal 4	0	0	0	0	0	0	0	0	0	0	0	0	0	0	0	0	0
GSM1607875	GSM1607875		GW_211 Head and neck squamous cell carcinoma Illumina HT12v4	RNA	GPL10558	Homo sapiens	GW_211 Head and neck squamous cell carcinoma	31330	GSM1607875-tbl-1.txt	1,ID_REF,	2,VALUE,log2-transformed and normalized using RSN	3,Detection Pval,	GW_211	F	53.9110198494182	Yes	10	1 to 30	Primary	Oropharynx	II	T2	N0	M0	mono	Negative	DNA-	877	FALSE	539	TRUE	Mesenchymal 3	0	0	0	0	0	0	0	0	0	0	0	0	0	0	0	0	0
GSM1607876	GSM1607876		GW_212 Head and neck squamous cell carcinoma Illumina HT12v4	RNA	GPL10558	Homo sapiens	GW_212 Head and neck squamous cell carcinoma	31330	GSM1607876-tbl-1.txt	1,ID_REF,	2,VALUE,log2-transformed and normalized using RSN	3,Detection Pval,	GW_212	M	75.709787816564	Yes	120	31 to 60	Primary	Oropharynx	IVA	T2	N2b	M0	multi	HPV16	DNA+RNA+	813	FALSE	568	TRUE	Atypical IR 1	0	0	0	0	0	0	0	0	0	0	0	0	0	0	0	0	0
GSM1607877	GSM1607877		GW_214 Head and neck squamous cell carcinoma Illumina HT12v4	RNA	GPL10558	Homo sapiens	GW_214 Head and neck squamous cell carcinoma	31330	GSM1607877-tbl-1.txt	1,ID_REF,	2,VALUE,log2-transformed and normalized using RSN	3,Detection Pval,	GW_214	M	58.6803559206023	Yes	60	>60	Primary	Oropharynx	IVA	T3	N2c	M0	multi	HPV16	DNA+RNA+	268	TRUE	239	TRUE	Atypical IR 1	0	0	0	0	0	0	0	0	0	0	0	0	0	0	0	0	0
GSM1607878	GSM1607878		GW_215 Head and neck squamous cell carcinoma Illumina HT12v4	RNA	GPL10558	Homo sapiens	GW_215 Head and neck squamous cell carcinoma	31330	GSM1607878-tbl-1.txt	1,ID_REF,	2,VALUE,log2-transformed and normalized using RSN	3,Detection Pval,	GW_215	M	48.8158795345654	Yes	24	31 to 60	Primary	Oropharynx	IVA	T2	N2b	M0	multi	HPV16	DNA+RNA+	785	FALSE	785	FALSE	Atypical IR 1	0	0	0	0	0	0	0	0	0	0	0	0	0	0	0	0	0
GSM1607879	GSM1607879		GW_216 Head and neck squamous cell carcinoma Illumina HT12v4	RNA	GPL10558	Homo sapiens	GW_216 Head and neck squamous cell carcinoma	31330	GSM1607879-tbl-1.txt	1,ID_REF,	2,VALUE,log2-transformed and normalized using RSN	3,Detection Pval,	GW_216	M	56.3394934976044	Yes	13	1 to 30	Primary	Oropharynx	IVA	T2	N2c	M0	mono	Other HPV	NA	777	FALSE	777	FALSE	Atypical IR 1	0	0	0	0	0	0	0	0	0	0	0	0	0	0	0	0	0
GSM1607880	GSM1607880		GW_217 Head and neck squamous cell carcinoma Illumina HT12v4	RNA	GPL10558	Homo sapiens	GW_217 Head and neck squamous cell carcinoma	31330	GSM1607880-tbl-1.txt	1,ID_REF,	2,VALUE,log2-transformed and normalized using RSN	3,Detection Pval,	GW_217	M	62.1409993155373	No	0	1 to 30	Primary	Oropharynx	IVA	T3	N2b	M0	multi	HPV16	DNA+RNA+	778	FALSE	778	FALSE	Atypical IR 1	0	0	0	0	0	0	0	0	0	0	0	0	0	0	0	0	0
GSM1607881	GSM1607881		GW_218 Head and neck squamous cell carcinoma Illumina HT12v4	RNA	GPL10558	Homo sapiens	GW_218 Head and neck squamous cell carcinoma	31330	GSM1607881-tbl-1.txt	1,ID_REF,	2,VALUE,log2-transformed and normalized using RSN	3,Detection Pval,	GW_218	F	75.3839835728953	No	0	1 to 30	Primary	Cavum Oris	I	T1	N0	M0	mono	HPV16	DNA+RNA-	787	FALSE	787	FALSE	Mesenchymal 3	0	0	0	0	0	0	0	0	0	0	0	0	0	0	0	0	0
GSM1607882	GSM1607882		GW_219 Head and neck squamous cell carcinoma Illumina HT12v4	RNA	GPL10558	Homo sapiens	GW_219 Head and neck squamous cell carcinoma	31330	GSM1607882-tbl-1.txt	1,ID_REF,	2,VALUE,log2-transformed and normalized using RSN	3,Detection Pval,	GW_219	M	48.2984257357974	Yes	20	no	Primary	Oropharynx	II	T2	N0	M0	mono	Negative	DNA-	750	FALSE	750	FALSE	Basal 4	0	0	0	0	0	0	0	0	0	0	0	0	0	0	0	0	0
GSM1607883	GSM1607883		GW_220 Head and neck squamous cell carcinoma Illumina HT12v4	RNA	GPL10558	Homo sapiens	GW_220 Head and neck squamous cell carcinoma	31330	GSM1607883-tbl-1.txt	1,ID_REF,	2,VALUE,log2-transformed and normalized using RSN	3,Detection Pval,	GW_220	M	66.0506502395619	Yes	35	1 to 30	Primary	Oropharynx	IVA	T4a	N2a	M0	multi	Negative	DNA-	324	TRUE	324	TRUE	Mesenchymal 3	0	0	0	0	0	0	0	0	0	0	0	0	0	0	0	0	0
GSM1607884	GSM1607884		GW_221 Head and neck squamous cell carcinoma Illumina HT12v4	RNA	GPL10558	Homo sapiens	GW_221 Head and neck squamous cell carcinoma	31330	GSM1607884-tbl-1.txt	1,ID_REF,	2,VALUE,log2-transformed and normalized using RSN	3,Detection Pval,	GW_221	M	44.3039014373717	Yes	15	31 to 60	Primary	Oropharynx	IVA	T4a	N2c	M0	multi	Negative	DNA-	1115	FALSE	653	TRUE	Classical 2	0	0	0	0	0	0	0	0	0	0	0	0	0	0	0	0	0
GSM1607885	GSM1607885		GW_222 Head and neck squamous cell carcinoma Illumina HT12v4	RNA	GPL10558	Homo sapiens	GW_222 Head and neck squamous cell carcinoma	31330	GSM1607885-tbl-1.txt	1,ID_REF,	2,VALUE,log2-transformed and normalized using RSN	3,Detection Pval,	GW_222	M	52.4298425735797	Yes	40	31 to 60	Primary	Cavum Oris	IVA	T3	N2b	M0	multi	Negative	DNA-	279	TRUE	279	TRUE	Basal 4	0	0	0	0	0	0	0	0	0	0	0	0	0	0	0	0	0
GSM1607886	GSM1607886		GW_223 Head and neck squamous cell carcinoma Illumina HT12v4	RNA	GPL10558	Homo sapiens	GW_223 Head and neck squamous cell carcinoma	31330	GSM1607886-tbl-1.txt	1,ID_REF,	2,VALUE,log2-transformed and normalized using RSN	3,Detection Pval,	GW_223	M	48.3613963039014	Yes	35	>60	Primary	Oropharynx	IVA	T4a	N2b	M0	multi	Negative	DNA-	741	FALSE	405	TRUE	Basal 4	0	0	0	0	0	0	0	0	0	0	0	0	0	0	0	0	0
GSM1607887	GSM1607887		GW_224 Head and neck squamous cell carcinoma Illumina HT12v4	RNA	GPL10558	Homo sapiens	GW_224 Head and neck squamous cell carcinoma	31330	GSM1607887-tbl-1.txt	1,ID_REF,	2,VALUE,log2-transformed and normalized using RSN	3,Detection Pval,	GW_224	M	70.4010951403149	Yes	15	1 to 30	Primary	Cavum Oris	IVA	T2	N2b	M0	multi	HPV16	DNA+RNA+	764	FALSE	764	FALSE	Atypical IR 1	0	0	0	0	0	0	0	0	0	0	0	0	0	0	0	0	0
GSM1607888	GSM1607888		GW_225 Head and neck squamous cell carcinoma Illumina HT12v4	RNA	GPL10558	Homo sapiens	GW_225 Head and neck squamous cell carcinoma	31330	GSM1607888-tbl-1.txt	1,ID_REF,	2,VALUE,log2-transformed and normalized using RSN	3,Detection Pval,	GW_225	M	57.8370978781656	Yes	45	>60	Primary	Cavum Oris	III	T2	N1	M0	multi	Negative	DNA-	769	FALSE	769	FALSE	Classical 2	0	0	1	0	0	0	0	0	0	0	0	0	0	0	0	0	0
GSM1607889	GSM1607889		GW_226 Head and neck squamous cell carcinoma Illumina HT12v4	RNA	GPL10558	Homo sapiens	GW_226 Head and neck squamous cell carcinoma	31330	GSM1607889-tbl-1.txt	1,ID_REF,	2,VALUE,log2-transformed and normalized using RSN	3,Detection Pval,	GW_226	F	35.3401779603012	Yes	4	1 to 30	Primary	Cavum Oris	I	T1	N0	M0	mono	Negative	DNA-	751	FALSE	751	FALSE	Basal 4	0	0	0	0	0	0	0	0	0	0	0	0	0	0	0	0	0
GSM1607890	GSM1607890		GW_227 Head and neck squamous cell carcinoma Illumina HT12v4	RNA	GPL10558	Homo sapiens	GW_227 Head and neck squamous cell carcinoma	31330	GSM1607890-tbl-1.txt	1,ID_REF,	2,VALUE,log2-transformed and normalized using RSN	3,Detection Pval,	GW_227	F	82.0889801505818	No	0	no	Primary	Cavum Oris	IVA	T4a	N2c	M0	mono	Negative	DNA-	212	TRUE	158	TRUE	Basal 4	0	0	0	0	0	0	0	0	0	0	0	0	0	0	0	0	0
GSM1607891	GSM1607891		GW_228 Head and neck squamous cell carcinoma Illumina HT12v4	RNA	GPL10558	Homo sapiens	GW_228 Head and neck squamous cell carcinoma	31330	GSM1607891-tbl-1.txt	1,ID_REF,	2,VALUE,log2-transformed and normalized using RSN	3,Detection Pval,	GW_228	M	68.1505817932923	Yes	40	>60	Primary	Oropharynx	IVB	T3	N3	M0	mono	Negative	DNA-	325	TRUE	325	TRUE	Atypical IR 1	0	0	0	0	0	0	0	0	0	0	0	0	0	0	0	0	0
GSM1607892	GSM1607892		GW_229 Head and neck squamous cell carcinoma Illumina HT12v4	RNA	GPL10558	Homo sapiens	GW_229 Head and neck squamous cell carcinoma	31330	GSM1607892-tbl-1.txt	1,ID_REF,	2,VALUE,log2-transformed and normalized using RSN	3,Detection Pval,	GW_229	F	59.0417522245038	Yes	22.5	31 to 60	Primary	Cavum Oris	IVA	T4a	N2c	M0	multi	Negative	DNA-	616	TRUE	616	TRUE	Mesenchymal 3	0	0	0	0	1	0	0	0	0	0	0	0	0	0	0	0	0
GSM1607893	GSM1607893		GW_230 Head and neck squamous cell carcinoma Illumina HT12v4	RNA	GPL10558	Homo sapiens	GW_230 Head and neck squamous cell carcinoma	31330	GSM1607893-tbl-1.txt	1,ID_REF,	2,VALUE,log2-transformed and normalized using RSN	3,Detection Pval,	GW_230	M	61.1416837782341	Yes	30	>60	Primary	Oropharynx	IVA	T2	N2b	M0	mono	HPV16	DNA+RNA+	776	FALSE	776	FALSE	Atypical IR 1	0	0	0	0	0	0	0	0	0	0	0	0	0	0	0	0	0
GSM1607894	GSM1607894		GW_231 Head and neck squamous cell carcinoma Illumina HT12v4	RNA	GPL10558	Homo sapiens	GW_231 Head and neck squamous cell carcinoma	31330	GSM1607894-tbl-1.txt	1,ID_REF,	2,VALUE,log2-transformed and normalized using RSN	3,Detection Pval,	GW_231	M	70.0862422997947	Yes	50	no	Primary	Cavum Oris	IVA	T4a	N2c	M0	multi	Negative	DNA-	825	FALSE	825	FALSE	Mesenchymal 3	0	0	0	0	0	0	0	0	0	0	0	0	0	0	0	0	0
GSM1607895	GSM1607895		GW_233 Head and neck squamous cell carcinoma Illumina HT12v4	RNA	GPL10558	Homo sapiens	GW_233 Head and neck squamous cell carcinoma	31330	GSM1607895-tbl-1.txt	1,ID_REF,	2,VALUE,log2-transformed and normalized using RSN	3,Detection Pval,	GW_233	M	58.6639288158795	Yes	75	1 to 30	Primary	Oropharynx	IVA	T2	N2c	M0	multi	Negative	DNA-	1357	FALSE	1357	FALSE	Mesenchymal 3	0	0	0	0	0	0	0	0	0	0	0	0	0	0	0	0	0
GSM1607896	GSM1607896		GW_234 Head and neck squamous cell carcinoma Illumina HT12v4	RNA	GPL10558	Homo sapiens	GW_234 Head and neck squamous cell carcinoma	31330	GSM1607896-tbl-1.txt	1,ID_REF,	2,VALUE,log2-transformed and normalized using RSN	3,Detection Pval,	GW_234	F	46.5106091718001	Yes	68	>60	Primary	Cavum Oris	IVA	T3	N2c	M0	multi	Negative	DNA-	1063	TRUE	1035	TRUE	Mesenchymal 3	0	0	0	0	0	0	0	0	0	0	0	0	0	0	1	0	0
GSM1607897	GSM1607897		GW_235 Head and neck squamous cell carcinoma Illumina HT12v4	RNA	GPL10558	Homo sapiens	GW_235 Head and neck squamous cell carcinoma	31330	GSM1607897-tbl-1.txt	1,ID_REF,	2,VALUE,log2-transformed and normalized using RSN	3,Detection Pval,	GW_235	M	59.4004106776181	Yes	55	>60	Primary	Cavum Oris	IVA	T4a	N2b	M0	mono	Negative	DNA-	294	TRUE	157	TRUE	Basal 4	1	0	1	0	0	0	0	0	0	0	0	0	0	0	0	0	1
GSM1607898	GSM1607898		GW_236 Head and neck squamous cell carcinoma Illumina HT12v4	RNA	GPL10558	Homo sapiens	GW_236 Head and neck squamous cell carcinoma	31330	GSM1607898-tbl-1.txt	1,ID_REF,	2,VALUE,log2-transformed and normalized using RSN	3,Detection Pval,	GW_236	M	53.2731006160164	Yes	30	31 to 60	Primary	Cavum Oris	I	T1	N0	M0	mono	Negative	DNA-	680	FALSE	680	FALSE	Basal 4	0	0	0	0	0	0	0	0	0	0	0	0	0	0	0	0	0
GSM1607899	GSM1607899		GW_237 Head and neck squamous cell carcinoma Illumina HT12v4	RNA	GPL10558	Homo sapiens	GW_237 Head and neck squamous cell carcinoma	31330	GSM1607899-tbl-1.txt	1,ID_REF,	2,VALUE,log2-transformed and normalized using RSN	3,Detection Pval,	GW_237	M	74.943189596167	Yes	40	no	Primary	Oropharynx	IVB	T4b	N2c	M0	mono	HPV16	DNA+RNA+	689	FALSE	142	TRUE	Basal 4	0	0	0	0	0	0	0	0	0	0	0	0	0	0	0	0	0
GSM1607900	GSM1607900		GW_238 Head and neck squamous cell carcinoma Illumina HT12v4	RNA	GPL10558	Homo sapiens	GW_238 Head and neck squamous cell carcinoma	31330	GSM1607900-tbl-1.txt	1,ID_REF,	2,VALUE,log2-transformed and normalized using RSN	3,Detection Pval,	GW_238	F	59.8932238193018	Yes	10.3	1 to 30	Primary	Oropharynx	III	T2	N1	M0	multi	HPV16	DNA+RNA+	657	FALSE	657	FALSE	Mesenchymal 3	0	0	0	0	0	0	0	0	0	0	0	0	0	0	0	0	0
GSM1607901	GSM1607901		GW_239 Head and neck squamous cell carcinoma Illumina HT12v4	RNA	GPL10558	Homo sapiens	GW_239 Head and neck squamous cell carcinoma	31330	GSM1607901-tbl-1.txt	1,ID_REF,	2,VALUE,log2-transformed and normalized using RSN	3,Detection Pval,	GW_239	M	60.5475701574264	Yes	45	>60	Primary	Oropharynx	IVA	T4a	N2b	M0	mono	Negative	DNA-	366	TRUE	366	TRUE	Mesenchymal 3	0	0	0	0	0	0	0	0	0	0	0	0	0	0	0	0	0
GSM1607902	GSM1607902		GW_240 Head and neck squamous cell carcinoma Illumina HT12v4	RNA	GPL10558	Homo sapiens	GW_240 Head and neck squamous cell carcinoma	31330	GSM1607902-tbl-1.txt	1,ID_REF,	2,VALUE,log2-transformed and normalized using RSN	3,Detection Pval,	GW_240	M	69.8617385352498	Yes	60	31 to 60	Primary	Oropharynx	IVB	T4a	N3	M0	multi	HPV16	DNA+RNA+	611	TRUE	611	TRUE	Atypical IR 1	0	0	0	0	1	0	0	0	0	0	0	0	0	0	0	0	0
GSM1607903	GSM1607903		GW_241 Head and neck squamous cell carcinoma Illumina HT12v4	RNA	GPL10558	Homo sapiens	GW_241 Head and neck squamous cell carcinoma	31330	GSM1607903-tbl-1.txt	1,ID_REF,	2,VALUE,log2-transformed and normalized using RSN	3,Detection Pval,	GW_241	M	61.3497604380561	Yes	40	31 to 60	Primary	Oropharynx	II	T2	N0	M0	multi	HPV16	DNA+RNA-	665	FALSE	665	FALSE	Mesenchymal 3	0	0	0	0	0	0	0	0	0	0	0	0	0	0	0	0	0
GSM1607904	GSM1607904		GW_242 Head and neck squamous cell carcinoma Illumina HT12v4	RNA	GPL10558	Homo sapiens	GW_242 Head and neck squamous cell carcinoma	31330	GSM1607904-tbl-1.txt	1,ID_REF,	2,VALUE,log2-transformed and normalized using RSN	3,Detection Pval,	GW_242	M	68.9363449691992	Yes	50	31 to 60	Primary	Oropharynx	IVA	T1	N2b	M0	mono	HPV16	DNA+RNA-	701	FALSE	330	TRUE	Basal 4	0	0	0	0	0	0	0	0	0	0	0	0	0	0	0	0	0
GSM1607905	GSM1607905		GW_243 Head and neck squamous cell carcinoma Illumina HT12v4	RNA	GPL10558	Homo sapiens	GW_243 Head and neck squamous cell carcinoma	31330	GSM1607905-tbl-1.txt	1,ID_REF,	2,VALUE,log2-transformed and normalized using RSN	3,Detection Pval,	GW_243	M	58.3381245722108	Yes	15	no	Primary	Oropharynx	IVA	T4a	N2b	M0	mono	HPV16	DNA+RNA+	657	FALSE	657	FALSE	Atypical IR 1	0	0	0	0	0	0	0	0	0	0	0	0	0	0	0	0	0
GSM1607906	GSM1607906		GW_244 Head and neck squamous cell carcinoma Illumina HT12v4	RNA	GPL10558	Homo sapiens	GW_244 Head and neck squamous cell carcinoma	31330	GSM1607906-tbl-1.txt	1,ID_REF,	2,VALUE,log2-transformed and normalized using RSN	3,Detection Pval,	GW_244	F	70.113620807666	Yes	50	no	Primary	Cavum Oris	IVA	T4a	N0	M0	multi	Negative	DNA-	632	FALSE	632	FALSE	Mesenchymal 3	0	0	0	0	0	0	0	0	0	0	0	0	0	0	0	0	0
GSM1607907	GSM1607907		GW_245 Head and neck squamous cell carcinoma Illumina HT12v4	RNA	GPL10558	Homo sapiens	GW_245 Head and neck squamous cell carcinoma	31330	GSM1607907-tbl-1.txt	1,ID_REF,	2,VALUE,log2-transformed and normalized using RSN	3,Detection Pval,	GW_245	M	78.8090349075975	Yes	38	>60	Primary	Oropharynx	IVA	T1	N2c	M0	mono	Negative	DNA-	161	TRUE	161	TRUE	Mesenchymal 3	NA	NA	NA	NA	NA	NA	NA	NA	NA	NA	NA	NA	NA	NA	NA	NA	NA
GSM1607908	GSM1607908		GW_246 Head and neck squamous cell carcinoma Illumina HT12v4	RNA	GPL10558	Homo sapiens	GW_246 Head and neck squamous cell carcinoma	31330	GSM1607908-tbl-1.txt	1,ID_REF,	2,VALUE,log2-transformed and normalized using RSN	3,Detection Pval,	GW_246	M	58.7049965776865	Yes	40	>60	Primary	Oropharynx	IVC	T3	N3	M1	multi	Negative	DNA-	415	TRUE	189	TRUE	Basal 4	NA	NA	NA	NA	NA	NA	NA	NA	NA	NA	NA	NA	NA	NA	NA	NA	NA
GSM1607909	GSM1607909		GW_247 Head and neck squamous cell carcinoma Illumina HT12v4	RNA	GPL10558	Homo sapiens	GW_247 Head and neck squamous cell carcinoma	31330	GSM1607909-tbl-1.txt	1,ID_REF,	2,VALUE,log2-transformed and normalized using RSN	3,Detection Pval,	GW_247	M	76.0766598220397	Yes	25	31 to 60	Primary	Cavum Oris	IVA	T4a	N1	M0	mono	Negative	DNA-	619	FALSE	619	FALSE	Mesenchymal 3	NA	NA	NA	NA	NA	NA	NA	NA	NA	NA	NA	NA	NA	NA	NA	NA	NA
GSM1607910	GSM1607910		GW_248 Head and neck squamous cell carcinoma Illumina HT12v4	RNA	GPL10558	Homo sapiens	GW_248 Head and neck squamous cell carcinoma	31330	GSM1607910-tbl-1.txt	1,ID_REF,	2,VALUE,log2-transformed and normalized using RSN	3,Detection Pval,	GW_248	M	54.3162217659138	No	0	31 to 60	Primary	Oropharynx	IVA	T2	N2b	M0	multi	HPV16	DNA+RNA+	605	FALSE	605	FALSE	Atypical IR 1	NA	NA	NA	NA	NA	NA	NA	NA	NA	NA	NA	NA	NA	NA	NA	NA	NA
GSM1607911	GSM1607911		GW_249 Head and neck squamous cell carcinoma Illumina HT12v4	RNA	GPL10558	Homo sapiens	GW_249 Head and neck squamous cell carcinoma	31330	GSM1607911-tbl-1.txt	1,ID_REF,	2,VALUE,log2-transformed and normalized using RSN	3,Detection Pval,	GW_249	F	85.719370294319	No	0	1 to 30	Primary	Cavum Oris	IVA	T4a	N2c	M0	palliative	Negative	DNA-	652	FALSE	652	FALSE	Classical 2	0	0	0	0	0	0	0	0	0	0	0	0	0	0	0	0	0
GSM1607912	GSM1607912		GW_250 Head and neck squamous cell carcinoma Illumina HT12v4	RNA	GPL10558	Homo sapiens	GW_250 Head and neck squamous cell carcinoma	31330	GSM1607912-tbl-1.txt	1,ID_REF,	2,VALUE,log2-transformed and normalized using RSN	3,Detection Pval,	GW_250	M	60.1177275838467	Yes	60	>60	Primary	Larynx	II	T2	N0	M0	multi	Negative	DNA-	643	FALSE	643	FALSE	Classical 2	0	0	0	0	0	0	0	0	0	0	0	0	0	0	0	0	0
GSM1607913	GSM1607913		GW_251 Head and neck squamous cell carcinoma Illumina HT12v4	RNA	GPL10558	Homo sapiens	GW_251 Head and neck squamous cell carcinoma	31330	GSM1607913-tbl-1.txt	1,ID_REF,	2,VALUE,log2-transformed and normalized using RSN	3,Detection Pval,	GW_251	M	49.2128678986995	Yes	45	1 to 30	Primary	Hypopharynx	IVA	T4a	N2c	M0	multi	HPV16	DNA+RNA-	603	FALSE	603	FALSE	Mesenchymal 3	0	0	0	0	0	0	0	0	0	0	0	0	0	0	0	0	0
GSM1607914	GSM1607914		GW_253 Head and neck squamous cell carcinoma Illumina HT12v4	RNA	GPL10558	Homo sapiens	GW_253 Head and neck squamous cell carcinoma	31330	GSM1607914-tbl-1.txt	1,ID_REF,	2,VALUE,log2-transformed and normalized using RSN	3,Detection Pval,	GW_253	F	69.9958932238193	No	0	>60	Primary	Hypopharynx	IVA	T4a	N0	M0	multi	Other HPV	NA	1210	TRUE	159	TRUE	Mesenchymal 3	0	0	0	0	1	0	0	0	0	0	0	0	0	0	0	0	0
GSM1607927	GSM1607927		GW_275 Head and neck squamous cell carcinoma Illumina HT12v4	RNA	GPL10558	Homo sapiens	GW_275 Head and neck squamous cell carcinoma	31330	GSM1607927-tbl-1.txt	1,ID_REF,	2,VALUE,log2-transformed and normalized using RSN	3,Detection Pval,	GW_275	M	52.6242299794661	Yes	18	no	Primary	NA	IVA	T3	N2a	M0	mono	Negative	DNA-	578	TRUE	578	TRUE	Atypical IR 1	0	0	0	0	0	0	0	0	0	0	0	0	0	0	0	0	0
GSM1607928	GSM1607928		GW_280 Head and neck squamous cell carcinoma Illumina HT12v4	RNA	GPL10558	Homo sapiens	GW_280 Head and neck squamous cell carcinoma	31330	GSM1607928-tbl-1.txt	1,ID_REF,	2,VALUE,log2-transformed and normalized using RSN	3,Detection Pval,	GW_280	M	49.9876796714579	Yes	30	>60	Primary	Oropharynx	IVA	T4a	N2b	M0	multi	Negative	DNA-	346	TRUE	346	TRUE	Basal 4	NA	NA	NA	NA	NA	NA	NA	NA	NA	NA	NA	NA	NA	NA	NA	NA	NA
GSM1607929	GSM1607929		GW_281 Head and neck squamous cell carcinoma Illumina HT12v4	RNA	GPL10558	Homo sapiens	GW_281 Head and neck squamous cell carcinoma	31330	GSM1607929-tbl-1.txt	1,ID_REF,	2,VALUE,log2-transformed and normalized using RSN	3,Detection Pval,	GW_281	M	38.1437371663244	Yes	17	1 to 30	Primary	Cavum Oris	IVA	T2	N2b	M0	multi	Negative	DNA-	596	FALSE	404	TRUE	Atypical IR 1	NA	NA	NA	NA	NA	NA	NA	NA	NA	NA	NA	NA	NA	NA	NA	NA	NA
GSM1607930	GSM1607930		GW_282 Head and neck squamous cell carcinoma Illumina HT12v4	RNA	GPL10558	Homo sapiens	GW_282 Head and neck squamous cell carcinoma	31330	GSM1607930-tbl-1.txt	1,ID_REF,	2,VALUE,log2-transformed and normalized using RSN	3,Detection Pval,	GW_282	M	50.4640657084189	Yes	15	>60	Primary	Oropharynx	IVA	T4a	N0	M0	multi	Negative	DNA-	590	FALSE	590	FALSE	Basal 4	NA	NA	NA	NA	NA	NA	NA	NA	NA	NA	NA	NA	NA	NA	NA	NA	NA
GSM1607931	GSM1607931		GW_283 Head and neck squamous cell carcinoma Illumina HT12v4	RNA	GPL10558	Homo sapiens	GW_283 Head and neck squamous cell carcinoma	31330	GSM1607931-tbl-1.txt	1,ID_REF,	2,VALUE,log2-transformed and normalized using RSN	3,Detection Pval,	GW_283	M	41.6892539356605	Yes	20.3	31 to 60	Primary	Cavum Oris	IVA	T4a	N2c	M0	multi	HPV16	DNA+RNA-	596	FALSE	596	FALSE	Mesenchymal 3	NA	NA	NA	NA	NA	NA	NA	NA	NA	NA	NA	NA	NA	NA	NA	NA	NA
GSM1607932	GSM1607932		GW_284 Head and neck squamous cell carcinoma Illumina HT12v4	RNA	GPL10558	Homo sapiens	GW_284 Head and neck squamous cell carcinoma	31330	GSM1607932-tbl-1.txt	1,ID_REF,	2,VALUE,log2-transformed and normalized using RSN	3,Detection Pval,	GW_284	M	71.2388774811773	Yes	40	1 to 30	Primary	Oropharynx	IVA	T2	N2b	M0	multi	Negative	DNA-	358	TRUE	311	TRUE	Mesenchymal 3	NA	NA	NA	NA	NA	NA	NA	NA	NA	NA	NA	NA	NA	NA	NA	NA	NA
GSM1607933	GSM1607933		GW_285 Head and neck squamous cell carcinoma Illumina HT12v4	RNA	GPL10558	Homo sapiens	GW_285 Head and neck squamous cell carcinoma	31330	GSM1607933-tbl-1.txt	1,ID_REF,	2,VALUE,log2-transformed and normalized using RSN	3,Detection Pval,	GW_285	M	52.2847364818617	Yes	30	1 to 30	Primary	Oropharynx	II	T2	N0	M0	mono	HPV16	DNA+RNA+	590	FALSE	590	FALSE	Basal 4	0	0	0	0	0	0	0	0	0	0	0	0	0	0	0	0	0
GSM1607934	GSM1607934		GW_286 Head and neck squamous cell carcinoma Illumina HT12v4	RNA	GPL10558	Homo sapiens	GW_286 Head and neck squamous cell carcinoma	31330	GSM1607934-tbl-1.txt	1,ID_REF,	2,VALUE,log2-transformed and normalized using RSN	3,Detection Pval,	GW_286	M	53.7577002053388	Yes	30	31 to 60	Primary	Cavum Oris	I	T1	N0	M0	palliative	Negative	DNA-	582	FALSE	582	FALSE	Mesenchymal 3	NA	NA	NA	NA	NA	NA	NA	NA	NA	NA	NA	NA	NA	NA	NA	NA	NA
GSM1607935	GSM1607935		GW_287 Head and neck squamous cell carcinoma Illumina HT12v4	RNA	GPL10558	Homo sapiens	GW_287 Head and neck squamous cell carcinoma	31330	GSM1607935-tbl-1.txt	1,ID_REF,	2,VALUE,log2-transformed and normalized using RSN	3,Detection Pval,	GW_287	M	59.1485284052019	No	0	1 to 30	Primary	Oropharynx	III	T3	N1	M0	mono	Negative	DNA-	581	FALSE	581	FALSE	Atypical IR 1	0	0	0	0	0	0	0	0	0	0	0	0	0	0	0	0	0
GSM1607936	GSM1607936		GW_288 Head and neck squamous cell carcinoma Illumina HT12v4	RNA	GPL10558	Homo sapiens	GW_288 Head and neck squamous cell carcinoma	31330	GSM1607936-tbl-1.txt	1,ID_REF,	2,VALUE,log2-transformed and normalized using RSN	3,Detection Pval,	GW_288	F	73.3853524982888	Yes	7.5	1 to 30	Primary	Oropharynx	IVA	T1	N2c	M0	multi	Negative	DNA-	553	FALSE	553	FALSE	Basal 4	NA	NA	NA	NA	NA	NA	NA	NA	NA	NA	NA	NA	NA	NA	NA	NA	NA
GSM1607937	GSM1607937		GW_289 Head and neck squamous cell carcinoma Illumina HT12v4	RNA	GPL10558	Homo sapiens	GW_289 Head and neck squamous cell carcinoma	31330	GSM1607937-tbl-1.txt	1,ID_REF,	2,VALUE,log2-transformed and normalized using RSN	3,Detection Pval,	GW_289	M	51.6112251882272	Yes	35	>60	Primary	Cavum Oris	IVA	T1	N2c	M0	multi	Negative	DNA-	574	FALSE	574	FALSE	Classical 2	0	0	0	0	0	0	0	0	0	0	0	0	0	0	0	0	0
GSM1607938	GSM1607938		GW_290 Head and neck squamous cell carcinoma Illumina HT12v4	RNA	GPL10558	Homo sapiens	GW_290 Head and neck squamous cell carcinoma	31330	GSM1607938-tbl-1.txt	1,ID_REF,	2,VALUE,log2-transformed and normalized using RSN	3,Detection Pval,	GW_290	M	56.2518822724162	Yes	40	>60	Primary	Hypopharynx	III	T2	N1	M0	mono	Negative	DNA-	605	FALSE	132	TRUE	Classical 2	0	0	0	1	0	0	0	0	0	0	0	0	0	0	0	0	0
GSM1607939	GSM1607939		GW_292 Head and neck squamous cell carcinoma Illumina HT12v4	RNA	GPL10558	Homo sapiens	GW_292 Head and neck squamous cell carcinoma	31330	GSM1607939-tbl-1.txt	1,ID_REF,	2,VALUE,log2-transformed and normalized using RSN	3,Detection Pval,	GW_292	F	55.4469541409993	Yes	7.5	1 to 30	Primary	Oropharynx	IVA	T4a	N0	M0	multi	Other HPV	NA	603	FALSE	603	FALSE	Mesenchymal 3	NA	NA	NA	NA	NA	NA	NA	NA	NA	NA	NA	NA	NA	NA	NA	NA	NA
GSM1607940	GSM1607940		GW_293 Head and neck squamous cell carcinoma Illumina HT12v4	RNA	GPL10558	Homo sapiens	GW_293 Head and neck squamous cell carcinoma	31330	GSM1607940-tbl-1.txt	1,ID_REF,	2,VALUE,log2-transformed and normalized using RSN	3,Detection Pval,	GW_293	M	53.6974674880219	Yes	60	1 to 30	Primary	Larynx	II	T2	N0	M0	mono	Negative	DNA-	582	FALSE	582	FALSE	Classical 2	NA	NA	NA	NA	NA	NA	NA	NA	NA	NA	NA	NA	NA	NA	NA	NA	NA
GSM1607941	GSM1607941		GW_294 Head and neck squamous cell carcinoma Illumina HT12v4	RNA	GPL10558	Homo sapiens	GW_294 Head and neck squamous cell carcinoma	31330	GSM1607941-tbl-1.txt	1,ID_REF,	2,VALUE,log2-transformed and normalized using RSN	3,Detection Pval,	GW_294	M	45.9822039698836	No	0	1 to 30	Primary	Hypopharynx	IVA	T2	N2a	M0	multi	HPV16	DNA+RNA+	577	FALSE	577	FALSE	Atypical IR 1	0	0	0	0	0	0	0	0	0	0	0	0	0	0	0	0	0
GSM1607942	GSM1607942		GW_295 Head and neck squamous cell carcinoma Illumina HT12v4	RNA	GPL10558	Homo sapiens	GW_295 Head and neck squamous cell carcinoma	31330	GSM1607942-tbl-1.txt	1,ID_REF,	2,VALUE,log2-transformed and normalized using RSN	3,Detection Pval,	GW_295	M	72.9390828199863	Yes	1	1 to 30	Primary	Oropharynx	IVA	T3	N2b	M0	multi	HPV16	DNA+RNA-	20	TRUE	20	TRUE	Mesenchymal 3	0	0	0	0	0	0	0	0	0	0	0	0	0	0	0	0	0
GSM1607943	GSM1607943		GW_296 Head and neck squamous cell carcinoma Illumina HT12v4	RNA	GPL10558	Homo sapiens	GW_296 Head and neck squamous cell carcinoma	31330	GSM1607943-tbl-1.txt	1,ID_REF,	2,VALUE,log2-transformed and normalized using RSN	3,Detection Pval,	GW_296	M	47.9507186858316	Yes	13.5	>60	Primary	Hypopharynx	IVA	T4a	N2b	M0	multi	Negative	DNA-	566	FALSE	566	FALSE	Classical 2	0	0	0	0	0	0	0	0	0	0	0	0	0	0	0	0	0
GSM1607944	GSM1607944		GW_297 Head and neck squamous cell carcinoma Illumina HT12v4	RNA	GPL10558	Homo sapiens	GW_297 Head and neck squamous cell carcinoma	31330	GSM1607944-tbl-1.txt	1,ID_REF,	2,VALUE,log2-transformed and normalized using RSN	3,Detection Pval,	GW_297	M	43.2799452429843	Yes	40	1 to 30	Primary	Cavum Oris	III	T1	N1	M0	mono	Negative	DNA-	596	FALSE	271	TRUE	Atypical IR 1	0	0	0	0	0	0	0	0	0	0	0	0	0	0	0	0	0
GSM1607945	GSM1607945		GW_298 Head and neck squamous cell carcinoma Illumina HT12v4	RNA	GPL10558	Homo sapiens	GW_298 Head and neck squamous cell carcinoma	31330	GSM1607945-tbl-1.txt	1,ID_REF,	2,VALUE,log2-transformed and normalized using RSN	3,Detection Pval,	GW_298	M	58.031485284052	Yes	35	>60	Primary	Cavum Oris	IVA	T4a	N2a	M0	mono	Negative	DNA-	672	FALSE	249	TRUE	Mesenchymal 3	0	0	0	0	0	0	0	0	0	0	0	0	0	0	0	0	0
GSM1607946	GSM1607946		GW_299 Head and neck squamous cell carcinoma Illumina HT12v4	RNA	GPL10558	Homo sapiens	GW_299 Head and neck squamous cell carcinoma	31330	GSM1607946-tbl-1.txt	1,ID_REF,	2,VALUE,log2-transformed and normalized using RSN	3,Detection Pval,	GW_299	F	64.0766598220397	Yes	7.5	1 to 30	Primary	Larynx	IVA	T4a	N2c	M0	mono	Negative	DNA-	552	FALSE	552	FALSE	Basal 4	0	0	0	0	0	0	0	0	0	0	0	0	0	0	0	0	0
GSM1607947	GSM1607947		GW_300 Head and neck squamous cell carcinoma Illumina HT12v4	RNA	GPL10558	Homo sapiens	GW_300 Head and neck squamous cell carcinoma	31330	GSM1607947-tbl-1.txt	1,ID_REF,	2,VALUE,log2-transformed and normalized using RSN	3,Detection Pval,	GW_300	M	44.7173169062286	No	0	no	Primary	NA	IVB	T4b	N2c	M0	multi	Negative	DNA-	549	FALSE	549	FALSE	Atypical IR 1	0	1	0	0	0	0	0	0	0	0	0	0	0	0	0	0	0
GSM1607949	GSM1607949		GW_302 Head and neck squamous cell carcinoma Illumina HT12v4	RNA	GPL10558	Homo sapiens	GW_302 Head and neck squamous cell carcinoma	31330	GSM1607949-tbl-1.txt	1,ID_REF,	2,VALUE,log2-transformed and normalized using RSN	3,Detection Pval,	GW_302	M	51.4250513347023	Yes	61	31 to 60	Primary	Cavum Oris	II	T2	N0	M0	mono	Negative	DNA-	563	FALSE	563	FALSE	Basal 4	0	0	0	0	0	0	0	0	0	0	0	0	0	0	0	0	0
GSM1607950	GSM1607950		GW_303 Head and neck squamous cell carcinoma Illumina HT12v4	RNA	GPL10558	Homo sapiens	GW_303 Head and neck squamous cell carcinoma	31330	GSM1607950-tbl-1.txt	1,ID_REF,	2,VALUE,log2-transformed and normalized using RSN	3,Detection Pval,	GW_303	M	51.7973990417522	Yes	45	31 to 60	Primary	Larynx	II	T2	N0	M0	mono	Negative	DNA-	623	FALSE	623	FALSE	Basal 4	0	0	0	0	0	0	0	0	0	0	0	0	0	0	0	0	0
GSM1607951	GSM1607951		GW_305 Head and neck squamous cell carcinoma Illumina HT12v4	RNA	GPL10558	Homo sapiens	GW_305 Head and neck squamous cell carcinoma	31330	GSM1607951-tbl-1.txt	1,ID_REF,	2,VALUE,log2-transformed and normalized using RSN	3,Detection Pval,	GW_305	M	74.4969199178645	Yes	44	31 to 60	Primary	Larynx	IVA	T3	N2b	M0	multi	Negative	DNA-	597	FALSE	597	FALSE	Atypical IR 1	0	0	0	0	0	0	0	0	0	0	0	0	0	0	0	0	0
[truncated: 15 more columns]
