# Supplementary material for: Identification and validation of a prognostic model based on ferroptosis-associated genes in head and neck squamous cancer
Source: Front Genet. 2022 Dec 1;13:1065546. doi: 10.3389/fgene.2022.1065546 (PMC9751480; doi:10.3389/fgene.2022.1065546)
Supplement: Supplementary file 3 [file DataSheet2.ZIP › gse65858.t.exp.txt]

Tag	GSM1607684	GSM1607685	GSM1607686	GSM1607687	GSM1607688	GSM1607689	GSM1607690	GSM1607691	GSM1607692	GSM1607693	GSM1607694	GSM1607695	GSM1607696	GSM1607697	GSM1607698	GSM1607699	GSM1607700	GSM1607701	GSM1607702	GSM1607703	GSM1607704	GSM1607705	GSM1607706	GSM1607707	GSM1607708	GSM1607709	GSM1607710	GSM1607711	GSM1607712	GSM1607713	GSM1607714	GSM1607715	GSM1607716	GSM1607717	GSM1607718	GSM1607719	GSM1607720	GSM1607721	GSM1607722	GSM1607723	GSM1607724	GSM1607725	GSM1607726	GSM1607727	GSM1607728	GSM1607729	GSM1607731	GSM1607732	GSM1607733
1-Mar	6.91705	6.5957	6.4737	6.48085	6.65855	6.38025	6.74515	6.5326	6.39245	6.73195	6.3981	6.4627	6.4436	6.8589	6.54215	6.5159	6.3944	6.4825	6.72165	6.3978	6.50775	6.48435	7.10875	6.45615	6.5755	6.52665	6.6138	6.59815	6.47795	6.7499	6.35405	6.51645	6.5613	6.39915	6.36065	6.53895	6.68975	6.57735	6.37455	6.55425	6.5667	6.48535	7.02085	6.61445	6.37385	6.61205	6.65005	6.34365	6.605
11-Mar	6.4301	6.1928	6.4018	6.3555	6.351	6.3344	6.387	6.3863	6.2412	6.3452	6.4867	6.2568	6.4141	6.3957	6.4167	6.262	6.3729	6.385	6.5379	6.2058	6.3619	6.6101	6.3363	6.4001	6.3482	6.2497	6.3234	6.3042	6.4899	6.2517	6.4073	6.2919	6.1883	6.4113	6.3684	6.3658	6.3999	6.3521	6.3132	6.4574	6.2299	6.31	6.3847	6.3385	6.4143	6.3527	6.3347	6.3417	6.3259
2-Mar	7.04553333333333	6.9142	7.0214	7.45436666666667	6.9428	7.21476666666667	6.97366666666667	6.81546666666667	6.82136666666667	6.93946666666667	7.04296666666667	6.927	6.92606666666667	7.02166666666667	6.82376666666667	7.23306666666667	7.03956666666667	6.99753333333333	6.99573333333333	7.04193333333333	7.0538	7.00173333333333	6.9518	7.23586666666667	6.83863333333333	7.102	6.81596666666667	6.7767	7.30346666666667	7.3679	6.8907	6.99913333333333	7.0398	7.33713333333333	6.93456666666667	7.04903333333333	7.00716666666667	7.15623333333333	6.9917	7.021	7.17653333333333	6.9843	6.8195	7.175	7.2466	6.86473333333333	7.11703333333333	7.25526666666667	7.21266666666667
3-Mar	6.9025	6.745	7.13355	7.59615	7.0751	6.7751	6.889	7.75885	6.8894	6.7647	7.27245	7.2054	6.84495	6.93445	6.649	6.7846	6.573	7.6033	6.72735	6.85545	7.13625	7.169	6.8636	7.1817	6.6995	7.0628	6.58635	7.46555	6.9068	6.80175	6.5148	6.9351	6.59355	7.0683	6.69095	6.75685	6.8694	6.6967	6.89635	6.7395	6.79735	6.68905	7.2802	7.02965	7.422	7.20995	7.0547	6.9317	6.83395
5-Mar	6.8646	7.2306	6.86705	7.40595	7.1599	7.1486	7.0951	7.1704	6.9327	6.9129	6.86685	7.11085	7.06475	6.8935	7.25325	6.9586	6.75425	7.06565	7.0029	6.897	7.10995	6.8814	7.2661	7.2554	7.01925	6.911	7.1107	7.0015	7.0039	6.7099	6.846	7.0743	6.85845	7.0239	7.4497	7.10005	7.00395	7.5053	6.98005	7.0954	6.9878	6.8517	7.0105	6.99195	6.97575	7.07905	7.1483	7.05645	6.8549
6-Mar	8.6827	9.1076	9.4051	8.9083	8.6875	9.0342	8.4451	7.7669	8.6456	9.0139	8.6592	8.3697	8.7816	9.1001	8.1961	8.856	8.7421	9.5016	9.1976	8.9044	8.5972	8.8102	8.742	8.9464	8.809	8.0781	8.2448	9.3025	8.7389	8.943	9.199	9.1846	8.907	8.3453	8.1784	8.9478	8.6459	9.0999	8.4517	8.0006	9.2656	8.4423	8.5905	8.5224	8.6843	8.4091	8.0384	8.1296	9.3185
7-Mar	9.5057	10.2651	9.8144	10.2958	10.328	10.1887	9.8814	10.6961	10.173	10.1052	9.4684	10.5268	10.4968	9.5737	9.7809	10.2065	10.1429	9.7862	10.3297	10.0437	9.5756	10.314	10.1393	10.018	9.9336	9.6416	9.927	9.8907	9.7854	9.7487	10.0577	9.9093	9.4844	10.4157	10.6867	9.6902	9.7706	9.8957	9.658	10.4734	9.8438	10.3178	10.0826	9.9052	10.5856	10.2985	10.3542	10.6604	9.6273
7A5	6.4281	6.4556	6.5269	6.5439	6.7174	6.9841	6.8744	6.5055	6.3868	6.3814	6.449	6.9021	6.385	6.5102	6.4776	6.6731	6.4964	6.353	6.4779	6.6027	6.6019	6.4505	6.416	6.6841	6.6284	6.399	6.5182	6.3838	7.1018	6.3817	6.4146	6.7832	6.5181	6.8663	6.8265	6.4918	6.7314	6.5512	6.6144	6.4607	6.6077	6.4056	6.4087	6.4662	6.8263	6.6378	6.7113	6.5118	6.5693
8-Mar	6.5735	6.89735	6.5706	6.44975	6.56495	6.53895	6.55875	6.5198	6.56605	6.6018	6.58295	6.41945	6.53015	6.5677	6.66025	6.5314	6.65595	6.6396	6.59735	6.6304	6.4928	6.54745	6.59695	6.62405	6.59075	6.68255	6.47765	6.4276	6.54815	6.5907	6.61905	6.6407	6.5519	6.8155	6.49005	6.70345	6.6397	6.56205	6.56435	6.40875	6.5186	6.58685	6.61955	6.5647	6.4596	6.5887	6.58315	6.4248	6.81035
9-Mar	6.5484	6.435	6.4994	6.3242	6.4545	6.4728	6.4298	6.3625	6.4914	6.3437	6.3829	6.448	6.3913	6.4632	6.4079	6.4335	6.3743	6.4112	6.4224	6.7824	6.413	6.3486	6.4179	6.4585	6.4621	6.5112	6.2511	6.4695	6.3933	6.4505	6.4748	6.335	6.3869	6.4017	6.4193	6.3235	6.4448	6.4098	6.313	6.4402	6.5241	6.2598	6.4367	6.3928	6.5446	6.3905	6.4445	6.4461	6.2321
A1BG	6.5589	6.4782	6.3969	6.5175	6.5265	6.5769	6.615	6.4771	6.3576	6.4605	6.468	6.6265	6.4198	6.5695	6.4959	6.4721	6.5848	6.574	6.4142	6.4358	6.5378	6.6062	6.5233	6.4036	6.4996	6.6327	6.4384	6.5126	6.5143	6.601	6.4976	6.4291	6.4874	6.5144	6.4888	6.5251	6.4863	6.5876	6.5017	6.5367	6.643	6.4379	6.4314	6.4272	6.4323	6.4169	6.5454	6.3846	6.5253
A26C3	6.4722	6.4194	6.361	6.41675	6.34065	6.4016	6.41045	6.41075	6.43265	6.4417	6.4663	6.38	6.4186	6.37355	6.3368	6.4641	6.5721	6.42975	6.4256	6.37595	6.4296	6.4388	6.4214	6.4328	6.39795	6.372	6.41065	6.4402	6.45205	6.4434	6.5156	6.3537	6.4174	6.39465	6.35335	6.42665	6.3803	6.37255	6.5194	6.34915	6.3746	6.40455	6.46775	6.40745	6.3647	6.468	6.5014	6.4288	6.4276
A2BP1	6.3176	6.28995	6.36555	6.3216	6.34775	6.3372	6.3547	6.34875	6.36955	6.48755	6.3544	6.3944	6.3248	6.3226	6.3537	6.40785	6.3498	6.42135	6.29885	6.31925	6.3644	6.33235	6.32295	6.33045	6.30155	6.3158	6.34635	6.3607	6.33475	6.327	6.28585	6.41145	6.3779	6.49025	6.35075	6.44195	6.30615	6.30175	6.32185	6.396	6.4094	6.33065	6.31805	6.39195	6.3711	6.32015	6.32455	6.36765	6.34995
A2LD1	7.3549	7.487	6.7473	6.9291	6.7371	7.0397	6.9031	6.6646	6.6249	6.739	6.955	7.0734	6.777	6.8998	6.9695	6.6922	7.0147	6.8007	7.7155	6.7277	6.906	6.7255	7.3629	6.804	6.5484	6.8879	7.0284	6.6202	7.0601	7.0837	6.6614	6.9725	7.2874	6.919	7.4081	6.8723	7.1948	6.9896	7.0834	6.9198	6.5758	6.8988	6.7796	6.8067	7.2935	6.8403	7.2054	6.7597	7.3075
A2M	10.0383	9.1326	10.1693	8.9123	9.301	10.0077	10.0277	8.8808	9.3668	10.5585	10.8913	10.2663	9.1897	10.2653	9.6572	10.1208	8.8	10.7673	9.4378	8.8342	8.9388	9.9178	10.0286	8.4585	9.2686	11.1675	9.3778	9.6161	8.8155	8.9061	8.386	8.6898	9.8384	10.0379	9.6117	10.4761	10.1165	8.5338	10.0892	8.6476	9.9532	8.7881	9.8119	10.6073	10.1747	10.4974	8.9489	9.3783	9.7621
A2ML1	7.2969	7.3932	7.1284	9.6066	8.9075	9.949	8.2863	8.4028	8.1331	6.4464	6.8577	9.8851	7.4497	8.0775	9.0179	7.2859	7.4815	6.4584	7.4592	8.2677	8.1902	8.1679	7.6501	9.0361	7.5833	7.7694	8.2787	6.5515	10.3814	8.0965	6.652	8.7893	8.3784	10.0589	6.5276	6.9396	8.8799	7.459	8.539	8.8145	8.6829	6.8937	7.9937	8.4542	10.4517	8.0317	10.2358	7.6943	8.7406
A4GALT	7.868	7.9767	8.105	8.6273	7.6356	7.7264	7.2027	8.1388	8.191	7.5336	7.5215	8.0321	7.7551	7.3927	7.7949	8.0922	8.3801	7.7545	8.1574	7.8797	7.0255	8.0072	7.1276	8.0019	7.5275	7.7594	8.0086	7.2131	8.0863	7.2943	7.7232	6.9907	8.0553	7.8929	8.728	7.919	7.8124	7.6475	8.4483	7.0732	7.3509	7.8464	7.5959	7.9488	8.3633	7.6173	7.4676	8.3593	7.7281
A4GNT	6.4725	6.5419	6.5711	6.4949	6.5222	6.3543	6.6319	6.5185	6.6079	6.452	6.5055	6.6078	6.4907	6.4717	6.498	6.4873	6.4021	6.6645	6.4159	6.5767	6.5181	6.5307	6.5519	6.4521	6.4739	6.463	6.4595	6.4227	6.5749	6.7598	6.4591	6.5181	6.6063	6.7163	6.5198	6.5159	6.6237	6.4032	6.5211	6.4792	6.5588	6.5931	6.5709	6.4155	6.5928	6.4337	6.5165	6.5512	6.725
AAA1	6.4207	6.4329	6.38885	6.5306	6.49285	6.34325	6.3706	6.42175	6.4324	6.45625	6.4143	6.4416	6.47325	6.4716	6.4128	6.42685	6.33815	6.37785	6.5052	6.43755	6.47725	6.4945	6.47385	6.51955	6.4709	6.4	6.3597	6.37675	6.44985	6.38145	6.4879	6.4078	6.48845	6.42485	6.37505	6.39365	6.41255	6.5253	6.42935	6.44185	6.4048	6.50645	6.33445	6.5056	6.4561	6.51405	6.4518	6.34695	6.45275
AAAS	7.3062	7.2086	6.8554	6.951	7.0135	6.9931	6.9807	6.9899	7.0646	7.3112	7.0839	6.9086	6.886	7.3235	7.1836	7.1215	7.2813	6.9188	6.91	7.2201	7.061	6.9709	7.0614	7.1684	7.1786	7.077	7.0541	7.094	7.2667	7.6134	7.2633	6.9913	7.5101	7.0981	6.7067	7.1332	7.0734	7.4142	7.191	7.0556	7.3454	6.975	7.0252	7.0233	7.069	6.8164	6.8337	6.9157	7.4018
AACS	7.5899	8.1528	7.0517	7.5047	7.1615	7.2281	7.1421	7.4431	7.2467	7.3172	7.426	7.6335	7.619	7.2849	7.0611	7.3266	7.117	7.9245	7.7005	7.6131	7.352	7.5524	7.5151	7.3295	7.2856	7.1185	7.1794	7.0389	7.9273	7.5008	7.3729	7.8266	7.4429	7.6102	7.0757	7.4797	7.3163	7.6871	7.2806	7.8236	7.1219	6.9237	7.0101	7.2378	7.7376	7.3913	7.8455	7.6942	7.3529
AACSL	6.8706	6.6852	6.505	6.6263	6.5477	6.5189	6.4404	6.5195	6.5094	6.6155	6.6679	6.4922	6.6032	6.5496	6.5292	6.4701	6.4743	6.5967	6.8893	6.6454	6.6299	6.5172	6.5538	6.5481	6.5742	6.6617	6.5476	6.4458	6.4953	6.5247	6.6684	6.4758	6.6571	6.8773	6.6294	6.6699	6.5346	6.8376	6.481	6.5633	6.6566	6.4488	6.554	6.5247	6.472	6.5814	6.7452	6.4065	6.6501
AADAC	6.4584	6.4696	6.7264	6.642	6.4916	7.5232	6.5123	6.6351	7.779	6.4661	6.4516	7.3922	6.4552	6.4333	6.4495	7.2167	6.5586	6.4393	6.5206	6.8703	6.5237	6.841	6.5456	6.5384	6.7746	6.4894	6.6496	6.4479	8.1261	6.3601	6.8209	6.5323	6.6888	6.4904	6.509	6.5228	6.5458	6.4626	6.6457	6.7922	6.8941	6.4844	6.5795	7.1867	8.05	6.5011	7.1029	6.4305	6.6667
AADACL1	8.10055	8.07935	7.56925	8.844	8.03055	7.54055	7.56695	8.35605	8.03705	7.236	7.6574	7.5471	7.68265	7.74575	7.4816	7.80595	7.9107	8.2202	8.0239	7.08995	8.392	7.70665	8.4509	7.48025	7.5861	7.4318	7.9425	7.1952	7.3716	7.62455	7.0954	8.1319	7.91925	7.6187	8.58145	7.4511	7.6383	9.02435	7.9679	7.414	7.7735	7.65855	7.67555	7.62605	7.69915	7.85725	7.44775	7.54295	7.82255
AADACL2	6.3542	6.3834	6.4381	6.3547	6.3769	6.5058	6.2988	7.3157	7.664	6.3929	6.6557	7.5392	6.4706	6.6512	6.4402	6.4567	6.428	6.3869	6.4202	6.4455	6.3555	6.6961	6.3965	6.4942	6.4637	6.372	6.4874	6.4016	7.789	6.3701	6.3647	6.3956	6.4317	6.7041	6.3433	6.4005	6.4192	6.3321	6.442	6.9589	6.3856	6.3731	6.4011	6.9811	7.7308	6.483	7.0885	6.2645	6.5073
AADACL4	6.3567	6.3685	6.4629	6.4834	6.3794	6.6263	6.386	6.5944	6.5745	6.5508	6.5009	6.4396	6.8535	6.4398	6.5264	6.4128	6.3811	6.4286	6.387	6.5743	6.533	6.6085	6.4195	6.4352	6.4182	6.4508	6.5044	6.4241	6.3605	6.3522	6.6658	6.5385	6.4293	6.6009	7.0043	6.5098	6.3924	6.3893	6.3994	6.5617	6.667	6.9683	6.4415	6.6203	6.4829	6.5068	6.585	6.7516	6.6965
AADAT	6.4562	6.53023333333333	6.8864	6.66556666666667	6.5772	6.63333333333333	6.9022	6.88673333333333	6.60993333333333	6.6846	6.53373333333333	6.70243333333333	6.44226666666667	6.7447	6.6996	6.70033333333333	6.5005	6.67166666666667	6.44133333333333	6.8655	6.67123333333333	6.68	6.43243333333333	6.8324	6.7825	6.66243333333333	6.6487	6.62196666666667	6.73136666666667	6.59946666666667	6.75516666666667	6.7151	6.80613333333333	6.4468	6.47393333333333	6.90716666666667	6.61786666666667	6.47176666666667	6.57243333333333	6.69596666666667	6.51343333333333	6.89323333333333	6.50736666666667	6.5951	6.6566	6.72853333333333	6.46463333333333	6.53396666666667	6.78566666666667
AAGAB	7.9128	7.7791	8.1355	8.3539	7.8879	8.6306	8.5096	7.9525	7.8718	7.7416	8.211	7.8649	7.8344	8.2629	8.3653	7.7811	8.2836	8.0525	8.0983	8.297	8.3908	7.6447	8.2133	7.8713	8.2512	7.7122	8.2726	8.2272	8.147	8.1866	8.324	8.7509	8.0303	8.2154	7.943	8.2742	7.9925	7.9064	8.1598	8.0697	8.2352	7.9982	8.0963	8.1022	7.5015	8.4081	8.2585	7.9741	8.2655
AAK1	7.1397	7.302	7.2949	7.30285	7.5034	7.9546	7.44	7.59295	7.76485	7.25245	6.96685	7.9163	7.30595	6.9828	7.72955	7.9617	7.7128	6.79305	7.1609	8.0772	7.1601	7.8183	7.0131	7.5163	7.31245	7.4847	7.72605	7.0166	8.0543	7.07145	7.3966	7.33025	7.2137	8.6338	7.80905	7.072	8.03245	6.9957	7.55955	8.3573	7.4604	7.17305	7.33365	7.86215	7.9143	7.74315	8.5394	7.69955	7.63745
AAMP	7.9967	8.1214	7.6557	7.7451	8.0979	8.1355	7.8065	7.666	7.9272	8.1633	8.1665	7.8327	7.986	8.0808	8.1788	8.0842	7.9488	7.6777	7.6303	8.2334	8.1288	7.98	7.4951	7.9862	7.871	7.6843	7.8028	7.9991	8.5008	7.8611	8.4466	8.0919	8.1073	8.1558	8.0172	7.9243	8.0256	8.2037	8.1412	8.2364	7.653	7.5494	7.713	7.9676	8.0412	8.1069	7.8434	7.916	8.0269
AARS	10.2506	9.9709	10.8422	10.415	10.8047	10.4683	10.603	10.9069	10.9791	10.921	10.5717	10.5551	10.7923	11.0657	10.3289	10.2538	10.2203	10.7573	9.9002	10.823	11.2636	10.8744	10.2622	10.6222	10.7948	10.3952	10.5054	10.3563	10.1563	11.006	10.1821	11.5551	10.8269	10.3173	10.1065	10.8611	10.4322	10.7003	10.7245	10.1957	10.4782	10.9581	10.8768	10.5412	10.0786	10.3138	9.9333	10.8564	10.8098
AARS2	7.6514	7.1652	7.3227	7.6137	7.6433	7.8238	8.0813	7.4684	7.792	7.5501	7.5099	7.6637	7.2663	8.0086	7.684	7.5851	7.9493	7.5508	7.4256	7.6334	7.4088	7.2807	7.8918	7.6346	7.9201	7.3145	7.6553	7.683	7.8671	8.0453	7.6493	7.6703	7.6464	7.6792	7.2354	7.6046	7.551	7.7499	7.6465	7.379	7.2968	7.4587	7.9901	7.4048	7.8266	7.4066	7.514	7.2255	7.5997
AARSD1	7.8808	7.9954	7.6246	7.6499	7.5692	8.0817	7.6516	7.5042	7.8621	7.718	7.8608	7.2539	7.666	8.0371	7.7327	7.9709	8.1454	7.4442	7.7824	8.0405	7.7468	7.4558	7.8133	7.7436	7.8013	7.7991	7.3897	8.2549	7.5714	8.2024	8.1755	7.6827	8.0374	7.6419	7.7017	7.6806	7.6395	7.9909	7.9483	8.1868	7.8741	7.3055	7.7686	7.5418	7.6542	7.6285	7.4752	7.6336	7.9934
AASDH	7.9675	7.8941	7.7341	7.5805	7.9395	7.8735	7.6277	7.7186	7.3591	7.8218	7.751	7.5949	7.8038	7.6577	7.627	7.8735	7.8306	7.7378	7.6628	8.4589	7.6829	8.045	7.2533	7.7163	7.4598	7.4992	7.5839	7.735	8.0069	7.7945	7.3706	7.6831	7.5016	7.7271	7.9072	7.3042	7.7874	7.7748	7.8995	7.5121	7.528	7.5678	7.828	7.5509	8.1463	7.8467	7.646	7.5554	7.6499
AASDHPPT	7.44965	7.6912	8.32685	7.86465	7.82335	7.7971	7.9995	7.5756	7.4719	8.12455	8.1729	7.98705	8.8649	7.57935	8.04495	7.6498	7.98045	7.8688	7.5361	7.52795	7.86315	8.3393	7.72875	7.84625	7.52375	7.7069	8.2553	7.7476	7.9617	7.3201	7.5272	7.4892	7.3295	7.67855	8.56425	7.13625	7.86135	7.85925	8.0201	8.23075	7.71545	7.9714	7.95905	7.56915	8.0511	7.99775	8.28265	7.9738	7.4731
AASS	6.597	6.78085	6.5793	7.2523	6.7641	6.8463	6.7399	7.36635	6.65545	6.799	6.6832	6.9441	6.61335	6.61285	6.7025	6.6628	6.53355	6.76235	6.54625	7.22885	7.22555	7.41465	6.59735	6.66335	6.6283	6.7403	6.54285	7.074	6.7181	6.5708	6.5505	6.85785	6.6067	6.758	6.91865	6.7218	6.9141	6.74465	6.69875	6.55185	6.831	6.6045	6.6935	6.6521	7.3535	6.81395	6.764	6.62775	6.84135
AATF	8.2362	7.8771	8.3326	7.9766	7.6438	7.9349	7.8208	7.7841	8.3903	7.68	7.6421	7.5195	7.846	8.12	8.3435	8.309	8.1681	7.4746	7.9327	8.2689	7.8767	8.131	8.0573	8.1172	8.0768	7.7428	7.8261	8.0899	7.7402	8.0028	8.2563	7.8058	8.1451	7.8656	7.6842	7.6848	7.7188	8.3093	8.4639	8.2011	7.8564	7.7471	7.9484	8.0442	7.8217	7.7325	7.8802	8.1084	8.0913
AATK	6.77795	6.5442	6.65655	6.5814	6.5833	6.7327	6.6544	6.64595	6.7296	6.67935	6.71695	6.7006	6.72525	6.61065	6.63515	6.6799	6.76075	6.85805	6.6497	6.76535	6.64895	6.7408	6.66485	6.5883	6.6258	6.6206	6.69435	6.6346	6.7443	6.8292	6.80495	6.5953	6.76415	6.9833	6.6524	6.8066	6.5381	6.62435	6.69605	6.62635	6.7754	6.7689	6.70115	6.6109	6.6371	6.6758	6.7439	6.56445	6.8856
ABAT	6.548	6.6567	6.67855	6.59535	7.0497	6.6395	6.46715	6.55095	6.91415	6.58565	6.91	6.81055	6.38165	6.8311	6.5868	6.4716	6.4629	6.89875	6.48665	6.6188	6.544	6.54035	6.4692	6.6581	6.53905	6.44205	6.46235	6.72155	6.8046	6.571	6.43675	6.72135	6.5789	6.5032	7.26385	6.489	6.77525	6.4605	6.54	6.34935	6.49195	6.4828	6.8313	6.5977	6.65495	6.63145	6.4502	6.45715	6.41335
ABCA1	9.8904	9.4442	9.4864	10.4991	9.4155	10.0502	9.532	10.797	9.5902	10.2671	9.5549	9.4352	10.6138	9.8817	9.9656	9.9025	10.5697	9.6302	9.5794	9.3305	8.4994	9.8744	9.49	8.5327	9.1567	10.3565	9.8976	8.9766	8.8564	10.1717	9.9658	10.6166	9.7847	9.7059	10.1819	10.0323	9.2949	9.4466	9.1954	10.6212	9.9006	9.849	9.2113	9.9865	9.1623	10.3054	8.8208	10.9473	9.9227
ABCA10	6.58125	6.44775	6.5928	6.59845	6.58435	6.5317	6.49515	6.63335	6.39725	6.52905	6.7586	6.63295	6.6095	6.56435	6.59185	6.5775	6.4089	6.72025	6.45315	6.4263	6.47625	6.4579	6.5367	6.48705	6.4527	6.54745	6.5348	6.54175	6.5553	6.44635	6.4297	6.54335	6.42665	6.4883	6.7829	6.5093	6.68665	6.5054	6.6074	6.4721	6.43265	6.4316	6.74945	6.7007	6.5382	6.60355	6.453	6.41515	6.44705
ABCA11	6.5865	6.5884	6.596	6.5222	6.5978	6.3473	6.5217	6.8638	6.5065	6.5837	6.6834	6.5472	6.6924	6.5796	6.7109	6.6724	6.6509	6.5056	6.4522	6.408	6.4361	6.5828	6.6061	6.6809	6.4244	6.4493	6.552	6.5521	6.5148	6.3972	6.7107	6.516	6.4559	6.5291	6.9537	6.4449	6.5452	6.643	6.6442	6.5727	6.561	6.6308	6.724	6.5099	6.5191	6.4917	6.5124	6.5126	6.4139
ABCA12	6.412	6.42605	6.5375	6.89675	6.4342	6.7028	6.69255	7.10355	6.919	6.4222	6.63955	6.67795	6.6118	6.47795	6.45575	6.5209	6.5636	6.44905	6.45655	7.20935	7.0647	6.70475	6.3952	7.117	6.55695	6.3729	6.5632	6.4138	6.53495	6.40605	6.39125	6.99635	6.7262	7.1341	6.824	6.39025	6.49815	6.55625	6.54805	7.2757	6.788	6.7686	6.4204	6.85905	7.26855	6.7179	7.64675	6.9198	6.8975
ABCA13	7.7106	7.1621	7.2328	8.7656	8.9704	8.0289	7.4811	9.4513	8.2616	6.116	6.4822	7.9002	7.1584	6.7409	6.6289	7.1492	6.6427	6.6082	7.2384	9.0466	9.1115	7.6422	7.2791	9.8752	8.0625	6.4851	7.2021	6.4593	6.6298	7.9303	6.3524	8.5179	8.1528	6.9673	8.0588	7.8848	6.9727	7.7763	7.4807	9.4171	6.6531	8.2835	6.5623	8.7389	7.7048	7.1542	8.6021	7.5115	6.7854
ABCA2	7.091	6.9858	6.5126	6.7052	6.5817	6.675	7.0206	6.4918	7.006	6.6552	6.5207	6.6373	6.5861	6.9017	6.4237	6.8225	7.1376	6.6452	7.1449	6.3992	6.5424	6.6481	7.1772	6.9341	6.9721	6.7509	6.4962	7.1217	6.7183	6.9616	7.4448	6.6377	7.2006	6.9179	6.9744	7.3094	7.0015	6.9909	6.8012	6.437	6.8577	6.7263	7.1106	6.6653	6.5422	6.5743	6.6019	6.5529	6.5322
ABCA3	7.9319	8.8551	7.0682	6.6897	6.6358	6.518	7.011	6.3837	6.7209	6.4316	6.9694	6.8073	6.7207	6.9807	6.4629	6.6486	6.4542	7.362	8.9499	6.5517	7.018	6.4453	8.6287	7.8034	6.4334	6.4513	6.4001	7.6055	6.615	6.8682	6.6787	6.86	7.7762	6.5864	6.4074	8.3539	7.3425	8.0502	6.4803	6.3257	6.7743	6.404	6.8553	6.5919	6.3919	6.4647	6.2012	6.9682	6.7342
ABCA4	6.4224	6.382	8.1753	6.352	6.4554	6.4993	6.3916	6.3796	6.4329	6.4624	7.1078	6.5409	6.8609	6.5985	6.4052	6.7772	6.9856	6.3925	6.3315	6.2939	6.6507	8.269	6.3708	6.5985	6.4671	6.3469	6.4496	6.441	6.5035	6.3042	6.3038	6.2575	6.5979	6.5831	6.5518	6.4591	6.3722	6.3887	6.8262	8.026	6.2603	6.507	6.3499	6.46	6.509	6.6352	8.1413	6.4177	6.4804
ABCA5	6.52105	6.52515	6.4846	7.0407	6.69195	6.71225	6.54805	6.6998	6.4329	6.5303	6.5889	6.79575	6.59745	6.4944	6.4794	6.63975	6.35225	6.713	6.7386	6.4925	6.45305	6.5898	6.5507	6.61625	6.6097	6.43055	6.46385	6.60995	6.9502	6.7101	6.36645	6.6304	6.5479	6.71025	6.5835	6.45615	6.6225	6.68175	6.5925	6.6328	6.44255	6.605	6.6432	6.54545	6.61085	6.6771	6.66485	6.5466	6.62645
ABCA6	6.64945	6.5149	6.76445	6.4184	6.53125	6.71265	6.51745	6.46495	6.3835	6.9612	7.0836	6.7447	6.5493	6.67515	6.5437	6.55225	6.49435	7.3646	6.47745	6.47395	6.5323	6.7139	6.589	6.46425	6.4731	7.08395	6.5787	6.41025	6.7125	6.39035	6.4299	6.5882	6.78655	6.68895	6.44265	7.02025	6.96125	6.37475	6.65375	6.5084	6.41505	6.42405	6.8154	6.8546	6.67765	6.7064	6.6048	6.45555	6.73605
ABCA7	7.309	7.2215	6.7852	8.0262	7.2068	7.3959	7.5542	6.5715	7.2235	6.8417	6.8288	7.1177	6.8061	7.6035	6.934	7.1203	8.2281	7.2061	7.5118	6.8136	7.2249	6.426	7.1601	7.3811	7.8598	7.086	6.8122	7.158	7.6577	6.909	7.6055	7.0166	7.5581	7.1915	7.1611	7.1077	7.1443	7.3053	7.1599	6.5659	7.9145	6.5355	7.6589	7.2429	7.1308	7.0287	6.7432	6.6622	7.1422
ABCA8	6.81285	6.49725	6.6542	6.3693	6.7664	6.8014	6.48445	6.3763	6.5039	6.70525	7.6065	7.1828	6.67585	6.5859	6.625	6.6449	6.51265	7.6456	6.47655	6.53315	6.57855	7.0825	6.40735	6.5335	6.4132	7.05795	6.58315	6.35775	6.89	6.41095	6.5083	6.6208	6.7536	6.6342	6.64915	6.5951	7.27815	6.42545	7.0807	6.43645	6.3562	6.4478	7.16945	7.0875	6.6198	6.97185	6.58445	6.4168	6.974
ABCA9	6.48185	6.43455	6.5074	6.5382	6.5498	6.5361	6.477	6.44955	6.43815	6.63395	6.73805	6.69545	6.51295	6.44185	6.5564	6.4856	6.5314	6.8368	6.43415	6.458	6.47705	6.7106	6.5159	6.51025	6.45115	6.55615	6.49165	6.4221	6.44515	6.4288	6.5048	6.5154	6.4823	6.5128	6.5777	6.4816	6.7039	6.45665	6.67825	6.4161	6.4333	6.4581	6.6216	6.66005	6.5175	6.6002	6.60745	6.46005	6.476
ABCB1	6.8316	6.5152	6.6308	6.52705	6.6253	6.4954	6.70925	6.32865	6.49755	6.5225	6.44755	6.7215	6.496	6.60595	6.48545	6.5363	6.27425	6.77845	6.52555	6.3951	6.41955	6.56575	6.6412	6.4554	6.5659	6.6011	6.5962	6.3343	6.3486	6.41805	6.4475	6.4593	6.5485	6.7305	6.5202	6.59175	6.6604	6.46435	6.5957	6.27445	6.38595	6.42535	6.8491	6.6632	6.6361	6.62785	6.59705	6.4919	6.5241
ABCB10	7.8106	8.1278	7.7517	7.8899	8.0749	8.0551	8.8625	8.1356	7.6427	7.6992	7.5701	8.1211	8.3978	7.399	7.7219	8.1799	7.6969	7.5808	8.1941	7.6258	7.9464	8.1117	8.095	7.7724	7.8296	7.6343	7.8898	8.0727	7.6645	7.6714	8.4458	7.8368	7.5417	7.5751	8.7029	7.7436	7.8544	7.875	7.8568	7.4799	8.2596	8.6429	7.9482	8.0194	7.7236	7.6811	7.9204	7.7413	7.8125
ABCB11	6.4613	6.3113	6.4243	6.4362	6.4386	6.3542	6.4541	6.3248	6.4969	6.3474	6.2923	6.3356	6.436	6.4037	6.3969	6.415	6.4084	6.5024	6.255	6.3886	6.3569	6.3974	6.3324	6.3592	6.3491	6.453	6.4589	6.3541	6.3402	6.3147	6.3401	6.4076	6.3662	6.4394	6.4189	6.3887	6.3242	6.3876	6.4227	6.2984	6.4054	6.4925	6.3713	6.486	6.4913	6.3232	6.4616	6.3471	6.4354
ABCB4	6.4845	6.3976	6.4284	6.3606	6.4469	6.3282	6.4103	6.4719	6.2767	6.4628	6.4623	6.4152	6.3857	6.7574	6.4064	6.3354	6.2973	6.4245	6.3221	6.3244	6.3508	6.373	6.4476	6.3056	6.4704	6.3275	6.3952	6.7148	6.3059	6.3515	6.3473	6.4222	6.4361	6.2675	6.3907	6.4623	6.5001	6.268	6.3374	6.2859	6.3387	6.318	6.6976	6.5437	6.5433	6.4089	6.3364	6.3377	6.3738
ABCB6	8.0348	8.211	8.4561	8.4298	8.039	8.4125	8.1755	8.5901	8.8764	9.0957	7.579	8.1947	8.2806	8.9563	7.7084	8.8375	8.636	7.6258	7.9504	8.7255	8.6243	7.8873	7.7192	8.7716	8.8704	8.1678	7.9329	8.9159	8.7404	8.2374	8.5798	8.4505	8.8572	8.1185	9.141	8.4242	7.7653	8.353	8.7238	9.5803	8.4946	8.2636	7.8873	8.2778	8.8604	8.2582	9.4873	8.0022	8.3986
ABCB7	8.3793	8.6525	8.2883	7.8014	8.0722	8.0451	7.8902	8.1106	7.8853	8.2268	8.1688	8.0783	8.0688	8.3248	7.9691	7.7315	8.487	8.0996	8.3171	8.1505	8.4602	7.9305	8.379	8.5276	8.274	8.1478	7.8188	8.1131	8.2461	8.3061	8.3277	8.0386	8.4429	8.0631	7.8036	8.067	8.1313	8.7999	8.22	8.0101	7.8059	8.0532	8.2241	7.9002	8.0768	7.9537	7.7976	7.7714	8.3184
ABCB9	7.2749	7.5217	6.91956666666667	7.14933333333333	7.04006666666667	7.1809	7.00343333333333	6.99743333333333	7.2731	6.7958	7.16006666666667	6.80976666666667	6.9577	7.21533333333333	7.0505	7.13886666666667	7.49173333333333	7.30583333333333	7.1316	7.37333333333333	7.17973333333333	7.00373333333333	7.44733333333333	7.20063333333333	6.71873333333333	6.96803333333333	6.875	7.07876666666667	7.2394	7.08896666666667	7.43326666666667	7.12596666666667	7.2638	7.0897	7.3277	6.97613333333333	7.1987	7.21183333333333	7.35363333333333	7.03223333333333	6.79956666666667	7.05063333333333	7.02613333333333	7.1837	7.14423333333333	7.01253333333333	6.9117	6.96393333333333	7.0112
ABCC1	6.55835	6.67195	6.73715	6.77405	6.61665	6.86435	6.4966	7.0657	7.4644	6.7115	6.5257	6.64605	6.83645	6.67365	6.65025	6.8166	6.78095	6.4046	6.80095	7.363	6.66095	7.347	6.9072	6.73455	6.78885	6.6872	6.8601	7.27525	6.6195	6.44705	6.69625	6.45795	6.5203	6.7845	7.2674	6.76755	6.70805	6.7532	6.78045	7.61915	6.76315	7.1812	6.62815	7.11215	7.0733	6.652	7.4789	6.82465	6.4783
ABCC10	7.3188	6.9062	6.9574	7.4193	7.0547	6.9483	7.1668	6.8541	7.0224	7.2602	7.0503	6.9272	6.9697	7.3065	7.0079	7.5563	7.0394	6.9337	6.8743	7.2609	6.9393	6.9455	7.2257	6.9998	7.0111	7.1547	6.9936	6.8524	6.9069	7.4449	7.0952	6.9864	7.2994	6.9968	7.5757	7.1861	7.105	6.9409	7.0518	7.0954	7.0448	7.1143	7.0055	6.9232	7.2047	7.0534	7.1585	6.8953	7.0802
ABCC11	6.443	6.4369	6.5755	6.4184	6.4858	6.412	6.4891	6.3774	6.3949	6.4127	6.4916	6.4742	6.4594	6.4691	6.4821	6.3967	6.4827	6.4874	6.5688	6.3566	6.3971	6.4995	6.4011	6.4363	6.5202	6.4114	6.4325	6.5382	6.4354	6.4465	6.4345	6.3966	6.3922	6.4761	6.4467	6.4987	6.4626	6.4067	6.4392	6.6173	6.4288	6.3989	6.4156	6.3906	6.571	6.4046	6.4261	6.5613	6.4664
ABCC13	6.41015	6.3725	6.4683	6.45295	6.427	6.4096	6.4591	6.40755	6.42725	6.4357	6.4393	6.39005	6.3778	6.3833	6.4808	6.4769	6.3855	6.51235	6.46895	6.4297	6.4119	6.46765	6.43515	6.50875	6.41265	6.44905	6.42975	6.375	6.51245	6.4869	6.4036	6.4457	6.37495	6.3833	6.42905	6.4819	6.39225	6.47635	6.3942	6.40355	6.4838	6.48415	6.42215	6.42075	6.386	6.37285	6.48305	6.4115	6.4094
ABCC2	6.4171	6.306	6.3489	6.3114	6.4368	6.2514	6.3711	6.4169	6.4456	6.519	6.4967	6.3258	6.4646	6.409	6.3341	6.7052	6.665	6.3047	6.2574	6.3645	6.2927	6.3738	6.3422	6.4039	6.5357	6.3547	6.4306	6.2766	6.3618	6.34	6.2828	6.306	6.382	6.3942	6.5142	6.2513	6.2521	6.4474	6.3663	6.4754	6.3558	6.4002	6.5477	6.4045	6.4044	6.478	6.9836	6.3738	6.3939
ABCC3	7.033	6.9386	7.89475	6.81955	7.2646	7.02385	6.91185	7.016	7.97855	7.20665	7.2275	7.6655	7.3783	7.1175	7.2284	6.8998	6.85995	7.1955	6.8653	7.7497	6.7275	7.40925	7.41505	7.08215	7.3622	7.31675	7.4464	6.70045	7.1741	7.1377	6.8518	6.6363	7.36265	7.04165	7.6887	6.8324	7.38885	6.70035	7.30625	7.87035	6.91915	7.53035	7.39685	7.40615	7.67295	7.05515	7.78525	7.3137	7.019
ABCC4	8.45735	8.39735	7.14825	7.0074	7.2547	7.74015	7.3466	7.43325	7.7158	7.7971	7.35825	7.4097	7.5564	7.3619	7.3504	7.14865	7.52215	7.30825	8.8459	7.4677	7.2882	7.44945	8.64935	7.6052	7.3296	7.5397	7.6305	7.7331	7.00125	7.5299	7.40745	7.11985	7.4848	7.00625	8.2738	7.8645	7.9169	8.0819	7.36655	7.06715	7.42855	7.1401	7.47095	7.46955	7.33945	7.8378	7.36555	7.81965	7.68485
ABCC5	7.8702	7.87686666666667	7.91636666666667	9.42053333333333	8.8906	8.5595	8.0549	8.9776	9.0614	8.01353333333333	7.5958	8.13533333333333	7.99463333333333	8.13833333333333	7.75593333333333	9.3722	7.9396	7.57733333333333	7.55286666666667	8.45243333333333	8.54663333333333	8.77323333333333	9.14116666666667	8.5552	8.25553333333333	7.4099	7.77386666666667	7.48316666666667	8.12426666666667	8.7693	8.0036	8.8322	8.34353333333333	7.8895	8.9132	8.2574	7.71236666666667	7.73916666666667	7.8576	8.70153333333333	8.6195	8.51673333333333	7.76453333333333	8.3764	9.27503333333333	8.04536666666667	7.83096666666667	8.0806	8.38056666666667
ABCC6	6.478	6.4407	6.4328	6.3607	6.4299	6.4544	6.4825	6.4661	6.4498	6.3869	6.4836	6.4427	6.5442	6.4585	6.3946	6.4997	6.4291	6.4414	6.5064	6.4891	6.3455	6.4109	6.4668	6.5021	6.4554	6.5525	6.4475	6.4168	6.3563	6.5445	6.4443	6.3984	6.436	6.4636	6.4236	6.4918	6.5061	6.4496	6.4627	6.4639	6.4561	6.3823	6.4169	6.4666	6.3244	6.4552	6.4747	6.5004	6.5111
ABCC6P1	6.4017	6.3599	6.3685	6.2982	6.412	6.3863	6.3887	6.4387	6.4346	6.3419	6.4877	6.4227	6.3448	6.3564	6.4315	6.4025	6.5	6.4241	6.2798	6.3671	6.3834	6.373	6.3823	6.4587	6.3992	6.484	6.2882	6.4113	6.3342	6.3655	6.4251	6.3644	6.3896	6.4065	6.416	6.2696	6.3955	6.3574	6.5132	6.3922	6.428	6.35	6.3636	6.3247	6.4252	6.4291	6.3443	6.4362	6.4326
ABCC6P2	6.406	6.5589	6.4815	6.5029	6.4896	6.3925	6.5725	6.5391	6.4518	6.4065	6.5078	6.4326	6.3691	6.4447	6.4316	6.4943	6.4813	6.6077	6.5055	6.4269	6.4919	6.533	6.513	6.4982	6.5417	6.4921	6.4762	6.5096	6.4298	6.5258	6.5394	6.4663	6.4161	6.3871	6.4703	6.3934	6.3924	6.437	6.4814	6.4685	6.5158	6.482	6.5786	6.4793	6.5163	6.4978	6.5441	6.5398	6.5748
ABCC9	6.45126666666667	6.54593333333333	6.3866	6.43483333333333	6.415	6.41843333333333	6.43533333333333	6.4577	6.5723	6.82896666666667	6.55053333333333	6.51363333333333	6.48383333333333	6.53466666666667	6.46286666666667	6.49763333333333	6.45623333333333	6.56016666666667	6.44156666666667	6.50073333333333	6.43913333333333	6.56106666666667	6.52743333333333	6.4016	6.41456666666667	6.78403333333333	6.52646666666667	6.4558	6.41276666666667	6.51936666666667	6.4889	6.43076666666667	6.50456666666667	6.4957	6.44586666666667	6.51763333333333	6.5505	6.40346666666667	6.70863333333333	6.4244	6.4484	6.42906666666667	6.47876666666667	6.48133333333333	6.49096666666667	6.6562	6.4049	6.5035	6.40116666666667
ABCD1	6.5354	6.538	6.9066	7.0233	6.4539	6.6493	6.7664	6.3294	6.7532	6.5894	6.5471	6.4823	6.8735	6.5527	6.57	6.7211	6.775	6.5046	6.4293	6.501	6.8178	6.5968	6.7279	6.4078	6.5552	6.5938	6.8513	7.0967	6.4819	6.6738	6.7166	6.5207	6.6998	6.9225	7.0286	6.6331	6.5792	6.7338	6.7411	6.7503	6.7739	7.1454	6.8408	6.5411	6.3765	6.5696	6.2835	6.7018	6.7451
ABCD3	7.191	7.2135	7.4822	7.397	7.6171	7.4897	7.4859	7.5202	6.9157	7.0483	7.2295	7.8014	7.3979	7.0937	7.1554	7.2063	7.1332	7.4171	7.385	7.1343	7.5507	7.259	7.2573	7.375	7.3132	6.9719	7.2712	7.6249	7.8043	7.3507	7.1303	7.1425	7.1802	7.4327	7.18	7.1001	7.3207	7.0066	7.6316	7.2794	7.2246	7.3437	7.1442	7.132	7.7235	7.1373	7.8397	7.3853	7.1774
ABCE1	8.4146	8.95105	9.2731	8.6825	8.94715	8.7085	9.69415	8.9618	8.6361	9.1822	8.5664	8.9212	9.21955	8.23515	9.2107	8.8491	9.29345	8.62875	9.1505	8.78805	8.53645	9.0622	8.63965	8.8719	9.04635	8.74085	9.25335	8.91175	8.4846	8.25245	8.98855	8.87035	8.2655	8.32105	9.5907	8.38155	8.7185	9.09775	9.18275	8.7493	8.7958	9.11305	8.734	8.4454	8.92285	9.45035	8.8537	9.3802	8.56245
ABCF1	8.99455	9.10735	9.21215	9.1758	8.89175	9.17845	9.6384	8.74985	9.32055	9.4057	8.8536	8.9626	8.67855	9.4686	9.20585	9.61295	9.84625	8.8537	9.1426	9.33895	9.07695	8.8209	9.1425	9.18315	9.62095	9.23625	9.00285	8.80975	8.76455	9.26555	9.68045	9.0186	9.29035	9.13185	9.48955	9.2766	9.07245	9.53605	9.04945	8.9583	9.5434	9.4153	9.1681	8.98585	8.7119	8.8055	8.87135	9.1689	9.4784
ABCF2	6.72476666666667	6.6956	6.70316666666667	6.7437	6.78056666666667	6.78633333333333	6.91316666666667	6.7061	6.9053	6.68106666666667	6.63156666666667	6.68813333333333	6.83986666666667	6.74073333333333	6.90323333333333	6.84103333333333	7.0339	6.59913333333333	6.87926666666667	6.56423333333333	6.77736666666667	6.7984	6.75366666666667	6.82723333333333	6.5965	6.80856666666667	6.89733333333333	6.8171	6.7213	6.64963333333333	7.00413333333333	6.72026666666667	6.6798	6.72763333333333	7.06416666666667	6.62186666666667	6.69473333333333	6.89096666666667	6.87976666666667	6.9094	6.90133333333333	6.63836666666667	6.73636666666667	6.6973	6.7745	6.76626666666667	6.77723333333333	6.9573	6.86853333333333
ABCF3	6.8838	6.9439	6.8841	7.6713	7.2407	7.2279	6.9861	7.2165	7.176	6.921	6.9459	6.7644	6.881	7.5646	7.1696	7.328	7.2967	6.8335	6.8442	7.1498	7.1679	7.0217	7.1003	7.12	7.1149	6.849	7.1269	6.7813	6.8036	7.5325	7.2988	7.4303	7.342	6.9534	7.4462	6.8727	6.8101	7.0968	7.2748	7.4073	7.238	7.4381	6.9854	7.0437	7.0093	6.8988	6.8707	7.1186	7.1088
ABCG1	7.04543333333333	6.95368333333333	6.73826666666667	6.99291666666667	6.78433333333333	7.08266666666667	6.91096666666667	7.21346666666667	7.05983333333333	6.89811666666667	7.05645	6.87353333333333	6.93335	6.97553333333333	6.95778333333333	6.78395	7.13071666666667	7.06303333333333	7.14343333333333	7.12923333333333	6.79191666666667	6.96391666666667	6.9417	6.84693333333333	6.99336666666667	6.9414	7.09945	6.80928333333333	6.83401666666667	7.0516	6.83061666666667	6.89953333333333	7.12678333333333	7.3615	7.19168333333333	6.89343333333333	6.95073333333333	7.1788	6.90426666666667	7.111	7.08035	7.16903333333333	6.99096666666667	6.99121666666667	6.72491666666667	6.97958333333333	7.13668333333333	7.19653333333333	6.99668333333333
ABCG4	6.3842	6.5079	6.762	6.4594	6.5051	6.8613	6.5109	6.7757	6.9543	6.5149	6.5508	7.2842	6.5239	6.5544	6.6228	6.4923	6.5734	6.3957	6.5178	6.7202	6.5675	6.6054	6.4489	6.5295	6.5346	6.5794	6.4817	6.509	7.1893	6.4692	6.5518	6.5135	6.5853	7.3398	6.5416	6.4979	6.6683	6.4791	6.5438	7.3563	6.5532	6.4828	6.4471	6.6273	6.8397	6.617	7.6242	6.6709	6.5382
ABHD1	6.4731	6.3037	6.5203	6.399	6.4171	6.386	6.3503	6.4167	6.4103	6.4675	6.5773	6.4086	6.4129	6.3923	6.3711	6.3965	6.3612	6.6979	6.4243	6.408	6.4582	6.5678	6.4008	6.3479	6.3688	6.425	6.3749	6.3821	6.5036	6.5738	6.3176	6.4074	6.4562	6.4384	6.3979	6.3787	6.4089	6.3089	6.4643	6.444	6.393	6.3907	6.5898	6.3934	6.3642	6.3792	6.4388	6.26	6.4845
ABHD10	7.8826	7.828	7.4947	7.346	7.9794	7.9935	7.6311	7.8601	7.3775	7.2346	7.8934	7.3406	7.3177	7.8594	7.6683	7.6025	7.57	8.2665	7.8214	7.5	7.9683	7.5263	7.5578	8.0845	7.5322	7.5313	7.3942	7.5473	7.2781	8.2446	7.2698	7.9439	8.1758	7.2858	7.4301	7.5972	7.4813	7.8923	7.4492	7.6428	7.2425	8.0598	7.7272	7.7418	7.5482	7.2243	7.0936	7.421	7.9147
ABHD11	6.31595	6.58865	6.4007	6.42635	6.522	6.33335	6.5515	6.70415	6.44505	6.3704	6.42985	6.5598	6.44165	6.43905	6.43715	6.5153	6.35135	6.4302	6.35925	6.5149	6.44765	6.59915	6.574	6.7069	6.57395	6.4234	6.38035	6.48085	6.44285	6.39845	6.3369	6.388	6.31685	6.2949	6.41425	6.472	6.4198	6.896	6.4865	6.4586	6.41395	6.3928	6.44515	6.44	6.4439	6.3785	6.4723	6.56475	6.342
ABHD12	7.47903333333333	7.31126666666667	7.43576666666667	7.3676	7.57526666666667	7.3993	7.57763333333333	8.04603333333333	7.40193333333333	6.9554	7.2748	7.5798	7.42663333333333	8.00066666666667	7.12016666666667	7.54123333333333	7.04136666666667	7.27766666666667	7.4628	7.7405	7.43966666666667	7.5473	7.63283333333333	7.80423333333333	7.1099	7.14586666666667	7.2067	7.35206666666667	8.06586666666667	7.75566666666667	7.5111	7.41313333333333	7.59836666666667	7.71906666666667	7.44663333333333	7.3254	7.31483333333333	8.06586666666667	7.53633333333333	8.14443333333333	7.43586666666667	7.32333333333333	7.32366666666667	7.8839	7.59983333333333	7.16123333333333	7.8403	7.2557	7.4776
ABHD12B	6.36336666666667	6.36673333333333	7.05906666666667	6.34983333333333	6.40753333333333	6.38576666666667	6.40246666666667	6.41006666666667	6.37873333333333	6.36893333333333	6.40106666666667	6.44463333333333	6.4057	6.397	6.3444	6.39696666666667	6.5018	6.3688	6.51906666666667	6.42556666666667	6.3918	6.44476666666667	6.44236666666667	6.47853333333333	6.4245	6.42366666666667	6.39126666666667	6.33656666666667	6.4103	6.41306666666667	6.38746666666667	6.3301	6.44236666666667	6.44403333333333	6.41313333333333	6.3488	6.4588	6.36803333333333	6.44816666666667	6.41643333333333	6.39453333333333	6.69893333333333	6.34523333333333	6.42813333333333	6.44476666666667	6.3515	6.53393333333333	6.391	6.4256
ABHD13	6.5029	6.46405	6.36125	6.5496	6.4932	6.4327	6.456	6.3932	6.5249	6.4681	6.46955	6.48575	6.3893	6.51	6.47325	6.45185	6.47005	6.5078	6.5064	6.43335	6.40055	6.51155	6.42495	6.49035	6.44285	6.46555	6.44	6.4852	6.41255	6.40465	6.4102	6.4684	6.4191	6.4001	6.4951	6.4446	6.4338	6.4073	6.38385	6.51595	6.44325	6.50775	6.5033	6.48925	6.51945	6.40655	6.51115	6.49765	6.51625
ABHD14A	7.2727	6.9559	6.8817	6.8271	6.6744	6.9019	6.8322	6.7862	6.7049	6.6235	7.3859	6.8069	6.7993	7.1327	6.8969	6.9793	6.7328	7.5918	7.0988	6.8646	6.9125	7.0045	6.8798	6.652	6.673	7.1273	6.6583	6.8767	6.8306	7.4339	6.697	6.7303	7.2349	7.0432	6.7553	6.8402	7.01	6.6022	7.0448	6.7521	6.815	7.001	7.2969	6.9472	6.8638	6.672	6.6948	6.6634	7.2225
ABHD14B	7.674	7.0882	6.8356	7.0124	6.8185	7.0635	7.1138	6.8685	6.8038	6.8183	7.3035	6.9666	6.692	7.3488	7.1394	7.2563	7.255	7.4382	7.243	6.9747	7.578	6.7833	6.7954	7.0866	6.8561	7.0653	6.7408	7.0179	7.7345	7.7641	7.3995	7.1069	7.3213	7.1386	7.0835	6.9523	7.1575	6.7468	7.0762	7.094	7.4113	6.7227	7.2345	7.0906	7.1883	6.8661	7.0513	6.847	7.6014
ABHD15	7.6484	7.344	7.155	7.4195	7.2493	7.2723	7.0081	7.4304	7.5361	7.2481	7.2259	7.2205	7.4789	7.1307	7.4566	7.725	7.1428	7.0972	7.3127	6.9927	7.354	7.3828	7.7641	6.99	6.9341	7.1013	7.1953	7.2567	7.1109	7.1236	7.3205	6.9942	7.5285	7.1659	7.4778	7.085	7.4887	7.0452	7.3316	7.6283	6.8992	7.1174	7.5259	7.3623	7.3059	7.5582	7.6197	7.2345	7.2849
ABHD2	6.82805	6.68975	6.8037	7.06665	6.78615	7.43995	6.90675	6.7297	6.7605	6.79385	6.86905	6.7736	6.6921	6.91275	6.6733	7.03375	6.99555	6.82555	6.71955	7.18965	7.02075	6.86145	6.7838	6.80815	6.766	6.7959	6.77995	6.75635	6.777	6.93595	6.9226	6.7605	7.1231	6.92875	7.37265	6.84555	6.74615	6.6696	6.76715	7.15965	6.7939	6.93185	6.7308	6.79885	7.34005	6.8545	7.1736	6.7875	6.7854
ABHD3	7.5979	7.5845	7.5312	8.317	7.9707	7.4929	8.2731	8.0649	7.7168	7.2359	7.4404	7.7058	8.1352	7.3793	7.138	7.4386	7.1275	7.3762	8.3199	7.5668	7.8403	8.1045	8.0312	7.917	7.5715	6.957	7.4438	7.6473	7.3625	7.1403	7.4784	7.603	7.3891	7.9094	7.9908	7.8602	7.6823	8.3211	7.1145	7.5931	7.3817	7.251	8.2214	7.8008	7.6443	7.6662	8.528	8.0805	7.198
ABHD4	6.9777	6.7801	7.3183	7.0692	7.0188	6.8993	6.7638	7.3114	7.045	6.886	6.5616	6.8225	6.9162	7.3051	7.116	7.5012	6.6716	6.9081	6.633	6.9743	7.1373	7.0186	6.8059	7.7878	7.1265	6.9851	6.8012	6.7716	7.2093	7.5348	6.5457	7.0652	7.3771	7.1981	6.8902	7.0675	6.9275	7.1093	7.0562	7.76	6.8697	7.4654	6.8642	7.1825	7.2573	6.9036	7.5434	7.0377	7.0874
ABHD5	7.6923	7.545	7.5621	8.4108	7.4381	8.2441	7.6361	8.3426	7.5389	7.6079	7.7296	8.5727	7.9112	7.5824	7.5614	7.824	7.492	8.0534	7.3699	7.7834	8.2782	7.788	7.2552	7.5111	7.3564	7.9266	7.922	7.4284	8.6637	8.2217	7.5817	8.0021	7.6619	8.9406	8.0779	7.4324	7.9404	7.1539	7.9923	7.8744	8.3699	7.8803	7.5534	7.6266	8.5495	7.6879	8.914	7.9283	7.6456
ABHD6	7.3207	7.0852	8.0407	7.5461	7.1161	7.1184	7.04	7.584	7.5535	7.1113	7.3537	7.4745	7.7312	7.2397	7.3912	7.1538	7.1379	7.0626	7.3787	7.6194	7.1872	7.3445	7.0795	6.9772	6.9903	7.16	7.3213	7.3266	7.6089	7.7091	7.2804	7.936	7.2422	7.6718	7.3331	7.0637	7.3905	6.8168	7.1933	7.7815	7.2731	7.4326	7.3575	7.2774	7.6243	7.1577	7.7015	7.5122	7.2004
ABHD7	6.5189	6.5216	7.2137	6.5486	6.711	6.6588	6.4716	6.6077	6.5396	6.513	6.4977	6.6469	6.5503	6.4593	6.4431	6.6178	6.8591	6.5471	6.593	6.5106	6.4419	6.5305	6.6164	6.513	6.4927	6.613	6.6808	6.47	6.5162	6.8399	6.5376	6.8039	6.4485	6.8108	6.4855	6.5257	6.3776	6.4393	6.7495	6.4309	6.5675	6.821	6.5623	6.5533	6.59	6.6861	6.5491	6.5224	6.6455
ABHD8	7.6994	7.836	8.0089	8.1168	8.0276	7.6728	7.3862	7.6574	7.6182	7.2241	8.0315	7.4065	7.4661	8.4433	7.1742	7.6024	7.4661	8.0577	7.6603	7.4854	8.1112	7.1325	7.475	7.63	7.5885	7.2268	7.3854	8.2594	7.6426	8.281	7.2824	8.1822	8.1888	7.5413	7.8263	7.4346	7.5957	7.8381	7.3888	7.0287	7.5468	8.2139	7.7401	7.6473	7.7663	7.4456	6.8611	7.1172	7.9099
ABHD9	8.2706	7.151	7.7344	8.1972	9.5339	8.523	8.35	8.6348	6.4099	6.6246	7.4495	8.7884	6.9425	7.7631	7.3198	9.3852	6.6513	6.8622	8.5476	8.7066	7.668	7.9837	7.6916	9.1757	6.7513	7.4734	7.7728	6.7995	9.1807	9.6464	7.5599	8.673	8.0961	9.7533	7.3541	8.1439	8.5946	9.1045	8.1882	7.2172	8.6911	6.7968	7.25	8.6485	8.9283	6.8473	6.2921	7.2719	9.0287
ABI1	7.38635	7.38625	7.4298	7.62195	7.58515	7.4799	7.2438	7.58055	7.47175	7.18045	7.31975	7.6656	7.5117	7.3696	7.2425	7.4435	7.17625	7.4346	7.44405	7.54175	7.3978	7.32815	7.3599	7.6559	7.5425	7.3799	7.49835	7.06505	7.52785	7.3575	7.25295	7.6048	7.3508	7.4012	7.5012	7.3699	7.50235	7.23815	7.49315	7.32675	7.3307	7.2746	7.56415	7.24015	7.6437	7.5382	7.69225	7.65355	7.3027
ABI2	6.91476666666667	6.9218	7.03243333333333	6.99613333333333	6.86076666666667	6.87076666666667	6.9002	7.19843333333333	6.9007	7.0605	6.84623333333333	6.95023333333333	7.0539	7.00126666666667	6.93613333333333	6.97293333333333	6.7319	6.8532	6.93906666666667	7.133	6.95833333333333	7.0975	6.95236666666667	6.99363333333333	6.88496666666667	6.98926666666667	6.91623333333333	7.21666666666667	6.76483333333333	6.7851	6.9573	6.96556666666667	6.84903333333333	6.76586666666667	7.12093333333333	7.02326666666667	6.80936666666667	7.0009	6.98693333333333	7.20416666666667	7.08763333333333	6.9182	6.80753333333333	7.32226666666667	6.88413333333333	6.9916	6.97806666666667	6.9389	6.79023333333333
ABI3	7.8938	7.0269	6.9032	6.8641	7.0349	6.8226	7.3936	6.6008	6.7348	7.2639	6.9093	6.9713	6.7398	7.758	7.2123	6.9274	6.5793	6.7798	7.2588	6.7444	6.9203	6.8377	7.8025	6.927	6.8326	7.0803	7.1071	7.1184	6.4501	7.2889	6.319	7.0732	7.3592	7.319	6.5805	7.2772	7.2827	6.9923	6.8939	6.7567	7.1461	6.7809	7.6347	7.2993	6.6239	6.9943	6.8656	6.6405	7.3864
ABI3BP	7.8246	7.8263	6.3169	6.3734	7.4648	7.4926	6.9139	6.3125	6.3769	7.8627	8.1321	7.7709	7.1459	7.6644	6.9268	6.5533	6.5364	8.6435	6.8512	6.6842	6.7133	7.5528	7.1543	6.5295	6.6687	8.2522	7.3221	6.7777	7.1303	6.4047	6.5891	6.8983	8.0166	6.4646	6.4508	7.4946	8.0201	6.9885	6.8768	6.5024	6.3724	6.4732	8.6027	8.0988	7.2897	7.5337	6.3366	6.3819	7.5899
ABL1	7.657	7.4422	7.64865	7.8372	7.5641	7.62835	7.6461	7.829	7.77855	8.16375	7.66395	7.84485	7.57105	7.84715	7.8447	7.47645	7.67335	7.74955	7.26955	7.4895	7.6854	7.5788	7.75925	7.45165	7.9683	7.9993	7.5951	7.7646	7.41295	7.58315	7.49845	7.57715	7.62375	7.42015	7.6185	8.00175	7.7235	7.4197	7.57575	7.55945	7.56265	7.3421	7.7193	7.7492	7.9564	7.8469	7.3542	7.7826	7.6055
ABL2	6.491	6.45013333333333	6.54256666666667	6.51263333333333	6.48446666666667	6.47986666666667	6.462	6.6156	6.6691	6.88103333333333	6.57733333333333	6.5065	6.81476666666667	6.52513333333333	6.67516666666667	6.48283333333333	7.03353333333333	6.4116	6.4997	6.56246666666667	6.47796666666667	6.63	6.47953333333333	6.48286666666667	6.74563333333333	6.96926666666667	6.7704	6.50756666666667	6.39643333333333	6.36106666666667	6.7554	6.48436666666667	6.481	6.5526	6.47646666666667	6.70563333333333	6.42086666666667	6.429	6.5737	6.5998	6.71663333333333	6.82483333333333	6.417	6.42333333333333	6.5676	6.53353333333333	6.61173333333333	6.82316666666667	6.4497
ABLIM1	7.346125	7.506425	8.2545	8.142325	8.534375	8.28285	7.58805	8.561125	8.262425	7.9197	7.917725	8.5659	7.832825	7.76265	7.900825	8.18835	7.547775	8.362625	7.22995	8.35445	7.954025	8.216625	7.584675	8.3145	8.02755	7.8719	8.058875	6.9966	8.747225	7.9717	7.704525	8.4873	7.930225	8.6963	8.338075	7.435025	8.5048	7.586925	8.333475	7.8697	8.0419	7.651225	8.23775	7.989075	8.5832	8.0665	8.432025	8.3413	8.07525
ABLIM2	7.6539	8.65	7.1853	7.1159	7.7973	7.5091	6.9309	7.4679	7.3322	8.6255	7.3239	8.1827	8.7185	7.043	7.189	7.6874	7.6331	6.696	7.9705	7.7477	7.4836	7.5886	7.0729	8.1694	7.0569	7.4933	7.6344	6.9832	8.9397	7.0622	8.3269	8.5833	7.6402	8.1262	6.9143	7.8154	7.5026	8.5407	7.2876	7.2219	7.9783	8.5976	7.267	7.824	7.6568	7.2123	6.6285	7.8326	7.9162
ABLIM3	6.4776	6.5333	6.9183	6.5267	6.8967	7.6696	6.5812	7.0051	6.6358	7.2794	6.5762	7.2281	6.7914	6.7244	7.0762	6.8139	7.0125	6.4002	6.7915	6.7011	6.6972	6.9	6.659	6.8004	7.0649	7.041	6.9374	6.6103	7.6922	6.5611	7.5934	6.7257	6.7819	7.9216	6.5904	6.7476	7.1875	6.7187	7.0783	6.847	7.2277	6.1695	6.922	6.8021	7.1422	6.8765	7.5498	7.3156	6.6975
ABP1	6.7158	6.5066	7.8672	6.5047	6.6854	6.6396	6.6015	6.5334	6.5083	6.6736	6.6522	6.8404	6.4701	6.9085	6.6563	6.637	6.2699	6.6021	6.8581	6.8677	6.5981	6.5245	6.7539	6.4606	6.5011	6.6102	6.5714	6.5908	6.545	7.3702	6.6037	6.5686	7.2001	7.7307	6.4642	6.6142	6.6687	6.5509	6.5687	7.8735	6.596	6.547	6.8454	6.8326	6.5867	6.6444	7.1609	6.4173	7.1221
ABR	9.1063	9.6968	8.4538	9.3579	9.0757	9.7058	9.7768	8.6913	9.2997	9.1295	9.1468	9.8631	9.0676	9.0601	9.5011	9.3845	8.3566	9.4802	9.2775	8.8284	9.1983	8.8864	9.4564	9.5185	8.99	9.3193	9.0349	9.1935	9.8501	9.2868	8.7761	9.2717	9.3678	9.7057	8.2018	9.6444	9.3699	8.7601	9.3062	9.1686	9.2368	8.3483	9.3392	8.9291	9.6784	9.4679	9.2987	9.3612	8.8601
ABRA	6.1979	6.3006	6.3245	6.39	6.3589	6.3428	6.2622	6.3106	6.2667	6.3265	6.4192	6.3041	6.3913	6.3323	6.2776	6.4034	6.3387	6.2313	6.3939	6.2642	6.3307	6.3052	6.3185	6.2581	6.3218	6.3899	6.3238	6.3197	6.3625	6.252	6.2819	6.3432	6.3378	6.2823	6.351	6.3227	6.3817	6.4578	6.2563	6.3288	6.2973	6.2986	6.2667	6.318	6.3243	6.2984	6.3271	6.3154	6.325
ABT1	7.0787	6.9714	6.7582	6.9727	7.0654	6.9963	7.0319	6.94	7.0059	6.9092	7.074	6.9911	6.9168	6.9683	7.1201	6.9157	6.8818	7.0868	6.9866	6.8875	6.7859	6.8669	6.9752	6.9092	6.7731	6.8229	7.2011	6.8413	7.0887	7.0706	6.9884	6.9994	6.9615	6.924	7.0887	6.9673	6.9933	6.7842	7.0795	6.7344	7.0179	7.2067	7.0726	6.9207	6.8101	6.9691	7.0826	6.9128	6.8468
ABTB1	7.3347	7.41825	7.0908	6.70575	7.43435	7.19845	7.12955	7.5367	6.98415	7.2239	7.33755	7.0189	7.10755	7.23505	7.30875	7.11905	8.1399	7.09245	7.1728	7.21705	7.07545	6.98735	7.20605	7.0356	7.0001	7.7752	6.85255	7.0087	7.1212	7.07865	7.0821	7.1972	7.21835	7.3349	6.90015	7.16415	7.19005	7.1444	7.0389	6.83815	7.0906	7.05355	7.7051	7.54335	7.00105	7.2572	6.92995	6.96495	7.3415
ABTB2	6.4777	6.5488	6.6312	6.6598	6.3917	6.5425	6.5602	6.6943	7.0896	6.6476	6.5905	6.6905	6.8505	6.6432	6.7202	6.655	7.0017	6.285	6.6182	6.4161	6.5836	6.5501	6.6054	6.6219	6.5478	6.5944	6.5139	7.5225	6.7255	6.5022	6.902	6.5913	6.6557	7.004	6.5438	6.5937	6.4685	6.8839	6.4552	7.0224	6.8399	6.5823	6.6175	6.4611	6.6397	6.6443	6.9392	6.9066	6.5475
ACAA1	7.9693	7.677	7.6113	7.7092	7.3795	7.7555	7.7812	7.3411	7.6795	7.8228	8.2369	7.7561	7.8508	7.9332	7.9195	7.5852	7.885	7.5715	7.8519	7.708	7.6402	7.8598	7.8004	7.5291	7.3692	7.9413	7.7892	7.9181	8.2758	7.7568	7.8138	7.7456	7.7446	8.4675	7.4598	7.7032	8.0139	7.535	7.9746	8.1545	8.2597	7.4694	8.0483	7.6267	7.8788	7.5515	8.5012	7.7535	7.6764
ACAA2	7.5493	6.968	8.8291	6.831	7.1967	7.3428	7.1285	7.4783	7.0496	7.3903	7.3665	7.2655	7.4285	7.7773	7.3137	6.9498	6.8695	7.6816	7.1262	7.3291	7.1346	7.0332	7.2727	6.7285	6.7541	8.2544	7.286	7.7859	7.3373	6.7764	8.0921	7.5018	6.7807	7.6299	7.3072	7.7356	7.5463	6.7511	7.163	6.6588	7.6475	7.2034	7.7534	7.2753	7.239	7.454	6.6911	7.3324	7.2504
ACACA	8.26835	8.8735	8.9145	8.9992	8.83565	9.683	9.46595	8.9688	8.9677	8.45895	8.56925	8.8196	9.1944	8.48995	8.78805	9.2452	9.10695	8.58245	8.35455	9.3648	9.00705	8.8242	8.5594	9.5018	8.5881	8.49655	8.7664	8.8354	9.08095	9.02315	9.2463	9.23225	9.2028	9.1316	8.6518	9.0788	8.7551	8.9813	9.09515	9.48345	8.84175	8.4533	8.25405	8.98625	9.01925	8.85455	9.34995	9.042	8.8195
ACACB	7.618	7.7571	6.9475	7.0423	7.2203	7.2715	7.2215	6.919	7.1084	7.5677	7.7235	7.4473	6.7043	7.3014	6.7149	7.133	6.7075	8.0916	7.2886	6.8242	7.5714	6.7122	6.9589	7.2675	7.4395	7.2403	6.524	7.0204	7.627	7.0755	6.6642	7.3375	7.6775	7.6678	6.4313	7.7574	7.339	7.5729	6.6429	6.7542	6.8326	6.8004	7.7475	7.5982	7.5919	7.1698	6.732	6.5872	7.4248
ACAD10	7.3243	7.3891	7.6507	7.2478	7.1674	7.4452	7.2213	7.1511	7.3992	7.3158	7.5582	7.3569	7.4899	7.2506	7.643	6.9359	7.3761	7.3434	7.1424	7.3019	7.5115	7.3438	7.1892	7.3537	7.0336	7.314	7.285	7.4947	7.6248	7.6486	7.0346	7.2821	7.643	6.9709	7.0699	7.107	7.0889	7.5656	7.3737	7.299	7.1839	7.0097	7.5682	7.222	7.641	7.254	7.3568	7.4174	7.025
ACAD11	8.4027	8.1741	8.4617	7.8567	8.9435	8.7805	7.9481	8.6732	8.3245	8.9562	8.857	8.7857	8.5439	8.277	8.8717	8.3437	8.5543	8.3064	7.4109	8.5531	8.6364	8.6632	8.8312	7.972	8.6641	8.3889	8.6738	8.7742	8.4568	7.8206	8.4705	8.8048	8.4888	8.2375	7.6671	8.992	8.5657	7.8471	8.2621	8.9134	8.1811	8.3072	8.8978	8.8933	8.6078	8.6063	8.0666	8.1087	8.252
ACAD8	7.53565	7.2631	7.75375	7.33475	7.3743	7.29545	7.21475	7.4479	7.1337	7.32105	7.8143	7.67315	7.3161	7.26735	7.479	7.33885	7.00015	7.62175	7.2042	7.29675	7.62905	7.40845	7.22195	7.5384	7.2862	7.282	7.51575	7.60235	7.81035	7.42625	7.0403	7.09845	7.27555	7.88115	7.3869	7.23665	7.6037	7.6562	7.38425	7.26985	7.30345	6.98175	7.56935	7.14615	7.5216	7.4269	7.531	7.1312	7.40075
ACAD9	8.0811	8.3192	8.032	8.1459	9.0118	8.3965	8.5824	9.1853	8.499	8.3209	8.2562	7.9369	8.1939	8.4263	8.6593	8.3439	8.751	7.9232	8.2756	8.8748	8.8042	8.2693	8.2188	8.6967	8.4692	8.1461	8.5792	8.287	8.2021	8.9137	8.1864	9.2733	8.8346	8.2321	8.0063	8.718	8.0299	8.2454	8.2613	8.613	8.3591	9.0057	8.0941	8.3417	8.1277	8.7547	8.2843	8.3115	8.3358
ACADL	6.3474	6.3401	6.2913	6.3705	6.4784	6.5446	6.3731	6.3753	6.2975	6.3317	6.6746	6.5195	6.3469	6.3647	6.4073	6.3748	6.3822	6.7605	6.3367	6.3789	6.4218	6.3871	6.7057	6.2679	6.3822	6.3569	6.3296	6.3362	6.6193	6.3646	6.4314	6.3237	6.3796	6.3464	6.3797	6.3169	6.528	6.2683	6.2858	6.5173	6.4249	6.3547	6.2923	6.4357	6.2822	6.533	6.2397	6.4398	6.4088
ACADM	9.05625	9.4602	9.218	8.7245	9.3905	8.889	8.45585	8.7981	8.0023	8.85515	9.35815	9.04475	9.05495	8.68905	8.5502	8.57305	8.501	9.40245	8.8717	7.8452	9.1378	8.6275	8.80985	8.95935	8.8818	8.41045	8.8425	9.0549	9.30665	9.2842	8.41115	8.71865	8.90005	8.6582	9.6368	9.0071	9.34245	8.9219	8.95825	8.44205	8.74495	9.3009	8.94445	8.49235	8.53755	8.7392	8.84515	8.7117	8.8439
ACADS	6.5663	6.9363	6.6252	6.9423	6.706	6.5708	6.6285	6.7005	6.6685	6.6619	6.7467	6.6049	6.6451	6.629	6.6146	7.0619	6.8549	6.7438	6.8487	6.6457	6.9722	6.6019	6.904	6.801	6.7103	6.7702	6.558	6.4769	6.6513	6.8779	6.9086	6.6569	7.0973	6.7909	6.5947	6.7099	6.6159	6.7849	6.6864	6.9968	6.6264	6.6251	6.6127	6.7574	6.6255	6.7019	6.4797	6.744	6.8938
ACADSB	6.4121	6.3958	6.5584	6.4648	6.5013	6.4834	6.4557	6.5455	6.431	6.4503	6.3451	6.4447	6.4289	6.4264	6.4453	6.7273	6.4104	6.5257	6.3946	6.4079	6.4696	6.5063	6.4881	6.5342	6.4433	6.3664	6.4114	6.4187	6.4153	6.4153	6.3678	6.3122	6.428	6.4324	6.6235	6.4761	6.4791	6.533	6.5208	6.3682	6.2982	6.434	6.4927	6.3679	6.5639	6.4801	6.3318	6.4515	6.4203
ACADVL	8.49896666666667	8.92843333333333	8.68686666666667	8.46013333333333	8.52613333333333	8.41693333333333	8.28543333333333	8.75536666666667	8.52803333333333	8.51613333333333	8.4059	8.7834	8.38133333333333	8.56173333333333	8.36483333333333	8.9406	8.14046666666667	8.44093333333333	8.72023333333333	8.62203333333333	8.61926666666667	8.61516666666667	8.65736666666667	8.9915	8.6318	8.64636666666667	8.49326666666667	8.5001	8.9217	8.52963333333333	8.5491	8.6217	8.71003333333333	8.76116666666667	8.03366666666667	8.98976666666667	8.7394	8.546	8.86206666666667	8.59193333333333	8.6525	8.14933333333333	8.69503333333333	8.31336666666667	8.72296666666667	8.3117	8.81296666666667	8.305	8.30436666666667
ACAP1	8.4908	7.5638	6.728	6.8609	7.6162	7.2144	7.8179	6.5179	6.9613	7.3849	6.8204	7.1553	6.9485	8.6664	7.1286	6.8481	6.7698	7.2736	7.5615	6.9136	7.2404	6.8159	7.9782	6.8499	7.6492	7.5466	7.4365	7.4985	6.5577	7.3436	7.9036	7.1857	7.702	8.0564	6.2309	7.4265	8.2291	7.3216	7.275	6.9602	7.218	6.8926	8.828	7.912	6.6894	7.0775	6.7278	6.5932	7.7257
ACAP2	7.4961	7.7359	7.2864	8.623	8.2354	7.7187	7.5473	8.6295	7.9178	7.4283	7.2667	8.01	7.4712	7.2586	7.4376	7.6107	7.5119	7.1144	8.0615	7.5739	7.9425	7.7213	7.9775	8.1795	7.6944	7.0519	7.6954	8.1282	7.2663	7.0308	7.3087	7.9	6.9952	7.3752	8.1359	7.7395	7.2163	8.55	7.4755	7.9245	7.3875	7.3719	7.5334	7.8003	8.1826	7.5486	7.7767	7.8695	7.0105
ACAT1	8.7057	8.6443	8.6183	7.9581	8.1914	8.1875	8.5768	8.3197	8.0904	8.4451	9.5447	8.7622	8.2958	8.3916	8.4658	8.4677	8.5235	9.564	8.2267	8.0143	8.7168	8.848	8.5025	8.3655	7.9515	8.8535	8.8534	7.9087	8.7731	8.1973	8.3048	7.89	8.5586	8.0266	8.7059	8.3564	8.7461	8.4426	8.8594	8.2285	8.9437	8.3798	8.3165	8.4128	8.6778	8.4846	8.349	8.3263	8.5551
ACAT2	7.3517	7.9023	7.4491	7.8353	8.01235	7.8128	7.91765	8.42755	7.7962	7.16145	7.5889	7.8516	7.57175	7.53215	7.61695	7.4875	6.8805	7.65575	7.94275	7.93735	8.14165	7.8239	7.4726	8.5498	7.758	7.32025	7.7483	7.91585	7.6235	7.3762	7.5634	8.0155	7.22965	7.71545	8.2544	7.53795	7.8394	8.43175	7.4635	7.79315	7.5988	8.1471	7.37665	7.9314	7.9701	7.5828	7.78845	8.2487	7.3351
ACBD3	9.2914	9.3656	9.1269	9.45	9.7545	9.9791	9.6086	10.0004	9.5426	9.7069	9.6812	9.9565	10.0135	9.1313	9.439	9.305	9.4991	9.811	9.5514	9.3223	9.5148	9.779	9.603	9.6927	9.7045	9.5238	9.761	9.0497	9.5653	9.2546	9.7555	9.7128	9.273	9.6141	10.1772	9.4406	9.4407	9.5801	9.5222	9.86	9.846	10.3246	9.4403	9.5032	9.4302	9.5985	9.5741	9.4605	9.2533
ACBD4	6.4839	6.6637	6.6062	6.478	6.6181	6.5416	6.5508	6.4735	6.3857	6.4272	6.7218	6.5267	6.5401	6.551	6.4471	6.5643	6.4269	6.668	6.3973	6.5461	6.7578	6.3881	6.6371	6.5555	6.5826	6.4833	6.4728	6.4683	6.6992	6.8315	6.4226	6.6368	6.7839	6.5884	6.4433	6.4722	6.6936	6.6395	6.4184	6.5258	6.6033	6.4313	6.7443	6.5405	6.5743	6.5203	6.5951	6.3478	6.5251
ACBD5	6.38245	6.51155	6.40705	6.5078	6.43295	6.4234	6.52955	6.6324	6.34645	6.42935	6.52895	6.4873	6.5564	6.41525	6.4029	6.4875	6.5156	6.5003	6.40945	6.3491	6.4832	6.4035	6.48485	6.52915	6.45025	6.3952	6.4375	6.44325	6.45425	6.40385	6.41135	6.4676	6.3224	6.47625	6.6384	6.4283	6.39195	6.4925	6.49285	6.44915	6.4921	6.4588	6.5084	6.37755	6.45185	6.49755	6.58825	6.5185	6.4307
ACBD6	7.2931	7.6022	6.9022	7.2991	7.1734	7.4847	7.3966	7.4905	7.0786	7.2856	7.1946	7.1077	7.26	7.3247	7.3999	7.2706	7.8154	7.0867	7.2519	7.5087	7.4429	7.3693	7.1127	7.2567	7.1592	7.3373	7.2533	7.4967	7.1362	7.6686	7.7465	7.2839	7.3662	7.0051	7.89	7.2988	7.016	7.1366	7.2194	7.4763	7.4664	7.767	7.0921	7.1928	7.1938	7.1905	7.3066	7.436	7.3233
ACBD7	6.8054	7.5358	6.7483	6.6002	6.8206	6.4232	6.4954	6.8847	6.3766	6.3289	6.346	6.4548	6.3649	6.5449	6.3512	6.4172	6.4003	6.4502	7.3929	6.4437	7.1903	6.4042	6.5689	7.2591	6.9879	6.2791	6.2718	6.6081	6.3629	7.2592	6.311	6.9018	7.1236	6.31	6.3689	7.1405	6.4893	7.1728	6.3517	6.2946	6.2535	6.4784	6.3386	6.4105	6.9325	6.4499	6.244	6.4998	6.438
ACCN2	6.579	6.4213	6.5206	6.8044	6.764	6.7441	6.4758	7.3095	6.7174	6.7414	7.0839	6.5522	6.6629	6.5372	6.8486	6.4763	7.2079	6.9184	6.5651	7.1557	6.8397	6.5237	6.5266	6.7234	6.7308	6.9144	7.3954	6.6392	6.5697	6.8679	6.5465	6.6362	7.0802	6.6152	6.4446	6.8197	6.5739	6.4686	7.0355	6.5378	7.0601	6.5018	6.6675	6.4627	6.6972	6.7281	6.3395	6.6634	6.6456
ACCN3	6.39565	6.3503	6.43175	6.5869	6.43875	6.4745	6.4222	6.40805	6.4274	6.4181	6.40985	6.44315	6.43565	6.4378	6.41885	6.3918	6.325	6.46595	6.44775	6.40135	6.46895	6.4315	6.45205	6.3369	6.5438	6.43085	6.4368	6.53085	6.37455	6.38345	6.425	6.45275	6.47195	6.37285	6.4995	6.5005	6.49695	6.42955	6.46585	6.39065	6.4426	6.4105	6.53895	6.4354	6.4021	6.35785	6.4149	6.39675	6.43175
ACCS	7.7961	7.9897	7.843	7.1558	7.7388	7.718	7.8195	7.9711	8.3723	8.1643	8.7604	8.1881	8.5428	7.7843	8.1298	7.2597	7.8929	8.1535	7.1279	7.7399	7.7472	7.2051	8.0964	7.3197	7.381	8.158	8.0952	7.7811	8.2713	8.2197	7.5461	7.7631	7.9899	8.6388	8.1728	8.0777	8.674	7.2358	7.1591	7.6435	7.851	7.831	7.875	7.9967	8.22	8.2954	7.2648	7.398	7.7208
ACCSL	6.3422	6.4894	6.5381	6.3458	6.3763	6.3696	6.3754	6.4887	6.4955	6.4034	6.3464	6.4162	6.4122	6.3302	6.5243	6.4962	6.5266	6.4097	6.4698	6.3751	6.374	6.3773	6.4104	6.4396	6.3981	6.4496	6.3878	6.3903	6.3862	6.397	6.4341	6.3892	6.4204	6.3776	6.737	6.3671	6.3247	6.4602	6.4327	6.5026	6.4699	6.6228	6.3343	6.3927	6.4252	6.368	6.3222	6.4085	6.4203
ACD	7.9916	7.3929	7.8187	7.9257	7.6457	7.3672	7.7041	7.5943	7.834	7.7485	7.7129	7.3895	7.9345	8.2194	8.0184	7.4738	7.8973	7.4006	7.4845	7.9799	8.0811	7.6728	7.4954	7.9925	7.7568	7.8486	7.5584	7.6203	7.3243	8.0468	8.2329	8.1118	8.1392	7.4323	8.1428	7.6689	7.6346	7.8396	7.8368	7.678	7.9184	8.2805	8.0252	7.7064	7.351	7.3313	7.376	7.9538	7.7772
ACE2	6.5305	6.8047	6.7069	7.4083	7.4195	7.0691	6.7045	6.8944	6.705	6.4125	6.4698	6.7664	6.8814	6.7765	6.879	7.7967	6.5613	6.715	6.592	6.5328	6.8656	6.775	6.7125	6.8148	6.5773	6.5202	6.9075	6.5124	7.0609	7.49	6.464	7.3454	7.4818	7.1172	6.6142	6.6294	6.5215	6.6193	6.962	7.3302	6.538	7.2685	6.6418	6.7128	6.8772	7.0854	7.3047	6.7039	6.9873
ACER1	6.38235	6.4023	6.3203	6.37515	6.3635	6.31565	6.43075	6.3897	6.47475	6.3673	6.3347	6.41165	6.33505	6.3777	6.4083	6.32845	6.3912	6.4025	6.3219	6.36795	6.3844	6.3597	6.3492	6.36665	6.373	6.323	6.3833	6.4072	6.3994	6.34015	6.3764	6.3457	6.3397	6.6159	6.33395	6.30985	6.37705	6.2883	6.41145	6.39555	6.42665	6.3888	6.3952	6.33325	6.39145	6.36175	6.6709	6.3473	6.3563
ACER2	6.80305	6.77345	6.6698	6.87445	6.58885	6.66855	6.7345	6.72635	6.8209	6.66335	6.72475	6.78505	6.69435	6.6686	6.66605	6.7115	6.67135	6.82115	6.74605	6.7129	6.78065	6.82465	6.62105	6.61295	6.80145	6.5988	6.74485	6.7699	6.8242	6.81845	6.72895	6.6824	6.78265	6.7847	6.7144	6.6086	6.71085	6.85875	6.679	6.5789	6.79885	6.7388	6.7422	6.7186	6.79035	6.71235	6.7817	6.83745	6.6691
ACER3	6.5179	6.5699	6.8675	6.4134	6.6981	6.6496	6.9167	6.6058	6.7406	6.8778	6.9415	6.7295	6.8757	6.5375	7.1123	6.4725	6.7905	6.5449	6.7169	6.7836	6.6348	6.7526	6.7836	6.6191	6.5847	6.576	6.8315	7.0989	6.7265	6.8351	6.5921	7.2092	6.5873	6.6785	6.8187	6.5212	6.7913	6.7699	6.7096	6.7263	6.6725	6.9136	6.6127	6.4901	6.5542	6.8064	6.9142	6.6952	6.9046
ACHE	6.5041	6.45835	6.41475	6.39205	6.40015	6.38845	6.46705	6.38035	6.3963	6.64305	6.4301	6.4335	6.47575	6.5616	6.4136	6.51975	6.3832	6.3387	6.37695	6.3237	6.3963	6.33565	6.54095	6.425	6.38555	6.40335	6.38795	6.4055	6.5545	6.5528	6.5791	6.3604	6.50945	6.5327	6.4288	6.5115	6.64775	6.5193	6.4581	6.3998	6.3791	6.31745	6.47025	6.44185	6.3558	6.3864	6.36705	6.30535	6.37275
ACIN1	8.702	8.5777	8.6842	8.8656	8.7529	9.0375	8.7803	8.624	8.732	8.7286	8.082	8.4324	8.8125	8.9931	8.9268	8.7837	8.741	8.2249	8.3273	8.9229	8.7161	8.6354	9.0489	8.7901	9.0013	8.8671	8.9194	9.2071	8.8715	9.1247	9.175	8.8244	8.9032	8.9256	8.321	9.0549	8.9989	8.968	8.9148	9.2761	8.7384	8.921	9.139	8.782	8.6342	8.6093	8.4707	8.8609	8.5505
ACLY	8.87795	8.4539	9.10475	8.91005	8.80035	9.44775	9.1021	9.3361	9.4428	8.9941	9.51485	8.89405	9.60865	8.762	9.12	9.03155	9.5803	9.3428	8.51575	9.0373	8.75615	9.13165	9.0452	8.70935	8.92345	9.2182	9.10015	9.34855	8.51865	8.69595	9.3925	9.17155	8.7945	8.9807	9.7284	9.0999	9.1771	8.77435	9.06265	9.82045	9.1624	8.4922	8.9928	9.14505	9.0352	9.4246	9.9569	9.5346	8.8295
ACN9	7.9363	7.37545	8.1168	8.0756	7.8237	7.53025	7.6845	8.1559	7.28945	7.5884	8.3072	7.9361	7.80325	7.10885	7.3763	7.8434	7.99785	8.22175	8.0971	7.8984	7.76375	8.3904	7.38195	8.0279	8.16385	7.3874	8.14245	7.56865	7.74845	7.9862	7.9819	7.4292	7.7389	7.2012	7.84975	7.4115	7.4993	7.84575	8.15365	7.3244	7.76045	7.7172	7.7565	8.4365	8.4323	7.69035	7.755	7.9006	7.5057
ACO1	9.1025	9.1365	8.9787	9.3589	8.7198	9.0775	8.9707	9.6093	8.2888	9.274	9.3833	9.1019	8.5742	9.1714	9.3405	8.7648	8.3541	9.5496	9.1199	8.871	9.3894	9.2294	8.8432	9.148	9.1738	9.8543	8.8895	8.7644	8.8332	9.2111	8.6616	9.0201	9.2432	8.3911	9.473	9.3603	9.1473	9.1655	9.5218	8.8869	8.9533	8.2367	9.0553	8.9691	9.4861	8.9639	8.8303	9.078	9.1236
ACO2	7.99	8.1074	7.8973	8.3552	8.3314	8.3396	7.7428	8.4991	7.7949	8.05	8.0343	8.2251	7.9973	8.2945	7.8913	7.9876	7.5438	7.9408	8.2229	7.9309	8.5183	8.2747	8.0099	8.7177	8.0154	7.6824	8.2683	8.1336	8.0018	7.8902	7.8252	8.4052	8.0503	7.7947	8.1965	8.4098	7.9087	8.6937	8.2852	7.9335	7.8696	8.0782	8.0538	8.5494	8.1253	7.9843	7.8412	8.3392	7.8555
ACOT1	6.8134	6.6214	6.6431	6.8457	6.6983	6.5491	6.4756	6.8803	6.8421	6.6849	6.9622	6.6751	6.7216	6.7053	7.2186	6.6504	6.6108	6.8754	6.5494	6.5971	6.876	6.7277	7.111	6.7129	6.8607	6.9997	6.6599	6.7841	6.5437	6.996	6.6601	6.484	6.7693	6.4594	6.6169	6.874	6.6527	6.5674	6.9234	6.7624	6.5274	6.962	6.6142	6.6351	6.8827	6.7548	6.7642	6.6176	6.6491
ACOT11	6.7977	6.9858	7.2073	7.22675	7.48235	7.737	7.1227	7.0525	7.31755	7.11195	7.27675	7.2266	7.9303	6.95175	7.61725	7.3439	7.17825	7.0946	6.8135	7.45035	7.2651	7.36995	6.75285	7.51005	7.2283	6.9517	7.5173	6.7189	7.73355	7.27895	7.7442	7.24675	7.2625	7.73985	7.3422	6.8126	7.5247	6.89695	7.24985	7.50685	7.3923	7.20395	7.12015	6.7894	7.37995	7.52565	7.979	7.8271	7.0378
ACOT2	6.3982	6.3889	6.4092	6.4172	6.3114	6.3314	6.3202	6.4489	6.3301	6.3921	6.5555	6.4046	6.3754	6.4575	6.5906	6.3907	6.3205	6.3322	6.3582	6.3271	6.395	6.2505	6.3946	6.3498	6.4809	6.4475	6.3163	6.4391	6.4106	6.4005	6.3843	6.2887	6.3114	6.3048	6.3866	6.4152	6.3881	6.2773	6.3856	6.4596	6.3417	6.3562	6.2513	6.3391	6.4198	6.3765	6.3481	6.3796	6.3997
ACOT4	7.3317	6.9434	7.0182	7.3575	7.4601	6.7989	6.644	7.7511	7.0194	6.9294	7.1998	7.0452	7.4311	6.9776	7.2336	6.8625	6.5799	7.2144	7.2575	6.6412	7.755	6.639	7.4692	7.1059	7.3604	6.6761	6.7449	6.8621	7.5282	7.6165	7.3963	7.3823	7.6417	7.0844	6.8138	6.8653	7.0455	7.3799	6.866	6.9229	6.7046	8.0107	6.9797	6.927	6.95	7.1208	6.9972	6.9849	7.1399
ACOT7	8.6626	8.6541	8.93545	8.58035	8.4517	8.19045	8.937	9.13995	9.06445	8.56115	8.0753	8.1863	8.66245	9.13365	9.13755	8.9076	9.0966	7.6257	8.86645	9.27885	9.10705	8.87755	8.79265	9.13145	8.79565	8.81005	9.30395	8.076	7.9943	8.5993	9.23635	8.4692	8.6892	8.8329	8.92515	8.57225	8.21975	8.7252	8.759	9.32965	8.7242	9.7092	8.1183	8.62235	8.6709	8.60055	9.39485	9.7873	8.72975
ACOT8	6.7512	6.579	6.4399	6.4725	6.6117	6.6312	6.485	6.8063	6.6891	6.6023	6.7774	6.6274	6.6457	6.8485	6.9884	6.6452	6.446	6.5191	6.6069	6.5779	6.6963	6.4935	6.5101	6.8564	6.6188	6.5108	6.6059	6.6008	6.9104	6.749	6.7333	6.5897	6.5953	6.6628	6.742	6.5968	6.7196	6.5419	6.5768	6.7275	6.5947	6.6427	6.5291	6.5929	6.9137	6.4985	6.6471	6.7057	6.7334
ACOT9	8.1543	7.75165	7.98055	7.69785	7.5674	7.28105	7.61285	8.4223	7.6238	8.2795	7.99635	7.3659	8.20345	8.17815	8.15835	7.77145	8.5888	7.50795	7.55075	7.57445	8.13955	7.7015	7.92925	7.6546	8.16245	8.3883	8.12255	7.71635	7.20875	7.605	8.52225	7.8207	8.5492	7.53005	8.0184	8.0705	7.71935	7.4951	8.2287	7.8075	8.11265	8.215	7.5489	7.83755	7.388	8.307	7.8557	8.3662	8.2466
ACOX1	6.94995	6.82955	7.10075	7.0716	7.23545	7.6385	6.9009	7.3329	7.2798	6.97935	7.17765	7.54625	7.3439	6.9176	7.0388	7.10615	6.86645	7.227	6.95575	7.0456	7.2089	7.1467	7.0976	7.2652	6.98765	6.99385	7.109	6.88615	7.65305	6.97595	7.05685	7.32105	7.075	7.80235	7.0416	6.96115	7.33565	7.1824	7.29915	7.2512	7.2432	6.8992	7.0314	6.9845	7.5017	7.1181	7.4153	7.2381	7.12095
ACOX2	6.6968	6.4743	7.0718	6.9132	6.5538	6.7058	6.9798	6.5176	6.6184	6.971	7.9214	7.0087	6.6581	6.7885	6.8878	6.6749	6.5224	7.8768	6.5172	6.6536	6.6726	6.9575	6.5557	6.5259	6.72	7.4503	6.9283	6.612	7.4153	6.4573	6.5027	6.3523	6.9532	6.6533	6.7105	6.9476	7.4489	6.2951	7.2413	6.4393	6.4497	6.9625	7.1761	7.026	7.0558	7.0295	6.7508	7.2027	6.7529
ACOX3	7.8928	7.0021	7.263	7.3307	7.7217	8.066	7.6749	7.6062	7.3122	7.0637	8.0581	7.7166	7.1534	8.1494	7.5349	8.069	7.1175	7.7086	7.5944	7.9701	7.3887	7.5695	7.3004	7.4866	6.9755	7.646	7.5294	7.3787	8.4242	7.6322	7.4203	7.6215	7.8274	8.385	7.5532	7.4365	7.6933	7.2197	7.9408	7.7348	7.8652	7.3383	7.3101	7.256	8.4818	7.2584	8.2819	7.3788	7.8485
ACP1	9.11375	8.9428	9.0023	8.75175	8.86385	8.4426	8.81015	9.27615	8.77375	9.0896	9.20295	8.7345	8.9032	8.60115	9.34455	8.6762	8.4744	9.09595	8.84325	8.8351	8.68665	9.0692	8.95945	9.04325	8.8807	8.52185	9.01955	8.93895	8.4875	8.63555	8.7103	8.9206	8.56885	8.26005	9.7903	8.8207	8.7977	8.9886	9.2185	8.65795	8.98595	8.6663	8.8415	9.12005	8.9002	8.85725	8.91765	9.06515	8.548
ACP2	8.0903	7.9047	8.0827	8.0879	7.4421	7.808	8.0452	7.3107	7.5207	8.0438	8.3733	7.4091	7.7626	8.021	8.0151	7.7665	7.6385	8.0822	7.6755	8.7823	8.0195	7.7585	8.0617	7.6821	7.3427	8.0342	7.558	8.0722	7.5982	7.6548	7.6352	7.8551	8.076	7.9554	7.7879	7.7568	7.7983	7.859	7.5529	7.5194	8.4705	7.9289	7.5466	7.8812	7.8317	7.7657	7.5557	7.4693	8.2388
ACP5	8.3323	7.2294	7.2162	7.754	6.873	7.1642	7.5788	7.1572	7.2895	7.2975	7.4524	6.8936	7.7258	7.6922	7.6718	7.5014	7.7458	6.7601	7.4311	7.7481	7.2935	7.2523	7.5805	7.3036	6.9455	7.3022	7.7781	7.0732	7.139	7.9419	7.4985	7.2623	7.5691	7.9983	6.9288	7.1242	7.1703	7.0217	7.2327	7.6892	7.8145	7.6918	6.9586	7.1615	7.6529	7.2866	8.0251	7.4608	7.4115
ACP6	7.1332	6.8273	6.9344	6.953	6.822	6.6721	7.0343	6.8949	6.7164	6.5672	7.3716	7.0767	6.6543	6.8524	6.9104	7.0514	6.5756	6.7587	6.6733	6.7154	7.3237	6.785	6.649	7.3481	6.6569	6.7936	6.5947	6.7503	7.3056	7.3286	6.7551	6.8776	7.0241	6.8804	6.8047	6.7199	7.058	7.0095	7.0452	7.0288	6.8078	6.7757	6.7058	6.7482	6.7044	6.7959	6.5562	6.5106	6.8849
ACPL2	7.4124	7.5166	7.49995	7.44555	7.47965	7.09685	6.94	8.1181	7.35895	7.03785	7.15675	7.0602	6.9479	6.9327	6.7553	7.24275	7.729	7.5654	7.55775	7.02745	7.6044	7.48945	7.9361	7.55575	7.36295	6.9769	6.8832	7.70395	6.6414	7.19895	7.11435	7.813	7.21075	6.60525	7.27245	7.6726	7.1505	8.2864	7.72885	6.80795	7.09985	7.28285	7.1942	7.00355	7.01835	7.124	6.47555	6.994	7.1591
ACPP	6.6865	6.6905	6.7708	7.2267	8.4583	8.1937	7.1263	8.4792	7.3069	6.6135	7.2974	8.7035	6.9171	6.8381	7.6922	7.0092	6.9498	7.106	6.6975	7.415	7.4429	7.1149	6.7949	7.7439	7.1704	6.8035	7.6178	6.5411	9.0928	7.6861	6.6994	7.6172	7.2284	8.2942	7.0193	6.8802	7.5083	6.6004	7.5642	7.6745	7.4183	6.9342	7.0178	7.4313	8.9759	7.3387	7.7813	7.0905	6.9864
ACPT	6.49625	6.43245	6.5136	6.5124	6.36825	6.5004	6.45965	6.4532	6.50875	6.4681	6.49025	6.43645	6.44425	6.5331	6.378	6.48915	6.6017	6.55745	6.3969	6.47345	6.4442	6.43435	6.5268	6.54565	6.4721	6.41965	6.51495	6.507	6.5297	6.5243	6.59745	6.4124	6.52625	6.42975	6.42535	6.5671	6.45	6.50645	6.44735	6.50865	6.5108	6.41565	6.4894	6.53725	6.33885	6.46555	6.5771	6.46375	6.47575
ACRBP	6.3873	6.3881	6.3783	6.4496	6.3986	6.5993	6.4181	6.3548	6.4518	6.3332	6.2636	6.4269	6.3376	6.4626	6.4025	6.405	6.3617	6.3867	6.2856	6.34	6.4248	6.4552	6.3816	6.4453	6.478	6.3431	6.326	6.442	6.3744	6.4537	6.3434	6.5076	6.4107	6.3051	6.3674	6.4502	6.3787	6.3379	6.3193	6.3689	6.3935	6.3349	6.5797	6.3695	6.4455	6.398	6.3627	6.426	6.4107
ACRC	6.7117	6.6838	6.5575	6.6949	6.7512	6.7782	6.6853	6.6202	6.7429	6.9456	6.7895	6.799	6.7293	6.7324	6.7026	6.5687	6.9591	6.8138	6.8123	6.8197	6.7502	6.5488	6.7622	6.7504	6.6723	6.6608	6.6252	6.7504	6.925	6.6178	6.7189	6.7076	6.8938	6.8577	6.6736	6.786	6.7344	7.0091	6.6818	6.6492	6.8663	6.798	6.8185	6.5036	6.6952	6.6382	6.773	6.6201	6.739
ACRV1	6.4752	6.4954	6.5788	6.4305	6.3646	6.3235	6.34285	6.4531	6.3712	6.4119	6.42185	6.408	6.4907	6.3968	6.58485	6.2537	6.419	6.32275	6.5096	6.46005	6.48535	6.4319	6.35105	6.4711	6.3547	6.3988	6.37755	6.4987	6.3323	6.35455	6.3781	6.2901	6.40445	6.7218	6.44165	6.3365	6.2572	6.55175	6.4404	6.63415	6.32295	6.4544	6.37035	6.35635	6.4202	6.49215	6.54115	6.4256	6.3796
ACSBG1	6.4705	6.3434	6.6478	6.3968	6.4575	6.4362	6.5253	6.5146	6.697	6.5429	6.496	6.471	6.335	6.5878	6.5515	6.4349	6.3771	6.6128	6.5816	6.4448	6.4405	6.4248	6.406	6.4079	6.4421	6.4692	6.4302	6.4969	6.7326	6.4385	6.3708	6.3532	6.4119	6.9003	6.4566	6.495	6.4046	6.3547	6.4634	6.7374	6.3242	6.4409	6.5803	6.4407	6.5373	6.5406	7.0167	6.4224	6.4767
ACSF2	7.7754	7.5107	6.9436	6.9986	7.1458	7.002	6.9508	7.0347	7.1383	7.0698	7.8971	7.1048	7.0897	8.2463	7.1605	7.2481	7.4904	7.2579	7.729	7.1292	7.3187	7.2207	7.2835	7.293	7.1726	7.1736	6.8955	7.5307	7.5157	7.5988	6.8082	7.3191	7.9726	7.1165	6.471	7.6999	7.3678	7.1517	7.2404	6.7836	6.9863	7.1039	7.359	7.2274	7.6524	7.1012	6.6831	6.8655	7.3881
ACSF3	6.468	6.3751	6.3827	6.5324	6.3415	6.4143	6.4289	6.3595	6.4387	6.4653	6.3803	6.4891	6.4233	6.4075	6.3927	6.3775	6.4832	6.4967	6.3044	6.5824	6.3646	6.4757	6.3607	6.4073	6.4792	6.4477	6.4844	6.4219	6.3744	6.5206	6.4138	6.4436	6.4548	6.3953	6.496	6.385	6.3865	6.388	6.4502	6.3553	6.4791	6.4378	6.58	6.4421	6.499	6.4322	6.3723	6.4776	6.3936
ACSL1	8.447	8.4038	8.6676	8.404	8.9057	9.6071	9.9322	9.7113	9.0836	9.1447	8.8459	9.6351	9.8114	8.4816	8.6439	8.6599	9.284	9.2822	8.9463	8.9175	8.2203	9.2235	8.493	8.6485	8.4033	10.106	8.7291	8.1119	9.5843	8.2725	8.0286	8.2409	8.5945	9.6305	9.0386	8.2921	8.8443	8.6114	8.7938	9.7794	8.9921	8.5161	8.6214	9.3357	9.4515	9.674	9.6928	8.7896	8.8353
ACSL3	7.2584	7.5952	7.71613333333333	7.89913333333333	7.88596666666667	7.9145	7.63053333333333	7.54633333333333	7.47216666666667	7.67626666666667	8.15143333333333	7.90956666666667	7.67943333333333	7.34156666666667	7.81456666666667	7.50346666666667	7.8562	8.10126666666667	7.31443333333333	7.59373333333333	7.58596666666667	7.98846666666667	7.1872	7.601	7.66076666666667	7.5909	7.8155	7.85346666666667	7.8217	7.28466666666667	7.6657	8.01486666666667	7.32973333333333	7.85776666666667	7.7794	7.54243333333333	7.83373333333333	7.61563333333333	7.89923333333333	7.97016666666667	7.78763333333333	7.44566666666667	7.51666666666667	7.52316666666667	7.59146666666667	7.96226666666667	7.85916666666667	8.1357	7.38246666666667
ACSL4	7.7971	7.9873	8.29015	8.03225	7.539	7.3438	7.58645	7.4125	7.9507	8.13295	7.8696	8.0808	8.2204	7.4751	8.0876	7.52335	7.4514	7.8053	7.82985	7.79605	7.54195	8.03335	7.76525	7.45255	7.7677	8.192	7.9972	8.24975	7.3651	7.266	7.39395	7.51105	7.2879	7.4672	8.29815	7.8538	7.75685	7.7799	8.2093	7.3477	7.51885	7.4438	7.8476	7.50105	7.4975	8.2484	7.51685	7.80725	7.6641
ACSL5	7.5996	7.33513333333333	7.38696666666667	7.17776666666667	7.19236666666667	6.9537	7.28113333333333	6.52916666666667	6.60203333333333	7.06343333333333	7.01346666666667	7.1772	7.1411	7.57626666666667	7.15663333333333	7.06923333333333	6.56393333333333	7.0383	7.02313333333333	6.5542	7.18476666666667	6.74283333333333	7.56306666666667	7.24976666666667	7.32136666666667	6.83283333333333	7.20286666666667	7.28663333333333	6.80026666666667	7.68693333333333	6.4373	7.27703333333333	7.2463	6.88516666666667	6.87483333333333	7.24903333333333	7.39913333333333	7.19203333333333	7.1318	6.63803333333333	6.88846666666667	6.6025	7.78473333333333	7.1682	6.8458	7.25303333333333	6.97923333333333	6.81933333333333	7.41216666666667
ACSL6	6.4511	6.44	6.3488	6.4447	6.4298	6.3679	6.2351	6.4226	6.3844	6.4498	6.4284	6.3697	6.4158	6.3934	6.4833	6.3824	6.4542	6.4243	6.3113	6.3771	6.3307	6.3763	6.4538	6.3058	6.4532	6.3764	6.3281	6.5311	6.3948	6.3639	6.4117	6.5237	6.3904	6.433	6.3199	6.4414	6.4129	6.2969	6.3966	6.478	6.4172	6.3693	6.4772	6.3773	6.3506	6.3542	6.3851	6.423	6.4144
ACSM2B	6.4514	6.3712	6.2901	6.4334	6.2569	6.3334	6.4708	6.3624	6.3776	6.3914	6.354	6.418	6.3964	6.4379	6.4399	6.3212	6.2701	6.3343	6.2755	6.405	6.3715	6.3601	6.2954	6.4471	6.3898	6.3073	6.3041	6.428	6.4323	6.3636	6.6023	6.3561	6.4776	6.3213	6.3227	6.4023	6.2751	6.4273	6.3715	6.3153	6.2837	6.5073	6.335	6.3635	6.3373	6.3722	6.2942	6.4201	6.3619
ACSM3	6.389	6.5596	6.33963333333333	6.59233333333333	6.4778	6.4082	6.35293333333333	6.54406666666667	6.4256	6.52086666666667	6.5653	6.59613333333333	6.4586	6.4018	6.39083333333333	6.41716666666667	6.40703333333333	6.48676666666667	6.73816666666667	6.36176666666667	6.41693333333333	6.4373	6.3691	6.40986666666667	6.529	6.4086	6.39193333333333	6.5271	6.63516666666667	6.683	6.33166666666667	6.47176666666667	6.61773333333333	6.34516666666667	6.4137	6.47763333333333	6.52353333333333	6.30563333333333	6.4713	6.29986666666667	6.4581	6.40633333333333	6.5053	6.47886666666667	6.65596666666667	6.44386666666667	6.53716666666667	6.40836666666667	6.50476666666667
ACSS1	7.9872	8.4987	6.8274	7.5458	7.616	7.7628	7.5872	8.4341	7.8535	7.2892	8.2729	7.4016	7.2819	8.1523	7.5798	8.3311	6.9212	8.112	8.4999	8.1684	7.3237	7.3998	8.3266	7.6649	7.4963	7.2663	7.3191	9.1518	7.5317	7.6255	7.3422	7.7396	7.9619	7.6238	8.2233	8.1538	8.3042	8.6457	7.2938	8.4655	7.386	7.2648	7.89	7.4786	7.4897	7.2925	7.1093	7.2481	8.0912
ACSS2	8.4003	8.39256666666667	8.94906666666667	8.86176666666667	8.30883333333333	8.30516666666667	8.51923333333333	8.85926666666667	8.55526666666667	8.06553333333333	8.533	8.65736666666667	8.15673333333333	8.30936666666667	8.16896666666667	8.9082	8.7373	8.64146666666667	8.67566666666667	8.59613333333333	8.5526	8.4159	8.26406666666667	8.80226666666667	8.29986666666667	8.39876666666667	8.19306666666667	8.37706666666667	8.77803333333333	8.81173333333333	8.72623333333333	8.3421	8.59076666666667	8.55956666666667	9.13996666666667	8.2071	8.47423333333333	9.26886666666667	8.42136666666667	8.18753333333333	8.69636666666667	8.57546666666667	8.39926666666667	8.48533333333333	8.4853	8.6061	8.72806666666667	8.30103333333333	8.51416666666667
ACSS3	6.5048	6.4943	6.7626	6.5017	6.4272	6.415	6.4866	6.4193	6.4685	6.4998	6.613	6.4816	6.465	6.5433	6.4286	6.5074	6.4303	6.7224	6.3906	6.5821	6.4845	6.4624	6.5113	6.451	6.5006	6.4677	6.3588	6.3961	6.5067	6.4798	6.4275	6.492	6.5157	6.715	6.559	6.5229	6.3775	6.4789	6.4744	6.5785	6.5082	6.4339	6.5787	6.4794	6.5232	6.4454	6.4504	6.5686	6.6172
ACTA1	9.134	6.2492	6.3469	6.2162	6.2275	7.1184	6.2362	6.2608	6.2669	10.9552	9.8767	8.1801	6.4593	7.6424	7.1207	11.9124	8.3637	6.2092	6.1515	6.2998	7.547	6.5588	6.6256	6.5915	6.4744	11.007	6.6173	6.5785	11.4167	6.454	6.5067	6.5715	6.604	6.6166	7.343	10.2097	10.1458	6.1067	6.1945	7.3464	6.7618	5.9941	7.4639	11.3039	6.1695	9.4748	7.138	6.5293	6.6364
ACTA2	10.6263	10.807	11.3501	9.3089	9.4066	10.839	10.5319	9.7338	10.4326	12.1276	11.7893	10.9932	9.9477	11.9151	9.8178	10.0953	10.0712	11.8947	10.2172	10.7705	9.8466	11.1184	10.2449	9.6778	11.25	12.4464	10.1834	11.6777	10.2255	8.5153	10.411	9.1589	10.6353	10.2796	9.9719	12.2203	11.1787	9.4026	9.6778	11.2221	10.7915	9.6745	10.5831	11.1834	11.0361	11.4344	9.6982	10.221	10.2477
ACTB	12.1321333333333	12.2862666666667	12.2494	12.5581666666667	12.7192666666667	12.5486333333333	12.4684666666667	12.995	12.7024	12.8107666666667	11.8125	12.5024	12.7691	12.5864333333333	12.9424333333333	12.7773666666667	12.6149	11.5538666666667	12.4108333333333	12.5958666666667	12.5401	12.4864	12.6303	12.9806333333333	12.9799333333333	12.9367	12.8747	12.7712	12.1265	11.7391666666667	12.7617333333333	12.6609	12.0307666666667	12.6040666666667	12.7778666666667	12.8202	12.6148	12.4302333333333	12.982	13.0877333333333	12.8394333333333	12.6877	12.6502666666667	12.5310333333333	12.0871	12.6602333333333	12.5802333333333	13.1548	12.0765
ACTC1	6.6889	6.5306	6.4039	6.4968	6.4299	6.7592	6.5497	6.3868	6.4461	10.9947	6.8163	7.3722	6.492	7.4161	7.2884	9.9542	8.554	6.1627	6.2169	6.1541	6.208	6.4792	6.5366	6.4903	6.491	10.8124	6.5987	6.4747	8.0116	6.3526	6.5638	6.5347	6.5766	6.5218	6.5715	9.1592	8.1502	6.0179	6.3402	7.6761	6.7042	6.1638	6.1945	9.37	6.2111	8.5286	6.6735	6.4141	6.408
ACTG1	11.18005	11.33155	11.4459	10.79775	11.87555	11.61355	11.48935	11.928	11.99195	11.5123	11.2463	11.86695	11.888	11.269	11.5294	11.4486	11.35445	10.8028	12.03015	11.4024	11.469	11.9853	11.49365	11.62555	11.66395	11.567	11.80685	11.2941	11.65335	10.1933	11.55235	11.62635	10.44695	11.75455	11.9588	11.5104	11.89675	11.3257	11.98505	11.82455	11.6618	10.70615	11.38905	11.7413	11.3536	11.9603	11.67705	12.0059	10.9792
ACTG2	7.2787	8.8019	8.3815	6.7079	6.9865	7.3521	7.0794	7.0106	7.1875	9.2908	10.0549	8.3604	6.959	9.7865	6.9482	7.2982	7.6978	9.7251	7.8487	7.6557	6.9579	7.6946	7.1025	6.8075	7.795	9.4548	6.904	9.4407	8.5754	6.1751	7.5315	6.6725	7.2614	6.9962	9.5142	9.3381	9.2519	6.9431	7.5022	7.3903	7.6349	6.4786	7.0504	8.8291	8.1612	8.7031	6.9689	7.3039	7.2854
ACTL6A	9.237	9.10705	9.36885	10.13865	10.1773	9.28745	8.9723	10.678	9.7455	9.1376	9.06475	8.99745	9.3279	9.7252	9.4868	9.0792	9.2409	8.56645	9.53185	9.01485	9.9022	9.6048	9.7936	9.63445	9.73605	8.6881	9.794	8.85965	8.60315	9.38295	9.2092	9.99855	9.0303	8.3562	10.08405	9.20135	8.61635	9.9066	9.8398	9.31635	9.21745	10.44235	8.7946	9.16685	9.1619	9.3941	8.6654	9.82185	9.0187
ACTL8	6.569	6.3979	6.4037	6.3437	7.1461	6.4359	6.355	6.385	6.476	6.4696	6.3048	6.3689	6.7707	6.6828	6.3841	6.4169	6.332	6.4369	6.3415	6.4057	6.363	6.3856	6.5053	6.4837	6.422	6.6252	6.4387	6.3464	6.4168	6.5294	6.4349	6.4502	6.5358	6.5029	6.3705	6.4081	6.2825	6.5447	6.4119	6.4197	6.5088	6.6208	6.493	6.4169	6.4864	6.3476	6.4032	6.3739	6.5965
ACTN1	9.7612	9.3023	11.5301	9.5818	9.5574	10.2368	9.7983	9.5905	10.691	11.3343	10.589	10.0174	10.7614	11.0338	11.8007	10.1932	11.4227	9.9139	9.6546	10.6819	9.4272	10.8098	9.7111	8.949	10.5144	11.624	11.1407	11.0226	10.2722	9.5582	11.4305	9.8567	10.2926	10.2007	10.0356	10.5786	10.0071	8.5909	11.246	11.1444	10.5992	10.6941	9.9712	10.1262	10.1227	11.1301	9.8303	11.6327	10.3508
ACTN2	6.457	6.3882	6.3366	6.162	6.3657	6.4882	6.3055	6.3904	6.3812	7.3012	6.3077	6.4586	6.3126	6.3197	6.2743	7.3811	6.3927	6.3236	6.3057	6.3967	6.3034	6.3791	6.4397	6.3478	6.2862	6.9338	6.3897	6.24	7.0938	6.439	6.4561	6.2286	6.3548	6.4152	6.3206	6.7576	6.7812	6.3241	6.4371	6.3657	6.1743	6.3645	6.266	6.8786	6.31	6.6772	6.3513	6.3124	6.2851
ACTN4	8.5788	9.4778	10.2412	9.4193	9.4208	9.4978	9.9327	9.1823	9.7416	9.5907	8.9919	9.3348	9.402	10.0497	9.5378	9.323	10.0482	8.7937	9.9882	9.9668	9.3207	9.1835	9.356	9.5699	9.5716	9.5467	9.4898	10.1795	9.9383	9.4347	9.6301	9.7395	9.6338	9.8418	8.6528	10.3279	9.4565	9.3172	9.7099	9.9878	9.368	8.8791	9.2265	9.3674	9.1841	9.513	9.086	9.4653	9.5985
ACTR10	8.7454	8.4753	8.653	8.7204	8.9984	8.6105	8.1962	8.7462	8.4789	8.5822	9.1983	8.9222	9.2843	8.6806	9.321	8.7193	8.6575	8.6747	8.7215	8.3085	8.4111	9.0902	8.7705	8.8271	9.1577	8.5494	8.9057	8.4878	9.0111	8.292	9.1244	8.6416	8.4137	8.8689	8.281	8.5827	8.6343	8.1699	8.965	9.3482	8.6264	8.6344	8.6014	8.7068	9.0091	9.1395	9.3501	9.4964	8.4164
ACTR1A	9.3555	9.2357	9.3586	8.8672	8.8135	9.6103	9.0207	9.0252	8.7252	9.569	9.38	9.0247	9.1625	10.0609	9.5679	9.8389	9.3623	9.0439	8.7899	9.3667	9.2648	8.8714	9.0009	9.7551	9.2192	9.7916	9.2195	9.1965	9.4128	8.9528	9.3292	9.1153	9.7618	9.5798	8.9249	9.5665	9.0504	9.5636	9.0206	9.4352	9.7133	8.8352	9.1138	9.2319	9.4227	9.0418	9.5725	9.1693	9.5454
ACTR1B	8.3962	8.3677	7.6322	8.1487	8.2376	7.776	8.0023	8.4292	7.8707	7.7089	8.0356	8.0961	7.8616	8.2836	8.1435	8.2831	7.8301	7.9413	8.0782	7.5158	8.4359	7.9056	8.0862	8.2233	8.1016	7.9423	7.7066	8.1906	8.0631	8.594	7.6861	8.3806	8.3118	7.6575	8.4329	8.3104	8.1346	8.3537	7.832	8.2154	7.8869	8.1135	8.3036	8.3445	7.7744	7.7973	7.7961	7.851	8.0232
ACTR2	9.8101	10.2119	10.1768	10.1682	10.421	10.0746	9.917	9.9396	10.3153	10.6202	9.7652	10.3175	10.1855	10.2789	10.4386	10.1195	9.4798	9.9453	10.009	9.8043	9.8382	10.1703	10.4244	10.2363	10.125	10.3767	10.0181	10.0061	10.035	9.6536	9.8148	10.089	9.5643	9.9152	10.6434	9.9999	10.2455	10.1776	9.92	9.9636	10.1962	9.7884	10.2851	10.0074	9.7772	10.5049	10.4075	10.2322	10.0149
ACTR3	10.0948	10.0116	9.6451	9.9367	10.3944	9.8189	9.7898	9.9096	10.0483	10.1787	9.7979	10.339	10.2438	9.9184	9.6442	9.9137	9.5955	9.3978	10.0279	10.0919	9.8265	10.0336	9.9615	9.743	9.9022	10.2617	9.9709	9.8431	9.7	9.5442	9.6173	9.8958	9.6932	9.8806	10.7576	9.9988	10.1666	9.5019	9.8214	10.2266	9.7531	9.7016	9.3235	10.0398	10.3029	10.1191	10.4207	10.2936	9.7097
ACTR3B	6.40446666666667	6.4587	6.52663333333333	6.44333333333333	6.4042	6.46766666666667	6.37733333333333	6.4508	6.52283333333333	6.46903333333333	6.41483333333333	6.4593	6.43186666666667	6.4265	6.40853333333333	6.53386666666667	6.41936666666667	6.54763333333333	6.412	6.42943333333333	6.43313333333333	6.546	6.4239	6.42593333333333	6.42983333333333	6.44076666666667	6.42773333333333	6.52716666666667	6.4174	6.3945	6.4776	6.3572	6.4043	6.42136666666667	6.5677	6.3832	6.52026666666667	6.41926666666667	6.52083333333333	6.44566666666667	6.5384	6.35813333333333	6.40313333333333	6.38693333333333	6.4437	6.40453333333333	6.4402	6.44403333333333	6.38296666666667
ACTR5	7.5592	7.3484	7.6557	7.1759	7.383	7.0062	7.2	7.361	7.5298	7.572	7.4349	7.1599	7.3488	7.5679	7.7798	7.4045	7.6951	7.1852	7.1764	7.539	7.3265	7.1449	7.2982	7.7656	7.5494	7.2774	7.124	7.2916	7.2987	7.5111	7.8602	7.2369	7.4378	7.3703	7.6334	7.1412	7.4093	7.3031	7.4779	7.258	7.9504	7.5334	7.4413	7.2003	7.3648	7.3666	7.3068	7.5747	7.5265
ACTR6	8.6241	8.8986	8.1448	8.5913	8.4487	8.0378	8.4712	8.5631	8.22	7.7979	8.2852	8.5143	8.4012	8.4442	8.1524	8.3526	8.0658	8.549	8.9248	7.7237	8.2934	8.2195	8.2344	8.4825	8.565	7.8033	8.3755	8.3416	8.1843	8.6161	8.0517	8.2413	8.8381	7.8029	8.1978	7.8672	8.0189	8.6317	8.1313	7.9321	8.5989	8.1894	8.456	8.228	8.6239	8.3288	8.4543	8.2639	8.2357
ACTR8	6.732	6.8663	6.715	6.9377	6.7241	6.5398	6.7751	6.8812	6.8616	6.6787	6.825	6.809	6.8835	6.7353	6.8329	6.8111	6.5262	6.8233	6.7621	6.6628	6.7851	6.782	6.6342	6.648	6.6736	6.6695	6.787	6.7726	6.7608	6.945	6.804	6.9885	6.5572	6.8369	6.8307	6.7204	6.8552	6.674	6.7749	6.7519	6.5906	6.7958	6.6779	6.7349	6.6148	6.8586	6.8559	6.6435	6.653
ACTRT1	6.8828	6.6629	6.6948	6.6163	6.5635	6.6785	6.6453	6.5364	6.6622	6.5174	6.5737	6.6997	6.6149	6.5983	6.5802	6.658	6.7286	6.9015	6.6574	6.5978	6.523	6.6252	6.5458	6.5614	6.6171	6.5839	6.5873	6.532	6.9248	6.971	6.7766	6.5705	6.753	6.8072	6.7328	6.4718	6.6673	6.5199	6.7028	6.7476	6.6796	6.6334	6.7494	6.7744	6.748	6.5255	6.8517	6.6912	6.7501
ACVR1	8.9483	8.909	9.628	9.2778	9.173	9.1054	8.3468	9.4533	9.8188	10.135	9.9703	9.4039	9.9403	8.8559	9.2473	9.6668	9.0785	9.9995	9.071	9.5091	8.5347	9.7824	9.1419	8.5384	9.27	9.9832	9.3614	9.2804	8.3752	9.1275	9.6916	9.571	9.1742	8.947	9.9648	9.8097	9.0627	8.504	9.1545	10.2477	9.5291	9.5068	9.0033	9.3585	9.3726	9.7693	9.3037	10.0024	8.8197
ACVR1B	7.0891	7.40085	7.2417	7.602	7.72725	7.44065	7.25825	7.5848	7.5048	7.25715	7.3697	7.76595	7.234	7.12305	7.47145	7.34035	7.44245	7.45275	7.29385	7.45045	7.31055	7.48215	7.65735	7.33775	7.46125	7.2078	7.4031	7.4779	7.64375	7.6238	7.32375	7.3494	7.43105	7.37135	7.03555	7.43135	7.34965	7.32225	7.37625	7.60585	7.53535	7.06065	7.31365	7.40095	7.4303	7.3587	7.40965	7.55025	7.3336
ACVR1C	6.3743	6.9023	6.6227	6.5949	6.6319	6.3431	6.6817	6.554	6.4973	6.9134	6.5072	6.5038	6.5437	6.4518	6.6728	6.9579	6.4747	6.6773	6.6215	6.391	6.4542	6.7043	6.4907	6.4894	6.5806	6.5057	6.5851	6.5056	6.4276	6.5384	6.9598	7.1014	6.5697	6.5108	6.6496	6.5633	6.4481	7.0781	6.498	6.5938	6.7055	6.6897	6.5172	6.5639	6.494	6.48	6.5536	6.5911	6.4512
ACVR2A	6.80915	7.0062	6.9574	7.2664	7.46785	7.244	6.96135	7.50215	7.25625	7.19905	7.2948	7.2481	6.8569	7.04225	6.9116	7.0057	6.81185	7.7741	7.21905	7.19555	7.1335	6.99455	6.73785	7.5139	7.3772	7.1014	6.8376	7.15695	7.55695	7.1697	6.69375	6.97065	7.05675	7.01935	7.04725	6.9963	7.16335	7.22425	7.0081	6.8464	7.24125	7.1132	7.29685	7.1376	7.3822	7.05245	7.05705	7.1526	7.05675
ACVR2B	6.4032	6.42	6.5212	6.4591	6.401	6.3571	6.4223	6.4538	6.4416	6.3148	6.3525	6.3205	6.3648	6.484	6.4266	6.3875	6.3964	6.4029	6.5204	6.5616	6.3375	6.3844	6.4101	6.4764	6.3866	6.4001	6.4379	6.5186	6.3266	6.3357	6.4964	6.4037	6.4986	6.4364	6.3089	6.5134	6.4538	6.3002	6.3523	6.3949	6.422	6.4871	6.424	6.3809	6.3165	6.3576	6.3027	6.4263	6.4399
ACVRL1	7.39105	6.83275	7.6996	6.82935	6.88655	7.192	7.40325	6.89035	6.99325	7.52825	7.38465	6.9969	7.06135	7.5149	6.84665	7.3676	6.911	7.355	7.05215	7.1084	7.14305	7.22115	6.9965	6.912	7.1281	8.0083	6.9573	7.07485	6.6999	6.65595	6.9483	6.82765	7.17925	7.49685	7.0651	7.36775	7.2717	6.60205	7.6358	6.98725	7.2424	6.963	7.32405	7.6997	7.5384	7.0211	7.1764	6.96975	7.5532
ACY1	7.4951	7.8142	7.7064	7.6205	7.1488	7.1087	8.0355	7.1442	7.7418	7.6904	7.5923	7.4141	7.4275	7.5901	8.0536	8.2264	8.1557	7.7672	7.5273	7.4526	7.9045	7.5502	7.1843	7.5769	7.6143	7.4672	7.6424	7.4016	7.9213	8.3744	7.5851	8.1599	7.562	7.2988	8.0589	7.3995	7.5004	7.133	8.2679	7.8804	8.0095	7.4338	7.3748	7.4569	7.5002	7.4211	7.7497	7.4868	7.7358
ACY3	6.436	6.4261	6.4389	6.3226	6.3082	6.3669	6.3928	6.3098	6.4754	6.3722	6.7019	6.3692	6.3479	6.6348	6.4743	6.3145	6.3847	6.6996	6.3512	6.3628	6.3448	6.4494	6.478	6.3783	6.4925	6.3171	6.3415	6.4143	6.2461	6.7468	6.3654	6.3521	6.5088	6.4416	6.4104	6.4263	6.5878	6.3432	6.4319	6.4278	6.2574	6.3996	6.5611	6.4325	6.261	6.4349	6.3216	6.3507	6.5061
ACYP1	7.78983333333333	7.52783333333333	7.24976666666667	7.80323333333333	7.65953333333333	7.15133333333333	7.30886666666667	7.92543333333333	7.44366666666667	7.3712	7.3482	7.3495	7.48886666666667	7.33453333333333	7.58796666666667	7.33913333333333	7.6038	7.1005	7.85516666666667	7.4661	7.6174	7.43866666666667	7.72666666666667	7.4679	7.91183333333333	7.2178	7.4878	7.9088	7.21486666666667	7.76906666666667	7.92766666666667	7.47213333333333	7.72916666666667	7.11526666666667	7.3584	7.4535	7.48393333333333	7.13143333333333	7.34543333333333	7.4051	7.3106	7.95346666666667	7.60793333333333	7.47876666666667	7.66013333333333	7.52806666666667	7.0945	7.3963	7.35593333333333
ACYP2	7.0505	6.71215	6.84755	7.12045	7.03385	6.8998	6.911	6.9714	6.85095	7.1186	7.1366	7.13085	7.04615	6.911	7.1141	6.9746	6.64135	7.11295	6.9812	6.70435	7.1934	6.9798	6.814	7.2054	6.91805	6.7874	6.85145	6.665	7.1791	7.01755	6.5627	7.10765	7.0138	7.0992	7.3082	6.95965	7.12555	6.74145	6.88025	6.9169	7.11925	7.3153	6.9087	7.12045	7.0454	6.9782	7.00605	6.96485	6.9656
ADA	8.392	7.826	7.6844	8.0566	8.6591	9.0041	7.8643	8.704	8.3165	7.6535	8.3211	7.3715	8.3686	8.9724	8.5889	8.2432	8.7773	7.7154	7.5497	7.8634	7.7316	8.0412	8.4909	7.7219	7.6209	8.348	8.641	7.7715	7.1658	8.8191	8.8839	9.3014	8.3198	8.2901	8.5202	8.2815	8.1421	7.2923	8.8219	8.1913	8.5919	8.435	8.6277	8.5198	7.6672	7.8015	8.039	8.427	8.3782
ADAD2	6.3363	6.2509	6.3487	6.4041	7.1376	6.889	7.0432	6.6088	6.3592	6.3523	6.2752	6.8003	6.3955	6.4341	6.4041	6.4555	6.3071	6.4234	6.2784	6.4856	6.9051	6.362	6.3042	6.4047	6.4138	6.477	6.2574	6.3434	7.1738	6.4146	6.3723	7.257	6.518	6.3791	6.6193	6.585	6.2762	6.3246	6.7162	6.3302	6.2866	6.3802	6.5352	6.4693	7.3142	6.4246	6.3878	6.4066	6.5918
ADAL	6.7209	6.8	6.6794	6.8289	6.8814	6.7264	6.692	6.9246	6.685	6.6174	7.1056	6.7814	6.7679	6.6593	6.7753	6.8565	7.0732	6.887	6.6446	6.7548	6.6501	6.6803	6.8117	6.6533	6.613	6.7635	6.8576	7.0183	6.8865	6.9682	6.9734	6.7839	6.7846	6.7842	7.1076	6.746	6.8206	6.6361	6.7052	6.6899	6.8881	7.0699	6.7274	6.744	6.7931	6.7294	6.6152	6.6167	6.8104
ADAM10	6.83565	7.34025	7.42135	7.81775	7.5309	7.3737	7.544	7.6494	7.6378	7.24665	7.7212	7.35825	8.09235	6.9305	7.3436	7.29695	7.60605	7.08385	7.1741	7.39815	7.2107	7.62315	7.2921	7.0508	7.3574	7.10205	7.78895	7.2802	7.0988	6.67415	7.21285	7.5503	6.85095	7.3117	7.6393	7.0157	7.27985	6.95405	7.45045	7.42905	7.60435	7.2238	7.34855	7.142	7.2534	7.8884	7.77925	7.8805	6.89855
ADAM12	6.4692	6.41465	6.4672	6.4335	6.35295	6.43125	6.44315	6.5678	6.44545	6.5741	6.482	6.47135	6.4732	6.40505	6.45035	6.3767	6.6502	6.4258	6.49265	6.40135	6.51395	6.3696	6.41205	6.4357	6.48285	6.614	6.46415	6.4154	6.41565	6.52445	6.47495	6.48355	6.57015	6.43875	6.519	6.55225	6.391	6.36395	6.47035	6.47175	6.48525	6.54415	6.40885	6.403	6.5627	6.4741	6.5061	6.4948	6.49375
ADAM15	8.0007	7.735575	8.08825	8.006725	8.011725	8.286225	8.6906	8.05705	8.105525	8.02285	8.1072	8.0295	8.0912	8.188725	8.024225	8.345525	8.6583	7.899	7.9022	8.18335	8.4222	8.2688	7.71285	7.982	7.745	8.095125	8.157725	7.81675	8.399425	8.254175	8.4706	8.170775	8.1467	8.47315	8.463075	7.99345	8.116675	7.78505	8.245525	8.360775	8.66035	8.181325	7.811075	8.179175	8.152	8.094875	8.40535	8.2354	8.4127
ADAM17	7.2021	7.4357	7.45805	7.1666	7.4606	7.3013	7.63375	7.2998	7.51485	7.56965	7.16865	7.3716	7.22985	7.3756	7.40615	7.7224	7.59585	7.169	7.53115	7.50565	7.43045	7.12105	7.28885	7.4455	7.47715	7.4353	7.25025	7.26865	7.2525	7.5763	7.46765	7.5865	7.3278	7.5012	7.73385	7.214	7.2296	7.2508	7.19595	7.92725	7.6251	7.28125	7.3202	7.4009	7.46335	7.36145	7.33125	7.362	7.4514
ADAM19	9.0574	9.1456	9.6047	7.7007	8.1631	8.2371	8.3725	7.9037	7.7238	9.0273	7.5797	8.7696	7.9499	9.3631	9.1396	7.8024	7.3579	7.8337	8.9558	8.323	7.8366	7.9892	9.0514	8.9903	8.0849	9.6666	8.4811	8.1228	8.5732	8.4544	7.4906	7.8495	8.5829	8.0248	7.0928	9.0513	8.5278	9.2364	8.5411	8.7307	8.076	7.891	8.9291	8.4341	7.5151	8.3464	7.4981	7.7408	8.3508
ADAM2	6.6015	6.3861	6.4384	6.5645	6.5885	6.568	6.4615	6.6285	6.5163	6.5512	6.5501	6.5068	6.4607	6.558	6.5796	6.519	6.4247	6.4645	6.5739	6.4801	6.6548	6.4826	6.5655	6.5243	6.5327	6.5364	6.6249	6.4752	6.3985	6.7862	6.4786	6.5969	6.5466	6.6721	6.3917	6.3792	6.5796	6.4983	6.5396	6.6255	6.5966	6.4525	6.4864	6.5573	6.514	6.525	6.5712	6.6409	6.5124
ADAM22	6.7297	6.6736	6.5035	6.3579	6.3334	6.2794	6.3345	6.2486	6.3136	6.4859	6.3971	6.3766	6.2277	6.579	6.2797	6.3266	6.3152	6.3391	6.5519	6.3769	6.3987	6.2873	6.5679	6.4499	6.3468	6.3463	6.1814	6.6068	6.3208	6.3662	6.2714	6.3689	6.6211	6.305	6.329	6.7751	6.3394	6.4702	6.3387	6.3179	6.278	6.3409	6.3802	6.3137	6.3779	6.2343	6.3092	6.3197	6.4399
ADAM23	6.7747	7.3428	6.7116	8.9874	6.9653	6.7136	6.9787	7.328	7.3385	6.9936	6.5216	6.9105	7.3646	7.4111	6.7267	6.7463	6.5034	6.5295	7.9533	7.8537	6.4932	7.4571	8.276	6.8126	6.4825	6.6485	6.7086	7.0617	6.3778	6.4332	6.3289	7.4312	7.1456	7.5715	9.2743	7.3035	6.6246	6.4771	6.5784	9.1386	6.9295	7.0831	6.944	7.602	8.4079	7.1209	9.3809	6.6961	6.8998
ADAM28	6.4498	6.5413	6.4168	6.80376666666667	6.66613333333333	6.41963333333333	6.53426666666667	6.34156666666667	6.3122	6.38356666666667	6.3927	6.48536666666667	6.41656666666667	6.50073333333333	6.33723333333333	6.38763333333333	6.2817	6.5642	6.40813333333333	6.323	6.7728	6.3701	6.6206	6.63573333333333	6.68533333333333	6.4143	6.46666666666667	6.38686666666667	6.30026666666667	6.41013333333333	6.3158	6.6014	6.3931	6.34053333333333	6.311	6.41913333333333	6.6094	6.63913333333333	6.3963	6.28963333333333	6.45153333333333	6.3233	6.70096666666667	6.4749	6.25466666666667	6.49366666666667	6.41203333333333	6.39163333333333	6.44136666666667
ADAM32	6.456	6.48865	6.43265	6.4244	6.47505	6.42425	6.4396	6.3176	6.51795	6.4166	6.5186	6.44425	6.35725	6.40165	6.3695	6.43555	6.46635	6.5167	6.5615	6.4631	6.411	6.44145	6.43725	6.4208	6.4161	6.45325	6.4457	6.45085	6.43555	6.41355	6.5241	6.38205	6.44745	6.4834	6.4433	6.4096	6.39395	6.61275	6.41555	6.37085	6.44805	6.4164	6.40565	6.3481	6.4523	6.5259	6.40555	6.39195	6.3986
ADAM8	7.9009	8.7183	7.2639	7.0888	7.3545	7.2811	7.958	6.6736	7.1259	7.6244	7.0861	7.2168	7.947	8.1477	7.2732	7.1319	8.353	6.5347	7.7613	7.5667	7.1031	7.0177	8.4596	7.4213	7.8599	8.8795	7.8058	7.3973	6.6335	7.8917	8.2431	7.0425	7.6223	7.3643	7.2371	8.3136	7.3405	8.1891	7.4988	6.8097	8.2337	7.332	7.8843	7.3161	6.4968	7.3985	6.7776	8.4411	7.4005
ADAM9	6.9158	7.4576	8.1425	7.5899	7.7709	7.1155	7.7134	7.9306	7.4822	7.2674	7.607	7.7482	8.097	6.8541	7.091	7.1728	8.057	7.3738	7.9281	7.9214	7.5533	8.4234	7.1653	7.3666	8.0063	7.6301	8.0645	7.0564	7.4182	6.735	8.0887	7.6364	7.0963	7.939	7.2997	7.4165	7.4892	7.9385	7.8576	7.3276	7.8336	7.1074	7.0253	7.09	7.3085	8.5951	7.8976	7.5381	6.8496
ADAMDEC1	8.386	7.18285	6.70045	7.41335	7.13875	6.9121	7.61545	6.39845	6.30755	7.50135	6.65905	6.6614	7.0545	7.54645	7.30365	6.8253	6.5153	6.5586	7.75515	6.71335	6.6015	6.9555	8.7792	6.91335	6.58925	6.7937	6.84245	7.21445	6.3999	7.8307	6.211	7.05305	7.5075	6.78605	6.4402	6.85105	7.18025	7.7856	6.6063	6.34915	7.703	6.73655	7.52125	6.9781	6.72785	6.9995	6.7809	6.44085	7.1942
ADAMTS1	7.4844	6.7733	7.1739	6.929	7.0539	7.8382	7.782	7.5971	8.3916	7.9736	7.556	8.4737	7.3388	7.3566	7.3567	7.5043	7.5746	6.9352	6.8163	7.7015	7.3409	7.7421	7.0635	6.8704	7.9569	9.0553	8.1226	7.8073	6.9774	6.5693	7.4233	6.8267	7.124	7.498	7.5897	8.1004	8.0992	6.7771	7.7335	7.0915	7.7787	7.5603	7.777	7.5505	7.4885	7.5515	7.526	7.2079	7.9826
ADAMTS13	6.4726	6.4807	6.3901	6.4424	6.4997	6.5223	6.6186	6.4668	6.4636	6.3743	6.423	6.4603	6.4167	6.4181	6.4975	6.4169	6.538	6.6012	6.5883	6.4639	6.4903	6.4582	6.5256	6.4217	6.4169	6.5781	6.4579	6.5356	6.474	6.5294	6.6042	6.4611	6.4706	6.3968	6.4724	6.4738	6.4046	6.4978	6.4715	6.5226	6.5163	6.5569	6.3835	6.4055	6.5428	6.3938	6.6433	6.5479	6.5199
ADAMTS14	6.4066	6.3971	6.6847	6.2965	6.3458	6.4966	6.2948	6.3295	6.4081	6.6677	6.3814	6.4075	6.4946	6.6242	6.4576	6.3325	6.2691	6.3522	6.3224	6.5985	6.3133	6.4094	6.3964	6.2871	6.5182	6.7904	6.3089	6.3951	6.3601	6.3298	6.3963	6.3459	6.4195	6.4394	6.442	6.6697	6.3652	6.2715	6.4017	6.459	6.4264	6.3437	6.3681	6.3257	6.5337	6.628	6.4677	6.4129	6.2882
ADAMTS15	6.3617	6.4732	6.4263	6.5085	6.4769	6.527	6.3531	6.3547	6.4377	6.394	6.4201	6.4196	6.3928	6.5053	6.4669	6.3718	6.5455	6.504	6.3294	6.3969	6.4833	6.502	6.4575	6.4376	6.4349	6.4571	6.3487	6.4708	6.4454	6.6947	6.4016	6.4286	6.3331	6.3848	6.3733	6.495	6.4773	6.4984	6.393	6.4536	6.3823	6.4501	6.3919	6.4101	6.3193	6.4219	6.3699	6.441	6.4234
ADAMTS18	6.4437	6.28085	6.4823	6.3676	6.31125	6.4292	6.37325	6.35325	6.4404	6.40485	6.28965	6.36055	6.3926	6.40025	6.3742	6.3297	6.3747	6.31135	6.365	6.43495	6.38945	6.3519	6.2836	6.3797	6.4695	6.42605	6.424	6.38275	6.3676	6.33025	6.3487	6.38465	6.34105	6.37415	6.4035	6.3704	6.4105	6.2914	6.3462	6.33925	6.34935	6.4084	6.35865	6.40435	6.4547	6.4323	6.3669	6.33465	6.39465
ADAMTS2	6.41745	6.35035	6.4569	6.4229	6.42925	6.4895	6.3622	6.44655	6.49565	6.7592	6.51745	6.409	6.593	6.548	6.5105	6.3637	6.3168	6.4652	6.45875	6.53925	6.34825	6.4521	6.46605	6.3881	6.58865	6.8679	6.4572	6.48275	6.4735	6.32445	6.4939	6.34385	6.3972	6.4665	6.3514	6.6603	6.3945	6.40555	6.49695	6.69205	6.5082	6.46225	6.31485	6.46265	6.4486	6.5369	6.44835	6.46665	6.4126
ADAMTS20	6.27073333333333	6.33663333333333	6.3433	6.35983333333333	6.31586666666667	6.2921	6.4659	6.35873333333333	6.4666	6.51496666666667	6.30656666666667	6.39203333333333	6.27746666666667	6.28996666666667	6.37066666666667	6.48483333333333	6.41436666666667	6.32656666666667	6.29016666666667	6.3839	6.404	6.4836	6.34336666666667	6.27563333333333	6.3721	6.30723333333333	6.36766666666667	6.2665	6.3363	6.3654	6.42326666666667	6.3844	6.33216666666667	6.36146666666667	6.5553	6.36436666666667	6.35516666666667	6.3302	6.35903333333333	6.40106666666667	6.43286666666667	6.3721	6.3598	6.38563333333333	6.42483333333333	6.24533333333333	6.4353	6.3476	6.37183333333333
ADAMTS3	6.4406	6.667	6.4094	6.45	6.6874	6.3639	6.4112	6.2652	6.4415	6.5235	6.5833	6.3862	6.4314	6.5286	6.5202	6.6041	6.3702	6.3836	6.486	6.4635	6.3819	6.5495	6.4276	6.3001	6.4634	6.8173	6.4834	6.5084	6.4792	6.5252	6.3687	6.413	6.4526	6.3212	6.3532	6.5361	6.6305	6.4185	6.476	6.2916	6.4996	6.4559	6.3814	6.5644	6.3477	6.6311	6.4001	6.5843	6.3618
ADAMTS4	6.62	6.2891	6.2944	6.4023	6.2962	6.4347	6.3865	6.3978	6.503	6.4234	6.4801	6.3901	6.3157	6.4922	6.4562	6.3772	6.6259	6.36	6.3043	6.4143	6.3716	6.4495	6.3064	6.4774	6.4328	6.5012	6.3822	6.4234	6.4	6.3538	6.3741	6.5388	6.4692	6.2856	6.4304	6.5799	6.483	6.4786	6.273	6.3113	6.4207	6.4365	6.3366	6.3513	6.3028	6.4083	6.3597	6.4083	6.427
ADAMTS5	6.4379	6.4186	6.6041	6.3392	6.4393	6.4529	6.4957	6.503	6.3841	7.0861	6.5456	6.6232	6.8218	6.4839	6.5553	6.4799	6.3043	6.3792	6.4011	6.5228	6.378	6.4783	6.395	6.3848	6.4903	6.9917	6.4083	7.0955	6.4082	6.2829	6.3366	6.3773	6.3823	6.3746	6.4175	6.7865	6.4969	6.2789	6.4364	6.3856	6.5095	6.4612	6.3991	6.4684	6.6757	6.7272	6.7996	6.4922	6.401
ADAMTS6	6.5069	6.4013	6.5243	6.596	6.3782	6.5826	6.7454	6.5998	6.5801	7.0578	6.5345	6.5429	6.544	6.673	7.1144	6.6623	6.5062	6.3967	6.4581	6.3944	6.406	6.5584	6.5562	6.3996	6.5625	7.2562	6.5957	6.5863	6.4027	6.455	6.5836	6.4978	6.434	6.4316	6.5277	6.9223	6.4904	6.2521	6.7456	6.4297	6.6867	6.4462	6.5512	6.6077	6.6376	6.7893	6.4316	6.6109	6.6168
ADAMTS7	6.3318	6.4015	6.3152	6.3182	6.3674	6.3824	6.4003	6.3635	6.4745	6.6164	6.3993	6.3948	6.5206	6.4347	6.3984	6.471	6.3591	6.2981	6.3988	6.2802	6.2648	6.4591	6.4257	6.2881	6.4394	6.4637	6.2931	6.4351	6.2538	6.3486	6.4522	6.3549	6.3841	6.5355	6.4464	6.5784	6.3228	6.3221	6.4371	6.4771	6.5086	6.3882	6.277	6.3659	6.3816	6.4608	6.6365	6.38	6.3754
ADAMTS8	6.4276	6.3568	6.4402	6.4338	6.4298	6.5038	6.5717	6.3597	6.3682	6.4159	6.4571	6.5173	6.4363	6.4797	6.4307	6.4853	6.4919	6.6116	6.4153	6.3613	6.4113	6.4556	6.449	6.3648	6.4568	6.54	6.4388	6.3451	6.4388	6.3823	6.4539	6.4533	6.4926	6.4667	6.2964	6.5138	6.382	6.4443	6.49	6.402	6.4621	6.3631	6.4367	6.4702	6.4998	6.3919	6.4274	6.5585	6.3875
ADAMTS9	6.9679	6.3787	6.899	6.4535	6.4295	6.9526	6.8973	6.6701	7.222	7.1656	7.0088	7.3223	6.7313	6.8022	6.9216	6.8937	6.256	6.6025	6.6985	6.715	6.5439	6.8854	6.5989	6.5588	6.6365	7.6107	6.6455	8.1299	6.536	6.3362	6.4995	6.5452	6.5393	6.6564	6.922	7.1104	6.6479	6.4993	7.2895	6.4178	6.9705	6.3849	6.4828	7.4072	7.6534	7.0126	6.4684	6.8083	6.725
ADAMTSL1	6.4647	6.3873	6.3824	6.4082	6.3539	6.4143	6.3274	6.3857	6.3879	6.4721	6.5181	6.443	6.4095	6.3594	6.3768	6.4007	6.4225	6.4748	6.3586	6.4794	6.5441	6.4229	6.4121	6.3812	6.3322	6.5575	6.3918	6.4267	6.4833	6.3656	6.3787	6.3769	6.3277	6.3781	6.4626	6.4946	6.4172	6.4098	6.4216	6.3263	6.4496	6.3852	6.4399	6.4525	6.5157	6.3717	6.4022	6.4103	6.3894
ADAMTSL2	6.9054	6.9511	8.4559	6.9284	6.892	7.058	7.1889	6.9494	6.9157	7.2958	6.9947	6.697	7.0521	7.4394	6.7957	7.1028	6.7635	7.6559	6.5069	7.3574	7.0233	7.004	6.7869	6.674	7.2821	7.3289	6.8008	7.1949	6.3797	6.6362	6.9038	6.7433	7.2269	7.4017	7.2947	7.6765	6.8207	6.521	6.6637	7.0198	7.395	6.7562	6.9191	6.8348	7.3685	7.223	7.3618	7.3697	6.5418
ADAMTSL3	6.5565	6.549	6.6301	6.2855	6.5057	6.673	6.3026	6.5954	6.4282	6.6448	6.578	6.4725	6.5067	6.5158	6.4961	6.6823	6.4251	6.8804	6.4793	6.4474	6.4266	6.6318	6.6463	6.4912	6.4464	6.5282	6.6035	6.595	6.4139	6.71	6.353	6.4337	6.5094	6.4844	6.3924	6.4488	6.5778	6.432	6.6545	6.3813	6.6025	6.3582	6.642	6.4535	6.4533	6.538	6.4711	6.6096	6.5419
ADAMTSL4	6.5873	6.49366666666667	6.59423333333333	6.5622	6.55293333333333	6.80113333333333	6.57426666666667	6.45653333333333	6.5562	6.7785	6.6638	6.63373333333333	6.60783333333333	6.5902	6.7568	6.83693333333333	7.34893333333333	6.5321	6.46426666666667	6.6982	6.6095	6.69086666666667	6.5602	6.4752	6.5548	6.79383333333333	6.9391	6.47856666666667	6.60996666666667	6.45606666666667	6.45773333333333	6.50193333333333	6.51283333333333	7.49273333333333	6.6427	6.57676666666667	6.81446666666667	6.3952	6.8457	6.74683333333333	7.1625	6.43186666666667	6.5379	6.47063333333333	6.85586666666667	6.68253333333333	6.7378	6.63446666666667	6.8389
ADAMTSL5	6.5125	6.5042	6.6505	6.7922	7.2398	6.6729	7.129	6.5883	7.1153	6.8618	6.4937	6.8557	6.9915	6.5522	7.0547	6.9841	6.9326	6.4773	6.5798	6.8691	6.534	7.039	6.5706	6.9246	6.7963	6.9396	6.8849	6.4263	6.7979	7.1321	6.5785	6.5278	6.6066	7.0637	7.3662	6.4351	6.878	6.3865	6.8915	7.0464	6.7997	6.8127	6.6659	6.5596	6.7963	6.994	6.6973	6.8914	6.9752
ADAP1	6.6699	6.9441	6.7773	6.4544	6.3973	6.5668	6.4287	6.6005	6.8322	6.5395	6.442	6.4822	6.5163	6.5402	6.6572	6.9812	6.4058	6.4698	6.3686	6.7702	6.6612	6.4107	6.5278	6.7829	6.7149	6.469	6.5646	6.3848	6.7466	6.7842	7.0209	6.5316	6.7483	6.5482	7.0864	6.5903	6.5311	6.5641	6.7904	6.4214	6.861	7.1063	6.5541	6.6202	6.2808	6.5446	6.303	6.6307	6.7572
ADAP2	8.2477	7.5077	8.5227	7.4491	7.5536	7.9369	8.5531	7.4075	7.8743	8.0907	8.0834	7.5902	7.3867	7.9977	7.8491	8.963	8.6189	8.1899	7.6774	8.7061	7.5927	7.7669	8.5955	7.2905	7.4332	8.4616	8.1008	7.6825	7.41	7.9207	7.8039	7.8741	8.3453	9.2183	7.9757	8.0836	8.1149	7.5108	7.6945	7.7954	9.2593	7.5372	7.886	8.3889	7.9051	8.3121	9.2393	7.5646	8.8096
ADAR	9.8844	9.8736	9.64045	9.88795	9.8064	10.08055	10.0878	9.21625	10.26255	9.94705	9.42215	9.28395	10.2501	9.93675	10.06715	9.9093	10.5493	9.55415	9.4727	9.48705	9.68605	9.4574	10.18685	9.9865	9.71345	9.70325	9.7084	10.162	8.9177	9.6929	10.02005	10.093	9.8326	10.02315	10.364	9.92255	9.7376	10.143	9.82795	10.18025	10.11075	10.5737	9.848	9.77995	9.11945	9.5497	9.46985	9.8825	9.9737
ADARB1	7.43206666666667	7.3444	7.26606666666667	6.9021	7.2338	7.29366666666667	7.3378	6.96736666666667	7.4213	7.7635	7.34676666666667	7.2305	7.77776666666667	7.44873333333333	7.29646666666667	6.9715	7.5448	7.2138	6.98766666666667	8.00286666666667	6.9263	7.0804	7.381	6.94196666666667	7.17573333333333	7.59713333333333	7.21173333333333	8.22283333333333	7.08166666666667	6.6263	7.25056666666667	6.92446666666667	7.16683333333333	7.40486666666667	7.34153333333333	7.30826666666667	7.61673333333333	7.86563333333333	7.03443333333333	6.93776666666667	7.2595	7.06503333333333	7.89446666666667	7.3535	7.2322	7.3401	7.15726666666667	7.2645	7.25443333333333
ADARB2	6.447	6.8283	6.3232	6.4224	6.5204	6.3963	6.3577	6.4868	6.3878	6.3979	6.4841	6.5385	6.3949	6.4382	6.3814	6.3112	6.5308	6.6307	6.5962	6.3083	6.4406	6.309	6.5595	6.7269	6.4857	6.3682	6.4642	6.4622	6.3621	6.3899	6.3882	6.3585	6.6145	6.341	6.3639	6.4917	6.6888	6.6373	6.4513	6.3683	6.4084	6.359	6.482	6.3561	6.3237	6.3112	6.4486	6.3684	6.3833
ADAT1	6.8151	7.1592	7.1929	7.0579	7.3563	7.0824	7.335	7.2592	7.2642	7.7379	7.1023	7.1196	7.5932	7.0424	7.3996	7.2505	7.1588	7.1153	6.8316	7.0104	7.5017	7.3672	6.9826	7.2612	7.0723	7.3051	7.2408	7.0641	7.0347	6.8116	7.3616	7.3415	7.0477	7.0567	7.5625	7.2701	7.0405	6.8298	7.1196	7.5455	7.1892	7.4133	7.3895	7.2897	6.9974	7.4732	7.1226	7.4778	7.1762
ADAT2	6.6156	6.6052	6.6863	6.4732	6.5456	6.5357	6.6387	6.4855	6.5454	6.3678	6.4588	6.5679	6.4726	6.5137	6.5797	6.5698	6.4564	6.389	6.6746	6.6514	6.426	6.4264	6.5411	6.5478	6.4211	6.478	6.6055	6.4781	6.7353	6.4098	6.5562	6.592	6.5587	6.4316	6.4989	6.5232	6.4595	6.6799	6.6529	6.3662	6.5272	6.5284	6.5794	6.4345	6.5359	6.4826	6.5009	6.7351	6.4911
ADAT3	6.8928	7.2609	7.0451	7.4609	7.0277	7.2895	7.3026	6.863	6.8456	6.8176	6.7739	6.8637	6.9762	7.0802	6.9106	7.3147	7.4199	6.8791	7.1184	7.5066	7.2939	7.075	7.0875	7.0102	6.8859	6.9609	7.179	6.8894	7.3479	7.5167	7.6049	6.9883	6.9908	7.3159	7.5355	6.8147	7.1124	7.5069	7.0194	7.1773	7.3282	7.0001	6.9095	7.2078	6.9017	6.9757	6.8863	6.7593	7.3506
ADC	6.9838	6.7889	6.5901	6.5541	6.5384	6.6656	6.6123	6.3626	6.573	7.29	6.6563	6.6457	6.7598	6.5343	6.6864	6.5826	6.4248	6.5879	7.4365	6.6577	6.5714	6.5503	6.8595	6.6655	6.7418	6.7519	6.6278	7.3629	6.4503	6.6619	6.4468	6.3949	6.88	6.5132	6.4703	7.3333	6.6256	6.7965	6.4383	6.5202	6.4757	6.7803	6.7382	6.5429	6.7953	6.6338	6.362	6.6135	6.5487
ADCK1	7.0394	6.7753	7.3624	7.1308	7.0574	7.2945	7.0207	7.4702	7.1773	7.2011	7.0066	6.9295	7.1525	7.4662	7.4176	7.3727	7.4644	6.9991	6.8727	7.0543	7.0684	7.1913	7.3038	7.1943	7.3097	7.1655	6.9485	7.0578	7.3224	7.4352	7.4574	7.1113	7.4744	7.0459	6.7381	7.0163	7.1166	6.9272	7.3788	7.6857	6.9124	7.2934	7.0969	6.9086	7.2099	7.0295	6.9076	7.4825	7.2367
ADCK2	8.4873	8.2578	7.7196	8.2734	8.1955	8.5041	8.7674	8.3133	8.1353	7.5071	8.199	7.9417	8.1592	8.7235	8.1511	8.8746	8.6606	7.9371	8.0135	8.1203	8.58	8.0651	8.2661	8.1839	7.4002	7.9125	7.8657	8.5267	8.5832	8.9047	8.7868	8.3005	8.9411	8.1257	8.104	8.1924	8.1464	7.6812	8.1616	8.6204	8.9054	8.2914	8.1646	8.314	8.3599	7.8188	8.2444	7.7194	8.7143
ADCK4	7.012	7.5929	6.827	7.2429	7.1087	7.1294	7.2562	7.0066	7.129	7.1577	7.137	6.8931	7.3648	7.2959	7.247	7.3798	6.8541	6.9599	7.2655	7.2103	7.256	6.8913	7.2	7.2287	7.2706	7.1148	6.959	6.9229	7.3301	7.6119	6.8265	7.1937	7.5182	6.989	6.9257	7.5045	7.0525	6.871	7.1371	7.3623	7.0802	6.9518	7.0387	7.2602	7.0331	6.979	6.9787	7.2385	7.1699
ADCK5	7.0935	6.9135	6.8771	7.1673	6.7014	6.9336	7.5071	6.8246	7.0376	7.1685	6.8023	6.7723	7.0256	7.0791	7.3836	7.0769	7.2477	6.6191	6.9013	7.381	7.1768	7.0327	6.8157	6.8287	6.8883	6.7345	7.2506	6.8935	7.0265	7.0875	7.4608	6.9163	7.2059	7.4048	6.9885	6.8267	6.8665	6.9116	6.7932	7.2549	7.1366	7.3809	6.9642	6.9181	6.9692	7.0108	7.0011	7.4265	6.9956
ADCY1	6.34715	6.39375	6.37	6.3156	6.47565	6.5449	6.4879	6.71815	6.7364	6.5107	6.38755	6.39225	6.8951	6.47545	6.5088	6.3781	6.3504	6.48155	6.3637	6.3559	6.34605	6.42695	6.74635	6.3834	6.3679	6.58475	6.34785	6.7218	6.4102	6.34225	6.4473	6.39935	6.40195	6.37755	6.43215	6.44545	6.38245	6.6789	6.50865	6.31195	6.4871	6.78935	6.4104	6.5609	6.3369	6.41995	6.45475	6.65295	6.4475
ADCY10	6.3809	6.4798	6.2146	6.3685	6.304	6.3646	6.4295	6.2786	6.4243	6.4224	6.3535	6.2862	6.3309	6.3605	6.3352	6.4086	6.299	6.3285	6.4495	6.3567	6.4313	6.3537	6.5572	6.3289	6.3394	6.3794	6.2485	6.3881	6.3884	6.331	6.2817	6.2917	6.304	6.4136	6.3706	6.3529	6.2119	6.4894	6.3503	6.4177	6.3901	6.5667	6.2757	6.4185	6.2918	6.3241	6.3551	6.37	6.392
ADCY3	10.3574	9.767	10.1662	10.0348	9.9643	9.5147	10.2668	10.0511	10.1806	9.963	9.4398	9.883	10.4275	9.6962	9.9018	10.6854	9.618	9.0914	9.7573	9.7708	9.6793	10.024	10.0541	9.497	9.8387	9.8886	9.6805	9.5881	9.1583	9.9092	10.1652	9.677	9.8493	9.8191	11.0383	9.9432	9.7329	9.4738	9.6248	9.5724	10.592	10.3031	10.0495	10.0189	9.7045	10.1582	9.7237	9.9333	9.9309
ADCY4	7.5614	6.73	7.3359	6.9175	7.0503	7.5303	7.6825	6.8342	7.391	7.7973	7.5296	7.5609	7.1935	7.4163	7.5083	7.8219	6.8642	7.0846	6.7654	7.0043	6.8818	7.4398	7.2223	6.867	7.0538	8.4211	7.1078	6.9841	7.0191	6.6172	7.0769	6.8008	7.099	7.8747	7.1381	7.6122	7.5201	6.5689	7.7035	6.8489	7.5811	6.7858	7.4891	7.9654	7.6534	7.8104	7.239	7.3888	7.6471
ADCY5	6.3164	6.3522	6.4504	6.4698	6.4577	6.404	6.2452	6.3816	6.4305	6.4322	6.4184	6.3607	6.524	6.4247	6.4216	6.3912	6.3869	6.4578	6.3366	6.3751	6.3584	6.3446	6.4204	6.4376	6.3772	6.4241	6.3831	6.4519	6.3575	6.5482	6.4108	6.4432	6.3576	6.3769	6.6019	6.451	6.4023	6.3375	6.3926	6.4053	6.3516	6.481	6.3892	6.4333	6.4724	6.4011	6.36	6.3966	6.3759
ADCY6	6.85015	7.38685	6.8039	7.3179	6.99235	7.05095	7.3134	7.1445	6.82775	6.9187	7.1678	7.27995	7.03085	7.0466	6.86435	6.91355	6.562	7.29925	6.95845	6.71795	7.2986	6.87435	7.0851	7.13865	7.00755	7.2498	6.77425	7.19575	7.3953	7.35945	6.6117	7.2889	7.15675	7.08135	6.52755	7.5849	7.21895	6.9588	7.0693	6.78835	6.98695	6.68515	6.8741	6.8411	7.0713	7.17525	6.8974	7.0867	6.81805
ADCY7	7.5264	7.0174	7.4358	6.8875	7.5362	7.4046	7.419	6.927	7.2981	7.7055	7.058	7.2956	7.8222	7.1334	7.255	7.0208	7.7537	7.1023	7.0912	7.2078	7.2304	7.224	7.7844	6.8809	7.3921	7.2898	7.6393	7.0086	7.4203	7.144	7.6262	7.379	7.0291	7.7232	7.4364	7.2761	7.5264	6.8969	7.3098	7.5252	7.5392	7.3028	8.0369	7.1812	7.0591	7.2438	7.5222	7.816	7.0002
ADCY8	6.3732	6.4017	6.3803	6.3274	6.375	6.5242	6.4523	6.3836	6.3772	6.528	6.3219	6.4414	6.5041	6.401	6.3752	6.3355	6.3493	6.3813	6.5205	6.3563	6.4186	6.4129	6.4099	6.4027	6.4716	6.4233	6.3695	6.396	6.3638	6.4048	6.4228	6.3717	6.4195	6.4278	6.5073	6.4304	6.4035	6.353	6.3653	6.4581	6.5296	6.406	6.4314	6.554	6.2821	6.3992	6.447	6.4828	6.3443
ADCY9	6.7625	7.0688	6.5936	6.9257	6.7322	6.8576	6.6483	6.8952	7.3064	6.9128	6.7897	6.8034	7.3612	6.6813	6.6901	6.7455	6.797	6.8048	7.1253	6.8409	6.9178	6.8402	6.8647	6.6717	6.6466	6.8027	6.8325	6.7008	7.0266	6.6258	7.0591	6.5242	6.8296	6.9718	7.2225	6.7355	6.8071	6.9237	6.8555	6.595	7.3527	6.7674	6.7365	6.889	6.7803	6.9589	6.7989	7.2413	6.873
ADCYAP1	6.3246	6.2877	6.4759	6.2557	6.206	6.2806	6.2758	6.3373	6.352	6.4733	6.5028	6.3338	6.3403	6.315	6.335	6.3843	6.2161	6.4966	6.4687	6.1817	6.2519	6.2816	6.4146	6.2886	6.2973	6.3247	6.3643	6.5586	6.3241	6.2349	6.2844	6.3887	6.2247	6.4472	6.2464	6.4859	6.3628	6.2222	6.3884	6.2385	6.2673	6.2739	6.5143	6.319	6.3111	6.4684	6.3786	6.4277	6.3825
ADD1	8.9485	8.81715	8.7296	8.7379	9.0349	9.3145	9.06515	9.1291	8.77075	9.2458	9.21995	9.0435	9.0063	9.24485	9.15545	9.1245	8.73335	9.09025	8.67535	8.9212	9.0632	8.70505	8.7271	9.10595	8.8316	9.37295	8.82645	9.0472	9.12815	8.6671	9.17695	9.0209	9.1083	9.3246	9.16855	9.40145	9.11985	9.1731	8.9356	9.2242	9.25395	8.65555	9.3455	9.1	8.74855	8.71795	8.99655	8.7923	8.8624
ADD2	6.5328	6.4511	6.4614	6.407	6.3246	6.4214	6.4765	6.4333	6.4087	6.3485	6.3518	6.4117	6.4554	6.339	6.4763	6.4426	6.5281	6.329	6.3988	6.5098	6.4355	6.5066	6.3453	6.372	6.4049	6.3918	6.3975	6.5483	6.4711	6.4919	6.3532	6.4049	6.3869	6.3782	6.4357	6.3972	6.3917	6.4607	6.4555	6.3451	6.4497	6.532	6.3914	6.4644	6.3801	6.389	6.4213	6.5249	6.4174
ADD3	8.51483333333333	9.16153333333333	9.6539	9.1516	8.9198	8.39173333333333	8.403	9.3999	8.7466	8	8.11103333333333	9.33526666666667	8.07206666666667	8.4516	7.7149	8.48156666666667	7.7664	9.12986666666667	8.3391	8.4755	8.63303333333333	8.7346	9.1412	9.30976666666667	8.4599	8.25356666666667	8.3511	8.16846666666667	8.77496666666667	8.72776666666667	7.66773333333333	8.10906666666667	8.5026	8.40446666666667	9.86906666666667	8.89966666666667	8.9186	8.98313333333333	8.14386666666667	8.3624	7.71803333333333	8.77643333333333	9.34096666666667	8.67416666666667	8.88296666666667	8.3585	8.17693333333333	8.08386666666667	8.17153333333333
ADH1A	6.2166	7.3482	6.3963	8.7854	6.7122	6.3299	8.5997	6.577	6.3702	6.298	7.7536	7.3088	6.4419	6.5078	6.4532	8.3779	6.4607	8.4439	6.5125	6.4572	9.0549	7.5802	6.5925	6.5845	6.4433	6.9146	6.5952	6.3394	7.6047	6.3458	6.3193	6.6111	8.8184	6.5194	6.5301	6.6211	7.9602	6.4322	7.2799	6.7079	6.3966	6.3647	8.1626	7.4651	7.0528	6.6318	6.4888	6.787	6.9962
ADH1B	6.3472	6.4919	6.3844	6.2248	6.4117	6.2249	6.2637	6.2808	6.254	6.3324	6.6527	6.4314	6.2212	6.3384	6.3205	6.2948	6.3272	6.8879	6.2626	6.3314	6.2933	6.3225	6.3987	6.3088	6.3736	6.4138	6.2807	6.2144	6.4587	6.2733	6.2534	6.4237	6.4309	6.3503	6.247	6.2956	6.4951	6.1965	6.4072	6.3472	6.4039	6.2288	6.6278	6.3573	6.3355	6.3	6.2044	6.3168	6.4084
ADH1C	6.31	6.767	6.3863	8.2764	6.4622	6.3758	8.2476	6.4674	6.2278	6.3594	6.7977	6.6747	6.3152	6.3615	6.2901	7.9639	6.3486	7.7942	6.3061	6.3789	8.6177	7.246	6.4356	6.4635	6.3076	6.4947	6.5201	6.4786	6.8124	6.2519	6.3087	6.4657	8.3434	6.5153	6.4055	6.7244	7.0072	6.3792	7.066	6.8896	6.2923	6.4397	6.5687	7.1013	6.8584	6.7759	6.4166	6.4451	6.5528
ADH4	6.89	6.9344	7.3391	6.9053	6.6915	6.9107	7.0815	6.6235	7.3702	7.2819	6.787	6.9394	7.0578	6.9176	6.9888	6.7586	7.5319	6.8836	6.8437	7.5163	6.8624	6.6413	7.0392	6.6738	6.9746	6.7598	7.0192	7.0316	7.116	6.5817	7.3771	6.8651	7.1219	7.1116	6.8098	6.6211	6.9651	6.9111	6.7792	6.7424	7.3746	6.904	7.092	6.7511	6.7882	6.8795	6.5878	6.8632	7.1438
ADH5	6.5381	6.6623	6.6855	7.0088	7.176	6.854	7.2583	6.6878	6.6387	6.6365	6.5562	6.8411	6.8787	6.702	6.668	6.5819	6.9876	6.8982	6.7993	6.7306	6.6237	6.6957	6.6391	6.8608	6.613	6.983	6.6698	7.0256	6.7639	6.8469	6.6701	6.6358	6.551	6.536	7.372	6.5872	6.6785	6.728	6.538	7.1095	6.6865	7.1633	6.7948	6.5278	6.8312	6.5452	6.8358	6.965	6.6425
ADH7	10.178	7.5357	9.3292	9.9039	9.3745	10.1064	9.9623	12.0341	10.4787	6.0695	7.0272	11.962	9.6536	8.9383	8.5882	10.066	6.4972	7.2598	8.3435	9.5389	10.3045	11.0411	6.7505	10.6985	10.9931	8.7728	9.4913	6.5857	10.4818	10.4749	7.0323	6.689	10.3033	8.9311	10.8861	7.5283	9.8108	8.3493	7.606	11.43	7.116	10.8121	9.1245	10.1983	11.8482	9.6866	11.1511	9.7395	9.1143
ADHFE1	6.7994	7.00955	6.5411	6.936	7.23405	6.69905	6.72895	7.2947	6.9134	7.4211	7.34245	7.3083	6.8957	6.8743	6.84605	7.1903	6.6354	7.4851	6.51285	6.5725	7.0446	6.9332	7.42295	6.8576	7.1991	6.78105	6.75155	6.7342	7.1555	7.31895	6.5696	7.225	7.07455	6.84785	6.35765	6.8136	7.26165	6.6553	6.62995	6.7557	6.8386	6.6763	7.31235	7.28315	7.55445	7.1818	6.69705	7.1249	6.79065
ADI1	7.866	8.1174	7.8245	8.7682	7.9612	7.8307	7.7344	7.8028	7.631	7.8065	7.9373	7.6896	7.7417	7.5145	7.764	7.9241	7.6299	7.5157	8.1879	7.8549	8.1366	7.5277	7.3389	8.1542	7.7041	7.7564	7.4391	7.6111	7.93	8.1559	7.5347	8.0882	8.0715	7.3189	8.4249	8.0126	7.5142	8.0207	7.681	7.5634	7.9273	7.5285	7.2274	7.9866	8.5171	7.5946	7.642	7.7032	7.4416
ADIPOQ	6.7396	6.5502	6.5281	6.4583	6.6124	6.5021	6.6554	6.5162	6.4745	6.4591	6.5477	6.4685	6.484	6.5172	6.4739	6.4912	6.6374	6.6813	6.5911	6.522	6.6933	6.4686	6.5204	6.4288	6.5004	6.4744	6.538	6.6587	6.756	6.6145	6.5194	6.5067	6.5887	6.5874	6.4907	6.5299	6.4531	6.506	6.5141	6.6204	6.4436	6.5315	6.4893	6.3995	6.5516	6.5821	6.6623	6.4768	6.5264
ADIPOR1	9.1364	8.7819	8.7915	9.30095	9.3085	9.5789	8.9054	9.21055	8.8971	8.9828	9.57405	9.339	9.56925	8.9643	8.8853	9.3448	8.93815	9.63425	8.74105	8.55875	9.29565	9.2253	9.0827	9.55485	9.33125	8.98995	9.06165	8.4222	9.37135	9.49065	8.78785	9.1282	8.8308	9.58545	9.68095	8.784	8.95385	9.2519	9.3196	9.1872	9.51885	9.69175	8.5882	9.62655	9.25675	9.34195	10.0086	9.465	9.07315
ADIPOR2	8.7962	8.7162	8.4884	9.0172	8.9073	9.7773	8.7867	8.8238	9.4936	8.6506	8.6949	9.0965	9.0373	8.9584	8.7741	8.6229	8.5625	8.4148	9.0748	9.3548	8.7171	9.3426	8.4991	9.1382	8.7642	8.3918	8.7467	8.6468	9.4166	9.0136	9.1373	8.9188	8.9045	9.3519	8.4676	8.8975	8.7885	9.0629	8.9756	9.2611	8.5082	9.1186	8.4211	9.4027	9.0596	8.504	9.3607	8.8338	8.984
ADK	7.27233333333333	7.50806666666667	7.21503333333333	7.2469	7.22956666666667	7.1521	7.18053333333333	7.42423333333333	7.7779	7.44783333333333	7.25206666666667	7.36206666666667	7.53506666666667	7.6131	7.59253333333333	7.1774	7.3339	7.0054	7.5412	7.2437	7.2821	7.51343333333333	7.4022	7.30816666666667	7.38626666666667	7.2568	7.62093333333333	7.0799	7.41366666666667	7.17993333333333	7.6615	7.23136666666667	7.337	7.26243333333333	7.30673333333333	7.24763333333333	7.19326666666667	7.37473333333333	7.4921	7.22193333333333	7.269	7.28536666666667	7.17416666666667	7.1672	7.5372	7.60806666666667	7.50153333333333	7.60973333333333	7.3845
ADM	9.8593	10.3823	11.8314	12.1817	10.2288	10.874	10.9951	12.3693	11.5245	11.6092	10.7995	11.1354	11.3437	10.3549	11.5896	11.9736	12.1115	9.2681	11.6318	11.5155	11.2601	12.0883	10.0754	9.8645	12.1335	11.7027	12.0119	10.2004	10.6198	10.297	11.3017	10.9895	11.1194	11.7348	10.4763	10.8656	10.5188	10.4444	11.3217	12.5259	11.0222	11.1382	10.2526	10.9008	11.9182	11.6691	11.445	11.0599	10.6385
ADM2	6.769	8.0628	7.7273	7.1682	6.9149	6.9966	7.3133	6.7554	6.7159	6.7967	7.2802	6.9651	6.7877	6.9887	6.7309	6.8315	6.7784	7.5281	7.4802	7.4794	8.2709	6.7344	7.0682	7.2698	6.8601	6.8017	6.7546	8.4022	7.0779	7.3474	6.7473	6.8244	7.3286	7.2764	7.1618	7.5516	7.2564	7.9833	7.2005	6.7278	6.5356	6.6961	7.1734	6.8277	7.0018	7.0128	7.1098	6.9426	7.1225
ADNP	7.74645	8.2183	7.9995	7.6971	8.21605	7.9025	7.92535	8.45745	7.9066	7.98545	7.59355	7.93715	8.3149	7.6815	8.28705	7.8769	7.5624	7.6928	7.95305	7.78555	7.7216	8.14985	8.25035	8.0927	8.1099	7.7296	8.06815	8.2092	7.6898	7.42105	8.1478	7.98715	7.5848	7.5598	8.27435	8.34055	7.9842	7.8907	7.80865	8.13655	7.7978	7.7022	8.0223	7.74215	7.9102	7.6643	7.8035	7.96565	7.5305
ADNP2	7.8422	8.4784	8.1363	8.0951	8.0188	8.0125	8.3122	8.1486	7.9645	7.3683	7.7127	8.0271	7.3063	7.9653	8.1947	7.8685	8.2192	7.9888	8.5476	8.0884	8.0291	7.9116	8.4446	8.1387	7.9707	7.9284	8.1141	8.423	7.5193	7.9475	8.2166	7.8473	7.6942	7.753	8.1043	8.2208	7.9633	8.8351	8.0766	8.0498	7.9996	8.1047	7.8945	7.5421	7.9093	7.6762	7.9999	8.1956	7.8382
ADO	8.4805	8.582	8.7138	8.5518	8.0765	8.4224	8.0436	8.1876	8.7224	8.2694	7.9778	8.3159	9.2999	8.4481	8.7135	8.0781	7.8617	8.3883	8.6302	8.1884	8.317	7.9155	8.2785	8.0122	7.9327	8.1262	8.4438	8.9252	8.0217	7.687	8.3758	8.355	8.6162	7.9329	8.6574	8.4827	8.0711	7.9609	7.9279	8.2234	8.3442	8.013	8.2082	8.295	8.1841	8.7653	8.2472	8.5173	8.6115
ADORA1	6.54185	6.53895	6.6757	6.3852	6.4916	6.81305	6.6824	6.37755	6.56155	6.75575	6.51735	6.68805	6.52245	6.62965	6.5331	6.46365	6.5433	6.6017	6.5114	6.5479	6.4894	6.473	6.49955	6.51255	6.4418	6.78795	6.49405	6.71615	6.6668	6.67645	6.4394	6.5794	6.5924	6.67505	6.4505	6.74895	6.59785	6.42245	6.5804	6.55485	6.5694	6.57105	6.68395	6.641	6.34015	6.5099	6.46965	6.53475	6.78465
ADORA2A	7.4568	6.9338	6.6789	6.535	6.8052	6.5983	6.8831	6.4289	6.6187	6.6845	6.7338	6.4077	6.5368	7.2796	6.6232	6.6175	6.8371	6.9228	7.116	6.6695	6.8698	6.749	6.8144	6.6229	6.731	7.0119	6.5583	7.048	6.3508	6.8427	6.4446	6.6191	6.7176	7.2748	6.4746	6.7013	7.0179	6.7548	6.7425	6.5417	6.7294	6.5497	7.5028	6.996	6.5052	6.6403	6.4324	6.4639	7.2109
ADORA2B	7.7975	7.645	7.5142	8.6434	8.3718	7.4305	8.5375	8.7385	9.3945	7.9254	7.572	8.4876	7.6119	7.5711	8.772	8.7503	8.3289	6.872	7.8346	8.427	8.2519	8.7614	7.6382	8.3004	8.6148	7.5629	8.5702	8.2738	7.2695	8.2215	8.2153	8.6633	7.8731	7.4711	8.9362	7.7338	7.6647	7.3582	8.9737	8.3666	8.0076	8.3576	7.35	7.9703	8.2016	8.6376	8.1545	8.3975	8.0549
ADORA3	6.48965	6.56065	7.0815	6.5264	6.4929	6.46195	6.61435	6.5219	6.42115	6.76755	6.7866	6.5093	6.52615	6.58125	6.70535	6.59835	6.42375	6.48755	6.6822	6.6139	6.6207	6.6356	6.81735	6.4584	6.7009	6.7034	6.46	6.4297	6.45115	7.2667	6.49745	6.5028	6.65935	6.809	6.51585	6.45	6.5057	6.62385	6.5982	6.4644	7.1123	6.79675	6.4678	6.54395	6.5738	6.4944	6.56215	6.51965	6.65085
ADPGK	8.51	8.1249	8.0294	8.4393	8.4631	8.4641	8.5876	8.2867	8.7978	8.3951	8.4884	8.2144	8.3131	8.7448	8.4093	8.0897	8.4617	8.2704	8.5696	8.5872	8.0185	8.2373	8.9814	7.8312	8.4713	8.4753	8.3621	8.5544	8.0297	8.3993	8.1046	8.4113	8.2676	8.1892	8.2411	8.6238	8.3348	8.1417	8.5514	8.0749	8.6239	8.3665	8.7706	8.3593	7.9943	8.4379	8.1431	8.1482	8.4973
ADPRH	6.9328	6.757	6.5925	6.4855	6.6884	6.7656	6.6301	6.8071	6.5785	6.8451	6.7883	6.6734	6.6276	7.0089	6.6729	6.5753	6.5399	6.9306	6.7553	6.5431	6.6134	6.6499	6.8992	6.5345	6.5938	6.7675	6.7754	6.7218	6.5439	6.4597	6.7909	6.958	6.8287	6.8079	6.5068	6.7251	6.8894	6.6407	6.7196	6.7453	6.7246	6.786	6.6773	6.8064	6.4899	6.7776	6.6404	6.6072	6.7565
ADPRHL1	6.5609	6.5528	6.6056	6.47745	6.6435	6.55065	6.5498	6.48525	6.8471	6.84165	6.8568	6.76125	6.67765	6.4429	6.6117	6.7322	6.89115	6.8227	6.38785	6.49735	6.763	6.6915	6.50855	6.52035	6.4562	6.73365	6.57715	6.52005	7.00235	6.7753	6.62715	6.8928	6.6374	6.65395	6.9187	6.6143	6.6288	6.5486	6.5406	6.54055	6.5853	7.1462	6.65005	6.97815	6.58965	6.65455	6.5022	6.68185	6.62775
ADPRHL2	8.5625	8.4804	8.0732	8.4179	8.3076	8.3195	8.9733	8.4868	7.9215	8.2538	8.1131	8.1469	8.5449	8.5149	8.7413	8.6961	8.6842	7.8236	8.4289	8.3599	8.784	8.2634	8.2494	8.7717	8.5856	7.8028	8.5828	8.2592	8.3397	8.3905	8.9407	8.5958	8.5947	8.8029	8.1241	8.132	8.1151	8.5351	8.3527	8.7552	8.6707	8.6457	8.2234	8.1946	8.3473	7.939	8.5965	8.4369	8.5978
ADRA1A	6.3962	6.4533	6.387	6.6576	6.5344	6.4748	6.4886	6.5139	6.5524	6.4061	6.3776	6.5295	6.5181	6.4652	6.4683	6.5429	6.414	6.4262	6.6423	6.3656	6.5469	6.506	6.4982	6.5691	6.5103	6.3908	6.5999	6.5045	6.4244	6.4128	6.3974	6.5071	6.5019	6.3442	6.5236	6.481	6.4529	6.6039	6.3505	6.5406	6.5142	6.479	6.4115	6.4623	6.4267	6.5181	6.4601	6.4908	6.4162
ADRA1B	6.6468	6.8568	6.6545	6.3737	6.3164	6.414	6.3459	6.3913	6.4725	6.5557	6.3952	6.3744	6.3978	6.4671	6.8314	6.4051	6.383	6.3337	7.0592	6.4174	6.2587	6.3851	7.3359	6.3667	6.3395	6.4982	6.3567	6.6886	6.391	6.3259	6.5321	6.3834	6.4009	6.3582	6.3579	6.3389	6.3991	7.1511	6.3413	6.3071	6.4904	6.6667	6.4794	6.338	6.4506	6.2961	6.3642	6.5536	6.2704
ADRA2A	7.0087	6.6387	6.592	6.6172	6.9601	6.76	6.7045	6.4316	6.6783	7.1888	6.8143	6.9201	6.767	7.3339	6.7343	6.7099	6.5194	6.8093	6.6636	6.5764	6.5498	6.9955	6.77	6.5892	6.685	6.9696	6.513	6.4189	6.86	6.7602	6.7213	6.7274	6.9945	6.9811	6.6945	6.8291	7.1784	6.7062	6.7992	6.7259	6.6371	6.6101	7.4665	7.1925	7.0683	6.7271	6.7288	6.6025	6.8952
ADRA2B	6.5878	6.6407	6.5742	6.8443	6.7638	6.8532	6.5536	6.7855	6.6827	6.6472	6.641	6.7222	6.7052	6.5593	6.5752	6.7853	6.6823	6.5321	6.7289	6.7125	6.6907	6.8054	6.623	6.4926	6.6537	6.5623	6.6647	6.6688	6.8914	6.7809	6.7287	6.7071	6.6022	6.6543	6.798	6.8387	6.679	6.5658	6.5526	6.6461	6.7564	6.612	6.5694	6.6919	6.6801	6.6747	6.6267	6.6101	6.7538
ADRB1	6.4703	6.3756	6.3996	6.3397	6.4352	6.4162	6.2789	6.4761	6.4302	6.4254	6.4354	6.435	6.3545	6.3102	6.4148	6.5266	6.4257	6.3484	6.3311	6.4475	6.3959	6.4212	6.3642	6.4312	6.4564	6.4642	6.3875	6.4558	6.309	6.4728	6.4553	6.4076	6.4782	6.3205	6.4055	6.3703	6.3762	6.3645	6.3959	6.512	6.4497	6.3028	6.3697	6.3058	6.4613	6.4779	6.3807	6.3987	6.4248
ADRB2	8.333	7.8617	8.0686	9.5209	9.6603	8.6504	7.5755	8.4435	8.6011	9.8626	8.1137	8.7035	8.7094	8.1551	8.6356	8.4645	10.415	7.9796	7.815	8.3243	8.566	9.2465	8.4866	8.8575	9.2843	8.6011	9.086	8.3853	9.0221	8.9986	9.0376	9.3101	8.1361	9.2867	6.6612	7.7163	8.512	9.989	8.9352	8.313	8.6604	8.2616	8.5693	8.6758	7.9867	9.3924	7.5259	9.4565	9.335
ADRBK1	9.9678	9.9087	9.9006	9.4775	10.03	9.9473	10.0546	9.2759	10.1958	9.4821	9.6887	9.6989	9.6523	10.2065	9.7142	10.3648	9.9383	9.2621	9.5663	9.4774	9.8738	9.5471	9.7918	9.4849	10.0696	9.9198	9.6466	9.2471	9.8892	9.5191	10.0675	9.5575	9.746	9.7654	9.5942	9.7425	10.0339	9.4573	9.381	9.5289	9.6263	9.5533	10.3841	10.0206	9.4497	9.5516	9.1967	9.3178	9.8672
ADRBK2	6.6103	6.5248	6.4808	6.4457	6.4223	6.3145	6.431	6.3799	6.4054	6.4323	6.4497	6.4022	6.3236	6.621	6.4738	6.3769	6.3891	6.4628	6.4786	6.3942	6.4334	6.4729	6.4219	6.5383	6.4552	6.5288	6.3661	6.3508	6.3974	6.3959	6.3759	6.4388	6.3367	6.3755	6.4222	6.3625	6.3812	6.4426	6.3305	6.517	6.4902	6.4244	6.4423	6.4257	6.4647	6.4623	6.5459	6.4078	6.3725
ADRM1	9.44695	9.59025	9.1851	9.1648	9.065	9.24165	9.11045	9.77055	9.65725	9.17635	9.1379	8.9604	9.39	9.57475	9.6633	9.5252	9.49885	8.59405	9.53395	9.30375	9.27975	9.3323	9.43325	9.78285	9.12105	9.0343	9.6555	9.25075	8.9392	9.60585	9.8893	9.1775	9.5227	9.41095	9.51245	9.38515	8.9864	9.21805	9.3915	9.48555	9.71905	9.7543	9.1497	9.41535	9.10735	9.1185	9.26455	9.379	9.38485
ADSL	9.9123	9.9687	9.8331	9.1623	9.2384	9.6356	9.2314	9.514	9.2846	9.5871	9.7786	9.2703	9.3228	9.9275	9.856	9.294	9.3112	9.6119	9.5701	9.8973	10.0429	9.872	9.3829	9.468	9.8302	9.7879	9.93	9.9235	9.339	9.7535	9.8003	9.362	9.787	9.053	9.4565	9.4979	9.403	9.9512	10.13	9.6844	9.2933	9.2315	9.9522	9.6533	9.4672	9.7355	9.197	9.9287	9.9684
ADSS	8.74365	9.13285	8.47465	9.43475	9.2823	8.73565	8.96935	9.36565	9.0575	8.75585	8.5755	9.0915	9.44	8.23215	8.7078	9.0323	8.62465	8.4407	9.0552	8.6987	8.9955	9.15995	8.9308	8.70595	9.0322	8.5542	8.96075	8.6842	8.5631	8.52485	8.58525	9.21395	8.48435	8.31115	9.6509	8.70335	8.62025	9.024	8.8863	8.73385	8.9337	9.5605	8.76095	9.0387	8.8592	8.66765	8.67165	9.0803	8.4909
ADSSL1	6.55455	7.0062	7.033	7.39	7.41295	6.9069	7.2396	7.4334	7.17295	6.87355	7.14985	7.01915	7.4918	6.93535	6.8763	7.4452	7.37565	6.74965	7.1629	6.93875	7.2061	7.3949	7.1984	7.0673	7.14365	7.00495	7.00705	6.72425	7.28445	7.00845	7.14845	7.77855	6.96055	6.98285	6.83985	6.951	6.93285	6.90305	7.14675	7.84185	6.98905	7.07145	6.6909	7.10725	7.41535	7.2267	7.1406	7.22395	6.927
AEBP1	8.6024	8.3874	9.292	7.192	8.1332	9.3006	9.158	8.0649	8.8593	10.7768	9.5403	9.2055	8.4057	10.6832	8.5965	8.3678	7.7749	9.0261	8.1378	9.0799	8.0753	8.9722	8.9559	7.9819	10.205	10.2939	8.4846	8.7459	7.246	7.1108	8.646	8.0932	9.5114	8.8814	7.887	10.7255	8.6377	7.1893	9.0465	9.5413	9.17	8.8318	8.836	9.1833	9.6141	9.2138	8.1982	8.2723	8.7666
AEBP2	7.7281	8.2933	7.7299	8.2778	7.9559	7.923	8.0601	8.0797	9.0041	7.7189	7.6253	8.1262	7.8887	7.6469	7.5366	7.8003	7.535	8.2285	8.3396	7.9412	7.9316	8.3437	8.1189	8.4542	8.2009	7.5727	8.0371	7.9946	7.8702	8.2952	7.8303	7.9115	7.969	7.8276	7.3797	7.6986	8.1528	8.5204	7.8904	7.9992	7.5861	7.9684	7.825	7.8769	7.9469	7.9139	7.9229	7.9132	7.8036
AEN	7.074	6.9504	6.9167	7.294	7.3008	7.4254	7.3865	7.352	7.1423	7.2865	7.1791	7.0557	7.067	7.0628	7.5017	7.1799	7.2971	7.2486	7.2337	7.5676	7.049	7.1191	7.2468	6.9964	7.1152	7.3409	7.4	7.0525	7.0554	7.4724	7.3214	7.5968	7.1812	7.1796	7.4728	7.0239	7.1478	6.959	7.0468	7.3339	7.4874	7.4824	7.1802	7.0344	7.1593	7.2857	7.4024	7.1778	7.453
AES	8.49845	9.1305	8.18315	9.1239	8.8774	8.3997	8.81465	8.27005	8.1312	8.4547	8.4596	8.60365	8.57565	8.8774	8.16825	9.09305	8.0415	8.7593	8.53415	8.3234	8.9803	8.5979	8.84335	9.2148	9.1668	8.72325	8.6115	8.58125	8.9311	9.2554	8.5462	8.70925	9.09715	8.5495	9.0309	8.76875	8.8627	8.9263	8.5438	8.34925	9.0117	9.27975	9.0877	9.08845	8.3896	8.456	8.2336	8.16195	8.8831
AFAP1	7.7666	8.8306	7.8091	7.7309	7.4778	7.8109	7.8201	7.62	7.3847	8.1953	7.802	7.5486	7.3549	8.3411	7.5067	7.5193	7.5883	8.3548	8.5226	7.928	7.6677	7.5522	7.5225	8.2386	8.1045	8.3007	7.3566	8.2107	7.2627	8.1704	7.4948	7.7159	8.2774	7.2975	7.4368	8.5833	7.5951	8.6102	7.3853	7.9011	7.619	7.5521	7.6103	7.73	7.8549	7.627	7.0828	7.5185	7.7142
AFAP1L1	7.2599	6.8991	6.7456	6.5731	6.5548	6.7887	6.6331	6.8268	6.7267	7.3258	6.9091	6.6619	6.7793	6.6738	6.9496	6.9876	7.4212	6.5061	7.0792	7.0892	6.7488	7.2288	6.5596	6.9632	6.7802	7.1776	7.2141	6.8686	6.64	6.726	7.485	6.7062	6.6882	7.0781	6.571	6.8239	6.6856	6.6749	7.2316	7.1826	6.6076	6.7935	6.4747	6.7556	6.9911	7.1549	7.2798	7.4268	6.8116
AFAP1L2	8.78205	8.2501	9.9844	7.5804	8.4547	8.2897	7.9977	8.20225	9.15615	9.2238	8.3093	8.1703	9.38045	8.89685	8.99395	9.34365	7.6566	7.77695	8.529	8.36675	7.59825	8.2486	8.5622	9.76195	8.26285	7.824	8.4913	8.04035	8.03935	8.23525	8.07175	8.8484	8.41965	9.0085	9.37925	8.94325	8.15685	8.1216	8.9822	8.39255	8.97445	8.7836	7.9364	7.85485	7.8402	9.3905	8.5931	9.2544	8.2456
AFAR3	6.5241	6.5371	6.4928	6.4927	6.539	6.5268	6.5694	6.4115	6.383	6.3679	6.3853	6.5614	6.4803	6.3755	6.4243	6.6964	6.4348	6.3864	6.4073	6.5271	6.4511	6.4096	6.5061	6.4484	6.5663	6.4747	6.3235	6.4993	6.5099	6.4195	6.5901	6.428	6.5531	6.3668	6.474	6.4768	6.5248	6.4756	6.5078	6.2403	6.4841	6.5521	6.4844	6.3988	6.5079	6.4214	6.4039	6.4706	6.3445
AFARP1	6.4737	6.3852	6.3698	6.317	6.3657	6.3653	6.5219	6.4271	6.4272	6.5096	6.4369	6.3596	6.3942	6.4533	6.4695	6.4792	6.3614	6.4551	6.3548	6.5481	6.4098	6.3406	6.4299	6.5378	6.3383	6.418	6.4288	6.4521	6.4131	6.4906	6.4318	6.3746	6.4662	6.4604	6.4638	6.4949	6.4275	6.3464	6.4565	6.428	6.3932	6.4712	6.4655	6.3859	6.3946	6.4257	6.3633	6.4236	6.4613
AFF1	6.904	7.23285	6.7362	6.9651	7.0321	6.9864	6.9361	7.10005	6.81705	6.78835	7.00475	7.15205	6.9849	6.68345	6.88555	6.80395	6.83595	6.97055	7.2208	6.91905	6.9264	6.9993	6.9578	7.0705	6.97545	6.77165	6.83145	6.9842	7.0467	6.86005	6.68495	7.0971	6.6733	7.0619	7.00565	7.0656	7.1026	6.85225	6.8815	7.06845	6.7919	6.85275	7.02465	6.80695	7.11125	6.8567	6.92835	7.02595	6.8044
AFF2	6.4194	6.729	6.3053	6.4316	6.3099	6.5572	6.2669	6.353	6.9714	6.515	6.2886	6.43	6.4734	6.5477	6.3563	6.5905	6.4119	6.299	6.4055	6.5199	6.3905	6.5601	6.3965	6.4222	6.3816	6.4116	6.3712	7.2214	6.3665	6.354	6.346	6.3374	6.4389	6.4466	6.2947	6.5366	6.3391	7.1626	6.4089	6.4515	6.4939	6.385	6.4828	6.7859	6.3165	6.3589	6.3448	6.3541	6.5058
AFF3	6.57305	6.8867	6.27845	6.23685	6.5964	6.42215	6.4787	6.3057	6.2506	6.26895	6.67815	6.50685	6.40705	6.69895	6.2746	6.297	6.26965	6.9401	6.37665	6.35825	6.37295	6.36755	6.3335	6.359	6.57685	6.52445	6.46375	6.33495	6.4572	6.27465	6.26155	6.3399	6.61075	6.38705	6.2861	6.4493	6.69755	6.44215	6.2932	6.30705	6.30885	6.37345	7.03675	6.697	6.3695	6.36255	6.26825	6.23815	6.45505
AFF4	7.648	8.1004	7.8377	8.2997	8.2793	8.0572	7.9083	8.6571	8.0646	7.8305	7.6673	8.4576	8.396	7.7708	7.7491	7.7689	8.1677	8.2042	7.7406	8.3063	7.7534	8.029	8.0617	8.0855	7.5502	8.1789	8.1786	8.2556	8.1999	7.6004	7.7225	7.9207	7.4679	8.3877	7.9124	8.0833	8.1111	7.3359	7.9403	8.1652	8.1129	8.1859	8.0442	7.5778	8.302	8.0892	8.4764	8.3226	7.7027
AFG3L1	7.707	7.6032	8.1232	8.2472	8.2808	7.9706	8.4824	8.292	7.856	8.104	7.529	8.042	8.3983	7.7286	8.552	7.8458	7.9477	7.569	7.4646	8.2612	7.9608	8.0792	7.9433	7.8981	8.6201	7.6774	8.0617	8.1923	7.9116	7.5513	8.0473	8.373	7.6971	7.6518	7.9865	8.1345	8.0286	8.0009	8.1681	7.8813	7.957	7.4047	8.69	7.8298	7.9139	8.0922	7.996	8.5806	7.5517
AFG3L2	9.5052	9.3881	10.5261	9.2937	9.1651	9.6292	9.6866	9.3752	9.5426	9.1908	9.0705	9.2916	8.936	9.3196	9.1985	10.189	9.7217	9.4233	9.8067	9.7084	9.7261	9.1099	9.7517	9.1575	8.9616	9.0757	9.4528	9.7125	9.7018	9.9156	9.5949	9.4887	10.0835	9.3796	9.9713	9.0109	9.284	10.0831	9.7184	9.18	9.3014	9.9245	9.3293	9.2046	9.4092	9.1458	9.1538	9.3981	9.5034
AFMID	6.824	6.48365	6.4754	6.6991	6.44235	6.6671	6.4891	6.5899	6.5553	6.61715	7.03685	7.0462	6.60125	6.6065	6.68845	6.56725	6.6416	7.086	6.63935	6.54795	6.6297	6.65775	6.65915	6.74315	6.61415	6.52515	6.50555	6.48285	7.06195	6.9725	6.4963	6.62685	6.4887	6.54555	6.59825	6.7226	6.69155	6.6807	6.56935	6.5117	6.5086	6.6411	6.45755	6.61465	6.64905	6.72265	6.54815	6.6188	6.5946
AFP	6.4856	6.2086	6.3688	6.3282	6.4741	6.3259	6.3543	6.4161	6.2218	6.4448	6.5392	6.4102	6.3845	6.3798	6.3738	6.3066	6.2868	6.5002	6.2601	6.5494	6.3242	6.409	6.3869	6.4666	6.5671	6.4428	6.3929	6.1916	6.2788	6.3265	6.3039	6.3029	6.3918	6.4758	6.3242	6.3798	6.463	6.335	6.3424	6.7682	6.3384	6.4571	6.4147	6.391	6.2359	6.3928	6.6195	6.3726	6.4029
AFTPH	7.8011	7.94873333333333	7.83783333333333	8.19266666666667	8.15486666666667	8.01316666666667	7.61963333333333	8.0683	8.228	7.66706666666667	7.96446666666667	7.9931	7.71083333333333	7.882	7.85473333333333	8.30273333333333	7.57946666666667	8.32556666666667	7.84493333333333	7.8892	8.06633333333333	7.82233333333333	7.98	8.04586666666667	7.78196666666667	7.47233333333333	7.64083333333333	7.7888	8.108	7.65406666666667	7.51566666666667	7.9202	7.98476666666667	7.92326666666667	8.36656666666667	7.56606666666667	8.0306	8.1267	7.63796666666667	7.9038	8.09273333333333	7.9576	8.0759	7.99643333333333	8.03466666666667	7.5961	7.9587	7.6618	7.93043333333333
AGA	7.3045	8.4325	8.2164	8.4957	8.3337	8.3911	8.1476	7.9586	8.0753	8.1504	8.9599	8.4892	8.4102	7.4491	8.1021	8.4976	7.4416	8.5732	8.0067	7.994	8.5945	8.4372	7.4667	8.5225	8.0044	7.7693	7.896	7.7185	8.9242	8.321	7.4701	8.3778	7.773	8.6338	8.3823	7.7139	8.1118	8.0422	7.5675	8.4471	7.7206	7.9967	8.4825	8.1668	8.6638	8.9686	8.8454	7.7516	8.865
AGAP2	6.3946	6.3375	6.4666	6.3977	6.3377	6.3227	6.3925	6.3815	6.3246	6.4483	6.4396	6.3928	6.3984	6.2667	6.4288	6.3353	6.4628	6.4392	6.358	6.3308	6.3593	6.4508	6.4404	6.3752	6.3245	6.4501	6.402	6.3302	6.4079	6.3987	6.4018	6.4824	6.3586	6.3542	6.3434	6.3703	6.3108	6.3254	6.3329	6.4842	6.45	6.4011	6.4542	6.3252	6.3972	6.3451	6.3217	6.2743	6.3615
AGAP3	6.7614	6.64035	6.986	6.74115	6.79755	6.92785	7.0657	6.8747	7.1983	7.11445	6.9224	6.96805	6.96495	6.86845	7.05005	7.14095	7.3859	6.7169	6.93735	6.71025	6.8409	6.8835	6.89185	6.80875	6.66155	7.26345	7.03525	7.0098	7.09235	7.01985	7.19555	6.63245	6.97735	7.2083	7.33825	6.88765	6.96235	6.9208	6.9643	7.11385	7.5312	6.9995	6.69235	6.844	6.906	6.95665	7.14385	6.86285	6.90565
AGAP6	7.1562	7.0283	7.1625	6.9341	6.9814	7.2102	6.955	6.8422	7.1216	7.1283	6.6789	7.0017	7.0377	7.2399	7.4398	6.955	7.1441	6.9063	6.8745	6.8031	6.8732	7.1792	7.1137	7.2689	7.5461	6.9571	6.9416	7.1513	7.0502	6.6892	6.9673	7.2237	6.8664	7.0617	7.1289	7.2087	7.2636	7.0354	7.3723	7.0483	7.2104	7.0382	7.1731	7.0327	6.9787	6.7877	6.9579	6.9562	6.9168
AGAP7	6.4198	6.3035	6.4558	6.4842	6.4135	6.4522	6.4539	6.3913	6.4464	6.4388	6.4078	6.5045	6.4432	6.4082	6.503	6.3752	6.3709	6.4803	6.4544	6.4987	6.3709	6.5318	6.411	6.4898	6.5533	6.4271	6.3418	6.4217	6.4354	6.4444	6.4272	6.365	6.3706	6.4466	6.4625	6.4274	6.428	6.2973	6.5686	6.4499	6.5033	6.4211	6.369	6.3404	6.423	6.394	6.4348	6.4939	6.4989
AGAP8	9.3691	8.9505	9.6666	9.104	9.1257	9.2644	8.9757	8.6743	9.0296	9.0404	8.608	9.1102	9.1333	9.3187	9.654	8.7239	9.2898	8.9666	8.4965	8.8739	8.7354	8.6741	9.1139	8.8715	9.6633	8.855	8.8236	9.3119	9.3439	8.4067	9.1609	9.3573	8.9918	8.9628	8.8128	9.2404	9.1852	9.0749	9.0078	8.3127	8.7758	8.4467	9.5185	8.9772	9.3775	9.1181	8.8746	8.9703	9.1091
AGBL2	6.3776	6.3491	6.3669	6.4096	6.4217	6.3642	6.3542	6.3705	6.4245	6.4961	6.2851	6.321	6.4152	6.4387	6.3071	6.4882	6.3821	6.3655	6.3502	6.3961	6.4232	6.335	6.4295	6.3342	6.4449	6.3495	6.2995	6.3958	6.4722	6.3934	6.3348	6.4094	6.4184	6.3594	6.3137	6.4169	6.3517	6.4241	6.3829	6.369	6.3809	6.2791	6.4728	6.346	6.3119	6.3929	6.3311	6.3886	6.3668
AGBL5	7.3575	7.47735	7.59445	7.02755	7.21245	7.23595	6.9474	7.655	7.21475	7.13675	7.4413	7.21505	6.95995	7.2594	7.5036	7.5747	6.92755	7.604	7.42115	7.0237	7.3022	7.24205	7.0074	7.66715	7.51365	6.93325	7.1753	7.2054	7.3303	7.83505	7.2605	7.3244	7.4598	7.008	7.49145	7.2383	7.1016	7.5778	7.16325	7.27225	7.55455	7.47715	7.05365	7.50345	7.25105	6.98755	7.0225	7.0866	7.2552
AGER	6.47445	6.4397	6.45135	6.42975	6.466	6.44765	6.59405	6.4563	6.3931	6.4928	6.47805	6.52185	6.36465	6.56175	6.51115	6.45875	6.4751	6.41365	6.4156	6.42285	6.5026	6.515	6.53765	6.4207	6.5627	6.52965	6.40875	6.44555	6.4751	6.49645	6.60615	6.403	6.50525	6.421	6.50555	6.44065	6.5238	6.49995	6.51565	6.47625	6.42435	6.39225	6.59855	6.4988	6.44345	6.45505	6.39715	6.42265	6.52335
AGFG1	7.29865	7.9494	7.46915	7.70725	7.9194	7.4728	7.73735	7.12865	7.55345	7.53945	7.38775	7.6746	7.6565	7.2271	7.35845	7.80235	7.36205	7.47895	7.6791	7.3549	7.54685	7.6134	7.37165	7.5114	7.69055	7.64305	7.42945	7.3065	7.194	7.3362	7.1298	7.88385	7.41455	7.34735	7.72185	7.6674	7.53265	7.44595	7.3518	7.5794	7.9937	7.093	7.71755	7.29295	7.4352	7.58305	7.5624	7.3655	7.15445
AGFG2	6.73595	6.5859	6.5503	6.65565	6.61525	6.6387	6.6034	6.5708	6.6184	6.5739	6.9849	6.71535	6.5647	6.6358	6.58605	6.58255	6.66615	6.9978	6.51695	6.6158	6.6663	6.7185	6.56665	6.7486	6.626	6.59905	6.6385	6.6144	6.9547	6.7037	6.60625	6.6218	6.61315	6.7412	6.61005	6.5708	6.845	6.7105	6.594	6.4935	6.6955	6.54005	6.60325	6.8612	6.8638	6.52775	6.5741	6.57345	6.56155
AGGF1	7.43765	7.65735	7.29295	7.5346	7.5715	7.26475	7.35025	7.6986	7.2528	7.19435	7.1683	7.42185	7.54475	7.1539	7.5137	7.1875	7.1709	7.43165	7.5887	7.29305	7.43415	7.4201	7.4555	7.21125	7.41365	7.31255	7.52525	7.64515	7.3766	7.3639	7.1543	7.37905	7.1456	7.1881	7.29	7.33565	7.4961	7.6927	7.22745	7.3043	7.1406	7.60335	7.5078	7.2612	7.2275	7.36905	7.2673	7.38705	7.22175
AGK	7.9359	7.6638	7.9617	8.2764	7.9642	8.302	8.0154	8.2004	8.0077	7.6541	7.751	7.9111	8.222	7.681	8.2538	8.1163	8.0954	7.6586	7.7139	7.9009	7.8739	8.3337	8.2252	7.9659	7.8316	7.8084	8.1421	7.9661	7.8493	8.203	7.9996	7.928	7.7669	7.5765	8.2775	7.8626	7.9525	7.9941	8.2796	8.1305	7.7885	7.5123	7.9433	7.7973	8.2404	7.7921	7.7219	8.1246	7.883
AGL	7.6271	7.77903333333333	7.72603333333333	8.3246	8.14146666666667	7.55223333333333	7.8714	7.7792	7.49956666666667	7.6356	7.72763333333333	7.80423333333333	7.8474	7.46226666666667	7.5848	7.66206666666667	7.44056666666667	7.85213333333333	7.90103333333333	7.66056666666667	8.34643333333333	7.52843333333333	7.692	7.55663333333333	7.6444	7.54276666666667	7.88273333333333	7.5577	7.85233333333333	7.65786666666667	7.40993333333333	7.95006666666667	7.86376666666667	7.40706666666667	8.29023333333333	7.75756666666667	7.7226	7.6935	7.91003333333333	7.5091	7.36563333333333	7.7985	7.87453333333333	7.53603333333333	7.68143333333333	7.7436	7.66706666666667	7.78106666666667	7.64503333333333
AGMAT	6.4853	6.3799	6.3538	6.2557	6.4573	6.3437	6.4991	6.4352	6.3283	6.3868	6.3908	6.304	6.3434	6.4597	6.3875	6.3776	6.3682	6.3801	6.5186	6.3126	6.3737	6.3271	6.407	6.4794	6.4531	6.3354	6.4641	6.4037	6.4216	6.332	6.4813	6.3943	6.2669	6.325	6.4866	6.4635	6.4159	6.4258	6.4725	6.356	6.3583	6.3652	6.4516	6.4577	6.3872	6.2635	6.3446	6.3083	6.4635
AGPAT1	7.0869	7.0232	7.6415	7.4556	7.1887	7.2769	7.1769	7.1098	7.2561	7.4878	7.399	7.0222	7.1766	7.6291	7.249	7.6433	7.3467	7.3106	7.2321	7.2367	7.3168	7.1832	7.3002	7.6798	7.6802	7.652	7.3076	7.0472	7.2726	7.6377	7.1619	7.33	7.4232	7.1953	7.4279	7.477	7.4291	7.4197	7.6444	7.3974	7.635	7.4193	7.462	7.4806	7.1174	6.9452	7.4235	7.1203	7.3188
AGPAT2	7.13803333333333	7.08733333333333	7.3824	7.2333	7.5028	7.62416666666667	7.1451	7.2012	7.66033333333333	7.30513333333333	7.3874	7.26053333333333	7.50136666666667	7.5558	7.64743333333333	7.34053333333333	7.94893333333333	7.20906666666667	6.90193333333333	7.5548	7.4937	7.1847	7.10613333333333	7.4773	7.4939	7.2961	7.64003333333333	6.86073333333333	7.86033333333333	7.26353333333333	8.10733333333333	7.63983333333333	7.6203	7.83593333333333	7.53503333333333	7.172	7.17573333333333	6.9866	7.47053333333333	7.95376666666667	7.52776666666667	7.9857	7.27753333333333	7.5459	7.4638	7.51696666666667	7.6748	7.85516666666667	7.41806666666667
AGPAT3	6.50505	6.57125	6.4419	6.4771	6.51065	6.53085	6.6251	6.53495	6.43965	6.46225	6.41905	6.48975	6.5677	6.5289	6.403	6.59355	6.4451	6.46715	6.53815	6.42765	6.48125	6.52855	6.55145	6.48395	6.44335	6.47045	6.5207	6.59675	6.6631	6.4245	6.45805	6.53435	6.47775	6.49085	6.70745	6.58555	6.49535	6.61425	6.5801	6.56225	6.57305	6.66205	6.53265	6.4861	6.36925	6.3719	6.5914	6.5436	6.454
AGPAT4	6.9671	6.7202	7.4059	7.3812	7.2733	7.7401	7.4776	6.8022	7.2439	8.0966	7.6956	7.7452	7.453	7.3433	7.4846	7.2259	7.8109	7.3795	6.7142	8.1361	6.6858	7.3594	6.9683	6.7956	7.1846	8.3936	8.2589	7.2547	7.5383	6.637	8.3675	7.6541	7.0484	7.732	6.9418	8.0613	7.3254	6.3617	7.4328	7.2303	7.9077	7.3745	7.2088	7.3062	7.6978	7.6938	7.7033	7.3806	7.4111
AGPAT5	6.8446	7.3989	8.0735	7.0651	7.038	6.929	7.6201	7.3165	7.0897	6.8826	6.87	7.1709	7.1155	6.7765	7.0124	6.9263	6.9771	6.846	7.9929	7.0653	7.3178	7.1593	7.1857	7.3304	7.4016	6.7401	7.8402	7.2536	6.7259	6.5354	7.406	7.0081	6.6795	6.8498	7.2761	7.1673	6.8911	7.605	7.6927	6.8453	7.1071	6.8514	6.9485	7.1304	7.3613	6.9797	7.3154	7.0966	6.6187
AGPAT6	6.5935	6.6373	6.7631	6.7472	6.6812	6.7803	7.0182	6.6389	6.9476	6.7977	6.7148	6.6083	6.6661	6.6894	6.7583	6.8497	7.1288	6.7351	6.8106	6.8023	6.8297	7.0622	6.7668	6.6326	6.7728	6.8942	6.7667	6.8167	6.6371	6.5281	6.9635	6.8385	6.6639	6.8647	6.7724	6.7693	6.8102	7.0545	6.9444	6.8448	6.9397	6.7264	6.7109	6.7094	6.6748	6.6578	6.7349	6.7433	6.5881
AGPAT9	6.9314	6.7538	6.9983	7.0571	7.784	7.4209	7.2644	7.768	7.4591	7.0222	7.1108	8.3915	6.888	6.9512	7.1686	7.1975	6.9602	7.2647	7.1954	7.8436	6.8209	7.2228	7.1071	7.3556	6.9674	7.3713	7.1028	6.8501	8.3921	7.1613	6.9721	6.9969	6.85	8.2139	6.9617	6.916	7.3773	6.6129	6.8405	8.1964	6.8891	7.6081	7.083	7.4371	7.3157	7.6163	8.0021	8.0204	7.4177
AGPS	7.7871	7.7287	8.1696	8.3282	8.4042	7.9897	7.8436	8.4053	8.78	8.912	8.4917	8.313	8.8273	7.9854	8.2606	8.7435	8.148	7.9724	7.5484	8.3161	8.2325	8.6273	8.2578	7.7371	8.2255	8.2898	8.608	7.7942	7.8475	7.7497	8.9453	8.4023	7.9963	7.9587	9.2444	8.0796	7.9806	7.7328	8.5091	8.8881	8.7886	8.4001	7.6891	8.2667	8.5082	8.4128	8.5285	8.636	7.7916
AGR2	7.54655	7.5774	8.01025	7.62815	7.2491	8.3372	7.88715	6.8006	7.74785	6.6428	10.88295	8.4983	7.08455	6.8378	6.75735	7.9894	6.8794	10.1093	6.81105	7.9029	9.1706	7.7544	6.5468	9.23835	7.98815	8.788	6.85355	6.60445	8.8108	6.94985	6.98185	7.5256	9.09635	6.5858	6.9055	6.8823	9.93035	7.70445	8.05305	6.8854	6.84385	6.91355	7.22495	8.2654	7.32845	9.58845	7.18635	9.14825	7.45815
AGR3	6.45295	6.47505	6.47665	6.51315	6.4912	6.711	6.4927	6.5204	6.4577	6.48795	8.24505	6.48565	6.4357	6.4443	6.41575	6.5775	6.42695	7.8341	6.37735	6.5456	7.4386	6.65255	6.4114	6.442	6.40925	6.98135	6.39805	6.48035	6.539	6.58385	6.5656	6.35295	7.5832	6.54295	6.43675	6.44745	7.4003	6.427	6.48665	6.41335	6.39735	6.41915	6.48765	6.59545	6.4498	7.16895	6.5199	7.2075	6.4685
AGRN	8.4875	9.0628	8.9645	8.9773	8.6652	8.574	9.0374	8.4848	9.1153	10.1666	8.2219	7.9893	9.8182	8.7876	9.1564	9.3677	9.4405	8.1352	8.3284	8.7561	8.8882	8.9144	8.95	9.329	10.015	9.2418	9.4957	9.3266	7.9285	9.0306	9.9487	9.4729	9.062	9.1915	8.6754	9.6757	8.4441	9.5952	9.1362	9.1034	9.6419	9.6424	8.5951	8.8417	8.0209	8.8705	8.7517	8.581	9.2471
AGT	6.3918	6.4381	7.5041	6.4302	6.4236	6.5481	6.4353	6.312	6.5542	6.6016	6.6629	6.9071	6.4463	6.5224	6.6633	6.6857	6.2504	6.3356	6.4545	6.5278	6.4323	6.8494	6.4053	6.4519	6.3966	7.5615	6.4473	6.4105	6.5168	6.1632	6.3377	6.3928	6.4266	6.4323	6.3844	6.4237	6.6039	6.2593	6.7163	6.3861	6.3973	6.3026	6.9096	6.9696	6.4411	7.1891	6.3671	6.4164	6.5358
AGTPBP1	7.5442	7.86325	7.00645	7.53515	7.5522	7.2118	7.62115	7.68645	7.2452	7.85425	7.1018	7.3697	7.27005	7.3814	7.52705	7.4171	7.8051	6.99785	7.77295	7.2635	7.3925	7.3159	7.5777	7.5315	8.05965	7.3953	7.3538	7.421	7.0229	7.06395	7.4952	7.51215	7.15035	7.1935	7.66415	7.40095	7.8435	7.7646	7.24745	7.33775	7.1164	7.2835	7.45885	7.2135	7.1158	7.4984	7.31945	7.72625	7.1373
AGTR1	6.3783	6.4724	6.5106	6.4072	6.47365	6.4997	6.40995	6.45655	6.38505	6.64565	6.6891	6.52125	6.43765	6.44775	6.4829	6.4025	6.4724	6.4999	6.412	6.46145	6.4858	6.4469	6.445	6.4615	6.53625	6.7689	6.4168	6.4106	6.4892	6.41035	6.42285	6.43905	6.41395	6.4129	6.42845	6.7108	6.5069	6.4048	6.40715	6.4738	6.41595	6.45925	6.4088	6.4137	6.6481	6.5468	6.4332	6.46715	6.5122
AGTRAP	7.37065	7.424	7.202	7.68085	7.3697	7.5348	7.5746	7.2604	7.6225	8.2406	7.581	7.17575	8.2543	7.78085	7.95305	8.0291	7.78455	6.98075	7.36635	7.93605	7.45545	7.6896	7.1431	7.79055	7.554	7.75665	7.6558	7.4722	7.2766	8.0487	7.90165	7.8337	7.67205	8.23805	6.95345	7.55165	7.20205	7.39365	7.6528	8.32635	7.99635	7.9479	7.13	7.7267	7.24285	7.55505	8.0938	7.9167	8.06745
AGXT2L2	7.18725	6.788	6.7516	6.7875	6.9329	6.75315	6.9182	6.7968	6.7922	6.9378	6.74855	6.8554	6.75535	7.0739	6.843	6.80555	6.86285	6.8941	6.72695	6.76115	6.8835	6.8116	6.83105	6.8599	7.11285	6.95165	6.78285	6.86485	6.8184	6.91155	6.5959	6.8989	6.9575	6.93385	6.69615	6.9486	7.0202	6.8538	6.9322	6.92685	7.05035	6.74185	7.27065	6.8581	6.79	6.80305	6.89195	6.8351	6.74805
AHCTF1	8.1398	8.34495	8.04365	8.12055	8.5479	8.37045	8.47785	8.25815	8.58995	7.95655	7.8118	8.18565	8.495	7.82105	8.0146	8.3574	8.4813	8.19005	8.18515	7.9379	8.1208	8.22815	8.29615	8.23615	8.11375	8.0818	8.2589	8.3902	7.9082	7.8857	8.66895	8.34465	7.81255	7.75365	8.89145	8.04095	8.0727	8.30455	8.183	7.95075	8.33335	8.89845	8.47885	8.173	8.05045	8.0255	7.73	8.2349	8.13255
AHCY	9.4875	10.3396	9.7951	10.0006	9.3403	9.9705	9.2754	10.3092	9.81	9.3148	9.6956	9.7992	9.6614	9.5488	10.0941	9.9885	9.6082	9.0428	10.7445	9.5494	9.6865	10.1129	9.5896	9.8885	9.5802	9.3868	9.4795	10.136	10.268	8.7601	10.0532	9.257	9.5715	9.7376	10.387	9.582	9.7412	11.1139	9.7737	9.522	9.9331	9.3502	9.4942	9.7773	9.6629	10.0004	9.9216	9.4931	9.7553
AHCYL1	9.4679	9.2722	9.5203	9.6004	9.9613	9.9307	9.5938	9.6799	9.0529	9.5499	9.124	9.7676	9.0218	9.495	9.2723	9.5528	9.3104	9.8398	9.4412	9.8273	10.0559	9.2923	9.899	9.1138	9.7227	9.492	9.3822	9.6976	9.5035	9.1028	9.4569	9.5009	9.9666	9.4256	10.1353	9.6247	9.7878	9.548	9.5041	10.1333	9.06	9.6884	9.4026	9.1874	9.5095	9.5027	9.9704	9.3856	9.613
AHCYL2	7.0947	7.2596	7.0265	8.0382	7.4334	7.3105	7.311	6.8943	7.1004	7.0371	7.5836	7.377	8.026	7.0843	6.9854	7.5069	7.0687	7.6347	7.2278	7.1394	6.9397	7.2282	7.8053	7.4803	6.6334	7.2036	7.0538	7.675	7.5765	7.6715	7.4188	7.2571	7.1495	7.2575	7.0257	7.1889	7.3301	7.3839	6.9834	7.1343	7.1262	6.8093	7.3635	7.0142	7.6145	7.9313	7.7663	7.5644	7.3495
AHDC1	6.7935	7.0089	6.7817	7.4294	7.2132	7.2874	7.3334	7.3108	6.9605	7.0419	6.7125	7.2251	7.1642	6.8792	6.9339	6.9766	7.189	6.6776	7.2283	7.3158	7.3983	7.3626	7.4662	7.3428	7.4849	7.224	7.2785	7.4788	7.59	7.056	7.4142	7.2755	7.2544	7.3077	7.3198	7.395	7.2329	7.4467	7.2057	7.7841	7.195	7.1644	7.1078	7.0561	7.2368	6.9407	7.4889	7.1777	6.9761
AHI1	7.4925	7.953	7.5726	7.3946	7.36	7.2619	7.4581	6.965	6.9681	7.6175	7.4774	7.3298	7.2411	7.228	6.8833	7.1726	7.0018	7.7385	7.8249	7.3816	7.5145	6.9829	7.405	7.6181	7.055	7.5048	7.0185	7.7965	7.0033	6.8811	6.9332	7.3736	7.6342	7.2368	7.2212	7.7769	7.4632	7.7255	7.2401	6.8517	6.9472	7.6973	7.2123	7.4692	7.2295	7.3173	6.9836	6.9466	7.2567
AHNAK	8.29956666666667	8.7473	8.31063333333333	8.7839	9.45023333333333	9.18923333333333	8.54886666666667	8.7742	8.59753333333333	8.5617	8.5964	9.38856666666667	8.90616666666667	8.30096666666667	9.13193333333333	8.80836666666667	8.41673333333333	8.2881	9.02553333333333	9.35483333333333	8.8943	8.96303333333333	8.5606	9.1603	8.3446	8.81193333333333	9.2162	8.15793333333333	10.0620666666667	8.62443333333333	8.24126666666667	8.67703333333333	8.91433333333333	9.52623333333333	8.11863333333333	8.73013333333333	8.89703333333333	8.11206666666667	9.1255	9.62336666666667	8.68556666666667	8.6423	8.5418	8.6791	9.56386666666667	9.18856666666667	9.17606666666667	9.71396666666667	8.88756666666667
AHNAK2	7.6096	8.2435	8.1564	8.1812	9.1824	9.2109	7.4488	9.1618	9.3084	10.3889	8.9549	8.2662	10.1573	8.2179	9.8433	9.157	9.6709	7.5509	7.9298	10.4632	8.593	9.1458	7.6452	8.5075	9.6141	8.7208	9.3579	7.3935	9.9136	7.603	9.5005	9.5083	8.148	10.2332	8.7373	8.4261	8.3331	7.1674	9.7415	10.7091	9.0779	9.6629	8.1444	7.8913	9.0968	9.4728	9.5497	10.6655	9.1597
AHR	9.3116	9.2895	9.86035	9.34625	9.2162	9.2536	9.63935	9.07275	10.07645	9.81795	9.5024	9.38255	9.5642	9.04525	9.3327	9.7252	9.9001	9.33355	9.4018	9.5662	9.3195	9.37425	9.6467	8.97855	9.24815	9.61735	9.49915	9.7903	9.2565	9.12515	9.8042	9.4482	9.34495	9.4493	9.78235	9.6199	9.38035	9.32515	9.5109	9.2019	9.81355	9.44945	9.47525	9.5578	9.20175	9.6106	9.3132	9.30405	9.1287
AHRR	6.3203	6.4647	6.4614	6.411	6.2584	6.2801	6.3396	6.2558	6.3448	6.2949	6.412	6.3358	6.3256	6.3131	6.3464	6.3562	6.624	6.3349	6.338	6.34	6.3111	6.3537	6.2623	6.3597	6.3983	6.2858	6.4046	6.2883	6.1889	6.2694	6.3864	6.3957	6.3341	6.3778	6.372	6.39	6.3361	6.4273	6.3652	6.2751	6.2781	6.3179	6.3649	6.3277	6.5612	6.2954	6.2928	6.4232	6.3507
AHSA1	8.7287	8.0245	9.1694	8.6693	8.4902	8.8179	8.7655	8.5564	9.3578	8.8157	8.9032	8.2148	8.8474	9.2321	9.393	8.9404	9.1168	8.526	8.2139	8.8979	8.6659	9.2564	9.0513	8.4407	8.8566	8.5594	8.6184	8.7684	8.2413	9.0488	9.4874	8.6652	9.4635	8.4505	8.8728	8.6182	8.6158	8.43	9.507	9.5688	8.8064	8.9518	8.544	8.8109	8.8757	8.7121	8.5897	9.3607	8.8902
AHSA2	8.9938	8.3205	8.6645	8.6235	8.5035	8.9034	8.7909	8.6902	9.1656	9.5612	8.868	9.4661	8.6861	8.8817	8.8834	9.3679	8.0396	8.3518	8.0974	8.3466	8.4732	8.8963	9.855	8.1209	8.6583	8.6796	8.4117	9.5824	8.755	7.9469	8.0847	8.0538	8.9029	8.5736	8.9157	9.151	9.0139	8.1637	8.6585	8.3246	9.2481	8.4147	9.5378	8.7932	8.6341	8.9363	8.0412	8.3073	8.4238
AHSP	6.6503	6.5632	6.5957	6.5383	6.4778	6.4711	6.6215	6.6031	6.5253	6.7078	6.498	6.5575	6.541	6.545	6.5589	6.4636	6.6766	6.5466	6.7553	6.575	6.4378	6.4734	6.6084	6.5715	6.55	6.3784	6.5363	6.5308	6.4777	6.7114	6.5305	6.7025	6.7005	6.6889	6.5284	6.5212	6.5329	6.5891	6.3998	6.5214	6.6268	6.7128	6.5398	6.4678	6.4799	6.6803	6.4112	6.5173	6.7416
AICDA	6.6126	6.3755	6.3571	6.3856	6.4527	6.4043	6.4023	6.4449	6.3991	6.5763	6.2961	6.3892	6.4694	6.5398	6.4621	6.3544	6.4006	6.3236	6.405	6.5696	6.358	6.4294	6.4825	6.4964	6.2709	6.4025	6.4616	6.4085	6.42	6.3691	6.531	6.2835	6.4946	6.4559	6.4219	6.4615	6.3521	6.4232	6.4407	6.5385	6.3795	6.4826	6.3977	6.5118	6.2678	6.4484	6.4358	6.3811	6.4366
AIDA	10.2248	10.7095	10.453	9.8869	10.0224	10.0027	9.9792	9.8393	9.7598	10.2242	10.0881	9.8804	10.0919	10.3291	10.1208	10.4762	9.6136	10.1833	10.4276	9.7343	10.2889	9.814	10.2358	9.8227	10.1438	10.0233	9.8645	10.13	10.1642	9.8913	10.3499	10.3003	9.8595	9.7738	10.3856	10.1215	9.7777	9.8794	9.7361	9.7327	10.0739	10.5109	10.076	10.0396	10.3241	10.1832	9.6118	10.0078	10.5403
AIF1	8.8024	7.508	7.87025	7.34445	7.54805	7.53285	8.1058	7	7.07085	7.77695	7.62205	7.3614	7.28585	8.30785	7.665	7.3577	7.3262	8.29365	7.9056	7.27025	7.28385	7.62615	8.67625	7.4239	7.55435	8.4459	7.53795	7.52235	7.21345	8.1332	6.9749	7.6489	7.90425	7.5842	6.9538	8.1746	7.98755	7.4879	7.2184	7.33705	8.5541	7.45625	7.8955	7.896	7.1847	7.4798	7.55735	7.0222	8.017
AIF1L	7.9174	8.0351	8.5672	8.2327	8.38005	9.48595	7.379	8.34245	8.8895	7.6999	7.68205	9.5597	7.67525	8.00005	7.9103	7.82035	8.77915	8.9884	8.5195	8.1119	7.9879	7.98365	8.06475	8.52915	8.4648	8.06165	8.2062	7.64965	10.00685	9.2072	7.8509	8.099	8.59615	9.728	7.7976	8.2405	9.09645	8.6668	8.5315	7.27505	8.0549	7.79545	7.96405	8.3249	9.30035	8.48865	8.298	8.5669	8.99305
AIFM1	7.35205	7.17445	7.38225	7.730725	7.148425	7.176175	7.271875	7.3298	7.40525	7.249075	7.3599	7.137075	7.32845	7.367925	7.267225	7.194575	7.6132	7.24285	7.136075	7.3276	7.551825	7.269825	7.360175	7.447475	7.134975	7.192025	7.29845	7.60825	7.2496	7.321875	7.6144	7.180125	7.26445	7.23335	7.512925	7.2474	7.240875	7.673675	7.54065	7.187	7.379975	7.2396	7.21855	7.300375	7.1689	7.092575	7.21255	7.442275	7.385
AIFM2	6.609	6.6596	6.9182	6.5626	6.5199	6.5025	6.4439	6.4937	6.6068	6.5675	6.5198	6.466	6.4544	6.6089	6.3947	6.4937	6.5214	6.6089	6.6994	6.4772	6.7495	6.4455	6.6788	6.5717	6.5061	6.5627	6.3876	6.5353	6.4887	6.4643	6.5605	6.4663	6.8318	6.5165	6.7599	6.6986	6.3902	6.8313	6.5301	6.4816	6.5343	6.4345	6.5128	6.5531	6.4818	6.4987	6.4184	6.5804	6.6395
AIFM3	6.5665	6.4562	6.4747	6.594	6.5909	6.4487	6.6333	6.395	6.4848	6.4478	6.5832	6.4541	6.5115	6.4663	6.5265	6.4204	6.4763	6.5629	6.4911	6.7017	6.4885	6.4477	6.4341	6.5749	6.3679	6.5361	6.519	6.4945	6.5096	6.6829	6.4735	6.5312	6.5062	6.3847	6.6328	6.4603	6.4429	6.4393	6.5428	6.5493	6.6672	6.5252	6.4906	6.5504	6.476	6.5941	6.4739	6.4499	6.7197
AIG1	7.4219	7.4437	8.5614	7.6812	7.8463	7.8962	7.9461	7.6711	8.2234	7.9972	8.0304	8.2541	7.88	7.3735	7.9158	7.7589	7.5008	8.1802	7.5053	8.2559	7.8398	8.0741	7.6913	8.1995	7.3338	8.0204	7.9046	7.3367	8.3908	7.4985	7.5649	8.0161	7.8998	8.2622	7.231	7.6178	7.7853	7.6069	8.2288	8.0106	7.967	8.5984	7.7863	7.7984	8.147	7.6265	8.5675	7.9484	7.8695
AIM1	7.1485	7.9876	7.6363	7.7683	7.9479	8.2977	7.6397	7.4799	7.3665	7.4626	7.1704	8.282	7.9717	7.5836	7.8648	8.0325	7.4129	7.0135	7.686	7.4933	7.6073	7.2834	7.5105	7.6763	7.238	7.6089	7.7237	7.196	8.5274	7.094	7.8646	7.4655	7.7421	8.3465	7.7282	7.1702	7.6085	7.3241	7.762	7.3091	7.868	7.6215	7.542	7.2049	8.3993	7.7393	8.1519	8.0505	7.5421
AIM1L	6.68366666666667	6.75216666666667	6.74396666666667	7.3643	7.5028	7.64056666666667	7.39846666666667	7.1953	6.89783333333333	6.88873333333333	6.88956666666667	7.49133333333333	7.2246	7.06723333333333	7.3156	7.16613333333333	7.96326666666667	6.4486	6.7759	7.4006	7.10756666666667	7.144	6.67256666666667	7.55333333333333	7.10986666666667	6.8523	7.22206666666667	6.58066666666667	7.8959	7.41073333333333	7.70696666666667	7.3867	7.0722	7.8738	6.9753	6.60923333333333	7.21893333333333	6.95846666666667	7.22293333333333	7.61263333333333	7.55136666666667	7.3252	6.82016666666667	6.78506666666667	7.50673333333333	7.01643333333333	7.36203333333333	7.41756666666667	7.2021
AIM2	8.00905	7.45285	6.91945	8.38185	7.3284	7.045	8.33415	6.8439	6.81855	7.875	7.0782	6.86445	8.1806	8.37305	8.2677	7.11465	7.8459	7.0526	7.0612	7.02525	7.0782	7.17105	7.70685	6.847	7.152	7.22025	7.5784	7.17325	6.82195	8.26725	8.4284	8.94945	7.4987	7.85985	7.52315	7.1033	7.6205	8.1874	7.4571	7.6368	7.16895	8.13845	7.72305	7.21605	6.47385	7.71285	7.7268	7.76655	8.0852
AIMP2	9.4103	9.3137	9.9954	9.4688	9.0528	9.2528	9.6568	9.0472	9.4462	10.2016	9.2365	8.9224	9.5349	9.205	10.0145	9.8724	9.8848	9.1236	9.0256	9.6518	9.5017	9.1675	9.9779	9.9425	9.7568	9.2076	9.6871	9.16	9.3119	9.644	9.9103	9.404	9.48	9.0973	9.8541	9.1583	9.2217	9.7079	10.0526	9.5493	9.9525	10.2361	9.0958	9.658	9.3244	9.2518	9.3323	9.8671	9.2963
AIP	8.8163	8.4572	7.6821	7.8525	8.1472	7.9191	7.91	7.7052	8.2087	7.8465	8.2974	7.7371	7.8136	8.8886	7.7337	8.3077	7.8685	8.449	8.3045	7.9782	8.1117	7.9392	8.2594	8.2261	8.1282	8.099	7.7788	8.2967	7.7461	8.9164	8.1045	7.6448	8.8792	7.9659	7.419	8.1676	8.2132	7.9295	7.4735	7.7428	7.9589	8.3084	8.7451	8.5591	7.9181	7.8778	7.4298	7.647	8.57
AIRE	9.30985	9.41425	9.44805	9.35295	9.18435	9.1881	9.35985	9.07325	9.3459	9.43	9.08905	9.26605	9.0285	9.1	9.0366	9.3689	9.47975	9.35515	9.4676	9.3035	9.3662	9.0426	9.43845	9.12775	9.2457	9.3403	9.01645	9.5814	9.16515	9.2335	9.2866	9.3012	9.4107	9.1731	9.11035	9.7102	9.2802	9.34085	8.9734	9.10125	9.16995	9.00105	9.4078	9.4026	9.10505	9.43405	8.87845	9.15145	9.23795
AJAP1	6.49103333333333	6.47803333333333	7.3144	6.3658	6.44826666666667	6.55273333333333	6.41373333333333	6.43346666666667	6.58556666666667	6.63603333333333	6.6154	6.43923333333333	6.76643333333333	6.43853333333333	7.16223333333333	6.3862	6.93546666666667	6.4562	6.44036666666667	6.5306	6.43776666666667	6.59016666666667	6.5167	6.48623333333333	6.59213333333333	6.6242	6.5201	6.59663333333333	6.6039	6.4285	7.2538	6.45813333333333	6.48803333333333	6.6297	6.47833333333333	6.49823333333333	6.51546666666667	6.45296666666667	6.5946	6.43996666666667	6.5117	6.82983333333333	6.48573333333333	6.49823333333333	6.49646666666667	6.6145	6.62503333333333	6.70326666666667	6.77373333333333
AK1	7.3151	7.4819	6.7691	7.1741	7.2292	7.226	7.0149	7.5486	7.5037	7.6285	6.9837	7.3304	7.4381	7.1084	7.0641	7.3749	7.4191	7.0242	7.2415	6.7501	7.5755	6.8808	7.351	7.8028	7.5594	7.2774	6.9364	7.0266	7.1371	7.2158	7.5575	7.189	7.295	7.2135	6.962	7.4311	7.1537	7.3165	7.203	6.7908	7.0578	7.0036	7.2985	7.3215	7.157	7.6465	7.1582	7.3183	6.9172
AK2	9.34403333333333	9.32083333333333	8.38243333333333	9.1032	8.9549	8.97113333333333	9.2036	8.8849	8.60446666666667	9.08446666666667	8.94776666666667	8.64956666666667	8.99403333333333	8.7866	8.73773333333333	8.98843333333333	9.0919	8.80106666666667	9.5669	9.01366666666667	9.44286666666667	8.92786666666667	9.19416666666667	9.3745	9.0525	8.58833333333333	9.2692	9.1312	8.77583333333333	9.433	9.00853333333333	9.1552	9.23086666666667	8.3394	9.05046666666667	9.24453333333333	8.66003333333333	9.30853333333333	8.96753333333333	8.96503333333333	8.6539	9.6541	8.79066666666667	8.7697	8.94706666666667	8.60736666666667	8.8037	9.07943333333333	8.9751
AK2P2	7.0996	7.3105	7.3901	7.0629	7.1611	7.1201	7.4143	6.7771	7.2813	7.0392	7.0103	6.9298	7.0833	6.8219	7.0319	7.0238	7.1345	7.3591	7.2486	7.3138	7.265	6.8186	7.1012	6.9054	6.9296	7.0292	7.0147	7.4427	7.1652	7.0725	7.207	7.2452	7.1561	7.1297	6.5677	6.9122	7.1771	6.8389	6.8388	6.9161	6.9356	6.9155	6.9924	6.9408	7.2808	7.3034	7.0826	6.802	7.2912
AK3	9.8311	10.11	9.0475	9.8822	9.4514	9.9027	9.3128	9.739	8.5675	8.8562	9.5333	9.8381	8.9294	9.3013	9.2292	9.5924	8.8098	10.1011	9.7932	9.7834	9.8912	9.3364	10.015	9.3863	9.3484	9.6665	8.9712	9.1874	9.9006	10.4609	9.1481	9.5116	10.241	9.702	8.8808	9.6849	9.9637	10.0072	9.7949	9.3493	9.2818	8.8964	9.5746	9.1338	9.5365	8.8945	9.3957	8.7428	10.1529
AK3L1	6.97286666666667	7.00436666666667	7.2167	7.39063333333333	7.59076666666667	7.69303333333333	7.56293333333333	8.4909	7.96666666666667	7.9319	7.60736666666667	7.68023333333333	8.2138	7.47943333333333	8.4827	6.99643333333333	8.12413333333333	7.29893333333333	7.09883333333333	8.03443333333333	8.097	7.66836666666667	6.8079	7.3793	8.4759	7.49913333333333	8.1118	7.2724	8.0485	7.42376666666667	8.72093333333333	7.91646666666667	7.35176666666667	7.7769	8.75986666666667	6.94993333333333	7.42973333333333	6.97953333333333	8.564	8.09573333333333	8.1732	8.04306666666667	7.14116666666667	7.03143333333333	7.8467	7.4762	8.1161	8.3766	7.759
AK5	6.3987	6.3909	6.321	6.3725	6.4405	6.4981	6.3748	6.3905	6.4437	6.7078	6.5328	6.3855	6.5181	6.5154	6.4604	6.2812	6.3858	6.3315	6.4253	6.487	6.3488	6.3852	6.6109	6.4749	6.5742	6.3787	6.4085	6.4679	6.3634	6.3587	6.4933	6.3393	6.3986	6.276	6.4103	6.5458	6.5579	6.3	6.3264	6.3653	6.3441	6.398	6.5642	6.3975	6.5839	6.4197	6.4883	6.4184	6.3693
AKAP1	7.4208	7.5941	7.983	7.9978	7.543	7.9565	7.6697	7.7672	7.6945	7.1761	7.3959	7.8428	7.3861	7.081	7.3079	7.7874	7.6648	7.6446	7.4416	7.6899	7.6825	7.445	7.5043	7.7038	7.3217	7.155	7.4297	7.5194	7.5968	7.2988	7.5611	7.4894	7.7368	7.2909	8.4302	7.3898	7.7276	7.858	7.4789	7.3574	6.9805	7.5934	7.4688	7.541	8.1075	7.6955	7.3883	7.6268	7.4472
AKAP10	6.8242	6.7509	6.5411	6.721	7.0064	6.8344	6.6669	6.8547	7.0806	6.7902	6.7505	6.8358	6.7422	6.7598	6.8814	6.892	6.9389	6.7321	6.685	6.828	6.5379	6.9054	6.781	7.077	6.8886	6.6759	6.7924	6.853	6.7088	6.7121	6.7234	6.8595	6.669	6.7481	6.7051	6.7809	6.83	6.8105	6.9533	7.124	6.8261	6.6555	6.8232	6.7681	6.7589	6.6893	6.9243	6.9359	6.5996
AKAP11	7.20664	7.45208	7.4111	7.09012	7.63204	7.29528	7.2102	7.23316	7.25026	7.4849	7.16946	7.46554	7.37954	7.1809	7.26404	7.12084	7.24778	7.447	7.52376	7.15804	7.09254	7.19824	7.51612	7.0286	7.43096	7.26486	7.28968	7.66378	7.2156	7.06266	7.08448	7.27598	7.18734	7.17302	7.39638	7.15614	7.54954	7.29492	7.30718	7.4336	7.14882	7.27944	7.70264	7.27254	7.14702	7.35102	7.4479	7.35134	7.17612
AKAP12	6.59276666666667	6.60956666666667	6.6525	6.38763333333333	6.54026666666667	6.7848	6.4581	6.44376666666667	6.67093333333333	6.9573	6.87823333333333	6.82513333333333	6.68223333333333	6.59576666666667	6.74526666666667	6.50756666666667	6.48403333333333	7.0168	6.49896666666667	6.4818	6.42396666666667	6.74913333333333	6.5594	6.4621	6.6732	6.96276666666667	6.57726666666667	6.5334	6.5553	6.49346666666667	6.5321	6.47226666666667	6.72633333333333	6.53616666666667	6.5743	6.84603333333333	6.81646666666667	6.46526666666667	6.5591	6.5176	6.5263	6.37263333333333	6.8346	6.56316666666667	6.5922	6.78086666666667	6.59003333333333	6.59093333333333	6.65486666666667
AKAP13	7.7134	7.56313333333333	7.52066666666667	7.81033333333333	8.05026666666667	8.2974	7.8479	7.6444	7.72053333333333	8.196	7.70943333333333	8.05953333333333	7.7902	7.94573333333333	7.63186666666667	7.8536	7.4605	7.89663333333333	7.4776	8.07156666666667	7.5974	7.77126666666667	7.9371	7.46643333333333	7.88166666666667	8.31473333333333	7.79816666666667	7.4313	7.9517	7.4582	7.602	8.0272	7.71383333333333	8.20453333333333	7.40216666666667	8.08833333333333	8.0879	7.50676666666667	7.7649	8.24383333333333	7.93856666666667	7.48693333333333	8.2289	7.98083333333333	7.67233333333333	7.97483333333333	7.836	8.04283333333333	7.7152
AKAP14	6.3156	6.266	6.37575	6.268	6.3803	6.25335	6.4004	6.38505	6.3848	6.4058	6.3861	6.27005	6.30545	6.3544	6.31695	6.34255	6.38595	6.42015	6.32225	6.3939	6.29875	6.26695	6.4245	6.31325	6.3172	6.3423	6.3227	6.30775	6.30655	6.2801	6.27575	6.39415	6.45525	6.2356	6.35665	6.38245	6.37795	6.3486	6.3259	6.3019	6.3985	6.2877	6.31645	6.3562	6.30565	6.33265	6.31915	6.3058	6.27405
AKAP2	6.46095	6.43395	6.4968	6.4141	6.4198	6.36295	6.48995	6.58755	6.35695	6.4539	6.4863	6.4533	6.41405	6.4748	6.60515	6.4223	6.5868	6.3794	6.4394	6.42105	6.4445	6.46495	6.4537	6.5993	6.45375	6.5251	6.46815	6.42085	6.4707	6.52815	6.4426	6.38165	6.3975	6.5232	6.3822	6.50865	6.51945	6.4842	6.5138	6.41085	6.4123	6.36485	6.47285	6.439	6.41025	6.4869	6.4091	6.47155	6.5121
AKAP6	6.2259	6.3866	6.3321	6.278	6.3688	6.4657	6.2963	6.3495	6.3451	6.4186	6.4756	6.3787	6.4409	6.3697	6.3496	6.385	6.2972	6.3679	6.442	6.2986	6.288	6.3342	6.2385	6.2202	6.4061	6.3875	6.3881	6.2723	6.3959	6.2782	6.3196	6.2395	6.542	6.4797	6.2926	6.3913	6.3427	6.3864	6.3318	6.2868	6.2824	6.3609	6.3004	6.3508	6.4141	6.4727	6.3122	6.353	6.3347
AKAP7	6.72813333333333	7.2407	6.7101	6.83763333333333	6.65406666666667	6.63813333333333	6.85156666666667	6.8009	6.61356666666667	6.69396666666667	6.78396666666667	6.81296666666667	6.65253333333333	6.80283333333333	6.68616666666667	6.58573333333333	6.5254	7.0381	6.7409	6.46863333333333	6.75696666666667	6.63346666666667	6.95633333333333	6.7326	6.618	6.63503333333333	6.59436666666667	6.6002	6.63486666666667	6.6823	6.5063	6.7571	6.75273333333333	6.5294	7.09433333333333	6.93623333333333	6.75413333333333	6.7112	6.68623333333333	6.4839	6.60893333333333	6.60616666666667	6.97043333333333	6.6394	6.68566666666667	6.77473333333333	6.61216666666667	6.4213	6.75423333333333
AKAP8	7.674	7.6521	7.4674	7.96	7.5578	7.4354	7.6805	7.4388	7.3235	7.4559	7.4256	7.5509	7.3237	7.6972	7.7127	7.8545	7.58	7.4309	7.5878	7.7445	7.3951	7.278	7.7338	7.5578	7.6829	7.7264	7.4513	7.804	7.4711	7.5683	7.7771	7.518	7.5304	7.3336	7.5849	7.5507	7.6408	7.5261	7.5994	7.2836	7.4669	7.5983	7.7895	7.7438	7.5422	7.3509	7.6022	7.6134	7.6411
AKAP8L	6.6908	6.773	6.7737	6.9643	6.7687	6.8095	7.0579	6.6899	6.5531	6.7258	6.62	6.6323	6.6662	6.8208	6.9275	6.912	6.8276	6.4496	6.8063	7.0327	6.7903	6.6477	6.729	6.6543	6.9423	6.5665	6.5922	6.8776	6.7505	6.4964	6.7583	6.8185	6.7251	6.7573	6.7452	6.8728	6.7859	6.6257	6.5993	6.7204	6.8474	6.707	7.1065	6.6529	6.6034	6.6694	6.5071	6.5833	6.929
AKAP9	6.47235	6.78845	6.8684	6.91675	6.93345	6.8221	6.68175	6.8385	6.5696	6.97585	6.7018	6.86235	6.8648	6.58035	6.57675	6.70355	6.66185	7.00485	6.6426	6.8977	6.64565	7.0068	6.84995	6.78555	6.8033	6.54855	6.7148	6.6739	6.91975	6.48155	6.84905	6.9725	6.4233	6.8719	6.96355	6.8007	6.93505	6.93225	6.78935	6.54555	6.8724	6.53795	6.8559	6.4842	6.74315	6.7628	6.7362	6.77485	6.68565
AKIRIN1	7.22345	7.32635	7.1248	7.30525	7.18395	7.18255	7.5774	7.3101	7.28715	7.1503	7.4131	7.3527	7.5767	7.4021	7.0858	7.2507	7.34035	7.2448	7.2162	7.11045	7.19125	7.3378	7.6155	7.1502	7.13465	7.4607	7.47175	7.19775	7.2048	7.1552	7.599	7.27335	6.91645	7.50015	7.51765	7.16465	7.4528	7.0273	7.1931	7.63935	7.2578	7.19405	7.1589	7.0966	7.35315	7.28065	7.7737	7.2913	7.39085
AKIRIN2	8.6705	9.0156	9.3489	9.3472	9.284	8.9586	9.2864	9.1272	9.1133	9.0674	8.6126	9.5509	9.1125	8.8718	9.4635	9.0795	8.6819	8.6112	8.9907	8.7796	8.9342	9.0932	9.2114	8.7896	8.672	9.3399	9.5548	9.0907	8.943	8.2537	9.4351	9.1753	8.6469	9.5078	9.5672	9.0583	9.0132	9.3661	8.8578	9.5256	9.3444	8.8371	9.2363	8.7631	8.8549	9.1949	9.5746	9.4853	8.772
AKNA	8.4609	7.7958	6.9762	7.3	7.6506	7.2691	7.9703	6.9155	7.0199	7.6681	6.9958	7.4286	6.9459	8.6068	7.2617	7.1238	7.1428	7.531	7.739	6.9548	7.1668	7.0253	8.3076	7.2255	7.6647	7.7562	7.4022	7.709	6.4499	7.5976	6.5107	7.3056	7.5656	7.9665	6.907	7.6919	8.2058	7.8016	7.3279	6.9111	7.372	6.9016	8.6295	8.0715	6.8991	7.3557	6.7595	7.0621	7.885
AKNAD1	6.4832	6.5039	7.4518	6.4707	6.4985	6.4916	6.4697	6.4773	6.4932	6.6477	6.5249	6.401	6.6462	6.3819	7.1659	6.498	6.4008	6.4729	6.5111	6.4227	6.4708	6.461	6.6945	6.3341	6.249	6.3996	6.7273	6.4885	6.4489	6.4183	6.5225	6.6097	6.544	6.6573	6.6302	6.4539	6.4568	6.5786	6.6781	6.4538	6.6514	6.5916	6.3691	6.3608	6.3834	6.5871	6.5951	6.8853	6.5735
AKR1A1	9.0466	9.0276	8.6055	9.0351	8.81486666666667	8.8291	9.03816666666667	8.48106666666667	8.04286666666667	8.70633333333333	8.9279	8.60286666666667	8.55703333333333	8.93753333333333	8.51203333333333	8.82846666666667	8.60673333333333	9.07673333333333	8.7953	8.2836	9.25983333333333	8.5659	8.9767	9.1324	8.7665	8.577	8.48763333333333	8.38853333333333	8.7547	9.12096666666667	8.6274	9.08213333333333	9.2181	8.4648	8.76793333333333	8.80603333333333	9.01006666666667	9.07113333333333	8.57743333333333	8.37436666666667	8.6604	8.79066666666667	8.829	8.84813333333333	8.91576666666667	8.52696666666667	8.84113333333333	8.63436666666667	9.15866666666667
AKR1B1	9.7764	8.7501	9.7777	8.159	9.2306	9.0272	8.8586	9.0612	9.839	9.4612	9.3166	8.8605	9.1933	9.2763	9.1613	10.197	9.1612	9.2469	8.0016	9.7955	9.2678	9.9368	9.374	9.237	8.3294	9.7709	9.3806	9.4486	8.1906	8.6725	9.1467	9.3102	9.2662	8.9263	10.238	9.1952	9.175	9.011	9.5322	11.0252	9.3232	9.0195	9.3448	9.9003	8.7143	9.0891	10.6792	9.0828	8.9404
AKR1B10	8.9206	7.4542	10.5156	10.6493	9.0842	10.8823	8.7703	9.2331	12.1315	8.2936	8.0466	11.4586	10.7192	8.0525	10.0337	11.9389	8.4512	7.9401	8.0331	11.6002	8.5317	11.8829	7.4876	9.3809	8.4232	9.9718	10.8889	7.2097	10.9386	9.5991	9.1538	8.257	9.4835	11.3939	12.0929	8.2783	10.1277	6.4654	10.3525	12.4296	10.293	10.5018	9.313	11.6215	11.8478	10.8684	12.5358	11.508	10.0017
AKR1B15	8.0627	7.0733	8.7883	9.1317	7.9327	9.3523	8.1629	8.2059	10.8142	7.8619	7.4882	9.8968	9.3775	7.3613	8.7707	10.9795	7.7912	7.2103	7.3442	10.3085	7.8484	10.6979	7.0482	8.2932	7.3342	8.6089	9.3944	6.9063	9.3858	8.5858	8.3168	8.0493	8.3053	10.2542	10.8969	7.3827	8.836	6.5211	8.9743	11.3599	9.3692	9.2424	7.9387	10.0694	10.5152	9.466	11.4805	10.1507	8.601
AKR1C1	6.2129	6.1199	6.3587	6.3473	6.2986	6.2856	6.2858	6.3613	6.3051	6.2924	6.3444	6.3763	6.2469	6.23	6.2614	6.2663	6.3963	6.2866	6.2575	6.382	6.3179	6.3152	6.3373	6.2044	6.2916	6.3088	6.3304	6.2615	6.3786	6.21	6.32	6.3786	6.3339	6.2839	6.2183	6.1745	6.3268	6.285	6.3311	6.4031	6.2543	6.3626	6.2685	6.3171	6.3799	6.2106	6.4123	6.3201	6.1865
AKR1C2	6.75	6.567	7.37498	7.37292	7.31386	7.21098	6.93884	8.068	8.0214	6.89752	7.24078	7.53914	7.09682	6.83104	6.67614	8.14304	7.00018	7.05536	6.80944	8.2413	7.49504	8.06028	6.84598	6.81788	6.85768	7.44086	7.44942	6.66168	7.02556	7.15232	7.16248	7.4162	7.29084	7.26124	8.30884	6.90146	7.14862	6.52994	7.22834	8.53866	7.13008	7.51196	7.0529	7.7348	8.03756	7.26276	8.48154	6.97178	7.16014
AKR1C3	8.0686	7.8233	10.3311	9.8643	9.4599	9.4846	8.9356	12.4547	10.264	8.4506	10.4369	11.0459	9.1651	8.9537	7.6507	11.4992	9.9315	9.6848	7.5278	12.2261	10.8464	11.535	7.9085	7.977	7.7276	9.6815	10.4245	7.778	8.9293	9.0265	9.2064	9.7105	10.5641	9.9462	12.6849	8.4016	9.3425	7.2066	9.1192	12.1558	8.5327	11.6574	9.0732	11.0911	11.806	9.8359	12.5902	8.7766	9.078
AKR1C4	7.3595	7.1693	9.2459	9.9664	8.9518	8.6124	7.7573	11.287	11.1256	7.6817	8.7905	10.0095	8.4385	7.6911	7.4629	11.4516	8.2322	8.3534	7.4251	11.6054	9.5459	10.7437	7.9902	7.5431	7.5192	9.416	9.9731	7.1231	8.3691	7.8516	8.7857	9.5693	8.945	9.1298	12.2913	7.6092	8.6142	6.9603	8.8641	11.8615	8.347	10.5863	8.1495	10.6193	11.0845	9.3583	12.3635	8.3489	8.6402
AKR1CL1	6.4621	6.3184	6.5622	6.3754	6.3994	6.4106	6.4544	6.3583	6.526	6.3553	6.4086	6.4379	6.445	6.493	6.3658	6.3718	6.3546	6.4379	6.4399	6.5186	6.3413	6.4485	6.4646	6.3172	6.4021	6.4787	6.4049	6.4491	6.4111	6.4326	6.3984	6.4662	6.4611	6.3296	6.3267	6.3704	6.3285	6.3556	6.4455	6.4243	6.4593	6.5853	6.3874	6.419	6.3971	6.3706	6.4391	6.3323	6.3734
AKR1D1	9.4187	9.54645	9.64245	9.7132	9.61125	9.5873	9.58115	9.6285	9.69015	9.5539	9.38625	9.5859	9.53385	9.428	9.3405	9.6914	9.7534	9.46625	9.70445	9.55965	9.65925	9.40675	9.6556	9.48365	9.4987	9.498	9.43585	9.6646	9.51065	9.50145	9.56785	9.77605	9.58545	9.62875	9.47735	9.69745	9.5902	9.44645	9.3837	9.53485	9.49645	9.51905	9.5381	9.59525	9.51315	9.79895	9.59125	9.5186	9.47225
AKR1E2	6.409	6.4182	6.4116	6.498	6.4343	6.3538	6.3475	6.5613	6.3957	6.3988	6.3591	6.4037	6.39	6.5635	6.3623	6.5428	6.4071	6.4202	6.3651	6.3621	6.4055	6.3485	6.4192	6.5002	6.3772	6.3968	6.4108	6.4799	6.3514	6.568	6.3942	6.349	6.527	6.3427	6.3991	6.4382	6.2908	6.3814	6.4147	6.3598	6.5071	6.4347	6.4754	6.4542	6.4449	6.3833	6.4417	6.5354	6.2416
AKR7A2	9.6887	9.9707	9.4281	9.4552	9.3431	9.5172	9.9935	9.5456	9.2073	9.7503	9.717	9.6477	9.9736	9.4914	9.1712	9.7136	9.6444	9.499	9.6065	9.5619	10.2286	9.2283	9.2122	9.8224	9.3894	9.7054	9.2789	9.5666	10.1572	10.1233	9.8772	9.4467	10.1283	9.5394	9.5666	9.9307	9.2049	9.489	9.7687	9.1397	9.421	9.9774	9.367	9.5762	10.0362	9.6428	9.2207	9.6866	9.665
AKR7A3	8.6833	8.4778	8.037	8.0616	8.0888	8.1543	8.4496	8.5367	7.9116	8.3958	8.4629	8.1635	8.2868	8.6052	8.3535	8.8419	8.5182	8.2272	8.0519	8.1562	8.6681	8.1291	8.1474	8.6491	8.1224	8.4203	8.1046	8.2176	8.7554	8.6341	8.9984	8.0266	8.7549	8.0236	8.3088	8.3625	8.3072	8.1653	8.6478	8.0656	8.0747	8.4774	8.0584	8.1569	8.8102	8.0589	8.1599	8.5879	8.4518
AKT1	8.48546666666667	8.33963333333333	8.76596666666667	8.6264	8.53453333333333	8.61873333333333	8.83586666666667	8.6028	8.7114	8.72223333333333	8.81436666666667	8.69393333333333	8.78656666666667	8.6874	8.3132	8.71933333333333	8.77046666666667	8.7894	8.10686666666667	8.8007	8.73683333333333	8.9252	8.84823333333333	8.0461	8.58316666666667	8.8535	8.5384	8.95426666666667	8.5518	8.90443333333333	8.72193333333333	8.6362	8.59083333333333	8.6297	8.65796666666667	8.5824	8.53266666666667	8.16656666666667	8.96983333333333	8.88513333333333	8.64896666666667	8.81416666666667	8.81516666666667	8.7029	8.78843333333333	8.5709	8.25213333333333	8.80886666666667	8.71876666666667
AKT1S1	6.6397	6.5832	6.5147	6.5964	6.6608	6.7308	6.9159	6.5558	6.7095	6.6748	6.5479	6.5561	6.5951	6.9035	6.831	6.7693	6.8306	6.5176	6.7027	6.7276	6.5075	6.6507	6.7108	6.9919	6.7151	6.7513	6.7903	6.5595	6.8548	6.9377	7.0195	6.5733	6.863	6.8274	6.6298	6.7968	6.6586	6.7934	6.666	6.9744	6.9778	6.7593	6.61	6.626	6.525	6.6134	6.824	6.8102	6.8803
AKT3	6.48306666666667	6.43436666666667	6.36963333333333	6.4694	6.3752	6.38886666666667	6.42836666666667	6.48923333333333	6.55993333333333	6.41433333333333	6.40853333333333	6.42053333333333	6.39616666666667	6.4862	6.50916666666667	6.4325	6.3869	6.3637	6.44706666666667	6.3682	6.53816666666667	6.45826666666667	6.47583333333333	6.41656666666667	6.46636666666667	6.41346666666667	6.38896666666667	6.61733333333333	6.37656666666667	6.3494	6.44173333333333	6.41516666666667	6.35823333333333	6.4267	6.4114	6.46353333333333	6.48473333333333	6.6013	6.49573333333333	6.41313333333333	6.3443	6.37973333333333	6.4165	6.4752	6.32983333333333	6.4469	6.42313333333333	6.37076666666667	6.3937
AKTIP	8.45215	8.20055	8.912	7.96435	8.4481	8.431	8.76045	8.7747	8.20595	8.15285	8.62065	8.79145	8.69315	8.4504	8.1269	8.7666	8.00565	8.42485	8.07105	8.51215	8.55825	8.62155	8.0836	8.7117	8.2763	8.3777	8.20025	7.7879	8.83465	8.53955	8.278	8.59265	8.16885	8.9075	8.7546	8.25515	8.74815	8.26805	8.5181	8.30075	8.47845	8.3025	8.88695	8.2213	8.88175	8.20105	9.1147	8.6521	8.24605
ALAD	7.19285	7.0454	6.80585	7.4573	7.1042	7.1111	7.0466	7.38685	7.15555	6.937	7.06125	7.2907	7.15755	7.16665	7.3479	7.2616	6.8474	7.3093	6.8967	6.87265	7.12525	7.00805	7.0495	7.24675	7.37125	6.99155	7.0247	7.1069	7.46315	7.3697	6.856	7.2824	7.041	7.29845	7.02845	7.0878	7.0889	7.2111	7.2846	7.3003	7.1877	6.98885	7.1685	7.2521	7.25735	7.08005	7.3347	7.3356	7.0181
ALAS1	6.5085	6.5416	6.5709	6.6989	6.51115	6.54895	6.52295	6.68165	6.67135	6.4352	6.4255	6.57825	6.4627	6.57235	6.6543	6.56975	6.6542	6.45695	6.4998	6.6195	6.6813	6.5059	6.47355	6.5923	6.5304	6.57225	6.45985	6.6186	6.6266	6.6596	6.46205	6.5549	6.5074	6.49255	6.66955	6.41635	6.5659	6.5316	6.58515	6.74265	6.5141	6.55685	6.48285	6.532	6.46325	6.5526	6.67415	6.4847	6.5351
ALAS2	6.4023	6.50795	6.6563	6.42335	6.39575	6.4104	6.3748	6.42275	6.4847	6.35035	6.31425	6.39615	6.47525	6.43325	6.42085	6.3901	6.80815	6.48945	6.4434	6.36485	6.55985	6.3613	6.4587	6.3749	6.36415	6.3816	6.40025	6.4025	6.43735	6.5581	6.63215	6.59775	6.5419	6.7656	6.3813	6.42625	6.427	6.35215	6.4662	6.41405	6.5301	6.4004	6.50845	6.42295	6.5401	6.3942	6.40845	6.39595	6.5166
ALB	6.54015	6.4779	6.89235	6.56065	6.45925	6.47495	6.4674	6.4761	6.421	6.52135	6.5633	6.4902	6.4878	6.5678	6.4911	6.5404	6.56085	6.63535	6.42835	6.43885	6.51285	6.48865	6.45405	6.48615	6.53755	6.54725	6.4638	6.6324	6.4804	6.5239	6.45875	6.4776	6.4071	6.5749	6.56665	6.4974	6.5337	6.5608	6.4306	6.42425	6.44595	6.58785	6.59035	6.51575	6.4322	6.49105	6.5064	6.48795	6.445
ALCAM	8.7935	9.4855	8.6241	9.3029	9.5671	9.9421	8.5777	10.5575	8.7759	8.0491	9.346	9.2144	7.6062	8.5599	8.8503	8.5535	8.3362	10.1401	9.007	8.7049	10.4213	9.9063	8.7158	9.3477	9.3251	8.8959	9.0338	8.601	9.1335	8.0572	8.0299	9.8184	7.7429	7.4734	9.1605	7.9037	8.4979	9.3294	10.066	8.6126	8.8836	9.826	8.7189	8.6071	9.5472	8.4096	8.0851	8.2682	8.8093
ALDH16A1	7.5252	7.4398	6.9956	7.5706	7.3061	7.2855	7.6224	7.146	7.2743	7.3115	6.9926	7.0779	7.2365	7.6789	7.3742	7.4485	7.5434	6.9914	7.535	7.6157	7.3365	7.2342	7.6633	7.6584	7.686	7.4268	7.1722	7.3544	7.14	7.7063	7.3343	7.2182	7.6984	7.4412	7.1461	7.7415	7.3155	7.4328	7.2727	7.4193	7.4573	7.0316	7.4252	7.304	7.0694	7.2264	7.1947	7.4262	7.5204
ALDH18A1	7.6081	7.6232	7.9164	7.5251	7.6253	7.8309	7.4882	7.6587	7.5021	8.128	8.413	7.7295	7.7852	7.9353	7.8525	7.7172	7.775	8.4908	7.4601	7.5507	7.6693	7.5377	7.5226	7.4887	7.7339	8.0011	7.5562	7.5548	7.9338	7.5028	8.0641	7.639	7.8528	7.5643	8.3984	7.767	7.8608	7.37	8.004	7.5634	7.6226	7.5447	7.4531	7.5109	7.8478	8.0071	7.6491	7.642	8.2708
ALDH1A1	7.8093	9.7677	8.1429	10.2096	9.2608	9.1783	9.49285	11.02725	8.4914	6.8031	10.2646	11.3924	7.64335	8.2813	7.7375	8.77495	6.98325	10.5113	7.41395	8.2189	8.7712	10.65675	7.69955	7.53955	7.46035	8.9788	8.2726	7.26405	11.09005	7.53645	6.8034	7.34715	10.23505	7.35365	10.17485	9.0682	9.6171	7.64015	8.26575	8.6197	7.22015	7.1521	9.2491	10.2344	11.63005	9.005	8.2258	9.54385	7.6653
ALDH1A2	6.36695	6.48475	6.4278	6.396	6.4963	6.52955	6.4148	7.15945	6.35125	6.39285	6.5878	6.83265	6.47005	6.45345	6.46335	6.4911	6.4807	6.47065	6.434	6.4323	6.4255	6.5858	6.4906	6.45745	6.4568	6.57135	6.41875	6.4074	6.7703	6.47975	6.43285	6.36125	6.4	6.41505	6.4575	6.3537	6.68135	6.39035	6.52345	6.45565	6.48645	6.48485	6.4919	6.46345	6.41125	6.5688	6.4372	6.3788	6.6844
ALDH1A3	8.20505	7.74885	10.5765	8.7759	8.22535	10.6579	9.1705	8.06795	9.20775	7.4003	9.6423	10.2663	9.01625	6.88505	8.049	9.3839	8.9426	9.81015	8.5522	8.6605	9.13	9.04515	7.6271	8.12365	8.17515	9.6698	9.2235	7.69905	10.5593	8.1508	8.65905	9.08555	8.3718	10.8434	7.71525	8.7812	10.13835	8.3833	9.2871	8.9688	9.82455	8.02595	8.85715	9.36455	7.32485	10.0239	7.60775	9.63555	8.7171
ALDH1B1	6.8113	7.1107	6.76845	6.7423	6.72345	6.7336	6.95495	6.9657	6.8306	7.2902	6.929	6.7936	6.6894	6.92425	6.96555	6.52185	6.90465	6.7815	7.33005	6.65715	6.98725	6.8882	6.9362	6.8521	6.94155	7.36885	6.9095	6.9072	6.56715	6.49705	7.04695	6.55015	6.90865	6.6124	6.4993	7.12355	6.6504	6.9936	6.92255	6.91155	6.72575	6.48925	6.70965	6.68525	6.6166	7.1586	6.64375	6.7232	6.6217
ALDH1L1	6.8383	7.7887	6.4111	6.1493	7.5891	6.5869	7.2419	6.8443	6.8807	6.2045	7.8191	7.0763	6.4767	6.5716	6.4083	6.5338	6.4102	8.166	6.4845	6.9596	7.7386	6.5536	6.4062	8.2221	7.173	6.4952	6.4591	6.4372	7.2775	6.5138	6.6038	7.6764	6.9485	6.4913	6.3362	8.0124	7.4098	7.2973	6.8222	6.2057	6.9124	6.5568	6.5688	7.4015	6.1767	6.8167	6.4401	6.6405	6.8711
ALDH1L2	6.6954	6.5214	6.6219	6.6114	6.47895	6.69855	6.8447	6.838	6.5465	6.93035	7.2008	6.9236	6.9423	6.5777	6.51875	6.5411	6.55245	7.2115	6.61435	6.7981	6.64925	6.944	6.7285	6.5332	6.60705	6.94945	6.752	6.55695	7.04395	6.55205	6.60745	6.6643	6.5762	6.6601	6.4666	6.75345	6.80145	6.47385	6.7884	6.9003	6.5893	6.41685	6.48365	6.5171	6.9899	6.94745	6.624	7.02125	6.82905
ALDH2	9.8595	10.4829	7.9655	9.1097	9.2222	8.995	9.1398	8.6731	9.2452	8.9477	9.7822	9.6576	9.6076	9.6483	8.714	10.3667	7.9604	9.2056	9.9193	8.3552	9.1676	9.3689	10.4877	10.2674	9.5435	8.6993	8.9649	10.251	9.7282	9.3446	7.9641	8.9664	9.4203	8.8219	8.3569	10.0837	9.6617	10.6559	9.3951	9.9283	9.0075	8.231	8.8376	9.3508	9.5896	9.1496	10.6133	8.8512	9.1659
ALDH3A1	10.5435	10.465	10.1864	10.9185	11.0888	11.0502	8.6956	11.2722	12.4291	6.7681	8.1818	12.2942	9.1607	9.1252	9.2257	12.6111	7.8417	8.7991	9.4778	11.7491	10.5361	12.1321	10.4545	11.0616	9.5964	9.4819	10.0383	6.5344	12.0994	11.3423	8.2444	8.567	10.7314	11.4389	11.4473	9.3825	11.1888	9.5761	11.4039	10.975	7.4588	12.2313	9.9561	11.3193	12.3724	9.877	11.4138	9.7593	10.5256
ALDH3A2	8.06636666666667	8.3579	7.21936666666667	8.58903333333333	8.8504	8.1016	7.63786666666667	8.72903333333333	8.55626666666667	7.7734	8.17493333333333	8.63353333333333	7.58056666666667	7.92283333333333	7.7216	8.76026666666667	7.35526666666667	8.62206666666667	7.9653	8.36103333333333	8.47656666666667	8.4674	7.9899	8.60476666666667	8.46373333333333	7.67786666666667	7.66793333333333	7.2773	8.9533	7.99093333333333	7.49033333333333	8.18176666666667	8.45213333333333	7.76756666666667	8.19393333333333	8.21686666666667	8.24886666666667	8.3243	8.22396666666667	7.99756666666667	7.3366	7.83453333333333	7.84246666666667	8.2028	8.88476666666667	8.02496666666667	8.3405	8.2496	7.87933333333333
ALDH3B1	6.7528	6.5811	6.8087	6.4721	6.6062	6.6334	6.7596	6.3284	6.4463	6.8722	7.5651	6.8791	6.4602	6.7766	7.0053	6.5992	6.4605	7.4425	6.4847	6.4169	6.4235	6.4628	6.8444	6.4517	7.2078	6.9995	6.6805	6.3695	7.1433	6.9148	6.292	6.4521	6.8887	6.4528	6.4495	6.85	6.8026	6.4975	6.6143	6.574	7.1168	6.5415	6.6564	6.841	6.5622	6.7156	6.972	6.5234	6.7923
ALDH3B2	7.9339	7.19485	7.95565	9.44245	8.8951	9.46435	8.9855	9.05905	10.52955	7.79205	9.76995	9.76875	9.92415	8.18885	8.72845	9.8238	9.15765	7.0179	8.3989	9.39985	8.3423	9.4733	8.406	10.32495	8.43865	8.6419	9.22345	7.6134	10.5792	9.4211	8.56595	8.44085	8.77895	10.667	7.66065	7.62695	8.9077	8.456	9.5451	11.03685	10.39585	8.703	8.08255	9.39445	9.86475	8.59455	11.13865	9.4151	9.13125
ALDH4A1	6.71165	7.104525	6.693925	6.9743	7.079225	6.9751	7.261	7.11325	6.93795	6.8439	6.8061	7.0262	6.94915	6.98555	7.097775	6.8845	7.001175	6.5097	7.3843	6.99825	7.14745	6.883625	6.825725	7.250475	7.27485	6.820525	6.97915	6.6219	7.135575	7.2614	7.135025	7.22215	7.21105	7.063375	6.806225	7.0962	6.84435	6.767125	6.99675	6.9166	6.885575	6.722225	6.791275	6.8275	7.3525	7.104125	7.311575	6.919875	7.08765
ALDH5A1	7.61575	8.4055	7.7448	7.24245	7.36175	7.17875	7.938	7.83185	6.99365	6.7515	7.2715	7.38385	7.21675	7.46375	6.6128	7.59515	7.5445	7.57555	8.17325	6.7212	7.2182	7.2851	8.22615	8.0596	7.2125	6.8344	6.84375	7.4349	7.13975	7.476	7.056	7.0231	7.55715	7.3468	7.8319	8.0979	7.7505	8.1389	7.2608	6.9482	7.1617	7.22995	7.7023	7.73095	6.88375	7.1413	7.73445	6.65535	7.3377
ALDH6A1	7.06725	7.48935	7.22205	7.41165	8.05195	7.60185	7.41765	8.01045	7.4244	7.23405	8.01165	7.85035	7.3118	7.51875	7.44895	7.31395	7.15435	8.3669	7.3274	7.14155	7.87935	7.68025	7.66525	7.57825	7.479	7.1368	6.9971	7.9298	7.80035	7.6997	7.15635	8.02465	7.59465	7.23005	6.86255	7.43265	7.95635	7.54435	7.1553	6.8084	7.2407	7.14485	7.5203	7.2627	7.9867	7.7133	7.0884	7.7018	7.39295
ALDH7A1	8.48615	9.20185	9.57125	7.2493	9.55165	9.29695	7.57665	10.26	9.3875	8.9399	9.5105	9.3767	9.5913	9.79245	8.67645	9.17485	9.39405	9.07295	9.10705	8.6228	9.7586	9.4025	9.1972	9.8444	7.07415	9.0521	9.77985	9.65395	9.38865	10.0593	7.5909	9.5971	8.94765	8.7892	10.0451	10.19365	9.7137	9.5376	9.5479	8.40775	10.0236	8.88815	8.6903	9.1774	9.2295	8.6143	9.22405	10.1435	9.14085
ALDH8A1	6.6555	6.81665	6.6957	6.5498	6.47985	6.67295	6.8725	6.4848	6.76035	6.6748	6.48565	6.5828	6.6024	6.60905	6.49135	6.5477	6.67575	6.68095	6.82045	6.66355	6.66425	6.62705	6.6249	6.52065	6.62015	6.64345	6.5611	6.8104	6.62935	6.5767	6.66315	6.4293	6.67775	6.81545	6.5647	6.7784	6.5032	6.6824	6.5162	6.64995	6.5505	6.63055	6.5998	6.6575	6.6547	6.60065	6.5588	6.5819	6.6081
ALDH9A1	10.9259	11.5039	10.3181	11.6684	10.9667	11.2571	11.0509	10.7502	10.5509	10.4226	10.8444	11.6179	10.9857	10.5921	10.5556	10.4912	10.7909	11.5192	10.9387	10.328	11.2645	10.9515	10.8746	10.7171	10.7174	10.5664	10.7674	11.6255	11.9036	11.3037	10.314	10.738	10.8858	10.8243	10.5788	10.7792	11.0039	11.2646	10.925	10.5019	10.9588	10.4877	11.1357	10.9815	11.7128	10.5912	11.3332	10.4352	11.0483
ALDOA	8.12036666666667	8.67216666666667	8.2411	8.64723333333333	8.50573333333333	8.3441	8.50083333333333	8.80133333333333	8.84436666666667	8.43796666666667	8.03946666666667	8.6002	8.70523333333333	8.446	8.5379	8.41253333333333	8.8142	7.93073333333333	8.65886666666667	8.60956666666667	8.98546666666667	8.8814	8.59756666666667	9.0187	9.01693333333333	8.33983333333333	8.98173333333333	8.43176666666667	8.81376666666667	8.43893333333333	9.0049	8.80893333333333	8.2263	8.6925	8.3394	8.3918	8.54676666666667	8.5381	8.891	9.1142	8.90896666666667	8.91483333333333	8.16266666666667	8.6881	8.51183333333333	8.34213333333333	9.05113333333333	8.6496	8.2918
ALDOB	6.3438	6.4314	6.4976	6.3925	6.4853	6.4085	6.5132	6.4017	6.3324	6.4039	6.3573	6.5241	6.3803	6.343	6.3468	6.3573	6.365	6.396	6.4862	6.4563	6.4159	6.4043	6.4993	6.4221	6.3505	6.3476	6.462	6.5202	6.4422	6.353	6.4614	6.3899	6.5075	6.4075	6.6283	6.44	6.5845	6.4812	6.4	6.3624	6.5551	6.3925	6.5294	6.5064	6.3872	6.3814	6.4242	6.4787	6.35
ALDOC	8.2748	8.6512	8.5684	8.2827	8.2256	8.0299	7.8901	8.6397	9.6895	7.6728	8.1331	8.5729	8.6242	8.091	7.3558	8.5088	9.2635	8.1198	9.0743	9.0156	9.2232	8.6941	7.6132	9.2674	9.0926	7.9077	8.0947	8.1074	9.59	9.2132	8.5887	9.0905	8.2986	8.549	7.9425	7.6692	8.0473	8.1193	9.0037	8.3004	8.668	8.6867	8.2643	8.555	9.7594	8.0741	8.3711	8.2967	7.9973
ALG1	6.4816	6.5837	6.4804	6.5298	6.548	6.5098	6.6293	6.6392	6.6882	6.5233	6.8814	6.4256	6.6872	6.6462	6.7613	6.6203	6.5168	6.5382	6.4336	6.655	6.6118	6.7368	6.5344	6.7385	6.5687	6.6246	6.6202	6.5464	6.4167	6.4561	6.7371	6.4952	6.3972	6.5541	6.7938	6.5414	6.5745	6.5228	6.8896	6.6478	6.7577	6.6284	6.5994	6.5659	6.5088	6.485	6.7039	6.6587	6.5622
ALG10	6.4245	6.5903	6.5396	6.797	6.6359	6.4956	6.657	6.7182	6.7854	6.4574	6.4616	6.4627	6.4954	6.6266	6.5488	6.5811	6.7915	6.4336	6.748	6.6858	6.4746	6.5139	6.5147	6.7645	6.6759	6.4432	6.6661	6.5341	6.4949	6.6449	6.4296	6.5989	6.659	6.3169	6.7123	6.6074	6.503	6.8596	6.6075	6.4678	6.4126	6.6598	6.4738	6.5129	6.5207	6.5375	6.5157	6.6285	6.5476
ALG10B	6.72086666666667	6.91416666666667	6.59106666666667	7.00883333333333	6.91856666666667	6.7306	6.82966666666667	7.06	6.88733333333333	6.7671	6.62506666666667	6.8119	6.69663333333333	6.79506666666667	6.86253333333333	6.7983	6.8693	6.6954	6.95676666666667	6.7567	6.80583333333333	6.87976666666667	6.68303333333333	7.05036666666667	7.0813	6.6432	6.91113333333333	6.7297	6.67173333333333	6.6542	6.70893333333333	6.9063	6.6932	6.51026666666667	6.72503333333333	6.77216666666667	6.70183333333333	7.11943333333333	6.81653333333333	6.79746666666667	6.59276666666667	6.83733333333333	6.74526666666667	6.70863333333333	6.7044	6.74056666666667	6.68236666666667	6.84266666666667	6.71793333333333
ALG11	6.99295	7.1077	6.96605	6.6846	7.23635	6.839	6.8283	6.5943	6.8526	7.21195	6.84935	7.0739	6.7611	6.9808	6.8154	6.7138	6.98085	7.303	7.2157	6.6409	6.89345	6.6624	6.7582	7.1936	7.29565	7.1103	6.7417	7.0938	7.13665	7.0626	7.14085	6.79115	7.0388	6.6115	6.97485	7.1271	6.6521	6.63165	7.15155	6.80455	6.98895	6.6414	6.9911	6.68545	6.73625	7.0986	6.9701	6.77655	6.7071
ALG12	6.6746	6.6207	6.5687	6.5925	6.7136	6.8165	6.5393	6.6768	6.6657	6.6476	6.635	6.6187	6.6997	6.6181	6.7071	6.6905	6.694	6.7737	6.6105	6.7001	6.7537	6.6494	6.5708	6.6983	6.7161	6.7942	6.658	6.5028	6.7665	6.784	6.7807	6.5544	6.7889	6.7744	6.6398	6.7315	6.6081	6.6396	6.7107	6.7468	6.5941	6.6835	6.6791	6.763	6.6564	6.5687	6.6117	6.7227	6.7316
ALG13	7.56285	7.17205	7.211	7.88305	7.53925	7.39335	7.17625	7.49525	7.5599	7.32235	7.9661	7.5654	7.3983	7.62675	7.2697	7.17045	7.48165	7.8099	7.0595	7.4119	7.56965	7.45535	7.38545	7.50065	7.83785	7.34545	7.55085	7.4747	7.3443	7.59125	7.65835	7.153	7.4387	7.35545	7.4454	7.20245	7.23155	7.57665	7.51	7.1705	7.7865	7.7733	7.22205	7.71215	7.5568	7.4155	7.631	7.7231	7.431
ALG14	7.01575	6.70865	6.8807	6.7855	7.07935	6.9072	7.02535	7.0225	6.82325	7.04405	7.44585	7.05425	7.12375	6.8635	7.09715	6.89265	6.9605	7.50295	6.86125	6.7747	6.8989	7.13665	6.96905	6.76965	7.1184	7.04285	7.3712	6.76145	7.1967	6.93055	7.15175	6.9403	6.91625	7.0033	6.77985	6.79005	6.98465	6.6742	7.3066	7.119	6.9963	7.26605	6.83375	7.0907	6.9829	7.0863	7.26915	7.1043	7.09685
ALG1L	7.08795	8.42555	7.69845	8.05375	9.08705	7.86465	6.95485	9.33485	8.3737	7.7027	7.7394	7.0294	7.89395	8.38875	8.01925	8.3103	8.8451	7.19005	6.8887	8.2733	9.01815	8.2863	7.16105	8.5427	8.4472	6.95365	7.8583	6.87205	6.98095	8.4815	7.83575	9.28495	8.23275	8.2777	8.04935	6.7859	7.1925	9.10625	7.47055	8.4431	8.4385	8.10095	7.2448	8.56695	7.7687	7.7049	8.1253	7.61875	8.20095
ALG2	6.47975	6.39265	6.59475	6.53695	6.53685	6.5208	6.6333	6.6281	6.4814	6.5561	6.6255	6.52545	6.54645	6.59245	6.8459	6.55175	6.56985	6.572	6.45315	6.45885	6.50945	6.4954	6.50855	6.59845	6.6431	6.51085	6.67425	6.50315	6.53685	6.4392	6.62525	6.48645	6.4792	6.41795	6.6974	6.41705	6.48505	6.4916	6.7099	6.67865	6.54345	6.4961	6.558	6.5287	6.51345	6.5783	6.60845	6.70905	6.6241
ALG3	7.40695	7.26955	7.7497	7.9313	7.9308	7.78945	7.5637	7.88695	8.5141	7.792	7.70395	7.44755	7.7355	8.0245	8.08785	8.1376	8.1705	7.40195	7.4885	7.92705	7.5704	7.78265	7.4916	7.74665	7.92425	7.72765	7.9078	7.34535	7.42815	7.9765	7.86025	7.9837	7.6318	7.5438	8.28395	7.35145	7.4119	7.67415	8.11115	8.0716	8.2823	7.9244	7.45195	7.6265	7.5271	7.50575	7.4975	7.87035	8.04135
ALG5	9.053	8.9545	8.6849	8.5199	8.9522	8.8463	8.5779	8.4633	8.9554	9.1906	9.8366	8.8592	8.8193	8.8924	9.0891	8.8305	8.8398	9.9042	9.0249	8.6975	8.5441	9.3079	9.0467	8.4714	9.2842	9.0662	9.3063	8.8001	8.7864	9.261	9.0356	8.7557	8.9956	8.889	9.1172	8.5522	9.4321	8.5189	9.145	8.9081	8.9607	9.4133	9.1838	8.9505	8.6251	9.0141	8.9617	9.0352	9.3349
ALG6	8.5247	8.7598	8.2625	8.8407	8.6508	8.1037	8.8352	8.1633	7.8764	8.1443	8.0662	8.2314	8.28	8.2539	7.8904	8.0848	8.0972	8.1804	9.0106	8.0916	8.7766	8.2098	8.325	8.8407	8.6642	7.9524	8.0593	8.5905	7.9882	8.4571	8.4507	8.3113	8.7639	7.7453	8.5285	8.4837	8.3386	8.8517	8.4117	7.7204	8.1549	8.5276	8.586	8.1381	8.0392	7.9919	8.4972	8.4174	8.1127
ALG8	7.4958	7.2177	7.80423333333333	7.27933333333333	8.1157	7.5028	7.53526666666667	7.33213333333333	7.49816666666667	7.64036666666667	7.78103333333333	7.50936666666667	7.64623333333333	7.60096666666667	7.58816666666667	7.61876666666667	7.74816666666667	8.00176666666667	7.1034	7.53826666666667	7.42183333333333	7.81046666666667	7.45266666666667	7.52883333333333	7.34483333333333	7.52556666666667	7.8201	7.57686666666667	7.46183333333333	7.7474	7.41896666666667	8.28793333333333	7.6129	7.37796666666667	7.81033333333333	7.42513333333333	7.5618	7.58573333333333	7.64603333333333	7.66063333333333	7.56886666666667	8.07623333333333	7.62816666666667	7.42843333333333	7.3916	7.48813333333333	7.56933333333333	7.48256666666667	7.92496666666667
ALG9	7.9079	7.6229	8.211	7.5075	7.6548	8.0514	7.8371	7.7003	7.6781	8.075	8.5739	8.1802	7.8016	7.9395	7.9761	7.7525	7.9562	8.7216	7.5925	7.8501	8.075	8.2208	7.7067	7.9953	7.5059	8.4085	8.1891	7.7726	8.2318	7.9149	8.1361	7.3724	7.946	8.1151	7.8337	7.6164	7.8494	7.9587	8.1181	8.5302	8.1014	7.7083	7.8521	7.8509	8.1644	7.9381	8.4558	8.0273	8.2565
ALK	6.6499	6.5319	6.5992	6.7391	6.6129	6.7903	6.7417	6.5055	6.686	6.4549	6.7038	6.7074	6.676	6.5676	6.6867	6.686	6.8205	6.8395	6.4679	6.5538	6.5721	6.7151	6.6169	6.5179	6.4784	6.6788	6.745	6.5063	6.6814	6.7084	6.5527	6.6284	6.728	6.957	6.6231	6.7076	6.5192	6.6325	6.5669	6.4627	6.6932	6.6761	6.65	6.5892	6.8186	6.7623	6.7301	6.7108	6.6115
ALKBH1	7.0346	6.81113333333333	7.11766666666667	7.04396666666667	7.14393333333333	7.03413333333333	6.95946666666667	7.2179	7.108	7.01316666666667	7.13006666666667	7.00126666666667	7.15476666666667	7.05703333333333	7.4921	6.9717	7.06913333333333	7.08383333333333	6.86623333333333	6.9593	7.05836666666667	7.283	7.08516666666667	7.01033333333333	7.2712	6.83833333333333	7.24826666666667	7.03716666666667	6.93523333333333	6.95836666666667	7.27846666666667	7.04073333333333	7.00583333333333	6.9092	6.9261	6.8681	6.95926666666667	6.9664	7.38793333333333	7.1981	6.89043333333333	7.16593333333333	7.05293333333333	7.01703333333333	7.17336666666667	7.09803333333333	6.92293333333333	7.35776666666667	6.80126666666667
ALKBH2	7.6732	7.8321	7.6144	7.4991	7.3349	7.1594	7.6006	7.3556	7.1823	7.1047	7.2804	7.1519	7.2058	7.4401	7.4494	7.5972	7.8018	7.1472	7.859	7.5686	7.4881	7.1519	7.3588	7.7193	7.6567	7.2795	7.5222	7.8061	7.5034	7.8019	7.8305	7.6293	7.6614	7.1171	7.0653	7.5038	7.2123	7.9453	7.4603	7.2335	7.3583	7.4249	7.2627	7.2208	7.5575	7.0163	7.2753	7.5034	7.6211
ALKBH3	7.6708	7.6846	7.7078	7.5681	7.6955	7.6656	7.4473	7.7018	8.1246	7.7816	8.0146	7.5872	7.6373	7.9648	8.1551	7.6538	7.868	7.7716	7.3976	8.2498	7.6415	7.4536	7.2656	7.9186	7.5998	7.7125	8.007	7.6465	7.8843	7.8285	7.9208	7.7372	8.022	7.8492	8.0109	7.3562	7.7619	7.5777	7.976	7.8536	7.6756	8.2566	7.6056	7.7872	7.7125	7.7742	7.6369	7.6629	8.0204
ALKBH4	6.8049	6.8937	6.5865	6.7929	6.5105	6.5924	6.5965	6.4831	6.6793	6.6806	6.8262	6.5094	6.5908	6.6865	6.6607	6.9127	6.5232	6.6933	6.7964	7.0968	6.6792	6.4673	6.6517	6.9258	6.8171	6.6497	6.4696	6.7442	6.6718	7.0964	6.7784	6.6439	6.7466	6.7101	6.7145	6.4861	6.5049	6.9046	6.6357	6.7242	6.6949	6.6849	6.5989	6.6838	6.8197	6.6125	6.5543	6.4716	6.8788
ALKBH5	11.0415	10.9956	10.7558	11.2888	11.0286	10.6145	10.7462	11.0851	11.2187	11.1874	11.2347	10.8235	10.6485	11.1406	10.7451	11.2263	10.8501	11.1933	11.1388	11.2426	11.4673	10.9478	11.1269	10.7162	11.0186	10.9515	10.7101	11.5317	10.546	10.9623	11.2624	11.0896	11.1794	10.776	10.984	11.2803	10.9397	10.376	11.0353	10.8763	10.9208	10.498	11.1937	10.8139	10.9804	11.1902	10.6116	10.8121	11.0644
ALKBH6	7.5837	7.6717	7.3838	7.7737	7.504	7.5297	7.5729	7.3368	7.8483	7.442	7.5308	7.3012	7.5981	7.7446	7.4566	7.9474	7.3497	7.0814	7.4412	7.8141	7.7267	7.188	7.2748	7.8914	7.7595	7.2181	7.3874	7.3008	7.4802	7.9487	7.4848	7.7499	7.6927	7.5157	7.37	7.9825	7.3268	7.3086	7.3092	7.3687	7.4634	7.1679	7.6614	7.6696	7.4949	7.4435	7.153	7.2532	7.3694
ALKBH7	7.7017	7.3807	6.9865	7.2704	7.2085	7.0976	7.2306	7.1467	6.9083	6.9321	7.5507	7.2289	6.9489	7.8033	7.2175	7.3657	7.1803	7.4731	7.1325	7.2054	7.164	7.0147	7.1796	7.9142	7.2664	7.2542	6.9981	7.109	7.3903	7.9338	7.1363	7.2707	7.5521	7.2227	7.0868	7.0899	7.2504	7.6931	7.2862	7.0877	7.3698	7.5184	7.0896	7.2392	7.2963	6.8678	7.2596	6.8195	7.5502
ALKBH8	6.9302	6.9779	7.1971	6.5225	6.8786	6.8895	6.9524	6.7243	6.9634	7.1867	6.8992	6.9361	7.4577	7.0658	7.0782	6.7618	6.965	7.0023	6.8028	6.7727	6.7184	7.408	6.8662	7.0491	6.7729	7.0312	7.2635	6.8249	6.9904	6.7524	6.8739	6.8097	6.7963	7.0284	6.7743	6.8349	6.8133	7.1612	6.9118	6.9706	6.8126	7.345	7.056	6.6467	6.8903	6.9345	6.9131	6.8052	7.2616
ALMS1	6.9135	6.8893	6.7698	6.7136	6.7214	6.5359	6.7865	6.6804	6.9956	6.8571	6.5356	6.5965	6.6417	6.982	6.9512	6.9648	6.5899	6.8259	6.6206	6.5509	6.8137	6.8938	6.6901	6.9621	6.8948	6.745	6.5359	7.1414	6.5717	6.6161	6.6695	6.8432	6.5186	6.5521	6.6854	6.7375	6.5767	7.2229	6.7125	6.6567	6.6136	6.9452	6.6517	6.7302	6.7818	6.7053	6.5351	6.686	6.6397
ALMS1P	6.4548	6.5044	6.4657	6.5168	6.4763	6.6367	6.4342	6.4743	6.4731	6.6216	6.4968	6.4477	6.478	6.4451	6.5956	6.555	6.4036	6.5151	6.5675	6.5591	6.5903	6.3994	6.5453	6.454	6.4932	6.527	6.4989	6.6129	6.6064	6.4283	6.5298	6.4091	6.5354	6.525	6.4341	6.4487	6.5086	6.554	6.5359	6.5342	6.403	6.4849	6.5627	6.4546	6.3681	6.4956	6.5698	6.4901	6.4799
ALOX12	6.6433	6.5955	6.6771	6.877	6.7534	8.4659	6.6912	6.8786	7.529	6.5209	6.6482	8.2719	6.5567	6.6434	7.9393	7.4952	7.106	6.5368	6.616	7.6891	6.6054	7.1925	6.4293	7.069	6.6658	6.6231	7.2196	6.5847	8.6482	6.8701	8.0514	6.8016	6.6952	7.7502	6.9962	6.6965	7.0812	6.6529	6.8258	7.0611	7.0677	6.5398	6.6718	6.6984	8.6419	6.8931	7.632	7.5147	6.682
ALOX12B	7.3569	7.0535	7.6158	6.8612	7.4504	7.3291	7.2653	8.1526	9.5457	6.6575	6.6853	9.3747	7.488	7.7099	7.5774	6.9901	7.4973	6.5034	6.9717	8.4657	6.9654	8.5281	7.4941	8.0131	7.2239	6.652	7.8587	6.542	9.3525	8.7504	6.7173	6.5209	8.0186	9.6771	6.8281	6.6803	8.3021	6.5035	7.3518	9.1586	6.9418	7.2292	7.2668	8.7652	9.0202	9.0911	10.2386	8.3468	7.809
ALOX12P2	6.421	6.30885	6.37185	6.48715	6.49895	6.4464	6.46765	6.60115	6.65025	6.69065	6.4348	6.4369	6.5051	6.439	6.44525	6.6885	6.42355	6.3649	6.4144	6.76805	6.423	6.7288	6.45875	6.64035	6.66695	6.4042	6.3753	6.54515	6.308	6.3725	6.42475	6.45755	6.47725	6.55605	6.5793	6.56725	6.3855	6.4425	6.5577	6.8314	6.4282	6.55265	6.36595	6.4967	6.5741	6.5014	6.64825	6.4976	6.36895
ALOX15	6.34495	6.4087	6.65965	6.4743	6.42705	6.4516	6.4217	6.3784	6.44105	6.48365	6.49	6.8051	6.39905	6.40005	6.3994	6.47385	6.47905	6.5375	6.29385	6.4651	6.3634	6.75825	6.4729	6.35525	6.43065	6.4946	6.41435	6.43065	6.51755	6.44675	6.60855	6.3645	6.4964	6.4444	6.43945	6.34245	6.39475	6.36765	6.5123	6.57095	6.5482	6.45315	6.42645	6.51125	6.4301	6.4512	6.3964	6.35745	6.5222
ALOX15B	6.54383333333333	6.46213333333333	6.70146666666667	6.52513333333333	6.6514	6.5148	7.07653333333333	6.4434	6.4709	6.42473333333333	6.67776666666667	6.67966666666667	6.46586666666667	6.55516666666667	6.4289	6.63353333333333	7.34893333333333	6.69503333333333	6.44886666666667	6.51246666666667	6.42966666666667	6.4789	6.48966666666667	6.53343333333333	6.39216666666667	6.42883333333333	6.8318	6.4365	6.58593333333333	6.53443333333333	6.5163	6.61193333333333	6.56696666666667	6.6506	7.35753333333333	6.36073333333333	6.62836666666667	6.46153333333333	7.10786666666667	6.46703333333333	6.55843333333333	6.44743333333333	6.477	6.47796666666667	6.6352	7.10546666666667	6.91733333333333	6.43533333333333	6.65986666666667
ALOX5	7.7982	7.42715	7.352	7.00885	7.5461	7.3838	7.6046	6.8097	6.91195	7.48105	7.4833	7.3349	7.1106	7.9319	6.99155	7.1289	7.26075	7.83595	7.46625	7.021	7.08655	7.389	8.10305	6.92085	7.32285	7.8202	7.24255	7.1379	7.0891	7.5108	6.8427	7.3562	7.5441	7.40845	6.64655	7.52985	7.77795	7.38735	7.0553	7.12235	7.7252	7.14585	8.02865	7.7654	7.001	7.26265	7.101	6.972	7.5927
ALOX5AP	11.3825	9.6862	9.494	9.0049	9.7632	9.831	9.989	8.0331	8.4167	9.4414	9.4738	9.6593	8.6916	10.363	8.5642	8.7918	10.3861	9.5009	10.5526	8.7802	9.1647	9.1289	10.8773	8.7316	9.1446	10.632	9.5676	9.7249	8.4011	10.3469	8.447	9.7805	9.9049	9.8503	7.8585	9.8409	10.0048	9.1793	8.8018	8.4193	10.8986	9.6916	10.5534	10.1215	8.4375	9.3002	8.4353	8.2497	10.0789
ALOXE3	6.867	6.7139	6.812	6.7716	6.8121	6.7104	6.8619	6.9325	7.8779	6.6872	6.6682	6.9722	6.8175	6.7599	6.9587	6.6327	7.6481	6.6729	6.5452	7.8427	6.8288	7.4265	6.9282	7.0469	6.769	6.5769	6.8791	6.5411	7.5891	7.8688	6.6404	6.6045	7.1684	8.0824	6.6695	6.6236	6.7727	6.5424	6.8004	7.4021	6.9813	7.5529	6.5206	7.4678	7.348	7.4016	8.3894	7.4474	7.1513
ALPI	6.4383	6.46	6.4345	6.3918	6.5297	6.4339	6.5579	6.4842	6.4718	6.4193	6.4371	6.4078	6.4845	6.5313	6.4264	6.5298	6.6328	6.3979	6.4931	6.5016	6.4275	6.5118	6.5114	6.4483	6.4396	6.4932	6.4553	6.3415	6.4589	6.4604	6.4768	6.4617	6.6009	6.477	6.3794	6.5059	6.4285	6.4224	6.5183	6.5865	6.456	6.5344	6.4995	6.4676	6.4429	6.3461	6.5089	6.4909	6.3792
ALPK1	7.9212	8.1188	7.3881	7.8923	7.9488	7.8109	8.2909	7.5346	7.2994	7.6004	7.5253	7.6714	7.5765	7.9118	8.0533	8.0611	7.6449	7.4971	7.7805	7.5752	7.8791	7.7012	7.4107	8.1378	7.7492	8.185	7.4037	7.6455	7.504	8.0067	7.1452	8.0673	7.7073	7.6706	7.6966	8.0853	7.6339	7.9398	7.3986	7.4352	7.6911	7.9246	7.721	7.6642	7.7193	7.6704	7.3837	7.3917	7.698
ALPK2	8.0675	7.0878	7.1464	6.5895	7.3644	7.2356	7.7136	7.2327	7.2785	9.3175	7.7017	6.7297	7.7377	8.6044	7.2414	6.8954	7.3915	6.5759	8.8298	7.6214	6.9716	7.0105	7.8278	6.4174	7.8766	9.0446	7.3434	8.0028	6.7458	6.403	7.1041	6.6746	7.7648	7.4514	6.9213	8.501	7.5938	6.2883	6.9318	7.5745	7.8554	7.2247	8.2305	7.8102	7.3443	8.0536	6.5724	6.8374	7.4838
ALPL	7.496	7.2874	7.3256	7.099	7.2343	8.9531	7.8007	9.3477	7.7274	7.7652	7.5122	7.7585	7.8976	7.8581	7.0023	7.8901	7.7959	7.3101	7.4369	7.568	7.8885	7.9198	7.3535	8.6473	7.4885	9.6169	7.4737	7.1862	6.8753	6.9669	7.3237	7.0932	7.3178	8.0191	7.7976	8.2814	7.9821	6.6919	7.121	6.7653	8.2696	7.2917	8.3863	8.7491	8.7599	7.67	7.9672	7.7844	7.764
ALPP	10.3743	10.8868	11.1484	10.6101	10.743	10.38	11.2591	9.9233	10.7527	10.6462	10.282	10.4015	10.1476	10.0936	10.0561	10.67	10.6713	10.9022	11.3119	10.7877	10.9012	10.1711	10.6027	9.8176	10.2636	10.69	9.8562	11.3031	10.7753	10.4721	10.644	10.7593	10.6968	10.5446	9.9443	10.7224	10.8774	10.3295	9.6816	10.0524	10.4745	9.8758	10.747	10.6758	10.6547	10.9079	9.7332	9.6426	10.7677
ALPPL2	6.4501	6.4591	6.5246	6.3855	6.2776	6.4906	6.4567	6.4465	6.4285	6.4031	6.4857	6.4043	6.482	6.4738	6.4247	6.3285	6.6005	6.3819	6.392	6.4736	6.4119	6.3413	6.4093	6.4024	6.4662	6.378	6.5228	6.3991	6.4758	6.4432	6.5187	6.3963	6.4901	6.5261	6.459	6.4004	6.5277	6.4974	6.5215	6.4344	6.4999	6.339	6.413	6.4168	6.4062	6.4298	6.4651	6.4756	6.3791
ALS2	8.3687	8.299	8.8205	8.3588	8.2256	8.3716	7.8414	8.3752	7.9669	8.4945	8.3124	8.2075	8.5101	8.346	8.4275	8.7574	7.8626	8.05	8.344	8.3652	7.8017	8.1167	8.1857	8.6314	8.2728	8.2069	8.0632	8.7576	7.9379	7.8177	8.3255	8.0374	8.029	7.7695	8.5489	8.2457	8.0296	8.7864	8.0101	8.2736	8.0591	7.9085	8.0246	8.3955	8.3866	8.6006	8.0201	8.2239	8.0793
ALS2CL	6.4587	6.49395	6.44375	6.55065	6.66135	6.76595	6.56205	6.67785	6.6423	6.70035	6.42625	6.69145	6.5882	6.48865	6.8502	6.63775	6.86915	6.4613	6.46285	6.4616	6.4976	6.4806	6.52915	6.59105	6.60575	6.55645	6.6744	6.4437	6.90715	6.81675	6.40835	6.64415	6.50265	7.06545	6.4731	6.38125	6.6292	6.41855	6.72455	6.9169	6.711	6.42385	6.6206	6.6052	6.75415	6.5714	7.00435	6.6556	6.4932
ALS2CR11	6.2268	6.4712	6.6715	6.3419	6.2848	6.3584	6.3583	6.7026	6.3291	6.2708	6.3582	6.3931	6.2137	6.2923	6.323	6.3107	6.3598	6.4002	6.3768	6.54	6.5297	6.3987	6.2635	6.2402	6.3791	6.4016	6.2442	6.3212	6.3183	6.366	6.3873	6.6985	6.3383	6.3312	6.6212	6.4521	6.2884	6.4183	6.4469	6.4945	6.4599	6.2612	6.1826	6.3578	6.4253	6.3323	6.3964	6.2079	6.3062
ALS2CR12	6.447	6.4301	6.4211	6.3537	6.2651	6.4078	6.432	6.2435	6.3556	6.429	6.5142	6.5072	6.424	6.3999	6.3322	6.3976	6.4013	6.3875	6.4203	6.3184	6.3317	6.2535	6.3641	6.4971	6.3459	6.4448	6.2759	6.3798	6.4984	6.6025	6.4223	6.3187	6.461	6.4078	6.3857	6.3078	6.4431	6.3826	6.2455	6.2788	6.4308	6.3687	6.4605	6.3462	6.4512	6.4152	6.373	6.3884	6.4195
ALS2CR14	8.3145	8.7634	8.9023	8.2102	8.2063	8.2692	8.8024	7.5763	8.4628	8.3682	8.1037	8.0303	7.8096	8.2049	7.9171	8.182	8.6015	8.8711	8.7603	8.5881	8.6044	7.889	8.4641	7.938	8.1385	8.4118	7.837	8.8449	8.4986	8.4485	8.4633	8.5391	8.5056	8.477	7.6597	8.2448	8.3004	8.2234	7.7548	7.9563	8.2554	7.7791	8.5471	8.4221	8.1904	8.6465	7.7771	7.775	8.4313
ALS2CR16	6.7107	6.6095	6.6045	6.4844	6.5794	6.4082	6.4621	6.5358	6.435	6.4357	6.4201	6.5128	6.4881	6.5837	6.5755	6.5577	6.3244	6.458	6.6476	6.4476	6.4947	6.3878	6.5271	6.5519	6.5015	6.4961	6.3595	6.6157	6.6134	6.4567	6.4754	6.4746	6.6125	6.557	6.4373	6.4296	6.5978	6.5591	6.4702	6.4715	6.5957	6.3721	6.7865	6.6847	6.4934	6.5268	6.4677	6.5711	6.4674
ALS2CR4	8.8839	9.0726	8.7574	9.3519	9.4185	9.1229	8.9507	10.6118	8.7982	9.0836	8.8522	9.1142	9.5699	8.6922	9.261	10.2824	8.7253	8.4775	9.0074	8.999	9.3411	9.6414	8.6972	9.3208	9.3152	8.8237	9.2735	9.6153	8.7565	8.7371	9.2005	9.6364	8.671	8.134	9.6904	9.4718	8.5044	9.0159	9.3091	9.2342	9.0666	9.4497	8.2771	9.6121	9.5666	9.7085	8.7337	9.5031	8.9378
ALS2CR8	6.4707	6.4382	6.3425	6.4495	6.5035	6.4412	6.4555	6.6137	6.3363	6.4284	6.4056	6.5233	6.487	6.431	6.5724	6.4299	6.2876	6.3966	6.382	6.3298	6.4395	6.459	6.4892	6.5077	6.533	6.3151	6.3622	6.5281	6.562	6.3395	6.4352	6.4831	6.4194	6.374	6.4136	6.5237	6.4924	6.5653	6.3853	6.4544	6.4263	6.3311	6.5684	6.6819	6.4496	6.3663	6.4404	6.4189	6.3238
ALX1	6.599	6.8736	6.6252	6.6211	6.6109	6.8825	7.1917	6.8643	6.8179	6.7314	6.736	6.6637	6.6732	6.5772	6.6018	6.8569	6.6217	7.194	6.8345	6.6088	7.4033	6.7779	6.7346	6.5867	6.4887	6.6661	6.8869	6.6574	6.9841	6.6927	6.951	6.6525	6.8844	7.0741	6.7868	6.6505	6.6657	6.8755	6.554	6.9823	7.1783	6.8595	6.638	6.7839	6.9319	6.5069	6.7096	6.6412	6.9967
ALX3	6.42385	6.47445	6.6707	6.3578	6.5237	6.59505	6.32485	6.52145	6.36845	6.33505	6.4353	6.3508	6.374	6.38265	6.41295	6.4411	6.43835	6.43435	6.4194	6.3704	6.76005	6.34795	6.40835	6.3634	6.3837	6.4126	6.431	6.62025	6.3672	6.64955	6.33765	6.51075	6.45155	6.3748	6.5952	6.5963	6.49105	6.50565	6.3912	6.42275	6.41225	6.34745	6.4365	6.4819	6.34915	6.4008	6.36945	6.3841	6.43125
AMAC1	6.3649	6.4106	6.4381	6.3879	6.4015	6.3907	6.4523	6.8581	6.3423	6.3553	6.4128	6.3184	6.4697	6.2867	6.3572	6.4204	6.3801	6.4299	6.519	6.3412	6.5213	6.347	6.3633	6.2766	6.3334	6.3338	6.4941	6.4254	6.5302	6.3928	6.2991	6.5268	6.4257	6.3801	6.3977	6.5216	6.4079	6.3591	6.3419	6.3412	6.3664	6.4675	6.3289	6.6029	6.3978	6.3976	6.3582	6.46	6.4337
AMAC1L2	6.414	6.56015	6.38325	6.42455	6.53985	6.39495	6.42235	6.49185	6.43665	6.49215	6.48955	6.45865	6.43315	6.43825	6.4394	6.39015	6.52315	6.5246	6.5014	6.54335	6.38805	6.55485	6.6005	6.43065	6.3919	6.41375	6.41375	6.4865	6.52755	6.64355	6.38215	6.51465	6.4722	6.39165	6.50365	6.4309	6.56025	6.48305	6.40705	6.50665	6.4592	6.45425	6.5153	6.4913	6.4944	6.42125	6.43655	6.4239	6.54445
AMAC1L3	6.7113	6.605	6.6588	6.6712	6.523	6.601	6.5627	6.5787	6.6385	6.5623	6.611	6.5379	6.6831	6.6295	6.681	6.6317	6.6398	6.6846	6.5866	6.7176	6.5921	6.6361	6.5218	6.5359	6.5879	6.5675	6.5964	6.6499	6.8943	6.9543	6.7785	6.6236	6.7035	6.8395	6.6049	6.8087	6.7037	6.6195	6.5822	6.539	6.5938	6.7156	6.5293	6.6564	6.5355	6.6724	6.717	6.5703	6.56
AMACR	6.64186666666667	6.6716	7.23546666666667	6.81896666666667	6.58806666666667	6.72803333333333	6.56503333333333	6.61053333333333	6.79073333333333	6.99466666666667	6.8095	6.7479	7.34586666666667	6.6543	6.67083333333333	6.93516666666667	6.71793333333333	6.73876666666667	6.71873333333333	6.57846666666667	6.6745	6.9321	6.65863333333333	6.8703	6.57266666666667	6.67583333333333	6.77593333333333	6.77746666666667	7.03513333333333	6.5145	6.56163333333333	6.5355	6.60533333333333	6.70683333333333	6.8024	6.67053333333333	6.74023333333333	6.66813333333333	6.76363333333333	6.86536666666667	6.80556666666667	6.89663333333333	6.47253333333333	6.72593333333333	6.88673333333333	6.9437	6.96473333333333	6.8014	6.6364
AMBRA1	6.6569	6.6683	6.5587	6.5177	6.5665	6.5564	6.7257	6.5205	6.6199	6.4969	6.4972	6.5848	6.581	6.5543	6.6916	6.633	6.5241	6.567	6.5409	6.8081	6.5758	6.4357	6.5809	6.6675	6.4909	6.5233	6.5326	6.6375	6.7075	6.5718	6.6543	6.4745	6.6238	6.7044	6.6909	6.6248	6.435	6.6345	6.5081	6.7279	6.5242	6.5064	6.5591	6.4782	6.6659	6.5833	6.6802	6.6277	6.6072
AMD1	8.0124	8.5254	8.48735	9.0856	8.93485	8.76615	9.0643	9.21495	8.68305	8.51825	8.32965	9.01375	8.708	8.40125	8.72625	8.5821	8.41225	8.4081	8.48605	9.20675	8.68645	8.82195	8.44605	8.3265	8.19015	8.72665	9.13475	8.40425	8.846	8.10675	9.0594	8.8929	8.1477	8.67305	9.24215	8.19555	8.72705	8.48105	8.9956	8.6046	8.80285	8.53385	8.44425	8.37975	8.78325	8.6702	8.96355	9.0427	8.243
AMDHD1	6.4466	6.4842	6.2498	7.2247	7.6086	6.3261	6.297	7.8697	7.8144	6.4407	6.8608	6.6223	6.5251	6.5311	6.5673	7.998	6.4135	6.6393	6.489	7.1954	6.5066	7.1032	6.6551	6.4079	6.8135	6.6384	6.6122	7.9777	6.4652	6.6932	7.8719	7.0927	6.5456	6.6175	6.4069	6.5546	6.766	6.3653	6.6326	7.4878	6.5589	6.8708	6.8787	8.0649	7.0535	6.7003	8.3213	6.4991	6.5342
AMDHD2	6.8997	7.0184	6.536	6.7682	6.9048	6.7619	7.1139	6.796	7.1493	7.159	6.8776	6.7781	6.902	7.0429	6.9972	7.1451	7.4069	6.7661	6.883	6.7504	6.8055	6.6954	6.9812	6.7002	6.7033	7.0241	6.9555	6.7397	7.0681	7.1717	7.0815	7.1164	6.9936	7.2166	6.9197	6.9815	6.9025	6.7149	6.7021	7.1387	7.2124	6.868	6.8646	6.8137	6.8215	6.7541	6.9096	6.8763	6.9299
AMFR	6.56195	7.27685	7.11755	6.6326	7.7346	7.22685	7.4781	7.82795	7.42285	7.16105	6.7206	6.60625	7.2591	7.68105	7.64525	6.6135	7.2616	7.00865	7.0355	7.30195	7.71105	7.3648	7.2284	6.6383	7.07275	7.2042	6.6307	6.98935	8.11265	7.14225	7.4437	7.84655	7.31645	6.75065	7.65255	6.9163	6.9788	6.936	6.5871	7.1409	7.7009	7.2883	7.40485	7.4259	7.76585	7.3302	7.4904	7.04135	6.96415
AMH	6.3087	7.1035	6.2877	6.7931	6.4418	6.4899	7.6127	6.4267	6.8255	6.335	6.3111	6.4203	7.0284	6.5758	6.4069	6.2866	6.4811	6.2707	6.3698	6.3338	7.4572	6.25	6.5895	6.3078	7.0434	6.3812	6.3229	7.653	6.3218	7.406	6.4121	6.4761	6.468	6.4111	6.6107	6.6773	6.4074	6.4763	6.4771	6.3721	6.4823	6.5168	6.5299	6.2788	6.4473	6.5762	6.4702	6.4311	6.155
AMHR2	6.359	6.3901	6.6435	6.334	6.3346	6.3845	6.3477	6.3023	6.2665	6.4054	6.5028	6.3586	6.4141	6.328	6.2261	6.4065	6.2939	6.5162	6.267	6.3762	6.3652	6.2977	6.4984	6.2978	6.2929	6.3482	6.3816	6.3475	6.3554	6.2758	6.2924	6.3436	6.5502	6.3596	6.3302	6.5774	6.3519	6.3115	6.5209	6.2692	6.2782	6.2997	6.3652	6.3865	6.3912	6.4161	6.2984	6.3762	6.4279
AMICA1	8.354	7.1282	6.7809	6.9506	7.2744	7.2988	7.7018	6.7278	6.9628	7.4674	7.1735	7.3373	6.8371	8.0792	6.9053	7.2952	6.7926	7.3396	7.6357	7.0007	7.1338	6.9808	7.8394	7.0615	7.2036	7.9166	7.0657	7.1019	7.0969	7.9707	6.7058	7.0437	7.4813	7.877	6.4857	7.5161	7.7849	7.1291	7.0983	6.9931	7.5986	6.9778	8.1933	7.5493	6.8219	7.0083	6.8209	6.8481	8.0765
AMIGO1	6.5608	6.4453	6.3993	6.43	6.504	6.4841	6.5951	6.6249	6.5191	6.6157	6.4722	6.4572	6.5315	6.494	6.4702	6.509	6.5576	6.5756	6.3803	6.5615	6.6801	6.3748	6.4916	6.5533	6.4844	6.4594	6.4693	6.4794	6.5674	6.6013	6.4933	6.5039	6.6728	6.5657	6.5704	6.3952	6.5985	6.4362	6.4728	6.525	6.4431	6.5424	6.6032	6.5403	6.6112	6.4163	6.5043	6.4464	6.4969
AMIGO2	6.3442	6.4947	6.5639	6.5238	6.3955	6.496	6.4075	6.4297	6.4173	6.5232	6.5155	6.505	6.4619	6.4589	6.4075	6.4486	6.3867	6.5729	6.4859	6.3651	6.49	6.3914	6.4561	6.3801	6.4282	6.5024	6.5327	6.4066	6.5217	6.3655	6.4212	6.4533	6.4156	6.5616	6.5169	6.4302	6.4217	6.489	6.3828	6.3943	6.6145	6.4885	6.4676	6.4138	6.463	6.5333	6.4649	6.5123	6.5502
AMMECR1	7.24236666666667	7.42306666666667	7.33486666666667	8.44396666666667	7.49773333333333	7.78123333333333	7.60023333333333	7.83346666666667	7.58296666666667	7.77556666666667	7.52713333333333	7.66586666666667	7.935	7.2653	7.55276666666667	7.37606666666667	7.86643333333333	7.2777	7.2672	8.08133333333333	8.10973333333333	7.72306666666667	7.2968	8.0284	7.43316666666667	7.55676666666667	7.83136666666667	7.18836666666667	7.87026666666667	7.56776666666667	7.8984	7.65043333333333	7.41973333333333	8.14226666666667	7.7118	7.15033333333333	7.5521	7.88423333333333	7.69233333333333	7.93916666666667	8.00343333333333	7.54586666666667	7.27956666666667	7.57463333333333	7.8051	7.6676	8.078	8.26603333333333	7.52946666666667
AMMECR1L	7.4596	7.7202	7.9932	7.8246	7.6133	7.6587	7.5887	7.765	7.8887	8.062	7.8408	7.6698	7.899	7.8047	7.7381	7.7588	8.0606	7.552	7.7632	8.1443	7.6121	7.5325	7.645	7.6401	7.6366	7.6087	7.6532	7.5423	7.6082	7.6841	7.7446	7.6136	7.8585	7.6262	8.3053	7.6084	7.573	7.5862	7.6003	7.908	7.7228	7.7333	7.7119	7.6947	7.9664	7.8172	7.4663	7.9276	7.894
AMN1	6.7054	7.1559	6.944	6.878	6.7249	6.6909	6.6946	6.9006	6.3849	6.4944	6.7945	6.66	6.5685	7.1427	6.6877	6.6195	6.4446	6.6429	7.064	6.6561	6.8846	6.7311	6.7417	7.0019	6.954	6.5924	6.691	6.8089	6.4253	6.8947	6.5962	6.5288	6.7245	6.5287	7.1846	6.6798	6.8516	6.9271	6.579	6.7663	6.4101	6.8281	7.1918	6.6507	6.6647	6.5942	6.5992	6.4397	6.4573
AMOT	6.8478	8.0246	6.7374	8.5793	6.9147	7.1658	7.2447	7.7851	6.7434	6.7271	7.7051	7.5561	6.7216	6.7742	6.6768	7.1014	6.7309	8.2686	6.7459	6.7468	8.3503	7.3757	6.6469	7.1172	6.7369	7.2219	6.7622	7.4276	8.1557	7.4951	6.6877	8.4009	6.6242	6.4861	7.1759	7.31	7.2065	6.7771	7.167	6.6063	6.5363	6.6249	7.1982	7.3035	8.5012	7.3593	6.7359	6.979	7.0835
AMOTL1	6.8018	6.4306	6.5316	6.5954	6.6834	6.5151	6.8202	6.6427	6.5629	6.7147	6.5534	6.66	6.6364	6.6129	6.6015	6.6151	7.0276	6.4532	6.5715	6.5941	6.5046	6.8917	6.5266	6.6086	6.5385	6.6069	6.745	6.5029	6.5208	6.5674	6.4989	6.4604	6.4698	6.787	6.9613	6.6447	6.6392	6.7526	6.5338	6.8555	6.679	6.3843	6.4099	6.457	6.88	6.6523	6.8859	6.5824	6.5593
AMOTL2	6.6956	6.8943	7.1518	6.8188	6.8202	6.936	6.954	6.8546	7.1185	6.723	6.884	6.8983	6.7799	6.6363	6.8627	6.7709	6.8907	7.0381	7.0278	6.9617	6.9401	6.9078	6.8954	6.6796	6.7745	6.8677	6.7855	7.0267	7.0901	7.0428	7.0928	7.0026	6.7953	6.856	6.8312	6.8844	6.7122	6.8499	6.746	6.8459	6.6598	6.7694	6.965	6.9269	7.0375	6.8882	6.9829	6.8448	6.7737
AMPD1	6.7257	6.364	6.3362	6.2597	6.6957	6.7384	6.6886	6.3593	6.2941	6.5326	8.0955	6.712	6.4107	6.6816	6.3912	6.9497	6.3797	8.2659	6.4447	6.3379	6.6226	6.9278	6.5861	6.2421	6.5214	6.3241	6.3394	6.1702	7.5814	6.4465	6.3244	6.6803	6.9456	7.1202	6.1509	6.4493	7.7448	6.4747	6.4815	6.2681	6.3315	6.3236	7.1863	7.4539	6.3853	6.8336	6.2878	6.4131	7.0875
AMPD3	6.57173333333333	6.62413333333333	6.53026666666667	6.5842	6.45926666666667	6.44296666666667	6.5372	6.44643333333333	6.44273333333333	6.5537	6.51786666666667	6.464	6.49056666666667	6.56176666666667	6.50313333333333	6.433	6.68043333333333	6.48713333333333	6.64453333333333	6.58116666666667	6.45046666666667	6.53913333333333	6.7209	6.50036666666667	6.49313333333333	6.55266666666667	6.47063333333333	6.51403333333333	6.52953333333333	6.57843333333333	6.55146666666667	6.53506666666667	6.53326666666667	6.6372	6.4577	6.518	6.51513333333333	6.58016666666667	6.41936666666667	6.58063333333333	6.53366666666667	6.55756666666667	6.5236	6.55103333333333	6.4851	6.51796666666667	6.6273	6.57226666666667	6.66733333333333
AMPH	6.632	6.441	6.4912	6.4231	6.4794	6.4766	6.3976	6.4366	6.5283	7.0972	6.941	6.7212	6.4682	6.5163	6.5438	6.7589	6.3361	6.8628	6.4439	6.483	6.3798	6.8878	6.4841	6.5026	6.5335	7.085	6.3997	6.8293	6.4878	6.3645	6.4414	6.3677	6.4583	6.4404	6.5513	6.8935	6.4305	6.5063	6.4616	6.4942	6.5318	6.4161	6.4604	6.6723	7.0083	6.8656	6.426	6.5414	6.6654
AMT	7.7065	7.4739	7.1427	7.3659	7.2482	7.3536	7.4366	6.9713	7.2624	7.3533	7.7335	7.6298	7.3199	7.6396	7.0819	7.4416	6.9608	7.5243	7.0633	7.2359	7.4308	6.8524	7.1381	7.1638	7.2521	7.2732	6.8765	7.7006	7.8262	8.0068	6.7322	7.3275	7.5829	7.291	7.2913	7.3754	7.6764	7.3207	7.1483	6.9199	7.4373	6.7825	7.8687	7.3474	7.4304	7.1454	6.8279	6.9461	7.123
AMTN	7.6927	6.4391	6.9559	6.7937	6.5153	6.2985	7.9681	7.0976	7.2058	8.1551	6.5288	6.9547	8.9639	6.6018	6.7333	7.7022	6.2834	6.4856	7.3193	7.9735	6.3094	6.9741	6.5731	7.7066	6.6333	6.5581	6.5251	7.3684	6.4606	6.4012	6.9507	7.4863	10.3779	6.6379	6.5049	6.959	6.3473	9.639	6.4288	8.0374	6.6567	7.0845	6.4703	6.534	6.4191	9.8729	6.4104	9.4265	6.9709
AMY1A	7.83345	7.48085	7.741	7.5883	7.8834	8.0005	7.70965	7.83585	8.1198	7.6774	7.753	7.83205	7.77255	7.91375	7.7414	7.6857	7.74035	7.30385	8.1266	7.8543	7.87215	8.07565	7.8679	7.79115	7.74855	7.95855	7.87545	7.66325	7.85135	7.35005	8.3785	7.7634	7.6372	7.9994	7.15685	7.63035	7.76645	7.631	7.85005	7.9964	7.81105	7.3663	7.74425	7.788	7.6339	8.1405	7.8384	7.86645	7.60235
AMY1B	7.26836666666667	6.8311	6.8001	7.10416666666667	7.221	7.09663333333333	6.87646666666667	7.00116666666667	7.0459	6.9341	7.05906666666667	7.0167	6.93933333333333	7.2019	6.95976666666667	6.86643333333333	6.895	7.0983	7.58126666666667	6.92236666666667	6.95123333333333	7.01646666666667	7.47303333333333	7.04323333333333	6.98356666666667	6.86173333333333	6.96686666666667	7.11453333333333	7.3156	6.7093	7.01673333333333	6.95696666666667	6.7849	7.09876666666667	6.66873333333333	6.87846666666667	7.17563333333333	7.03336666666667	7.02206666666667	6.9577	6.93316666666667	6.6989	7.57353333333333	6.9745	6.90523333333333	7.10293333333333	7.03856666666667	6.96966666666667	7.04013333333333
AMY1C	11.0686	10.5822	10.3878	10.6784	11.0611	11.1061	11.1096	11.3519	11.4041	10.8586	10.8203	11.2605	10.6319	10.3728	10.566	10.6309	10.7992	10.3661	11.3345	11.2542	11.316	11.1549	10.8661	10.4114	10.682	10.6907	10.883	10.523	11.1983	10.1289	10.2532	11.0044	10.6017	11.2556	11.4703	11.3675	11.2669	10.8369	10.7766	10.3408	10.5545	10.3109	10.7917	11.1923	10.7408	11.3901	11.0395	11.1608	10.9842
AMY2A	7.24273333333333	6.91573333333333	6.62463333333333	7.07986666666667	7.11306666666667	6.8584	6.71486666666667	6.75096666666667	6.5399	6.69573333333333	6.80963333333333	6.88753333333333	6.709	7.0788	6.65313333333333	6.6615	6.68226666666667	7.30556666666667	7.37826666666667	6.54456666666667	6.67736666666667	6.4968	7.32743333333333	6.78233333333333	6.92143333333333	6.62596666666667	6.68603333333333	7.1369	7.241	6.7707	6.3927	6.84693333333333	6.73183333333333	6.66296666666667	6.50033333333333	6.73523333333333	7.1039	7.09763333333333	6.6557	6.56263333333333	6.613	6.65726666666667	7.41173333333333	6.78216666666667	6.71166666666667	6.8016	6.69906666666667	6.5421	6.71606666666667
AMY2B	7.2243	6.89235	6.6164	7.1924	7.2308	6.899	6.70155	6.76675	6.4676	6.72295	6.8051	7.07095	6.7365	6.84585	6.6661	6.6608	6.7953	7.04235	7.00105	6.45595	6.65455	6.50185	6.91795	6.9021	7.2224	6.6344	6.60725	6.7696	6.9818	6.8593	6.33605	7.0884	6.745	6.70385	6.3408	6.75055	7.00505	7.3214	6.6373	6.59535	6.5886	6.49895	7.3664	6.7794	6.78905	6.6962	6.5798	6.49065	6.5752
AMZ2	8.26295	7.9169	8.37215	8.12885	8.19445	8.2447	7.8367	8.3641	8.09635	7.84695	8.34225	7.93135	8.202	8.4448	8.117	8.29805	7.8494	8.15765	7.9803	7.8982	8.14125	8.36385	8.20355	8.241	7.95255	7.8832	8.01995	8.20045	7.93405	7.94995	7.9576	8.0648	8.00515	7.92735	8.61555	7.9301	8.0816	7.919	8.0954	8.17985	8.30665	8.60435	8.1808	8.3358	8.3003	8.0878	8.2276	8.0703	8.17795
ANAPC1	7.8231	7.8981	7.9649	7.71025	7.8988	7.7405	7.6881	7.8114	7.90355	7.8538	7.48705	7.73925	7.8091	8.007	7.95675	8.019	8.0277	7.48965	7.5571	7.90135	7.5898	7.858	7.975	7.8616	7.7331	7.60025	7.69185	7.81815	7.7321	7.9519	7.94855	7.8126	7.50135	7.58135	8.36845	7.55325	7.7003	7.97105	8.0719	7.67405	7.87855	7.9135	7.8193	7.76205	7.86835	7.56775	7.5337	7.781	7.68985
ANAPC10	8.1861	7.8935	7.6125	7.974	7.8302	7.4609	8.0871	8.0924	7.4729	8.0736	8.162	7.8637	8.3192	7.568	7.7991	7.6857	8.0145	7.8065	8.1672	7.3901	7.7873	8.0039	7.6531	7.9396	8.2172	7.6436	7.9253	8.0317	7.4645	7.6856	7.8341	7.8548	7.5639	7.3724	8.3816	7.7987	7.5697	8.0275	7.8084	7.6859	7.5527	8.54	7.871	7.8586	7.7733	8.1006	7.7558	8.096	7.4988
ANAPC11	8.0993	7.53403333333333	7.85656666666667	7.42573333333333	7.52516666666667	8.0387	7.76556666666667	7.76126666666667	7.77396666666667	7.74856666666667	7.87556666666667	7.5045	7.56663333333333	8.1446	7.6742	7.9052	7.7429	7.7685	7.90933333333333	8.0221	7.92563333333333	7.7451	7.71306666666667	7.94036666666667	7.8725	7.8497	7.64876666666667	7.45843333333333	7.71143333333333	7.80736666666667	7.73736666666667	7.5196	7.91143333333333	7.7861	7.91363333333333	7.70586666666667	7.55993333333333	7.90973333333333	7.8389	7.75813333333333	7.9324	8.05523333333333	7.50163333333333	7.94506666666667	7.78353333333333	7.66406666666667	7.72003333333333	7.73436666666667	7.98223333333333
ANAPC13	9.9241	9.8888	10.0286	9.7694	10.3437	10.2501	9.9514	11.003	9.8545	10.4823	10.567	10.17	10.1874	10.2851	10.5046	10.0152	9.7731	10.6409	9.8652	9.5537	10.3471	10.0767	9.7254	10.1012	10.108	9.9581	10.288	9.6419	9.8	10.3162	9.2741	10.7336	10.1927	9.7151	10.6619	9.7988	9.6821	9.6546	10.3633	10.3192	9.6028	10.5317	10.1717	10.3058	10.1705	10.5809	10.2605	9.8466	10.3666
ANAPC2	6.449	6.4212	6.5271	6.5585	6.6138	6.3869	6.5176	6.4873	6.3774	6.4034	6.4306	6.4138	6.3618	6.6521	6.5756	6.4428	6.3544	6.4423	6.429	6.4452	6.4418	6.3914	6.4735	6.5726	6.6564	6.5442	6.3654	6.4746	6.5611	6.5194	6.4219	6.4931	6.4485	6.4226	6.604	6.4209	6.4494	6.5905	6.4599	6.562	6.6423	6.5116	6.6028	6.5765	6.3543	6.4755	6.4457	6.5264	6.3056
ANAPC4	8.9983	9.0372	8.4212	8.4694	8.561	8.4164	8.4129	8.0995	8.1592	8.5963	8.4399	8.3587	8.3036	8.3356	8.4259	9.0568	8.0943	8.4737	8.9508	8.2207	8.5518	7.9959	8.2225	8.5035	8.9257	8.2392	8.19	8.7	8.4954	8.9756	8.554	8.6729	8.7901	8.0924	8.5166	8.5541	8.7642	8.7448	8.054	8.1987	8.3619	8.5103	8.8569	8.4177	8.2962	8.2488	8.251	8.1939	8.4816
ANAPC5	9.9237	9.7386	9.3711	9.5392	9.4395	9.4323	9.5292	9.3181	9.2633	9.9737	9.5518	9.2424	9.3366	9.739	9.3003	10.1671	9.5849	9.5919	9.5757	9.7641	9.5118	9.3405	10.115	9.5869	9.5229	9.5277	9.5147	9.886	9.4284	10.0982	9.5518	9.5698	9.6014	9.4555	8.9065	9.8652	9.5411	9.9831	9.5527	9.4019	9.3313	9.1352	9.6688	9.5249	9.6933	9.4074	9.2094	9.4752	9.8127
ANAPC7	6.7083	6.9462	6.7142	7.1605	7.1336	6.9665	7.1569	7.2146	6.7376	6.8374	6.7195	7.1077	7.0716	6.6382	6.8456	7.0457	6.9918	6.5146	6.8691	6.7221	6.777	7.1418	6.8084	7.1648	6.9822	6.6275	7.1051	6.8585	6.9288	6.4893	7.0997	7.2219	6.4862	6.8157	6.9556	6.8557	6.9786	7.2115	7.0338	6.8723	6.8524	6.7026	6.6566	6.9552	7.2406	6.7782	6.9684	7.1491	6.5649
ANG	7.6178	7.4932	7.0424	7.0819	7.1806	7.11205	7.00575	7.1217	7.1852	7.14245	8.51385	7.50015	7.2426	7.3883	7.1944	7.17505	7.52845	8.60685	7.2909	7.44195	7.38815	7.6994	7.4548	7.4199	7.246	7.4335	6.96435	7.2855	7.90555	7.9861	8.0404	7.1762	7.40525	7.10525	6.64295	7.1817	7.8764	6.85165	7.19555	7.2688	7.35415	7.64675	7.28095	7.18355	7.25625	7.46025	7.18165	7.48015	7.6729
ANGEL1	7.1145	6.8714	7.4977	6.9789	7.0683	7.2789	6.982	7.0325	7.3389	7.3943	7.3541	7.1885	7.1506	7.2477	7.7337	7.1623	7.4744	7.1764	6.904	7.4459	6.9578	7.1959	7.2832	6.9669	7.0129	7.2453	6.9918	7.3304	7.4697	7.1152	7.6609	6.9918	7.5581	7.4766	6.9049	7.1379	7.2786	6.8589	7.6752	7.6674	7.0918	7.1925	7.2618	7.1539	7.2881	7.1241	7.1771	7.162	7.4436
ANGEL2	9.0153	9.4484	8.8564	8.837	8.913	9.0473	8.9468	8.6283	8.4908	8.6017	8.8262	8.6479	8.858	8.6657	8.579	8.6477	7.981	9.1661	9.2178	8.6742	9.0728	8.5006	9.3017	8.7005	8.6645	8.2383	8.6174	9.2364	8.7345	8.9187	8.3687	8.7342	9.1489	8.4479	9.1635	8.8348	8.9561	9.0692	8.3538	8.3802	8.7441	9.0446	9.585	9.0936	8.672	8.5917	8.2032	8.6205	9.0298
ANGPT1	6.6267	6.68155	6.724	6.7271	6.6146	6.61215	6.78785	7.0661	6.75175	6.8607	7.1267	7.15085	6.69545	6.69005	6.63415	6.8872	6.5484	7.379	6.69495	6.6354	6.59155	7.2123	6.496	6.7987	6.9262	7.1639	6.4392	6.86985	6.9104	6.969	6.579	6.62465	6.67	6.66	6.83505	7.26025	6.9604	6.66935	6.57695	6.8215	6.94975	6.45225	6.70495	6.85785	6.7748	6.78745	6.98025	6.721	6.87735
ANGPT2	7.33813333333333	7.38073333333333	7.3572	6.9359	6.66006666666667	6.69106666666667	6.7684	7.22476666666667	7.24963333333333	7.08633333333333	7.4099	6.7908	7.39723333333333	7.14873333333333	6.82763333333333	6.7251	7.1287	6.8707	7.60846666666667	7.28586666666667	6.82603333333333	7.37973333333333	7.25676666666667	6.71753333333333	7.3695	7.03976666666667	7.33326666666667	7.06736666666667	6.36636666666667	6.45236666666667	6.92433333333333	6.81943333333333	6.92573333333333	6.82046666666667	7.2674	6.77603333333333	6.82373333333333	7.7902	7.7372	6.87503333333333	6.9937	7.1568	6.76366666666667	6.90193333333333	7.07173333333333	7.1063	7.25003333333333	7.09206666666667	6.66943333333333
ANGPTL1	6.4977	6.3109	6.407	6.2601	6.2685	6.3934	6.2873	6.2505	6.3542	6.3756	6.3908	6.4012	6.3298	6.3672	6.3184	6.2597	6.327	6.3994	6.3968	6.3679	6.322	6.3933	6.2132	6.3174	6.3682	6.4286	6.3608	6.2347	6.415	6.3873	6.3451	6.4233	6.3682	6.4056	6.2663	6.345	6.4113	6.3435	6.3643	6.2667	6.3066	6.2398	6.3748	6.3214	6.5658	6.3692	6.2307	6.2937	6.3879
ANGPTL2	9.1188	7.9573	8.9691	7.6975	7.7117	9.2663	8.1762	8.2422	8.5011	10.4028	9.4269	8.8361	8.4026	9.8642	8.4598	8.8867	7.6608	8.4799	7.6687	8.9448	8.0773	9.3907	8.5161	7.5512	8.9478	10.4996	8.4029	8.577	8.3352	6.8898	7.9179	7.3827	8.7297	8.6835	8.4129	10.3352	8.4065	7.7603	9.3207	8.8713	8.1563	8.5782	8.1273	9.257	9.5559	9.5529	8.1127	8.8965	8.8577
ANGPTL3	6.4841	6.4413	6.3828	6.4508	6.3725	6.4807	6.4025	6.3759	6.4146	6.4758	6.4295	6.4132	6.4944	6.3857	6.4718	6.5079	6.4704	6.377	6.4188	6.6395	6.4426	6.5536	6.537	6.441	6.4503	6.4383	6.4969	6.3835	6.5183	6.3451	6.5077	6.4208	6.4169	6.2914	6.4412	6.3665	6.4607	6.3566	6.5521	6.4226	6.4593	6.5511	6.4366	6.4462	6.5429	6.4009	6.386	6.4546	6.4507
ANGPTL4	7.69466666666667	8.08443333333333	7.6354	8.35376666666667	7.3166	7.39933333333333	7.5712	7.18926666666667	7.97763333333333	7.54166666666667	7.1313	7.71136666666667	7.7429	7.0481	7.9166	7.47913333333333	8.87576666666667	7.08903333333333	7.9392	8.09546666666667	8.10123333333333	7.7124	7.82926666666667	7.32973333333333	7.5097	7.67313333333333	8.2623	7.8727	7.82496666666667	8.1016	8.68923333333333	8.40703333333333	7.45146666666667	8.37553333333333	7.02883333333333	7.40893333333333	7.38453333333333	7.68366666666667	8.05106666666667	7.8296	8.50966666666667	7.91386666666667	7.03046666666667	7.1411	7.8652	7.43933333333333	7.48156666666667	7.71406666666667	7.93963333333333
ANGPTL6	6.5843	6.5019	6.3831	6.2826	6.5985	6.4953	6.3932	6.3399	6.3921	6.3071	6.3439	6.3481	6.3852	6.7077	6.4788	6.3666	6.3971	6.3594	6.3435	6.3277	6.3933	6.4327	6.532	6.4786	6.4475	6.377	6.4015	6.4448	6.2894	6.2781	6.5936	6.5141	6.3648	6.3436	6.3462	6.5179	6.5135	6.4051	6.4764	6.4441	6.3955	6.3248	6.6431	6.5111	6.3369	6.3688	6.3875	6.3355	6.4347
ANGPTL7	6.3324	6.3668	6.3642	6.3581	6.3474	6.3597	6.3421	6.2719	6.351	6.3786	6.3896	6.6723	6.3346	6.3239	6.2741	6.3277	6.3265	6.3658	6.3541	6.3802	6.413	6.3024	6.3769	6.258	6.4183	6.359	6.2955	6.4183	6.4887	6.2516	6.3804	6.4772	6.3095	6.3566	6.4062	6.4411	6.3674	6.2632	6.3769	6.3528	6.3456	6.3565	6.3284	6.3832	6.4811	6.3469	6.3363	6.3173	6.3238
ANK1	6.5301	6.5755	6.4409	6.493	6.4672	6.5749	6.4634	6.5415	6.3914	6.3889	6.6341	6.4481	6.747	6.5262	6.5744	6.4675	6.3105	6.389	6.4483	6.3733	6.3828	6.3957	6.5049	6.671	6.5151	6.4293	6.5843	6.4181	6.3193	6.3709	6.4352	6.5452	6.493	6.4485	6.5079	6.4354	6.5384	7.2326	6.5352	6.3894	6.4443	6.439	6.5055	6.781	6.4153	6.4599	6.5053	6.4857	6.3662
ANK2	6.7068	6.4307	6.5959	6.2916	6.5223	6.6336	6.4131	6.2016	6.3263	6.6925	6.9752	6.9296	6.5015	6.6302	6.4504	6.4694	6.3574	6.953	6.2644	6.3672	6.4414	6.5381	6.4697	6.4288	6.4622	6.9895	6.3172	6.3187	6.4182	6.3765	6.3941	6.3579	6.5753	6.6716	6.381	6.7746	6.7965	6.3179	6.3529	6.34	6.2601	6.366	6.9031	6.7779	6.7442	6.5997	6.4687	6.2935	6.6762
ANK3	6.88493333333333	7.17063333333333	6.74556666666667	7.0112	7.00123333333333	6.8246	6.86783333333333	7.1432	7.3334	6.8268	7.0047	7.17733333333333	7.1109	6.82846666666667	6.85776666666667	7.00843333333333	6.66476666666667	7.46086666666667	7.06966666666667	6.7533	7.036	6.80043333333333	7.0275	7.1042	6.95383333333333	6.78506666666667	6.74596666666667	6.77173333333333	7.0744	6.9301	6.53466666666667	7.0298	6.97066666666667	6.99073333333333	7.3378	6.8217	6.85653333333333	6.76083333333333	6.95846666666667	7.23876666666667	7.00936666666667	6.72066666666667	6.89866666666667	6.9036	7.1212	7.0923	7.41113333333333	7.12713333333333	6.87836666666667
ANKAR	6.50855	6.51845	6.46055	6.4566	6.6467	6.45135	6.49965	6.47115	6.3595	6.42565	6.5887	6.5992	6.46615	6.49805	6.45555	6.4942	6.44205	6.60865	6.4166	6.3735	6.5096	6.43365	6.4962	6.4992	6.56265	6.41515	6.42165	6.49885	6.4203	6.38085	6.3691	6.56935	6.5876	6.3359	6.44615	6.5219	6.5368	6.5146	6.48625	6.4467	6.35575	6.46415	6.5926	6.5491	6.46445	6.59305	6.44165	6.4261	6.40095
ANKDD1A	7.9912	7.7444	7.6786	8.0966	8.9473	7.4456	7.3546	7.5783	7.6565	7.4287	7.1923	7.8826	7.8216	7.7841	7.5947	7.4374	7.6141	8.0847	8.3839	7.737	6.8862	6.9447	8.2828	7.4105	8.5078	7.9601	7.9285	7.879	8.166	8.1741	7.3435	7.2108	8.0816	8.1308	7.0455	8.0337	8.3095	7.1621	7.7702	7.1594	7.2192	7.3253	7.958	7.5515	7.6406	8.4243	7.1683	7.605	7.9131
ANKFY1	7.4388	7.51813333333333	7.31693333333333	7.67053333333333	7.60216666666667	7.38196666666667	7.55773333333333	7.5601	7.72956666666667	7.73266666666667	7.2487	7.58276666666667	7.49066666666667	7.5088	7.64163333333333	7.60216666666667	7.32036666666667	7.3403	7.3443	7.55956666666667	7.48226666666667	7.40256666666667	7.78843333333333	7.50606666666667	7.7948	7.31236666666667	7.3657	7.9145	7.4031	7.42236666666667	7.46706666666667	7.5836	7.50266666666667	7.40693333333333	7.28826666666667	7.67123333333333	7.56203333333333	7.46763333333333	7.49003333333333	7.45163333333333	7.52476666666667	7.22476666666667	7.90946666666667	7.2013	7.3968	7.52673333333333	7.36813333333333	7.6096	7.29563333333333
ANKH	6.392	6.4023	6.3989	6.3733	6.3279	6.4045	6.4375	6.3557	6.4441	6.3108	6.4342	6.4269	6.5109	6.4573	6.3879	6.4098	6.4356	6.3828	6.2661	6.4089	6.2586	6.4186	6.6418	6.3788	6.4079	6.4482	6.3264	6.4343	6.3868	6.3675	6.3989	6.3893	6.3616	6.4099	6.2376	6.5584	6.4257	6.4634	6.345	6.3219	6.3683	6.3385	6.4642	6.3786	6.3582	6.4613	6.4475	6.3191	6.4136
ANKHD1	8.013	8.1066	7.5775	8.3545	8.326	7.7181	7.8424	8.4417	8.1387	7.9196	7.7945	8.4649	8.0435	7.814	8.0252	7.703	8.0741	7.8522	8.0019	7.9606	7.6801	7.8325	8.3064	8.462	8.185	7.5544	7.8782	8.2832	7.9742	7.8651	8.4195	7.9479	7.7271	7.5797	7.8254	7.7839	8.0372	8.4776	7.7189	7.6347	8.1506	8.1076	8.3174	7.7046	7.7711	7.7774	7.9684	8.1666	7.6413
ANKHD1-EIF4EBP3	6.6749	6.5386	6.6175	6.5433	6.6928	6.7383	6.5417	6.4924	6.415	6.7359	6.7035	6.4972	6.5208	6.8226	6.5228	6.6732	6.6728	6.8142	6.5364	6.5397	6.7842	6.5025	6.565	6.621	6.6437	6.6683	6.7145	6.5943	6.8157	6.4513	6.5933	6.4881	6.5974	6.9519	6.4381	6.5557	6.635	6.4639	6.7048	6.8867	6.6607	6.5941	6.7836	6.5589	6.7873	6.552	6.9894	6.5892	6.6379
ANKIB1	8.7708	9.0633	9.623	9.0706	8.9341	8.7975	8.4684	9.6347	8.6596	9.0959	8.7444	9.122	8.977	8.5745	8.8313	9.2045	8.395	9.139	9.0703	8.5858	8.847	8.8881	9.2063	8.8183	8.9123	8.792	8.852	9.2185	8.7231	9.2299	9.0271	9.0388	8.5791	8.6244	8.9918	8.8698	8.7967	8.8537	8.6078	8.5514	8.6893	8.6783	9.5468	8.4213	9.0736	8.9481	8.6184	8.8731	8.7409
ANKK1	6.3246	6.3272	6.5712	6.5869	6.4116	6.3382	6.393	6.3442	6.4118	6.4567	6.3974	6.3881	6.365	6.4166	6.4504	6.4803	6.421	6.5128	6.2382	6.2999	6.4518	6.3546	6.3912	6.5774	6.2937	6.3659	6.4134	6.3323	6.3336	6.3546	6.2591	6.3956	6.3396	6.4058	6.6469	6.3107	6.387	6.4642	6.389	6.7036	6.3486	6.4228	6.4423	6.4517	6.3242	6.3981	6.5482	6.2567	6.3822
ANKLE1	6.4241	6.4095	6.3509	6.4443	6.4526	6.5018	6.312	6.4125	6.3315	6.361	6.3847	6.4705	6.4047	6.4196	6.4435	6.3771	6.2974	6.372	6.4045	6.3489	6.3774	6.3616	6.4069	6.3739	6.3429	6.4964	6.3555	6.408	6.4108	6.3885	6.4035	6.4064	6.3624	6.3393	6.5134	6.389	6.3555	6.3191	6.5127	6.3758	6.3795	6.4924	6.3854	6.3703	6.4217	6.4021	6.5018	6.3552	6.3621
ANKLE2	8.709	8.8294	8.2658	8.5469	9.0033	8.7921	9.0753	8.9463	9.0925	9.3592	8.1524	8.744	9.086	8.2395	9.2928	8.7312	8.8593	8.2493	9.133	9.3364	8.487	8.5493	8.7068	8.9541	9.1311	8.9067	8.8026	9.3739	8.4068	8.2162	8.8983	8.9283	8.4645	8.274	8.3212	9.4626	8.4641	9.1903	8.6132	9.1369	8.8154	8.516	8.3997	8.2537	8.6329	8.7136	8.3392	9.0831	8.3128
ANKMY1	7.4097	7.6765	7.6762	8.0506	7.6889	7.9419	8.2035	6.7071	7.2368	7.4516	7.2662	7.3327	7.1387	7.9131	7.0566	7.1991	7.8199	7.6069	7.6527	7.3259	8.039	6.9179	7.7336	7.5588	7.5005	7.7568	6.882	7.4885	7.7256	7.8554	7.4603	7.8141	8.6068	7.4466	7.3817	7.3048	7.4759	8.4334	7.2124	7.6019	7.5887	7.4814	8.091	7.4874	7.1151	7.4404	7.4246	7.3355	7.6384
ANKMY2	7.7678	8.1716	7.5258	8.2507	7.792	7.4959	7.7177	7.7471	7.8927	7.8173	8.4837	8.0027	7.8149	7.3799	7.8438	8.1327	7.684	8.4629	7.4343	7.7168	8.091	7.3856	8.1598	7.8937	7.8253	7.6479	8.0031	7.6447	7.9684	7.6911	7.7639	7.8523	7.884	7.3065	8.2312	7.6881	7.7676	7.7618	7.7996	7.6784	7.5583	8.5995	7.8538	7.7476	8.0291	7.7615	7.8073	7.7111	7.3276
ANKRA2	8.35475	8.5753	7.6971	8.5435	8.13085	7.87825	7.8704	8.4098	7.6928	7.81575	8.1245	8.2904	8.24105	7.87445	7.7388	7.93665	7.59325	8.3829	8.44615	7.76245	8.33215	7.97275	8.30825	8.3748	8.2358	7.5509	7.9121	8.2842	7.99	8.1997	7.932	7.88295	8.09165	7.59995	8.3734	7.95495	8.1717	8.61595	7.8752	7.5994	7.6437	8.0877	8.57825	7.8578	7.9507	8.04875	7.9378	8.0362	7.88255
ANKRD1	6.5252	6.3918	6.3981	6.4589	6.3576	6.4957	6.3981	6.4556	6.4313	8.2434	6.4503	6.681	6.2578	6.5138	6.6343	7.7621	7.3104	6.5361	6.4632	6.2457	6.3432	6.5268	6.4553	6.4253	6.4703	8.3032	6.3557	6.4105	7.013	6.4007	6.3975	6.3588	6.4621	6.4191	6.4165	7.0077	6.4601	6.4226	6.5298	6.8262	6.5584	6.4252	6.4078	7.5204	6.4291	7.1964	6.4285	6.4616	6.3902
ANKRD10	8.9364	8.9777	8.0601	8.29725	8.05435	8.19655	8.08975	7.47295	7.83515	8.7129	8.22855	8.363	7.73955	8.13345	8.60335	7.8009	8.3861	8.4095	9.09275	7.95275	7.64015	7.96455	8.92335	8.10605	8.25385	8.58935	7.9474	8.8631	7.65765	7.4894	7.67965	7.6118	8.5614	7.5247	8.07535	8.91775	8.64905	8.4031	7.92815	7.8679	7.72385	7.6591	8.7485	8.40345	7.9906	8.49965	7.4953	7.91955	8.1293
ANKRD11	8.5494	8.6253	9.0516	9.1983	9.1369	8.9988	9.1933	9.0632	9.1708	9.2419	8.4039	9.0617	9.2008	8.6023	8.9311	8.4001	8.9184	8.5594	8.404	9.1832	9.5597	9.2171	8.5744	8.4129	9.078	8.6886	8.8395	8.4712	9.1162	8.4794	8.7766	9.3551	8.6215	9.0722	9.1756	9.1034	8.9946	8.7307	8.7899	8.8048	8.7222	7.9481	9.458	8.782	9.0265	8.8761	8.8467	9.1356	8.4494
ANKRD12	8.4772	8.6719	9.2067	8.2063	8.6086	8.2331	8.2182	8.0548	7.9803	8.0496	8.1101	8.468	8.4045	8.2103	8.2857	8.489	7.4353	8.7896	8.4605	8.3463	8.5394	7.9757	8.655	8.3026	8.4088	7.8463	8.0546	8.5707	8.6831	8.2897	7.7004	8.2047	8.2493	8.2045	7.9379	7.7688	8.6211	8.7349	8.0997	8.0261	7.8762	8.1007	8.8901	8.2183	8.4144	8.4713	8.1845	8.1786	8.4758
ANKRD13A	9.6352	9.1318	8.4733	9.2731	9.5447	9.6088	9.5462	9.1144	8.7838	9.347	9.4075	9.3616	9.5108	9.7728	9.3864	9.0523	9.0708	9.699	8.8437	8.8747	9.2582	8.9713	9.2293	9.4498	9.0385	9.17	9.2899	8.8272	10.011	9.6372	9.531	9.423	9.3722	9.7924	8.8786	9.1638	9.7967	9.3249	9.1363	8.9786	8.7738	8.5686	9.8657	9.3335	9.3231	9.4026	9.231	8.9159	9.3852
ANKRD13B	6.4737	6.5182	6.6599	6.6225	6.4702	6.612	6.47	6.6574	6.6296	6.437	6.3794	6.472	6.4315	6.6126	6.6025	6.5923	6.6366	6.4685	6.595	6.5534	6.6255	6.4706	6.7493	6.619	6.4866	6.5784	6.4189	6.7982	6.5526	6.6332	6.7456	6.5096	6.6972	6.4107	6.5114	6.6903	6.4599	6.6908	6.7395	6.6857	6.4958	6.4722	6.4591	6.4799	6.6093	6.4503	6.4719	6.4588	6.4866
ANKRD13C	7.0476	7.3315	7.0946	7.5086	7.5318	7.1256	7.4812	7.788	7.1758	7.5187	7.3235	7.457	7.8152	7.0181	7.3349	7.2509	7.6463	7.0595	7.2587	7.0129	7.2703	7.4385	7.3585	7.2612	7.379	7.2046	7.6361	7.2471	6.9589	6.8938	7.6276	7.2926	6.8328	7.4169	7.8191	7.1728	7.2836	7.2765	7.3955	7.3981	7.2427	7.1969	7.2488	7.0595	7.151	7.6926	7.7572	7.6661	6.9598
ANKRD13D	6.77193333333333	6.74066666666667	6.91056666666667	6.6974	6.69876666666667	6.8133	6.88556666666667	6.65786666666667	6.97726666666667	6.75653333333333	6.68556666666667	6.72453333333333	6.7184	6.86553333333333	6.7608	6.928	6.9336	6.79066666666667	6.8057	6.89703333333333	6.69743333333333	6.7882	6.66433333333333	6.66706666666667	6.80106666666667	6.7683	6.76863333333333	6.7762	6.953	6.89436666666667	6.89483333333333	6.5854	6.81053333333333	6.93926666666667	6.87786666666667	6.7742	6.85106666666667	6.70173333333333	6.63063333333333	6.78506666666667	6.99856666666667	6.67696666666667	6.7647	6.7431	6.67053333333333	6.82413333333333	6.8127	6.67523333333333	6.84353333333333
ANKRD16	6.8129	6.9131	6.89723333333333	6.658	6.64726666666667	6.83263333333333	6.7078	6.7957	6.73983333333333	6.58466666666667	6.77	6.77666666666667	6.7813	6.93503333333333	6.6758	6.98836666666667	6.7509	6.64306666666667	6.6601	6.8668	6.8223	6.71683333333333	6.87273333333333	6.72626666666667	6.62953333333333	6.77793333333333	6.7071	6.82946666666667	6.7803	7.0012	7.0816	6.68433333333333	7.0287	6.6516	6.9368	6.7218	6.76	6.68973333333333	6.8504	6.6683	6.80696666666667	6.58386666666667	6.81753333333333	6.73996666666667	6.89193333333333	6.75833333333333	6.74916666666667	6.7167	6.90873333333333
ANKRD17	7.54896666666667	7.8464	7.7949	7.88753333333333	8.0157	7.89333333333333	8.21086666666667	8.02	7.47703333333333	8.0137	7.7298	7.92176666666667	8.0689	7.5395	7.87136666666667	7.67946666666667	8.39203333333333	7.8845	7.6297	7.73816666666667	7.6689	8.1602	7.5825	7.945	8.105	7.85756666666667	7.80776666666667	7.87303333333333	7.63606666666667	7.7952	7.73523333333333	7.9131	7.41343333333333	7.6456	8.1981	7.98973333333333	7.84253333333333	7.363	7.7768	7.96563333333333	7.76043333333333	7.81713333333333	7.8977	7.94713333333333	7.94953333333333	8.10083333333333	8.06596666666667	8.03556666666667	7.4857
ANKRD18A	6.5766	6.2551	6.5012	7.0068	6.5963	6.4007	6.323	7.068	6.4347	6.5473	6.6628	6.611	6.4513	6.4698	6.7751	6.4189	6.3478	6.5607	6.2696	6.5418	7.0627	6.7819	6.7741	6.8001	6.7813	6.3977	6.4571	6.4244	6.8836	6.3979	6.4399	6.7215	6.5158	6.2467	6.1664	6.3844	6.6357	6.4184	6.4795	6.4477	6.4021	6.5535	7.0894	6.5568	6.6485	6.3962	6.418	6.4625	6.4698
ANKRD19	6.2377	6.1158	6.3656	6.8489	6.2704	6.3216	6.4443	6.36	6.3107	6.4204	6.326	6.3378	6.3313	6.2286	6.3483	6.3695	6.3392	6.1792	6.3361	6.7134	6.3169	6.3074	6.3838	6.2975	6.3539	6.2602	6.4016	6.2775	6.2847	6.359	6.3139	7.062	6.2975	6.4142	6.2916	6.2314	6.2384	6.4017	6.3557	6.4462	6.3352	6.353	6.3088	6.4402	6.4686	6.3644	6.2384	6.5644	6.3951
ANKRD2	6.4523	6.2996	6.4803	6.4173	6.4318	6.2251	6.4471	6.4093	6.3028	6.353	6.4164	6.2526	6.3805	6.3757	6.3417	6.688	6.3942	6.3252	6.4097	6.4155	6.4104	6.4347	6.4051	6.4006	6.3505	6.5684	6.3463	6.2674	6.4598	6.4204	6.4785	6.4183	6.217	6.3425	6.4758	6.4086	6.2996	6.4478	6.3483	6.423	6.3267	6.327	6.3933	6.3209	6.4065	6.4723	6.3097	6.4567	6.3941
ANKRD20A1	6.7211	6.783275	6.68585	7.241	7.22835	7.736275	6.471725	6.922425	6.5901	6.586225	6.734725	7.686325	6.56025	6.683775	6.717075	6.86385	6.67625	6.957425	6.627725	6.5602	6.7892	6.728675	6.6951	7.375925	6.990225	6.479975	6.841025	6.81285	7.92465	6.45535	6.63275	6.934825	6.707475	6.7329	6.657975	6.510375	7.006825	7.424725	7.16775	6.568325	6.46375	6.601625	7.10475	6.724225	6.899875	6.797875	6.6017	6.47885	6.8188
ANKRD20A3	6.4152	6.3834	6.3515	6.4481	6.4911	6.5285	6.4884	6.4561	6.4048	6.3627	6.3719	6.5292	6.4692	6.4002	6.3119	6.4147	6.38	6.4485	6.4252	6.3408	6.4283	6.355	6.4349	6.4906	6.5141	6.3693	6.415	6.4204	6.5215	6.378	6.4318	6.3788	6.3533	6.486	6.3499	6.3143	6.3136	6.4508	6.4535	6.3953	6.4233	6.3698	6.4711	6.4029	6.481	6.4378	6.3078	6.4532	6.4751
ANKRD20B	6.4976	6.4122	6.4825	6.5186	6.4619	6.5128	6.3564	6.3974	6.4535	6.5259	6.6222	6.5461	6.54	6.4382	6.4316	6.3941	6.4341	6.3511	6.3908	6.5053	6.5052	6.43	6.4683	6.4292	6.381	6.368	6.5111	6.434	6.5351	6.4566	6.5085	6.5098	6.439	6.5737	6.4925	6.4696	6.359	6.4387	6.4904	6.5512	6.4715	6.5675	6.5134	6.3725	6.3375	6.5522	6.384	6.4357	6.4106
ANKRD22	8.4555	8.9567	7.4707	8.3374	8.3242	8.4567	8.922	8.58015	7.38955	6.9045	7.28245	9.13935	8.063	8.05085	7.99165	8.1888	7.23395	7.04285	8.7436	8.0378	7.8802	8.06885	8.71205	9.45105	8.8088	7.38925	8.3578	6.936	8.6536	7.6098	7.19715	8.18105	8.3234	9.02515	7.3861	8.74565	8.5618	9.16775	8.1383	7.86035	8.11935	7.20425	7.37965	8.02135	8.95295	7.94375	9.41495	8.3584	8.1011
ANKRD23	6.64975	6.59235	6.71505	6.5465	6.52785	6.61245	6.5425	6.5529	6.5629	7.3208	6.6028	6.7344	6.56935	6.5121	6.5907	7.3965	6.59875	6.4108	6.4921	6.53325	6.5477	6.6011	6.8113	6.45415	6.545	7.0437	6.47245	6.5596	7.19595	6.54965	6.5271	6.38295	6.53395	6.52015	6.7098	6.776	6.8562	6.6682	6.46605	6.6226	6.55715	6.40165	6.6569	6.99845	6.57975	6.8734	6.6545	6.5083	6.49155
ANKRD24	6.6351	6.445	6.4224	6.5667	6.4605	6.5484	6.467	6.3954	6.5085	6.4647	6.7864	6.5241	6.4677	6.5148	6.4582	6.4763	6.7503	6.6903	6.4886	6.5157	6.3889	6.4841	6.5436	6.4995	6.5043	6.4863	6.4165	6.5515	6.4538	6.518	6.4835	6.694	6.3472	6.3866	6.5491	6.4868	6.5659	6.4206	6.3439	6.3728	6.531	6.5688	6.6723	6.4343	6.5329	6.4696	6.4266	6.4135	6.506
ANKRD26	6.8675	6.7866	6.8732	6.8543	6.8605	6.6475	6.7544	6.9918	6.5934	6.6378	6.6943	6.7544	6.9653	6.6131	6.7132	6.8234	6.7937	6.8443	6.745	6.7166	6.8058	6.6693	6.9695	6.8099	6.7182	6.6826	6.7469	6.8494	6.6746	6.8135	6.8125	6.9235	6.6948	6.6218	6.9554	6.8507	6.743	6.8699	6.6847	6.696	6.7878	6.6583	6.8131	6.5575	6.7896	6.8646	6.8353	6.8782	6.6591
ANKRD27	7.3306	7.5729	7.8007	7.3703	7.6029	7.4474	7.4098	7.825	7.5581	7.56	7.6446	7.6494	7.8204	7.1783	7.589	7.8508	7.5964	7.5672	7.4886	7.803	7.311	7.4595	7.6463	7.8175	7.9527	7.1755	7.8058	7.3984	7.4084	7.0722	7.4615	7.5208	7.1919	7.5515	7.6487	7.7704	7.5858	7.8085	7.6122	7.9874	7.7236	7.0823	7.4057	7.34	7.5392	7.4705	7.5548	7.8741	7.2105
ANKRD28	7.35635	7.43515	7.00685	6.92705	7.002	6.92795	6.82725	6.8276	6.91495	7.01245	7.0717	7.10225	6.85355	6.9546	6.90595	6.9361	6.74365	7.1919	7.48165	6.94285	6.9322	6.98465	6.98845	7.559	7.0441	7.05345	7.0173	7.0384	6.85405	7.2069	6.72175	6.80995	7.08755	6.90845	6.6948	7.046	7.0057	7.36525	7.2114	6.7513	6.8299	6.87855	6.98545	6.9946	6.8605	6.93105	6.9234	6.9327	7.1059
ANKRD29	7.76155	8.9105	6.74355	8.3175	7.5439	7.1966	7.09645	7.63755	7.375	7.19125	7.6209	7.3802	8.8923	7.0164	7.6485	7.11895	7.283	7.56065	8.36535	6.90385	6.88725	7.66005	8.98165	7.21195	6.94805	7.04385	8.03225	7.9339	7.1255	6.8454	6.7075	7.7902	7.49025	7.88445	6.63425	8.55945	7.3513	8.8809	7.07065	8.171	6.9963	7.31645	7.7446	7.40415	7.00735	7.8587	8.56745	8.05405	7.14915
ANKRD30A	6.3497	6.35545	6.27505	6.3406	6.35955	6.35605	6.2388	6.3268	6.2864	6.45195	6.4346	6.3687	6.3006	6.3976	6.37365	6.23375	6.39395	6.33735	6.3953	6.3253	6.3347	6.37905	6.38665	6.25655	6.26035	6.3873	6.25715	6.3498	6.3187	6.28185	6.3194	6.2757	6.3322	6.34985	6.4504	6.4519	6.327	6.25715	6.39785	6.23605	6.29545	6.41925	6.31225	6.2905	6.35405	6.47755	6.35385	6.3859	6.3573
ANKRD30B	10.796	11.2502	11.3991	10.9894	10.9739	10.9856	11.5877	10.6763	11.2313	11.1582	10.4407	10.8221	10.6951	10.6379	10.4674	10.7006	11.5396	11.262	11.433	11.1371	11.1733	10.6854	11.3789	10.3931	10.563	10.8359	10.6842	11.6568	11.0988	10.7951	11.025	11.2013	11.0566	11.1211	10.4615	11.0364	11.2796	10.7664	10.1991	10.5715	10.7252	10.4446	11.0988	11.0654	10.9396	11.4723	10.3036	10.5409	10.8758
ANKRD32	7.15105	7.7634	6.988	7.7454	7.35275	6.8791	7.1523	7.2971	7.00135	7.04155	6.6445	7.2191	6.8695	7.29255	7.0849	6.9984	7.07475	6.96895	7.55345	6.56815	7.47195	6.9185	7.1746	7.1363	7.70215	6.64035	7.36715	7.68355	6.83155	7.5356	7.25125	7.3373	7.37785	6.84975	6.89175	6.99665	7.04085	7.90485	7.1811	6.61765	6.90805	7.2302	7.0252	6.68355	6.9402	7.17675	6.9541	7.26755	6.55375
ANKRD33	9.3101	8.9898	9.525	9.2124	8.7732	8.9694	9.4793	8.041	8.5799	9.2526	9.7182	8.9202	8.5307	10.324	9.1332	9.4911	9.1353	9.0184	8.8588	8.8304	8.9589	8.7168	9.4054	9.4901	8.36	9.112	9.2017	8.4497	9.2047	9.7689	9.0967	9.3068	9.798	9.6434	8.2603	8.8348	9.0445	9.441	8.7925	9.4458	9.7633	9.2214	8.2867	9.1652	9.0462	9.0047	9.8871	8.9508	9.0297
ANKRD34A	6.5999	6.5097	6.5538	6.4625	6.5142	6.6195	6.5349	6.5642	6.7576	6.6304	6.6559	6.582	6.6742	6.6243	6.6987	6.5554	6.5842	6.6468	6.6157	6.4838	6.4546	6.5553	6.5507	6.5294	6.5178	6.7345	6.6522	6.6166	6.5758	6.8453	6.6193	6.5212	6.6158	6.4481	6.6419	6.5171	6.5034	6.5052	6.6242	6.5538	6.6284	6.5671	6.6843	6.5881	6.4514	6.5732	6.4846	6.503	6.5118
ANKRD34B	6.3937	6.3209	7.0124	6.4226	6.3335	6.3219	6.2577	6.5041	6.5078	6.3204	6.2595	6.3731	6.2798	6.3129	6.2553	6.2904	6.2794	6.3404	6.9308	6.2679	6.2442	6.3476	6.3534	6.2388	6.5761	6.3053	6.167	6.5428	6.2789	6.6589	6.2584	6.407	6.2788	6.1928	6.384	6.2714	6.455	6.4394	6.2345	6.2447	6.3834	6.3677	6.3708	6.2773	6.2919	6.319	6.2261	6.4587	6.2401
ANKRD34C	6.5454	6.3997	6.4906	6.5185	6.4372	6.4837	6.4871	6.3532	6.414	6.4564	6.5257	6.4384	6.4381	6.3913	6.4394	6.4598	6.4457	6.4094	6.5322	6.6353	6.4577	6.4211	6.4199	6.5168	6.3725	6.3711	6.3645	6.5086	6.447	6.4539	6.4586	6.4544	6.5114	6.4029	6.574	6.4649	6.4933	6.5371	6.4571	6.3171	6.3828	6.5257	6.49	6.3958	6.4167	6.4687	6.4882	6.4724	6.3819
ANKRD35	7.2378	6.71075	7.17025	7.04405	7.35585	8.39845	7.4832	7.62465	7.9628	6.79345	7.53535	8.11185	7.0087	7.50225	7.4259	7.81925	6.63735	8.2208	6.94795	7.13415	7.33175	7.38455	6.9429	7.91185	7.2152	7.3658	7.0847	6.72695	8.57515	7.73275	6.7452	7.20165	7.59075	8.40855	7.2037	7.2477	7.69725	7.0876	7.16595	7.9711	7.36655	6.84635	7.651	7.6598	8.0155	7.4083	8.3732	7.132	7.49185
ANKRD36	7.0487	6.9101	7.0495	7.74935	7.07835	6.8178	6.8173	7.00325	6.73425	6.734	6.6698	7.0076	6.80875	6.8973	6.8597	6.61675	6.73665	6.86255	6.58905	6.79735	7.677	6.9082	7.1324	7.1709	7.22265	6.81945	6.73445	7.1275	6.63395	6.5352	6.8812	7.5609	6.61875	6.64335	7.0222	7.04415	7.246	7.3174	6.774	6.51295	6.53655	6.62855	7.0569	7.0187	6.6774	7.00335	6.7154	6.8738	6.8924
ANKRD36B	7.1636	7.1845	7.25705	7.92235	7.343	6.95295	7.1059	7.21065	6.9685	7.0372	6.8869	7.17405	7.0011	7.1837	6.98455	6.8984	7.01035	7.5507	6.8743	7.08295	7.7507	7.11065	7.4538	7.37425	7.33345	7.3351	7.0107	7.406	7.0669	6.90235	7.17205	7.61815	6.9019	6.93485	7.174	7.255	7.4188	7.4623	6.986	6.76945	6.76405	6.95565	7.26455	7.28405	7.0549	7.3299	6.7721	7.10335	7.24445
ANKRD37	7.2491	8.5509	7.9975	8.1332	8.2401	8.3213	8.2638	8.6768	7.6968	7.3595	8.2087	9.1123	7.9109	7.8289	7.6031	7.208	9.1743	8.5232	8.5148	8.0151	8.9356	8.0445	7.247	8.4177	9.0127	7.8436	8.6454	7.6034	9.2864	7.7822	7.8132	8.592	7.9804	8.0687	7.0999	7.7342	7.8036	7.9365	8.8268	7.8811	7.8256	8.2135	7.3986	7.3103	9.565	7.7766	9.1077	7.2853	8.151
ANKRD38	6.7657	6.5672	7.9567	6.686	6.7019	7.3334	6.6664	6.6645	7.1501	9.3359	8.3284	7.502	8.6352	7.9425	8.1342	6.493	6.8906	7.7717	6.4702	8.1363	6.3866	6.8781	6.6649	6.6596	6.8899	8.0225	6.6995	8.7177	8.3954	6.4949	7.7149	6.5848	7.5602	7.2658	6.4046	8.5821	6.7984	6.5328	6.5182	7.893	7.0497	7.0503	6.6538	7.0262	7.4465	8.4478	7.1934	7.2982	6.6829
ANKRD39	7.7088	7.5653	7.549	7.2963	7.0547	7.2057	7.1235	7.1014	7.2419	7.1971	7.3943	7.0632	7.2869	7.6796	7.22	7.6852	7.6257	7.4236	7.3511	7.3646	7.1607	7.3295	7.5622	7.3336	7.0695	7.2781	7.1767	7.5242	7.1058	7.7682	7.526	6.9735	7.404	7.3602	7.724	7.2534	7.0948	7.6785	7.4871	7.4412	7.3825	7.5422	7.1027	7.6041	7.1817	7.0211	7.1873	7.1719	7.5667
ANKRD40	7.2848	7.1483	7.2069	7.0391	7.3499	7.2616	7.2019	7.4504	7.6111	7.2045	7.3365	7.3293	7.4208	7.1097	7.1424	7.3646	7.7098	7.5188	7.1371	7.325	7.2059	7.6589	7.4709	7.0031	7.4126	7.1299	7.3213	7.5	7.3222	7.2451	7.7262	7.2553	7.2167	7.3994	7.5954	7.2326	7.4166	7.358	7.4189	7.3781	7.2973	7.7653	7.3743	7.2237	7.0778	7.2016	7.5006	7.4121	7.2926
ANKRD41	6.44305	6.5002	6.47035	6.46375	6.488	6.4047	6.3694	6.3333	6.49885	6.4071	6.3433	6.327	6.46285	6.55705	6.3995	6.401	6.46495	6.3738	6.4054	6.3317	6.38865	6.43045	6.53385	6.3568	6.351	6.37795	6.36355	6.55275	6.3426	6.3817	6.53125	6.3965	6.47125	6.356	6.61525	6.37085	6.4981	6.36265	6.6063	6.33725	6.42215	6.3779	6.4853	6.3439	6.36175	6.4489	6.3429	6.47185	6.32775
ANKRD43	6.4321	6.5264	6.4082	6.4757	6.4823	6.417	6.4327	7.1217	6.4542	6.356	6.4328	6.4414	6.3486	6.4149	6.3296	6.706	6.3393	6.8809	6.7952	6.3731	6.4546	6.4276	6.7122	6.4804	6.4277	6.4583	6.4209	7.1251	6.3691	6.3934	6.3543	6.3869	6.397	6.4969	6.4058	6.8336	6.4797	6.4262	6.5344	6.3448	6.4036	6.451	6.5634	6.4593	6.3067	6.3705	6.3932	6.3331	6.3324
ANKRD44	6.60665	6.7902	6.8049	6.6076	6.79785	6.6376	6.8705	6.5303	6.7021	6.71805	6.4917	6.63515	6.55135	6.5987	6.53465	6.69295	6.5832	6.7474	6.85555	6.6922	6.77415	6.6177	6.831	6.4916	6.62295	6.70135	6.5533	6.75155	6.7214	6.72485	6.59295	6.65455	6.6579	6.6736	6.45115	6.5713	6.65445	6.5851	6.48415	6.62015	6.6206	6.45885	6.94115	6.60155	6.6466	6.70705	6.7137	6.5046	6.56945
ANKRD46	8.1729	8.2565	8.1132	7.8663	7.7035	7.9933	8.8574	7.6623	7.7078	7.7567	8.1654	8.185	8.4854	7.4956	8.1244	7.8438	7.9104	8.6272	8.4114	7.8288	7.8955	8.3663	8.2278	7.7365	7.7174	7.2527	8.2138	8.0669	8.366	7.8629	8.2224	7.5142	8.2034	7.8688	8.1039	7.5685	8.1464	7.7826	7.8251	8.2824	7.9036	7.784	8.0084	7.6386	8.762	7.9329	8.0204	7.9175	8.1251
ANKRD47	6.3758	6.5266	6.5839	6.62	6.5202	6.5424	6.7102	6.4659	6.4992	6.6109	6.6532	6.5721	6.5514	6.596	6.571	6.5908	6.679	6.4029	6.6117	6.4061	6.4084	6.4991	6.5229	6.5568	6.511	6.8211	6.4982	6.5919	6.4272	6.5367	6.3705	6.4844	6.4569	6.693	6.4192	6.7098	6.7263	6.5731	6.5024	6.5114	6.5448	6.4323	6.5913	6.6655	6.6283	6.4122	6.6897	6.6375	6.477
ANKRD49	8.1052	7.7546	7.397	7.3795	7.6918	7.5966	7.5662	7.3334	7.6766	7.8009	8.006	7.7336	8.2408	7.6154	7.6036	7.3261	7.6693	7.8091	7.6488	7.1691	7.6552	8.0749	7.9641	8.0438	7.5676	7.2825	7.6809	7.3761	7.6913	8.0509	7.3028	7.3823	7.6027	7.2525	7.9813	7.3986	7.6806	8.1606	7.3994	7.6641	7.6233	7.9522	8.1664	7.6004	7.6006	7.5131	7.5809	7.4769	8.2087
ANKRD5	6.4214	6.44885	6.31065	6.4048	6.42875	6.3342	6.312	6.3886	6.41205	6.45795	6.43175	6.37965	6.4213	6.3649	6.45105	6.48335	6.3935	6.39215	6.33995	6.33585	6.4137	6.41975	6.37595	6.42115	6.36685	6.46065	6.43415	6.35865	6.4124	6.3956	6.4921	6.41195	6.3874	6.3343	6.48075	6.3972	6.38115	6.4449	6.4462	6.40485	6.33805	6.4005	6.3549	6.4157	6.4374	6.4318	6.42975	6.46815	6.3867
ANKRD50	7.2456	8.0124	7.4241	8.2127	7.9519	7.9061	8.3363	8.1395	7.9261	7.9501	7.5525	7.7638	8.5156	7.6716	7.7139	8.1872	7.8759	7.9352	7.089	8.1201	7.94	8.6984	7.1194	7.7697	7.9228	8.1125	7.9402	7.8873	7.4935	7.73	7.9842	8.2214	7.4813	7.9539	8.2031	8.0287	7.6321	7.7095	7.9856	7.9213	7.7845	8.0881	7.313	7.5708	8.2947	8.5473	8.3413	7.8804	7.8109
ANKRD52	6.6888	6.8236	6.7267	6.9903	6.8206	6.9631	6.9498	6.8297	6.9178	6.7705	6.4984	6.6563	6.9478	6.9416	6.8781	6.8608	6.8678	6.6321	6.6125	6.7035	6.9755	6.6862	6.8999	6.6196	6.6707	7.0238	6.7627	7.1123	6.8204	7.1246	7.0361	6.9087	7.0172	6.9017	6.819	6.8881	6.798	6.9444	6.9121	7.0503	7.1216	6.6219	6.784	6.8947	6.5732	6.685	6.73	7.0037	6.8782
ANKRD53	6.3822	6.4839	6.422	6.5179	6.5075	6.4659	6.5168	6.4155	6.5211	6.4614	6.4452	6.6576	6.4663	6.4617	6.4363	6.5778	6.3765	6.458	6.368	6.483	6.4944	6.496	6.4013	6.491	6.4552	6.3782	6.4538	6.475	6.5936	6.6548	6.5639	6.4971	6.4259	6.6943	6.3752	6.5601	6.5089	6.3626	6.5197	6.4642	6.5042	6.4199	6.4276	6.3622	6.455	6.4815	6.4781	6.5506	6.5606
ANKRD54	7.5183	7.3246	7.3741	7.5587	7.2083	7.637	7.378	7.1462	7.3678	7.5604	7.2807	7.2929	7.351	7.3344	7.3794	7.2978	7.1791	7.3006	7.5463	7.504	7.7835	7.2771	7.4062	7.1564	7.2374	7.4034	7.2508	7.7146	7.5635	7.5373	7.694	7.3113	7.5822	7.4331	7.7403	7.5343	7.2684	7.542	7.4292	7.0573	7.5241	7.3113	7.5057	7.2964	7.3768	7.4021	7.3769	7.3748	7.4166
ANKRD55	6.4376	6.3169	6.3243	6.2685	6.5918	6.2673	6.3992	6.3751	6.2711	6.3727	6.3722	6.3961	6.3591	6.5359	6.2906	6.503	6.2328	6.34	6.4227	6.2502	6.3195	6.347	6.4308	6.3389	6.2293	6.4945	6.4315	6.2738	6.4126	6.299	6.4951	6.4215	6.2696	6.3756	6.2856	6.3824	6.4549	6.3094	6.3353	6.389	6.3426	6.2969	6.7289	6.4958	6.3439	6.3277	6.2803	6.3822	6.347
ANKRD56	6.3681	6.5473	6.5045	6.7351	6.6314	6.4588	6.5107	6.761	6.4841	6.2999	6.3185	6.6453	6.4165	6.4369	6.3621	6.7377	6.3141	6.4254	6.4284	6.3696	6.6157	6.5202	6.3678	6.7312	6.461	6.4362	6.4693	6.3904	6.466	6.4574	6.5622	6.5815	6.385	6.8902	6.6277	6.3103	6.5641	6.5621	6.6448	6.5191	6.6699	6.35	6.3426	6.496	6.4903	6.4822	6.5887	6.447	6.3976
ANKRD57	9.895	10.4602	9.5396	10.8089	10.7221	10.7348	10.0527	10.9828	11.7036	11.2423	9.7925	11.3929	11.156	9.5492	10.6956	10.6584	11.2027	9.6482	11.1113	10.9882	9.6485	10.7951	10.3126	9.8999	10.0362	10.463	11.0485	9.8104	11.2601	9.9915	10.874	9.9208	10.026	11.8746	11.1413	10.2421	10.4273	10.0893	10.2768	10.6861	11.2347	11.1298	9.9623	9.8777	10.8632	11.2642	10.9556	11.3421	10.9162
ANKRD6	6.7264	7.2169	7.37285	7.2158	7.1025	7.53185	6.8554	7.27585	6.9266	6.8574	6.75375	7.47125	6.7421	6.87525	7.1086	6.75905	6.74875	7.33415	7.09195	6.7667	7.3325	6.75325	7.04665	6.89535	7.1397	6.8219	7.23745	7.13275	7.44365	6.73355	6.7963	7.0154	7.585	6.8449	7.04845	7.4742	6.96165	6.83375	6.9448	7.08895	6.68785	6.8908	7.22145	6.77235	7.353	6.9446	6.6415	6.92625	6.86215
ANKRD7	6.4393	6.5795	6.5274	6.438	6.5751	6.4374	6.3552	6.4796	6.4828	6.4769	6.4464	6.475	6.5056	6.457	6.4176	6.4378	6.5882	6.516	6.4954	6.5669	6.4681	6.6583	6.4536	6.471	6.4961	6.4817	6.4001	6.4715	6.4894	6.3574	6.5409	6.4094	6.4904	6.4107	6.4065	6.443	6.4988	6.5311	6.486	6.4628	6.4736	6.4263	6.5492	6.42	6.3494	6.4344	6.4084	6.4396	6.4982
ANKRD9	7.5007	7.16855	7.7745	7.4433	7.7059	7.7036	7.3333	8.1286	7.62505	7.5847	7.79505	7.6734	7.72335	7.51695	7.2488	7.77995	8.36425	7.60235	7.4994	8.1293	7.66335	7.5788	7.20935	7.56595	7.70845	7.74565	7.95035	7.4717	7.66275	8.2584	7.84045	7.6052	7.5511	8.15545	7.53575	7.53875	7.5756	7.19935	7.8548	7.9085	7.75835	7.788	7.16125	7.69035	7.8598	7.8337	7.6891	8.0827	7.58525
ANKS1A	7.8981	8.3659	8.8051	8.9653	8.6319	8.7354	8.7906	8.4683	8.7138	9.0754	8.6062	8.8001	8.82	8.077	8.3668	8.9953	8.6789	8.4295	8.9033	8.6755	8.6047	8.4334	9.1369	8.6218	8.9567	8.4024	8.5283	8.254	8.5188	8.1891	8.6769	8.567	8.316	9.0241	8.9701	8.4189	8.7554	8.9136	8.9761	8.72	8.8891	8.181	8.371	8.7208	8.7218	8.9261	9.3402	8.4048	8.4917
ANKS1B	6.5082	6.4152	6.2339	6.4581	6.3157	6.4222	6.4381	6.3849	6.3858	6.2322	6.4221	6.4089	6.2813	6.5086	6.4207	6.3008	6.3324	6.703	6.4318	6.3487	6.3375	6.3894	6.5075	6.3208	6.3391	6.4456	6.4184	6.4298	6.4122	6.6331	6.4059	6.4323	6.3798	6.3532	6.2596	6.3794	6.3448	6.5134	6.5465	6.3234	6.3302	6.2297	6.3881	6.4804	6.417	6.3961	6.3402	6.1814	6.4121
ANKS3	6.5536	6.4905	6.5499	6.7088	6.604	6.4913	6.6604	6.5558	6.5633	6.7647	6.5489	6.4685	6.4378	6.6327	6.6395	6.7114	6.5587	6.5437	6.645	6.841	6.6873	6.5359	6.5812	6.6212	6.7097	6.7023	6.4157	6.7881	6.6374	6.7266	6.711	6.5606	6.6065	6.622	6.4072	6.6044	6.5586	6.5748	6.66	6.7381	6.7754	6.4639	6.615	6.5657	6.4859	6.5027	6.4982	6.5381	6.362
ANKZF1	7.284	7.0902	6.9872	7.0675	7.08335	7.13805	7.053	7.3537	7.06165	7.2878	7.1242	6.98285	7.1663	7.20075	7.30695	7.09625	7.2325	7.0199	6.86805	7.5302	7.3086	7.0077	6.9747	7.22275	7.4693	6.9921	6.9262	7.38635	7.26665	6.92385	7.2614	7.20955	7.22495	7.0399	7.0411	6.92225	7.0872	7.12685	7.14435	7.52855	7.22155	7.0799	7.4065	6.9753	7.22915	7.03425	7.2608	7.11445	7.16335
ANLN	7.8083	8.4564	8.1566	8.8298	8.7343	8.0083	9.1619	9.4906	8.8798	8.895	7.6241	8.2528	8.5745	8.0835	9.2119	8.4695	9.2888	7.1333	8.2197	8.6436	8.1854	8.4628	8.5664	8.448	8.5743	8.5731	9.1513	8.8697	7.6104	8.2987	9.3025	8.3526	8.3787	7.5971	9.5756	8.2996	7.7593	9.3126	9.2155	7.941	8.6018	9.3863	7.7819	8.2241	8.2656	8.6452	8.3268	9.4739	7.9419
ANO1	7.4674	7.6461	9.06	8.4799	10.1266	7.7774	7.421	7.3787	9.5451	9.5883	9.7738	9.0093	9.373	7.1058	8.9686	9.7923	9.913	8.4219	6.9973	10.3836	7.0044	9.5597	7.6863	8.4056	8.2292	8.3281	9.6929	11.0336	8.9066	8.1943	10.8995	8.8805	7.7732	7.8943	7.2039	8.3519	7.7316	6.5957	9.5127	9.3143	9.4103	9.2062	9.6333	9.6747	8.0722	9.3201	7.5307	10.9233	9.1086
ANO10	7.1295	6.8762	7.3949	6.8635	6.8155	7.0894	6.7911	6.988	7.0875	7.0958	7.3265	7.0591	6.9782	7.0984	7.2198	7.2888	6.9696	7.5983	6.7796	7.2363	7.0654	7.1084	6.7303	6.9868	6.8388	7.3098	7.0441	6.8562	7.5456	7.5834	7.1908	7.012	7.101	7.3457	7.1093	6.9701	7.1326	6.6715	7.1443	7.4049	7.2886	6.9533	6.8474	6.9395	7.2421	7.0617	7.7477	7.0273	7.0154
ANO2	6.4609	6.391	6.5135	6.5335	6.5231	6.6177	6.4409	6.5512	6.4284	6.4167	6.4737	6.5604	6.3736	6.5144	6.3909	6.3935	6.5644	6.5092	6.3275	6.5457	6.3327	6.4813	6.4218	6.4557	6.4169	6.4822	6.45	6.4841	6.6833	6.4189	6.4001	6.6924	6.4091	6.3579	6.4115	6.4878	6.5939	6.4701	6.5343	6.4757	6.2834	6.4067	6.4216	6.6064	6.4553	6.5463	6.5458	6.3622	6.4178
ANO3	6.3537	6.3761	6.3974	6.2871	6.1885	6.3127	6.3579	6.2626	6.356	6.3219	6.4345	6.3815	6.2898	6.2442	6.5292	6.281	6.3295	6.2382	6.4332	6.2683	6.2917	6.444	6.2748	6.3335	6.2818	6.433	6.3738	6.3604	6.2848	6.3651	6.3627	6.2167	6.3049	6.3074	6.2594	6.3711	6.2488	6.4997	6.1787	6.2157	6.2747	6.3521	6.315	6.4095	6.3027	6.5035	6.6222	6.2728	6.2871
ANO4	6.7199	6.5828	7.3064	6.3932	6.4391	6.3907	6.3701	6.402	6.4971	6.4257	6.4131	6.3797	6.42	6.3293	6.4343	6.3916	6.3992	6.4175	7.0771	6.4135	6.372	6.488	6.529	6.6199	6.5244	6.3289	6.4615	6.5943	6.3866	6.3539	6.3283	6.3707	6.569	6.3988	6.3088	6.4782	6.3606	7.1581	6.3948	6.5952	6.2707	6.337	6.3335	6.5023	6.3824	6.6388	6.3448	6.3676	6.5283
ANO6	7.8618	8.3755	8.1231	8.3137	8.0762	7.9038	8.1316	8.0149	8.4248	9.0912	8.357	7.8687	9.0617	8.195	8.5345	7.7543	8.4533	8.8426	8.2543	8.0044	7.9827	8.4552	8.1819	8.1644	8.5607	8.6943	8.7839	8.2499	7.7728	7.9249	8.2322	8.3102	7.9378	7.6269	7.9051	8.5765	7.7782	8.3144	8.6241	8.5896	8.3502	7.8635	8.178	7.8744	7.7992	8.8317	8.2782	8.9961	8.0161
ANO7	6.4344	6.3385	6.6013	6.4479	6.3527	6.5319	6.4455	6.5765	6.5826	6.5974	6.5706	6.5669	6.4552	6.4957	6.4728	6.6479	6.4723	6.3989	6.5996	6.6448	6.371	6.4714	6.5679	6.5657	6.4034	6.5173	6.3974	6.6011	6.3944	6.4833	6.4992	6.7489	6.4435	6.5541	6.4569	6.6545	6.5912	6.5968	6.5157	6.3891	6.6234	6.4297	6.4525	6.5092	6.3149	6.5352	6.4074	6.5225	6.5214
ANO8	6.723	7.0297	6.9195	7.3879	7.0215	6.7787	6.925	7.2147	6.8765	6.7725	6.5798	7.2182	7.1789	6.6095	6.8822	6.9449	6.988	6.5717	6.9238	6.6111	6.8895	6.8095	6.9039	6.812	7.3817	6.9012	6.7554	7.0767	7.2832	7.062	6.8008	6.6329	6.9409	7.4097	7.0933	6.6608	6.8336	6.9099	7.2044	6.7749	7.0675	6.8449	6.9667	6.7319	7.3085	7.0074	7.2713	7.0267	6.6908
ANO9	6.9184	7.1193	7.10933333333333	7.0065	6.80456666666667	6.93966666666667	6.8952	6.66356666666667	6.7164	6.4206	6.56846666666667	6.7607	6.8354	7.16983333333333	6.59423333333333	6.82866666666667	6.8025	6.4465	6.91213333333333	7.13086666666667	6.71233333333333	6.57686666666667	7.45483333333333	7.01596666666667	6.77813333333333	6.7189	6.95223333333333	6.97193333333333	7.02906666666667	6.96036666666667	6.9221	6.57776666666667	6.9529	7.18843333333333	6.5799	6.82906666666667	7.005	7.54363333333333	6.81753333333333	6.9467	6.78066666666667	6.652	7.2662	6.84533333333333	6.68526666666667	6.68883333333333	6.84056666666667	6.92	6.4699
ANP32A	6.7354	6.9033	6.9646	6.6734	6.7864	7.037	7.0243	6.9497	6.9306	6.8304	7.0865	6.8893	6.6718	6.799	6.9288	6.8207	7.1214	6.6797	6.9043	6.9569	6.9843	6.7701	6.8389	6.7236	6.8195	6.7669	6.9718	6.9264	6.5881	7.0103	7.2441	6.8213	7.049	6.7032	7.0492	6.7242	6.7117	6.6629	6.6921	6.9986	6.9918	6.9052	6.7576	6.7938	7.0068	6.7871	6.5948	6.7463	6.8857
ANP32B	11.5286	11.7451	11.5753	11.8796	11.8558	11.6508	11.8637	12.406	11.9769	11.6146	11.2777	11.553	11.4011	11.7982	12.1709	11.3649	11.7735	11.4449	11.8881	11.7532	11.996	11.3933	11.8716	11.548	12.1227	11.4907	11.7232	11.9467	11.3719	11.671	11.9649	12.0546	11.741	11.3811	12.1515	11.9222	11.5624	11.9193	11.6337	11.4258	11.4094	12.1966	11.8459	11.6701	11.5107	11.7965	11.4315	12.2581	11.621
ANP32C	6.5988	6.7908	6.5967	6.4875	6.7498	6.6516	6.603	6.7644	6.7237	6.8314	6.6	6.6821	6.6477	6.5336	6.7342	6.5996	6.7032	6.5554	6.861	6.4938	6.7174	6.5862	6.5982	6.6143	6.6843	6.5345	6.825	6.707	6.4696	6.4293	6.86	6.7195	6.6046	6.4223	6.8536	6.5368	6.6167	6.5257	6.5873	6.7175	6.6242	6.4918	6.7157	6.5827	6.6387	6.8111	6.4047	6.8281	6.6001
ANP32E	6.4785	6.5377	6.464	6.5042	6.5314	6.5466	6.5014	6.511	6.4148	6.4572	6.413	6.5328	6.4094	6.4626	6.3839	6.4846	6.6257	6.4597	6.5498	6.4463	6.4331	6.4853	6.4425	6.4652	6.4672	6.4632	6.4373	6.4017	6.4119	6.6547	6.5541	6.56	6.4816	6.5668	6.627	6.4355	6.5591	6.538	6.4607	6.4602	6.4376	6.5403	6.439	6.4417	6.3585	6.4582	6.5602	6.47	6.4387
ANPEP	6.8474	6.635	6.9357	6.7144	6.554	7.0673	6.8121	6.5721	7.0753	7.2702	7.2002	7.036	6.8458	6.9943	7.1089	6.5704	6.7184	7.1853	6.8773	7.4233	6.445	7.0733	6.876	6.5589	6.9867	8.2451	6.8596	6.7404	6.713	6.3778	6.9753	6.6826	6.5874	6.866	6.8287	7.0355	6.7245	6.4619	6.85	6.7261	7.6618	7.0854	6.7157	7.4434	6.7794	7.3946	6.509	7.096	6.9441
ANRIL	6.411	6.3226	6.4714	6.6593	6.7275	6.7371	6.7266	6.7618	6.4762	6.3329	6.463	6.7024	6.2303	6.4008	6.5035	6.5887	6.4909	6.8742	6.4457	6.5277	6.8148	6.4975	6.34	6.9264	6.6775	6.4923	6.4951	6.3817	6.9752	7.2754	6.4379	6.9362	6.52	6.7171	6.4641	6.3644	6.6816	6.643	6.4706	6.5812	6.7583	6.9051	6.4629	6.691	6.5573	6.5097	6.9148	6.7978	6.547
ANTXR1	7.387825	7.30545	8.005075	7.474	7.317975	7.56575	7.2449	7.595725	7.5621	8.278875	7.87185	7.57835	7.805375	7.8134	7.52205	7.1187	7.13775	7.6572	7.555075	7.5017	7.511675	7.735825	7.5152	7.364625	7.90475	8.02665	7.4034	7.663275	7.05135	7.3683	7.015225	7.346025	7.558825	7.15935	7.99535	8.267425	7.387075	7.211625	7.55895	7.70065	7.450925	7.4368	7.355275	7.5231	7.707475	7.901425	7.753875	7.748075	7.367325
ANTXR2	8.1998	7.3808	7.9476	7.8286	7.9001	8.0253	8.3984	7.5548	7.6528	9.3609	8.7291	8.1059	8.1922	8.6352	9.0784	7.7354	8.4516	8.4522	7.8144	7.3782	7.1274	8.7668	8.1604	7.3439	8.2776	9.3183	8.4897	7.9747	7.6814	6.8733	8.5605	7.3516	7.8343	7.9062	7.2991	8.8051	8.2042	7.045	8.5007	7.5939	8.1007	8.4033	8.7169	8.2077	7.8699	8.9922	7.4757	7.6038	8.3921
ANUBL1	6.5353	6.6357	6.4761	6.5593	6.5748	6.3125	6.3972	6.4885	6.4848	6.4929	6.5297	6.4898	6.3808	6.5353	6.4904	6.4314	6.4365	6.4613	6.6704	6.2999	6.3923	6.4242	6.5811	6.4789	6.3611	6.3947	6.3659	6.5407	6.4475	6.363	6.3511	6.3686	6.3632	6.3805	6.64	6.4055	6.4551	6.5196	6.427	6.3567	6.4189	6.3585	6.5871	6.4315	6.4531	6.4444	6.3932	6.3682	6.4607
ANXA1	12.2345	11.8323	12.6315	13.0603	13.3529	13.447	12.8112	13.4904	12.2902	12.2012	11.9042	13.4475	12.8712	12.2065	13.1435	13.0523	12.3733	11.5901	12.056	12.8628	13.109	12.8502	11.7769	13.1941	13.1001	12.8357	13.1908	11.1341	12.9465	12.079	13.2973	13.3057	12.8779	13.2311	12.9492	12.34	13.2741	12.2334	13.3683	12.7648	12.9643	12.5735	12.266	12.8092	13.3058	13.2653	13.1967	13.251	12.4571
ANXA10	6.374	6.4722	6.3969	6.8953	6.4421	6.3973	6.426	6.4611	6.4792	6.3537	6.3913	6.363	6.3904	6.4994	6.4343	7.6565	6.4197	6.4479	6.3999	6.4059	6.4851	6.7625	6.3775	6.5624	6.6287	6.5179	6.688	6.5022	6.4612	6.453	6.349	6.6097	6.4231	6.5511	6.4356	6.4064	6.3856	6.3659	6.4678	7.9131	6.3541	6.6692	6.4246	6.4569	6.4582	6.5478	8.0651	6.4838	6.5034
ANXA11	7.47013333333333	7.6227	7.7583	8.0074	8.6961	8.02523333333333	7.8219	7.65296666666667	7.64713333333333	7.93136666666667	7.39206666666667	8.19696666666667	7.3649	7.93813333333333	7.5781	7.62546666666667	7.58456666666667	8.05186666666667	7.44946666666667	7.46413333333333	7.84656666666667	7.51436666666667	7.81016666666667	7.54683333333333	7.934	8.08746666666667	7.8184	7.06276666666667	8.2796	7.65006666666667	7.26786666666667	8.1966	7.7944	8.29006666666667	7.70976666666667	8.17686666666667	8.06566666666667	7.56736666666667	7.68623333333333	7.2061	7.88736666666667	7.2134	8.37143333333333	7.65216666666667	7.53233333333333	7.75766666666667	7.5702	7.3417	7.88233333333333
ANXA13	6.31445	6.3321	6.405	6.3688	6.3441	6.3029	6.38125	6.32005	6.4417	6.4306	6.4224	6.35805	6.55975	6.3142	6.36695	6.40315	6.31495	6.2913	6.43165	6.3337	6.37475	6.3688	6.3736	6.2449	6.3445	6.339	6.3529	6.391	6.38135	6.32765	6.3472	6.3514	6.50435	6.3855	6.37515	6.4527	6.31585	6.4282	6.33085	6.2963	6.3582	6.36565	6.3354	6.41805	6.3339	6.4693	6.36735	6.33685	6.4454
ANXA2	9.21076666666667	9.25333333333333	9.48396666666667	9.87603333333333	10.3175666666667	10.2905	9.53916666666667	9.6561	10.3656333333333	9.74323333333333	10.0896	10.161	9.9808	9.19936666666667	10.1593666666667	9.81293333333333	9.7194	9.16073333333333	9.79713333333333	10.1881	9.68126666666667	9.7525	9.4762	10.0252	10.5847	9.7105	10.3673666666667	9.10836666666667	9.9568	9.37266666666667	9.84693333333333	10.1186	9.45436666666667	9.88883333333333	10.1721	9.4462	9.56463333333333	9.32786666666667	10.3242666666667	10.5736	10.1546333333333	10.2204	9.2269	9.86863333333333	9.8254	10.2702666666667	10.1259333333333	10.6719333333333	9.88153333333333
ANXA2P1	10.0345	10.1728	10.2904	10.5784	10.92895	11.0381	10.46195	10.1746	11.288	10.66055	11.08475	10.83635	10.72125	9.972	11.09775	10.31875	10.75775	9.85355	10.4132	10.89	10.6009	10.2493	10.0643	10.5691	10.90105	10.7675	11.12065	9.6311	10.68495	10.2169	10.41665	10.75765	10.6902	10.88255	11.0397	10.4183	10.27315	9.7954	10.92115	11.1594	10.83835	11.08355	9.96965	10.0975	10.5254	10.879	10.82755	11.1261	10.6745
ANXA2P2	13.0496	13.2696	13.4696	13.3837	12.9781	13.3467	13.2992	13.587	13.4702	13.2982	13.1295	13.1499	13.3096	13.2882	13.35	13.6101	13.5678	13.0976	13.2621	13.1371	13.3897	13.3954	13.2879	13.4588	13.5425	13.3927	12.9696	13.1452	13.0088	13.4159	13.3463	13.4387	13.1885	13.3817	13.4417	13.4069	13.3181	13.4154	13.2798	13.2763	13.357	13.4682	13.1435	13.254	13.1419	13.0364	13.3749	13.3691	13.152
ANXA2P3	6.8905	6.8739	6.9422	7.0993	7.259	7.5474	7.0847	7.1076	7.4773	7.1394	7.4787	7.233	6.9241	7.0274	7.7272	7.1491	7.4828	6.8542	7.0736	7.512	7.2814	7.13	6.7556	7.3434	7.554	7.5286	7.3767	6.6649	7.3833	7.4899	7.2274	7.092	7.2454	7.5103	7.5326	6.9908	7.0515	6.826	7.3758	7.7899	7.5516	7.6539	6.8803	7.0537	7.1711	6.9599	7.3029	7.4122	7.3762
ANXA3	8.0812	8.5714	8.5169	8.9848	9.1966	8.0634	8.9976	9.6111	7.3531	7.1206	9.2851	9.3096	8.6504	7.8643	7.8126	7.9912	9.3164	9.6488	8.634	7.1421	8.9651	7.9186	7.4888	7.6182	8.8715	9.4544	8.3877	7.0921	8.7372	7.466	7.935	8.5621	8.098	9.1471	9.5692	7.8671	8.6602	7.3101	8.889	7.9177	8.87	8.4698	7.5752	7.4142	8.0511	9.5243	9.3173	10.0403	8.1624
ANXA4	7.7939	8.2394	7.7573	8.393	7.5444	7.4241	7.7327	7.8137	7.5483	8.2318	8.061	7.944	8.4647	7.4292	8.0348	8.0455	7.432	7.8656	8.1581	7.3605	7.5611	7.677	8.0734	7.7807	8.0884	7.5618	7.4526	7.887	7.5513	7.8364	7.2621	7.8242	7.9881	7.5111	8.7009	7.896	7.6989	7.8023	7.6797	7.8321	8.1641	7.751	7.2877	7.4614	7.9677	8.0818	8.0794	8.3471	7.5771
ANXA5	10.2522	9.6202	9.9133	9.4516	9.6686	9.6704	9.7975	9.8036	9.298	10.3497	11.0571	9.8019	10.4051	9.8243	10.5933	9.2584	10.3125	10.7064	9.955	10.0655	9.2693	10.1517	10.0907	9.701	10.5279	10.792	10.2191	10.5846	9.0588	9.4708	10.0531	9.7175	9.5583	9.4088	10.0382	10.72	9.7814	10.1354	9.7789	10.1406	9.905	10.7835	9.3022	9.7031	9.8373	10.2856	10.2247	10.8525	9.5664
ANXA6	6.855	6.71475	6.63285	6.35555	6.59315	6.58805	6.5465	6.41355	6.5506	6.96765	6.6452	6.52205	6.56435	6.9336	6.4874	6.4909	6.38825	6.68425	6.90275	6.48645	6.4712	6.53845	6.75325	6.54065	6.5714	7.0464	6.5013	6.8527	6.35325	6.39435	6.43055	6.51125	6.7268	6.53545	6.419	6.9732	6.65945	6.54045	6.52445	6.54	6.52355	6.43425	7.0506	6.67625	6.5946	6.60855	6.35065	6.398	6.8308
ANXA7	10.1054	10.2809	9.764	10.6194	10.2258	9.8579	9.4284	10.4688	10.0932	9.8877	9.901	10.2763	10.3488	9.957	9.7736	10.0726	9.1742	10.2519	10.1623	9.4716	9.9009	10.3158	10.2558	10.3977	10.3326	9.6328	10.2244	9.7471	9.5873	9.4505	9.4968	10.3431	9.6608	9.4347	10.5076	10.2176	10.0505	10.6045	9.9452	9.376	9.5693	9.7594	10.0304	10.0586	10.2818	10.1878	10.1636	10.8125	9.6688
ANXA8	9.2207	9.22385	8.0422	9.3283	9.42215	8.66795	8.73855	8.81905	9.56375	9.91645	8.43725	9.19955	9.4841	8.9048	10.357	9.05925	8.7851	7.60345	8.8979	8.8543	8.9992	9.19885	9.05505	10.0072	9.3276	8.4634	9.44295	7.5859	9.34715	8.7929	8.63075	9.87755	8.8759	9.3406	9.30035	8.8816	8.9949	9.56955	9.3264	9.0268	9.56625	8.9519	8.2082	8.66205	9.191	9.26635	9.49855	9.5696	8.6783
ANXA8L1	6.8987	7.1291	6.4985	6.9823	7.2314	6.7029	6.7245	6.9137	7.2027	7.3182	6.6114	7.0229	7.1597	6.7902	7.817	6.9139	6.7252	6.5777	6.8973	6.8109	6.9083	7.0103	6.827	7.4879	7.1894	6.6343	7.1969	6.4563	7.1976	6.5279	6.7789	7.4474	6.6203	7.1318	7.1076	6.8087	7.0819	7.1999	7.1406	6.9417	7.226	6.9579	6.4372	6.7174	6.9887	6.9764	7.3084	7.1377	6.6318
ANXA8L2	8.2497	7.763	7.0847	8.0701	8.5458	7.7668	7.6203	7.9948	9.1254	9.2876	7.8848	7.9221	8.3178	8.4284	9.6738	8.153	8.4506	6.9363	8.036	7.9841	7.4598	8.3424	7.9325	8.672	9.2065	7.4526	8.5967	6.7561	8.4159	8.0531	8.8068	9.0681	7.9931	8.2636	7.9476	7.8702	7.6855	8.7849	8.737	7.6892	8.3714	7.8306	7.4302	7.9671	7.8916	9.0025	8.1267	8.7767	9.2757
ANXA9	6.5366	6.372	6.7401	6.2899	6.7823	7.5758	6.3419	7.6409	7.0911	6.1788	6.4903	7.5406	6.4457	6.9627	6.2699	6.5939	6.3542	6.2151	6.438	6.8379	7.3456	6.4344	6.4541	7.5599	6.4451	6.3785	6.5551	6.2389	7.7284	6.716	6.446	6.4387	7.3059	7.614	6.4837	6.353	7.7864	6.8518	6.594	6.4321	6.4342	6.4556	7.1226	6.5579	6.6601	6.4411	7.262	6.2764	6.4972
AOAH	7.499	6.7968	6.6619	6.7639	6.6699	6.766	6.954	6.5589	6.7152	6.8028	6.6027	6.8533	6.5069	7.1142	6.9357	6.6196	6.4334	6.8425	6.8314	6.5191	6.7452	6.5937	6.9575	6.6242	6.6533	7.0655	6.6972	6.6973	6.4669	7.0133	6.3754	6.7842	7.133	6.9446	6.3855	6.8286	6.7348	6.8192	6.6711	6.4711	7.1483	6.6059	6.8214	6.8394	6.4749	6.8054	6.5877	6.4978	7.0383
AOC2	6.4029	6.429	6.4201	6.4894	6.3707	6.4829	6.3245	6.4105	6.4464	6.5058	6.4398	6.4328	6.3917	6.4415	6.5392	6.4856	6.3785	6.4649	6.439	6.3671	6.3958	6.4155	6.3825	6.4989	6.4358	6.3073	6.3848	6.5113	6.4549	6.3994	6.5679	6.3943	6.4548	6.482	6.4885	6.4135	6.3882	6.4271	6.4308	6.3621	6.3849	6.4188	6.5669	6.4099	6.4851	6.4156	6.5168	6.3605	6.417
AOC3	6.7211	6.4423	6.3607	6.5461	6.3622	6.4677	6.5512	6.4236	6.561	6.632	6.5981	6.5912	6.4245	6.4779	6.4452	6.6266	6.5894	6.4327	6.4529	6.7992	6.4745	6.4982	6.4667	6.5801	6.4685	6.7435	6.413	6.4581	6.4066	6.6786	6.5186	6.5025	6.5384	6.6872	6.4364	6.5295	6.7947	6.4959	6.435	6.3102	6.5558	6.4445	6.6018	6.5257	6.56	6.5347	6.5989	6.4788	6.462
AOF2	9.2478	9.6102	10.1458	8.8953	9.206	9.3808	9.5562	9.1041	9.1347	9.5767	9.3354	8.8441	9.5918	9.3219	9.3883	9.6105	9.6951	9.2393	9.0332	9.5722	9.8439	9.4736	9.5309	9.1975	8.8719	9.4401	9.5332	9.5464	9.0555	9.1712	10.0102	9.5849	9.429	8.9759	8.8771	9.1978	8.9917	9.234	10.0068	9.342	8.8447	9.3708	8.9923	9.153	9.7356	9.3933	8.869	9.9601	9.6441
AOX1	6.6258	6.4852	7.3553	6.3336	6.5275	6.6197	6.4236	6.3349	6.3314	6.5018	7.3017	7.0699	6.6542	6.4603	6.744	6.7202	6.3922	7.1417	6.3027	6.3839	6.3662	6.8683	6.5885	6.3659	6.3953	7.2666	6.8449	6.3413	6.7346	6.3906	6.3924	6.3539	6.3895	6.5128	6.5551	6.4657	7.2192	6.3725	6.5212	6.3478	6.4185	6.4371	6.7523	6.5556	6.5448	7.2065	6.3526	6.5587	7.1642
AOX2P	6.5124	6.3604	6.4766	6.4326	6.3305	6.4189	6.4033	6.3968	6.4354	6.4075	6.4806	6.4838	6.4229	6.4415	6.4152	6.3644	6.4748	6.3556	6.4753	6.4208	6.5772	6.3936	6.3289	6.4455	6.4668	6.4698	6.3618	6.4203	6.4542	6.4622	6.3828	6.3437	6.5312	6.3815	6.4149	6.4278	6.4235	6.3623	6.4467	6.3422	6.4516	6.5118	6.4501	6.4225	6.4387	6.402	6.5657	6.4384	6.4172
AP1B1	7.5803	7.71175	7.7619	7.92565	7.6581	8.03775	7.9027	7.72895	7.25265	7.7055	7.73525	7.9547	7.58365	7.91495	7.8242	7.6598	7.5272	7.44115	7.51665	7.66125	7.956	7.69625	7.50995	7.89155	7.61675	7.7391	7.92165	7.45985	8.03575	7.4183	7.64845	7.6055	7.7105	8.17525	7.98165	7.56955	7.7841	7.6487	7.95115	7.9641	7.9501	7.35275	7.8632	7.78785	7.91935	7.75635	8.1319	8.05225	7.5913
AP1G1	7.7717	7.6302	8.24735	7.87745	8.39825	8.37005	8.35435	7.8443	7.96135	7.9544	7.80775	8.2367	8.4559	7.72475	8.24855	7.7884	7.89985	8.12965	7.56895	8.1216	8.2376	8.23785	7.87835	8.3037	7.92	7.96855	8.1094	7.6376	8.33195	7.60155	8.01545	8.46425	7.45715	8.26345	8.26805	7.8327	8.1672	7.9022	8.28115	8.2064	8.13495	8.0371	8.53775	8.04055	7.9778	7.88015	8.22325	8.393	7.69
AP1G2	8.3016	8.2923	7.8736	8.701	8.5147	8.1702	8.0546	7.912	8.4501	7.781	7.9422	8.1977	8.1991	8.542	9.0013	8.3808	8.0092	7.7012	7.8923	8.0893	8.1855	7.8826	8.5102	7.9685	8.4484	8.0289	7.8533	8.3303	8.5961	8.8842	8.3177	8.5049	8.6018	8.7111	7.8954	8.4822	8.4777	7.6153	8.1866	8.821	8.4722	8.4894	8.5247	8.328	8.2977	8.0818	8.3776	8.5539	7.9495
AP1GBP1	6.543	6.59725	6.53095	6.5277	6.6084	6.748	6.4708	6.47545	6.54845	6.5338	6.51755	6.5804	6.47845	6.62025	6.6072	6.48575	6.5647	6.55985	6.4346	6.4903	6.5197	6.4855	6.50185	6.5634	6.5599	6.5249	6.54515	6.56945	6.65905	6.38185	6.6023	6.551	6.44565	6.65345	6.41565	6.50325	6.53195	6.55765	6.53195	6.5465	6.3917	6.45265	6.6483	6.53235	6.5952	6.62875	6.5442	6.56895	6.5156
AP1M1	8.853	8.7191	8.4452	8.7811	8.3305	8.7002	8.5033	7.9866	8.4804	8.9471	8.5169	8.2694	8.5492	9.2123	8.877	8.917	9.0152	8.2588	8.6288	8.8853	8.3683	8.1289	8.4123	8.4814	8.8763	9.1983	8.5118	8.7302	8.337	8.5316	9.2692	8.3254	8.9328	8.7215	8.3556	8.7058	8.5914	8.2871	8.7445	8.7353	8.7418	8.5247	8.6505	8.6015	8.439	8.2679	8.4506	8.6268	8.8574
AP1M2	6.8135	7.1201	7.4492	7.6666	7.2889	7.4352	6.9947	7.4476	7.3182	6.9325	7.151	7.2936	6.8495	6.9979	7.3991	7.3661	7.6614	7.3776	6.7486	7.4115	7.4298	7.0762	7.0136	7.6474	7.1473	7.0063	7.2332	6.7805	7.6856	7.5781	7.7245	7.5014	7.614	7.4821	7.3538	6.9392	7.1445	6.8005	7.3156	7.3354	7.467	7.7736	6.9259	7.1631	7.2474	7.3165	7.6676	7.6728	7.3544
AP1S1	7.1598	6.9621	6.96916666666667	6.956	7.02186666666667	6.9942	7.027	7.14406666666667	7.09253333333333	7.50656666666667	7.30773333333333	7.02246666666667	7.54016666666667	7.18193333333333	7.19876666666667	7.04496666666667	7.0055	6.7336	7.1138	7.2879	7.0066	7.15516666666667	6.92716666666667	7.14933333333333	7.062	6.98923333333333	7.25926666666667	7.15993333333333	7.0841	7.07376666666667	7.62043333333333	7.20703333333333	7.09096666666667	6.98646666666667	7.5755	7.03323333333333	6.97376666666667	7.18306666666667	7.05986666666667	7.11546666666667	7.3478	7.54413333333333	6.92166666666667	7.54066666666667	6.9004	7.12173333333333	7.36823333333333	7.2217	6.9942
AP1S2	8.65535	7.9639	9.3978	7.5586	8.10455	7.7781	8.2367	7.94465	7.6366	8.25025	8.11915	8.29785	8.0094	8.2796	7.86615	7.9219	7.2094	8.5975	8.624	7.71875	7.8492	7.9573	8.1126	7.5368	7.9291	8.6415	7.93755	8.85945	7.488	7.69315	7.53255	7.5728	8.386	7.58095	8.4946	8.30425	8.26565	7.7084	7.68865	7.41225	8.22985	7.86195	8.92615	8.2864	8.1319	8.6502	7.91605	8.4669	8.01835
AP1S3	6.3111	6.4948	6.3551	6.4115	6.4096	6.3191	6.5122	6.4251	6.3708	6.3534	6.3222	6.4441	6.3992	6.3947	6.3994	6.402	6.2995	6.4499	6.3077	6.2746	6.3872	6.3942	6.4044	6.3025	6.4421	6.4972	6.4222	6.2855	6.3959	6.3813	6.3719	6.38	6.3422	6.3697	6.3676	6.2758	6.3426	6.3512	6.5107	6.4684	6.4242	6.2951	6.3464	6.3419	6.3781	6.488	6.4351	6.4263	6.5221
AP2A1	6.9138	6.8861	6.7538	7.1285	6.8431	7.0407	7.12555	6.96435	6.8911	7.09905	6.89785	6.8726	7.3369	6.9349	6.96955	6.9401	6.95305	6.66405	7.033	7.05965	6.8472	7.0664	7.3045	7.03865	6.9253	7.25815	7.10275	7.08415	7.32095	6.952	7.17565	6.96225	6.9897	7.31905	6.97885	7.3453	7.06015	7.2705	7.13325	7.24365	7.19055	6.9445	7.01395	7.1834	6.79895	6.9318	7.16225	7.2395	6.89355
AP2A2	6.654	7.1848	6.8105	6.6984	6.8158	6.7353	6.8805	6.5766	6.8486	6.9715	6.7967	6.5911	6.6139	7.0284	6.8145	7.1114	6.7961	6.8567	6.9233	6.8632	6.8737	6.6599	6.7994	6.9514	6.7665	6.9107	6.5257	6.9789	6.762	6.6569	7.1965	6.6023	7.1212	6.8231	6.7354	6.9651	6.7524	6.7088	6.7879	6.8259	7.0324	6.7045	7.0233	6.7976	6.6041	6.7381	6.6726	6.8378	6.862
AP2B1	7.0041	7.17055	7.07545	6.8703	6.64935	6.70945	6.8329	6.5172	6.85945	6.9579	7.0672	6.71925	6.8963	6.97665	7.1213	7.36925	6.74635	6.92605	7.1	6.67865	6.8012	6.7604	6.7409	6.9212	6.5946	7.01225	6.83735	6.82765	6.60845	6.68655	7.0571	7.16775	6.88475	6.78915	6.8091	6.8983	6.8654	6.90485	6.8916	6.654	6.5666	6.71115	6.91445	6.86415	6.82965	7.21435	6.64155	6.9337	6.96375
AP2M1	8.71985	8.44075	8.63845	9.91845	9.45315	9.21565	9.19025	9.56215	9.62425	9.48455	8.9495	8.6579	9.0441	10.13545	9.3081	9.54055	9.4056	8.49115	8.7677	9.11515	9.45595	9.24715	9.3237	9.5311	9.1396	9.27255	9.47025	8.3715	8.83475	9.8621	9.34945	10.1093	9.48085	9.0065	9.00065	9.09595	8.5422	9.0119	9.53015	9.90335	9.2447	9.9586	8.8017	9.25205	9.0197	9.1623	8.852	9.19035	9.20845
AP2S1	10.6772	10.42255	10.3889	10.60175	10.4268	10.69625	11.1834	10.562	10.5481	10.7142	10.61275	10.29685	10.7139	11.00805	10.57055	10.5975	11.1382	10.28515	10.7331	11.0838	10.7773	10.596	10.72925	11.09365	10.45365	10.9249	10.81055	10.4955	10.8041	10.6977	10.72005	10.62745	10.69905	10.91585	9.95205	11.16735	10.56535	10.56645	10.5278	10.8708	10.52565	10.9328	10.25885	10.76605	10.7313	10.6159	10.95565	10.71745	10.4906
AP3B1	9.8231	10.1864	9.7345	10.3813	10.1959	9.8405	9.5471	10.2612	9.6432	10.0243	9.9823	10.1844	10.2259	9.5644	9.7932	9.4506	9.9802	10.3829	10.0437	10.0846	9.9453	9.8393	10.2281	9.3026	9.94	10.1153	10.3168	9.8336	10.1695	9.8188	10.0936	10.0916	9.9885	10.245	9.9037	10.2998	10.1589	10.4573	9.7118	10.0074	9.9634	10.0192	9.8682	9.7658	9.8581	10.0811	10.4699	10.3415	9.6423
AP3B2	6.5083	6.7054	6.2763	7.3173	6.5493	6.4028	6.6482	6.3639	6.8511	6.2829	6.4864	6.4136	7.2067	6.6022	6.4365	6.2507	6.4724	6.4528	6.7691	6.4986	6.3667	6.4041	7.2252	6.2897	6.2468	6.6712	6.3802	6.6709	6.4573	6.9387	6.4065	7.0335	7.2337	6.3634	6.4059	6.8535	6.5986	6.6552	6.498	6.521	6.4801	6.4922	6.5832	6.3688	6.4893	6.26	6.3598	6.3909	7.0233
AP3D1	7.55245	7.5572	7.8037	8.10015	7.71065	7.8582	7.9305	7.5108	7.8049	7.82885	7.54095	7.6012	7.79655	7.76495	7.90385	7.97815	8.01895	7.67185	7.45425	7.88135	7.67505	7.53125	7.77205	7.53955	7.67155	7.7062	7.83515	7.66855	7.84415	7.60805	8.19545	7.78755	7.6416	7.8725	8.053	7.46235	7.6434	7.68905	7.8034	7.87815	7.9662	7.3894	7.66155	7.7062	7.6371	7.7603	7.92295	7.54645	7.75135
AP3M1	7.9058	8.12925	8.1142	8.2222	8.2232	8.1214	7.80625	8.27865	8.17905	8.01905	7.84125	7.96165	8.2664	8.15795	7.8425	7.8955	7.80635	8.32495	8.09115	7.72275	8.13365	8.0096	8.2379	8.18425	8.1036	7.6277	7.9263	7.87655	8.1103	7.7388	7.6303	8.03465	8.2265	7.8651	8.31995	8.15875	7.94695	8.4305	8.08525	7.7137	7.8913	7.8022	8.01185	7.9334	8.0529	8.0557	8.16395	8.1615	8.11675
AP3M2	8.3801	8.1633	8.9322	7.8799	7.9913	7.7145	8.5923	8.086	8.2059	7.8412	7.5731	7.9263	7.9044	7.9044	7.6163	7.8729	8.3835	7.4508	8.8264	8.0748	8.5461	7.9967	8.2201	8.0822	8.0858	7.4114	8.2775	8.8647	7.6856	8.4814	8.6229	8.0437	8.4462	7.6503	7.4689	8.2922	8.1425	9.037	7.9882	7.5343	7.681	7.8604	8.3758	7.9244	7.703	7.9756	7.4822	7.4052	7.7672
AP3S1	8.1556	8.6622	7.8314	8.9626	8.6362	8.2634	8.3682	8.8735	8.1023	8.5153	8.9337	8.5651	9.0946	8.3375	8.8313	7.9008	8.8904	8.1808	8.6437	8.6796	8.444	8.7044	8.5729	8.8857	8.964	8.7177	9.2632	8.1374	8.5893	7.9812	8.4696	8.6824	7.6593	8.6336	8.0445	8.1629	8.4084	8.718	8.8666	8.5069	8.581	8.8914	8.0783	8.4993	8.9721	8.7896	9.4593	9.0277	8.2161
AP3S2	6.853	6.8835	6.701	6.9134	6.7454	6.916	7.1144	6.8411	6.5704	6.8739	6.995	6.7302	7.0002	6.7904	6.8512	7.1168	7.0019	6.8421	6.7984	7.1813	6.9107	6.8291	6.9689	6.6773	6.893	6.7487	6.8929	6.6279	6.8237	7.0829	6.7651	7.028	7.0075	6.8595	7.069	7.0214	6.691	6.7309	6.7815	7.1707	6.9016	7.1695	6.8167	6.6511	6.7997	6.8772	6.7939	7.0372	7.0161
AP4B1	8.5095	8.1082	8.176	8.1457	8.274	8.3451	8.4988	7.8813	7.5994	8.2088	8.2166	8.1669	7.8045	8.5738	8.1514	8.0872	7.7066	8.0071	7.9868	8.2338	8.5809	7.9946	8.3499	7.4584	8.3913	8.0463	8.1867	8.5368	8.212	7.9485	8.3325	8.0297	8.1626	8.1549	7.9541	8.3616	8.4955	8.0765	8.1381	7.6275	7.8059	8.0056	8.8136	8.1487	8.0122	8.0286	7.9785	8.1768	8.0689
AP4E1	7.7788	7.6887	7.3691	7.7706	8.2247	7.7358	7.9399	8.2904	7.8403	7.6979	7.6151	7.7176	8.1549	7.4332	8.0445	8.1238	7.9722	7.4686	7.9164	8.2403	7.7278	7.7765	8.0897	7.2981	7.7343	7.7451	8.2522	7.9524	8.0871	7.4874	8.0603	7.9091	7.5986	8.1353	8.009	7.9283	7.8855	7.8014	7.6008	8.5191	7.8331	7.9039	7.8828	7.6226	7.7049	7.8191	8.2865	8.2023	7.7469
AP4M1	6.9078	6.8048	6.7847	6.8309	6.6284	6.7916	6.7174	6.7908	6.6184	7.2006	6.678	6.6926	6.6358	6.7162	6.8181	6.945	6.9358	6.587	6.6926	7.2444	6.8616	6.7037	6.6907	6.8859	6.8067	6.9035	6.7458	7.1135	6.612	6.7672	6.6585	6.5605	6.8388	6.8687	6.5924	6.8507	6.6003	6.8313	6.692	7.0462	6.9683	7.1002	6.4648	7.0357	6.81	6.7687	6.8328	6.6517	6.8542
APAF1	7.10005	7.23215	7.11645	7.10595	7.32855	7.0962	7.18175	7.0341	6.91625	7.2482	6.84295	7.1408	7.06515	6.91035	6.9693	6.9742	6.87535	7.34195	7.30035	7.0227	7.2022	6.8396	7.15515	7.01745	7.15105	7.1787	7.2554	7.19255	7.05945	7.15925	7.06225	7.06925	7.2073	7.152	6.8326	7.1112	7.2956	7.02055	6.8807	7.00965	7.116	6.8766	7.2561	6.95415	7.1262	7.06515	6.849	7.03305	6.99635
APBA2	6.4271	6.3223	6.5771	6.3264	6.419	6.4704	6.4046	6.2929	6.3548	6.5318	6.4019	6.3353	6.3902	6.5923	6.341	6.4078	6.4453	6.261	6.3811	6.3715	6.3691	6.361	6.3623	6.2814	6.4886	6.491	6.4028	6.3493	6.3116	6.2906	6.4079	6.3793	6.3927	6.3248	6.6053	6.4608	6.445	6.231	6.4292	6.3742	6.3672	6.4321	6.6127	6.3537	6.3601	6.3758	6.3677	6.3766	6.4359
APBA2BP	6.4139	6.4406	6.6588	6.5068	6.442	6.515	6.4086	6.5177	6.6842	6.4716	6.6824	6.5927	6.5429	6.5032	6.5275	6.6818	6.3882	6.3823	6.4411	6.3724	6.4033	6.5435	6.5786	6.4728	6.4886	6.3075	6.4313	6.6348	6.3952	6.4226	6.3672	6.4387	6.4488	6.4023	6.7196	6.4348	6.4333	6.8048	6.5134	6.5389	6.6064	6.4659	6.4039	6.4907	6.4158	6.4263	6.4971	6.4411	6.4195
APBA3	7.9129	7.5059	7.195	7.7129	7.1845	7.3076	7.6734	7.1439	7.3026	7.2877	7.2539	7.0786	7.4379	7.8339	7.1434	7.7224	7.6005	7.2921	7.5569	7.4445	7.4772	7.1079	7.5687	7.7315	7.5689	7.391	7.1189	7.5469	7.3293	8.0551	7.5444	7.1277	7.8025	7.3859	7.3877	7.1395	7.3107	7.9578	7.3172	7.3121	7.7129	7.607	7.5079	7.4484	7.3858	7.1862	7.2577	7.1679	7.6471
APBB1	6.3809	6.4916	6.4334	6.3267	6.3578	6.4041	6.2814	6.3977	6.3629	6.378	6.5218	6.3244	6.3219	6.2824	6.3508	6.4087	6.515	6.3705	6.4063	6.4308	6.4743	6.3965	6.4539	6.3243	6.3261	6.4364	6.3591	6.519	6.4464	6.5671	6.3546	6.5526	6.4614	6.362	6.5114	6.4846	6.406	6.398	6.4195	6.3272	6.457	6.5317	6.4988	6.3787	6.3153	6.3426	6.3648	6.367	6.4044
APBB1IP	9.1148	8.0556	7.2403	7.7176	8.2544	7.7562	8.693	7.7186	7.2485	8.1145	7.5249	7.8666	7.6294	8.8811	7.5429	7.3539	8.4498	7.8774	8.2598	7.1733	7.6378	7.6417	9.1047	7.3362	7.7936	8.7736	7.8459	8.1164	7.1038	7.7167	7.0188	7.7091	8.2089	8.1974	7.3311	8.1857	8.8936	7.963	7.6811	7.4776	8.2211	7.4069	9.4455	8.8202	7.3927	8.0399	7.4863	7.2025	8.1683
APBB2	6.4337	6.3678	6.59	6.5598	6.4422	6.5142	6.4105	6.4222	6.5358	6.8486	6.5687	6.4337	6.7445	6.4105	6.7552	6.4479	6.5723	6.4632	6.4466	6.4504	6.403	6.5918	6.4947	6.5147	6.5141	6.5444	6.6434	6.6976	6.376	6.4347	6.4345	6.4326	6.3625	6.3693	6.6111	6.6687	6.3833	6.5387	6.5025	6.5382	6.6855	6.5352	6.4212	6.4423	6.5171	6.5766	6.4082	6.6802	6.3773
APBB3	7.92185	7.87615	7.4072	8.02745	7.64665	7.74135	7.56225	7.5181	8.0148	8.38115	8.1578	7.9713	7.85775	7.79715	7.99345	8.039	8.21865	8.0997	7.3587	8.0032	7.54015	7.5647	7.91725	7.6625	8.04325	7.92495	7.6794	8.1849	8.16165	8.46485	8.0176	7.73275	8.22225	7.9943	7.2272	7.93555	8.1361	7.7058	7.82665	7.67575	8.2799	7.9964	8.34875	7.81845	7.80845	7.5423	8.09365	7.6321	7.823
APC2	6.3609	6.3097	6.3234	6.3503	6.3387	6.3747	6.5664	6.3136	6.4094	6.2572	6.3505	6.3299	6.3337	6.4671	6.3888	6.3416	6.3707	6.4076	6.2179	6.3574	6.4134	6.3286	6.3181	6.2966	6.3475	6.3595	6.3584	6.3176	6.3605	6.3071	6.5932	6.3379	6.326	6.3494	6.5961	6.2986	6.2736	6.3669	6.3649	6.3683	6.4738	6.2805	6.4201	6.36	6.3762	6.4022	6.3132	6.4144	6.3807
APCDD1	7.8316	7.4882	10.7306	7.9842	7.8406	8.0063	7.9539	8.27	8.3074	8.7055	8.6653	8.858	9.2912	8.096	7.802	8.4706	7.5161	7.5928	7.7283	9.3579	7.6033	8.8743	7.4024	7.7333	8.8308	8.6664	8.7468	8.137	7.9013	7.654	7.243	8.1897	8.0302	8.5611	8.3585	8.6397	7.7449	7.2161	9.0046	9.0018	8.0512	8.6668	7.2167	8.53	9.1597	9.0476	9.523	8.959	8.1274
APCDD1L	6.7329	6.7487	7.8819	6.5711	6.4818	7.1436	6.6119	6.5903	7.9505	8.4281	7.6446	7.779	6.7556	7.5041	8.1486	6.366	7.8219	8.598	6.5271	7.3923	6.4584	7.178	6.4564	7.2194	7.0698	8.3353	7.9183	6.7678	7.4488	6.4546	9.0203	6.5643	6.8004	7.4122	6.9035	7.381	6.6589	6.3074	7.1555	8.5346	6.9541	7.6095	6.4422	7.2891	6.8897	7.6887	7.1791	6.8606	8.3942
APEG1	6.5345	6.533	6.6445	6.5585	6.5998	6.4812	6.5044	6.5306	6.7717	6.8217	6.71	6.4917	6.6256	6.7651	6.6162	6.5306	6.6727	6.5881	6.4687	6.8429	6.3434	6.5099	6.4282	6.463	6.3955	6.8024	6.7311	6.6027	6.4994	6.7128	6.5007	6.6135	6.7165	6.5539	6.7499	6.5413	6.4979	6.4437	6.5678	6.8553	6.7253	6.6011	6.4255	6.6441	6.5356	6.6131	6.5124	6.4678	6.5211
APEH	9.4161	9.2323	9.2846	8.8958	8.3421	8.7809	9.0844	8.9306	8.8851	8.9305	9.0773	8.7099	8.7238	9.2069	9.2042	8.8362	9.4299	9.0604	9.2459	9.0013	9.2129	8.6258	8.833	8.6336	8.5005	8.9353	9.0427	9.4474	9.4416	9.578	8.8064	9.233	9.3522	9.3638	9.0201	8.7884	9.3853	8.4463	9.5016	8.9189	9.2938	9.0394	8.9507	9.0288	9.0576	8.7094	9.7623	8.7036	9.0311
APEX1	9.71835	9.6696	10.21085	9.4985	9.391	9.5066	9.455	9.98265	9.55265	9.9199	9.4599	9.3441	9.765	10.06915	10.3262	9.6931	9.22335	9.24695	9.62945	9.63025	9.69995	10.08975	9.8759	10.10565	9.7367	9.7845	9.78695	9.9942	9.3551	9.8108	9.8664	9.4932	9.74675	8.9616	9.1873	9.77725	9.44745	9.986	10.14475	10.19975	9.3401	9.8365	9.55375	9.8282	9.6718	9.3903	9.41435	9.9642	9.36075
APEX2	8.2047	8.0635	8.8534	8.8417	8.4569	8.6661	8.573	9.0484	8.4004	8.2096	8.0356	8.3647	8.5381	8.8634	8.4907	8.512	8.7689	8.1645	7.5019	8.5267	8.893	8.3113	8.2988	8.968	8.5573	8.3442	8.4613	8.2473	8.4291	9.1577	8.8284	8.4222	8.6168	8.431	9.3432	8.2978	8.2855	9.0683	8.5383	8.4278	8.9722	9.1287	8.1845	8.53	8.5038	8.1673	8.8057	8.5747	8.5487
APH1A	8.38245	8.49305	8.3719	8.5276	8.6247	9.04175	8.69325	8.47215	8.65035	8.56745	8.37285	8.467	8.6497	8.5881	8.8943	8.65205	8.8475	8.3791	8.34265	8.11975	8.8857	8.53955	8.1715	9.04765	8.70005	8.38665	8.4842	8.358	8.6524	9.12695	8.3731	8.61285	8.79625	8.40125	8.92855	8.3402	8.33695	8.69475	8.6546	8.89945	8.9142	9.11195	8.38035	8.5084	8.624	8.32355	8.5699	8.49485	8.64105
APH1B	7.3743	7.0462	6.8742	6.8669	6.9246	7.0227	7.091	6.8221	7.1008	7.2942	7.7206	6.8544	7.1253	7.1811	7.162	7.1905	7.3345	7.6213	6.96	7.5512	7.0248	7.1975	7.3641	6.8659	6.8509	7.6331	7.1218	6.9015	6.8012	7.2675	7.569	6.9247	7.0294	7.3403	7.1025	7.008	7.0556	6.6906	6.9199	7.161	7.4479	7.3247	7.0185	7.239	6.9638	7.402	7.0261	7.1754	7.5347
API5	8.9659	9.9332	9.2548	9.4557	9.2888	9.0296	9.0827	9.2696	9.0623	9.063	8.935	9.3472	9.3117	8.7052	9.4843	9.0456	8.8575	9.3196	9.3539	9.2296	9.2543	8.9903	9.5195	9.3597	8.9114	8.9866	9.3575	9.4613	9.0523	8.9261	9.0184	9.3271	9.0231	8.6737	9.7773	9.2372	9.2341	9.5446	9.199	9.1399	8.7615	9.6648	9.5143	9.1672	8.921	9.0526	9.0838	9.4383	9.0654
APIP	7.94905	7.7829	7.97545	7.8809	7.7585	7.2927	7.3581	8.12665	7.506	7.3211	7.81015	7.58075	7.6186	7.52605	7.6154	7.3105	7.37565	8.4347	7.7219	7.3027	7.92305	7.73005	8.0335	7.9767	8.0179	7.5522	7.5692	7.8313	7.42405	7.37805	7.445	7.54775	7.6967	6.855	7.5129	7.8061	7.53035	8.13155	7.5468	7.56965	7.1515	7.86735	7.5655	7.565	7.7269	7.6101	7.5653	8.2681	7.42585
APITD1	7.6158	7.84905	7.34045	7.3585	7.4822	7.2262	7.48545	7.6349	7.04785	7.0579	7.23665	7.1778	7.3816	7.26125	7.31885	7.29455	7.0738	7.2898	7.69395	7.15585	7.82825	7.5873	7.5771	7.778	7.56195	7.2173	7.4031	7.5583	7.05265	7.27145	7.49355	7.6457	7.34955	6.96825	7.0693	7.4038	7.22845	7.9128	7.3724	7.2105	6.9509	7.78345	7.0872	7.3905	7.19325	7.3079	7.0584	7.3305	7.1969
APLF	6.6587	6.4664	6.3732	6.5253	6.5093	6.4172	6.573	6.4994	6.4555	6.4702	6.3534	6.5257	6.5453	6.5616	6.4354	6.509	6.4321	6.4826	6.3419	6.3662	6.5471	6.3705	6.4152	6.6247	6.4808	6.4735	6.547	6.4736	6.505	6.7145	6.423	6.4607	6.4699	6.6219	6.5214	6.4402	6.513	6.5818	6.442	6.364	6.5648	6.6504	6.4933	6.4478	6.3956	6.4539	6.5464	6.5183	6.5963
APLN	6.4496	6.5126	6.838	6.6291	6.4687	6.4709	6.5539	6.8973	7.1502	6.682	6.7381	6.4499	6.8605	6.5895	6.9921	6.3748	6.9425	6.422	6.713	6.7234	6.8979	6.8665	6.485	6.4837	7.0878	7.1454	7.0882	6.747	6.3867	6.5516	6.6439	6.524	6.4522	6.4622	6.6371	6.7526	6.4533	6.5364	7.4289	6.6787	6.5521	6.7632	6.45	6.5486	6.5204	6.7938	6.6816	6.7341	6.4564
APLNR	7.6202	6.8944	7.475	6.5633	6.8946	8.1883	8.197	6.8331	7.7129	7.751	7.6499	7.218	6.9245	7.4675	7.419	7.9114	6.5222	7.08	7.5647	6.9286	7.2415	7.447	7.0521	6.8336	6.8303	9.0118	6.9667	7.3481	6.7712	6.5492	6.9433	6.8171	7.3003	7.9218	7.2989	8.2568	7.1736	6.6008	7.742	6.8819	8.1864	6.7628	7.1538	8.6056	7.7971	7.9835	7.3693	7.2679	7.6932
APLP1	6.5684	6.515	6.4474	6.4803	6.54805	6.4011	6.34625	6.3881	6.5748	6.47225	6.36245	6.401	6.5141	6.81895	6.4183	6.47475	6.4254	6.4046	6.6073	6.37515	6.37105	6.43305	6.5546	6.52675	6.4297	6.5036	6.3993	6.8201	6.39	6.45765	6.39085	6.47155	6.4179	6.34865	6.399	6.53935	6.40495	6.5313	6.55925	6.37115	6.55365	6.7531	6.4678	6.39775	6.311	6.40905	6.44865	6.49095	6.4432
APLP2	7.40935	7.344	8.1613	7.47485	7.08815	7.60735	7.4061	7.5248	7.8892	7.57025	8.02035	7.5178	7.5929	7.82125	7.6038	7.7497	7.4736	7.9957	7.1708	7.6041	7.82825	7.79325	7.2654	8.2256	7.5469	7.92555	7.9581	7.3016	7.66115	7.7952	7.32055	7.1157	7.44935	8.069	7.71685	7.4778	7.4731	7.75565	8.0103	8.015	8.2949	7.77155	7.4168	7.52955	7.62765	7.46915	8.0055	7.89235	7.4695
APM-1	6.6974	7.751	7.552	8.5418	7.9463	8.2847	7.7259	7.9255	6.9121	6.3199	7.3731	7.9121	6.7841	6.7383	6.8234	7.2217	6.684	8.0556	7.0707	8.3042	8.202	7.2197	6.7764	8.047	7.3861	6.7592	7.0341	6.8344	8.7393	7.746	6.5166	7.795	7.8528	7.2029	7.6978	6.8657	7.2548	7.3116	7.2424	7.8928	6.5399	8.6012	7.0283	8.1168	8.2716	6.8673	7.2468	7.1164	7.5017
APOA1	6.3906	6.2832	6.4028	6.2595	6.3869	6.4161	6.4731	6.4056	6.4328	6.3888	6.3176	6.394	6.3008	6.4572	6.459	6.3935	6.4357	6.3503	6.2277	6.3099	6.3902	6.4364	6.307	6.4348	6.2948	6.3743	6.4001	6.3869	6.3942	6.5732	6.3503	6.3627	6.3582	6.3443	6.3412	6.3151	6.3276	6.3179	6.398	6.4805	6.3815	6.2747	6.4243	6.4121	6.3735	6.3491	6.431	6.4092	6.3416
APOA1BP	9.3733	9.1526	9.5464	9.0927	8.9569	9.541	9.0671	9.149	9.8666	8.9274	9.736	9.0149	9.4498	9.5427	8.9928	9.8079	10.1072	9.3171	8.8718	9.6137	9.7738	9.6473	9.1819	9.3312	9.2535	8.9841	9.1799	9.4603	9.1521	9.3731	9.549	8.8478	9.7708	9.4609	10.1775	8.9857	9.098	9.4123	9.5147	9.3888	9.9894	10.2215	9.0733	9.6021	9.3045	9.1724	9.537	9.2718	9.8103
APOA5	6.495	6.4208	6.4669	6.5668	6.5098	6.3174	6.4258	6.4179	6.3672	6.3662	6.4734	6.42	6.5594	6.4008	6.3446	6.4191	6.3538	6.4508	6.4673	6.3716	6.4929	6.4839	6.4059	6.3771	6.3796	6.5205	6.4685	6.316	6.3508	6.5737	6.3816	6.4738	6.4618	6.5052	6.4862	6.3387	6.4297	6.3696	6.3863	6.5143	6.4016	6.5544	6.4048	6.3202	6.5073	6.3798	6.409	6.3389	6.4418
APOB48R	6.4952	6.4974	6.4787	6.5236	6.4536	6.4477	6.6097	6.4253	6.4593	6.6432	6.4161	6.4856	6.4445	6.631	6.6369	6.5094	6.4378	6.4073	6.5498	6.3666	6.2909	6.4608	6.769	6.4407	6.4985	6.6943	6.5614	6.4789	6.35	6.4812	6.3797	6.5336	6.5181	6.5719	6.3609	6.5044	6.5185	6.5234	6.4673	6.6405	6.6161	6.4407	6.6886	6.4957	6.4036	6.4026	6.4172	6.4262	6.6271
APOBEC2	6.2277	6.3898	6.1569	6.2755	6.3487	6.403	6.2305	6.1997	6.2777	7.7152	7.2637	6.4532	6.2934	6.4727	6.3288	7.7375	6.5105	6.3378	6.3517	6.1489	6.3071	6.2706	6.2593	6.2599	6.3675	7.1723	6.3524	6.0899	7.3735	6.2086	6.2985	6.3194	6.4496	6.4577	6.3533	6.5961	6.7288	6.3371	6.4046	6.412	6.2771	6.2558	6.4094	7.1411	6.5617	6.8214	6.3604	6.3306	6.3133
APOBEC3A	7.2258	6.9036	6.8937	8.2792	7.4084	6.7849	7.3726	7.051	6.7704	6.6263	7.222	8.3488	7.8864	6.7837	6.6495	7.9853	7.4893	6.4062	7.0577	7.4358	6.6005	7.145	6.631	6.8618	7.1084	7.8376	7.7561	6.4532	6.4079	8.0577	6.9831	8.5748	7.4905	7.8639	6.6969	6.7302	6.6879	8.1288	6.9621	7.5048	7.3005	7.6929	7.0772	6.6523	6.3916	8.0175	7.3924	8.1858	6.7938
APOBEC3B	7.1954	7.7487	6.5415	7.311	7.6917	6.8251	6.9003	7.7747	6.8326	6.795	6.5123	6.6205	6.6526	7.2389	6.8353	7.0105	6.6827	6.4413	7.8065	6.9867	7.5226	6.9069	7.3332	7.6636	7.4009	6.4969	7.2624	7.0682	6.3158	7.1956	6.8669	7.8038	7.4141	6.3539	7.3185	7.3325	6.6128	8.0287	6.5133	7.0149	6.685	7.5219	6.7499	7.0384	6.5902	6.9581	6.5934	7.0863	6.6896
APOBEC3C	7.4635	7.4536	7.4243	7.7903	7.4788	7.3297	7.4808	7.1588	7.114	7.2109	6.9918	6.9616	7.1412	7.8514	7.2475	7.4099	7.3859	7.2759	7.5488	7.089	7.7173	7.1351	7.3847	7.8217	7.5463	7.0911	7.3637	7.7319	7.1809	7.8118	7.3946	7.4808	7.9456	7.559	7.2403	7.618	7.4822	7.7789	6.8818	7.2739	7.4885	7.2588	7.6445	7.2427	7.1694	7.3309	7.0933	7.2412	7.5471
APOBEC3D	7.3302	7.6476	7.2252	7.2527	6.9275	7.1311	7.6489	6.4464	7.2192	6.8402	6.5368	6.7029	6.5217	7.5896	6.8564	6.7954	6.967	7.4009	7.5026	6.8827	7.5895	6.5618	7.213	7.1466	7.5734	6.7419	6.7582	7.2793	6.4637	7.72	6.7815	7.3184	7.535	7.4717	6.4325	7.1641	7.1738	7.2782	6.8403	6.5968	7.0062	6.4834	7.6627	7.2461	6.7265	7.0097	6.5429	6.6413	7.4679
APOBEC3F	7.27813333333333	7.1793	7.42286666666667	7.05673333333333	6.881	7.2636	7.0929	6.9614	7.01453333333333	7.44736666666667	7.15746666666667	6.88233333333333	7.24843333333333	7.40443333333333	7.0388	6.89896666666667	6.7999	7.2779	7.20056666666667	7.01073333333333	7.3427	7.09646666666667	7.16703333333333	7.1547	7.11296666666667	7.33973333333333	7.04833333333333	7.27706666666667	6.78306666666667	7.33876666666667	6.98016666666667	7.11513333333333	7.3654	7.0855	6.96633333333333	7.4791	7.08336666666667	6.97596666666667	6.79893333333333	7.05386666666667	6.9763	7.0951	7.25803333333333	7.1139	7.31636666666667	7.39476666666667	6.83933333333333	7.13863333333333	7.30286666666667
APOBEC3G	7.68435	7.6235	7.46015	7.5877	7.15155	6.74175	7.1618	6.9288	6.82555	7.05035	6.7316	6.7854	7.22075	7.4023	7.1823	6.86795	6.5396	7.01085	7.78485	6.641	7.37105	7.03045	7.5513	7.47525	7.36625	6.78815	7.33115	8.20645	6.62005	7.36735	6.71575	7.18715	7.0554	6.97185	6.66265	7.40285	7.44705	7.7141	6.90155	6.73945	6.74605	6.6545	7.4305	7.2039	6.82205	7.3294	6.6522	7.0156	7.17765
APOBEC3H	6.6618	6.6398	7.3344	6.534	6.4911	6.5272	6.6788	6.4304	6.3858	6.4956	6.4558	6.5189	6.3584	6.8845	6.523	6.4934	6.3125	6.4321	6.8095	6.329	6.6798	6.3972	6.9267	6.7033	6.8038	6.4167	6.5947	6.6276	6.2035	6.779	6.3537	6.4712	6.515	6.8901	6.3343	6.7523	6.5665	6.9591	6.3631	6.4863	6.539	6.3492	6.5573	6.4653	6.3622	6.5379	6.3435	6.3428	6.4647
APOBEC4	6.4444	6.3969	6.2477	6.3419	6.3372	6.4351	6.2844	6.3532	6.3226	6.1529	6.2848	6.4005	6.3421	6.2623	6.252	6.4041	6.2887	6.2822	6.3025	6.3574	6.3103	6.3261	6.228	6.3657	6.3065	6.3435	6.3005	6.221	6.3051	6.3228	6.3075	6.3348	6.4375	6.3295	6.3543	6.1924	6.4087	6.2326	6.3376	6.2985	6.2486	6.3184	6.292	6.2799	6.4239	6.346	6.2871	6.3998	6.3461
APOC1	9.0624	8.5285	8.2623	8.562	7.495	7.2971	9.7947	6.7958	7.3562	8.5945	7.3287	7.3436	7.1948	9.4617	9.1084	7.1482	6.9287	7.8361	8.2354	7.5072	7.0998	7.7375	9.6313	7.4357	7.5731	8.0309	7.5485	8.3625	7.022	9.1054	7.0744	7.8039	9.19	7.2817	6.4821	8.4591	7.2264	7.9765	6.7806	7.7959	9.9539	8.7456	7.2065	8.0999	8.3229	7.4446	7.7615	6.6324	7.8574
APOC2	7.1359	6.528	6.5813	6.5757	6.5935	6.5122	6.7469	6.3884	6.3739	6.6315	6.4438	6.5524	6.4896	7.1597	6.4979	6.4728	6.4027	6.4592	6.6429	6.5475	6.5267	6.413	7.0184	6.5243	6.478	6.4316	6.5052	6.711	6.3892	7.2025	6.4616	6.6506	6.7657	6.3494	6.373	6.5391	6.4297	6.5426	6.5202	6.6851	7.1777	6.5257	6.4135	6.583	6.4245	6.4511	6.5117	6.4753	6.5203
APOD	8.4535	6.951	8.9819	6.6223	7.2968	7.7915	6.8134	6.3009	7.4848	8.4518	10.5908	10.1281	7.0258	7.185	8.0386	7.7358	6.7485	10.5001	6.8175	7.4258	7.1613	8.5855	7.1168	7.3275	7.4875	9.7706	6.9432	6.5233	10	6.3321	6.5262	6.9644	7.6736	8.1564	6.7646	9.2078	9.9284	6.4133	7.7175	7.7533	6.5112	7.7222	9.8688	9.2171	7.8941	8.046	7.0166	7.6377	8.1218
APOE	9.26	9.1042	8.5974	9.1295	7.9889	7.7917	9.9894	6.9037	7.5629	9.2343	7.8258	7.8453	8.2026	9.4934	9.2334	7.4869	8.0196	8.0513	8.5487	8.2535	7.0264	7.8879	10.0004	7.4259	7.7546	9.2361	7.6714	9.6377	7.3918	8.784	8.3094	8.022	9.4546	7.8777	7.1384	9.6415	7.7638	8.5546	7.4111	8.2033	10.45	8.5252	8.3077	8.5691	8.3528	8.0695	8.1484	6.838	7.7939
APOL1	6.5817	6.5166	6.6762	7.33765	6.8264	6.49035	6.9801	6.73065	6.67295	6.43515	6.4058	6.4987	6.6653	6.6224	6.8961	6.7488	6.5694	6.55075	6.60265	6.39355	6.97955	6.75655	6.5227	6.97945	6.8002	6.55945	6.58125	6.569	6.3447	7.0453	6.4343	7.24625	6.5406	6.87415	6.3472	6.64225	6.45	6.61935	6.82335	7.31995	6.67185	6.5047	6.52065	6.4138	6.45195	6.65805	6.81305	6.6539	6.8694
APOL2	6.94295	7.059	7.3571	9.0064	7.3431	6.95525	7.7764	7.5176	7.51325	7.1068	6.87695	6.7182	7.34735	7.41565	8.49915	7.46425	7.191	7.1312	7.24835	6.74	8.24415	6.88005	7.0031	8.0873	7.70585	6.97545	7.67605	7.09615	6.75115	7.90205	6.9167	8.45175	7.0761	7.9789	6.83815	7.38405	7.02305	7.3653	7.6538	8.7435	7.44015	6.9793	6.9686	6.88825	6.95155	7.2912	7.9451	7.382	7.6497
APOL3	9.1805	8.5847	7.6442	8.1776	8.2173	7.9619	8.5669	7.0587	7.6384	7.7457	7.5223	7.4185	7.9556	8.6909	9.1352	7.8589	7.7365	7.9353	8.1359	6.9957	8.2477	7.4719	8.8881	8.2873	8.2893	7.4822	8.3952	8.655	7.2719	8.2902	6.9352	8.3066	7.8875	8.2209	7.0845	8.2555	8.1458	8.0818	8.4559	7.9262	7.6179	7.7427	8.7442	7.8069	7.0559	8.448	8.0315	8.05	8.3578
APOL4	6.5078	6.4738	6.3922	6.4334	6.5272	6.4306	6.3998	6.4293	6.3701	6.3955	6.3982	6.333	6.4443	6.5179	6.484	6.4449	6.3624	6.3709	6.5039	6.3768	6.421	6.3884	6.5091	6.4241	6.4444	6.4336	6.4921	6.4057	6.3917	6.3936	6.3899	6.5287	6.421	6.3841	6.4319	6.3652	6.371	6.3185	6.5173	6.5423	6.4598	6.4211	6.4458	6.3846	6.4784	6.419	6.4446	6.4799	6.3943
APOL6	6.513	6.5471	6.7596	6.7354	6.7021	6.5289	6.6296	6.3842	6.436	6.531	6.5426	6.4571	6.6164	6.476	6.8853	6.6623	6.576	6.5742	6.5631	6.4646	6.5581	6.604	6.6396	6.648	6.7838	6.4516	6.6777	6.6278	6.3558	6.4732	6.4512	6.5064	6.5217	6.8129	6.5636	6.5286	6.4462	6.5812	6.701	6.8437	6.5625	6.6389	6.5412	6.5055	6.5731	6.556	6.7621	6.6029	6.5144
APOLD1	7.1701	7.5994	8.2099	7.2395	7.0967	7.3542	7.3154	7.1894	7.0898	7.7671	7.0993	7.7945	7.341	7.288	7.2769	7.1767	6.8633	6.887	7.3265	7.1488	7.3702	7.9169	7.0547	7.0144	7.0807	8.3495	7.17	7.53	6.7493	6.6231	6.9259	7.016	7.0849	7.6362	7.3238	7.7495	7.5537	7.1453	7.8879	6.766	7.1134	7.6587	7.1163	7.1378	7.3989	7.0874	7.3594	7.4333	7.0736
APOM	6.8256	6.5817	6.5114	6.6781	6.7622	6.516	6.6011	6.7077	6.4908	6.5248	6.7011	6.634	6.4441	6.6146	6.8029	6.7434	6.6575	6.7223	6.5529	6.6955	6.7894	6.6529	6.7654	6.5496	6.5908	6.4932	6.8638	6.5989	6.5415	7.1216	6.5314	6.5041	6.9231	6.5513	6.7814	6.5819	6.5788	6.5535	6.6861	6.5908	6.6349	6.9272	6.6318	6.6598	6.6656	6.5234	6.561	6.7516	6.9115
APOO	8.1705	8.1821	7.9077	8.2797	8.1181	7.7039	7.903	8.8033	7.6423	7.4565	8.1749	7.7563	7.9814	8.1038	7.7167	7.8356	7.9319	8.0149	8.1414	7.5865	8.7463	8.0348	8.0629	8.6501	8.1031	7.6082	8.1819	7.8794	7.6482	8.3633	8.1042	8.3102	8.0204	7.3996	8.3406	8.003	7.7553	8.71	8.2185	7.8311	8.0179	8.3972	7.5154	8.2673	7.9396	7.7005	8.1986	8.2537	8.1516
APOOL	6.8626	6.7618	6.8697	6.8383	6.9144	7.1282	6.7943	6.9411	7.2868	7.1249	6.936	6.9159	7.2448	6.7808	6.9353	6.873	7.4064	6.9421	6.5195	7.3421	7.3948	7.0759	6.5613	7.4535	6.8896	7.2664	7.0346	6.7136	7.0232	6.8215	7.6745	7.1852	6.6495	6.8945	6.9164	6.6329	6.7088	7.0474	6.9215	7.2101	7.3649	7.2886	6.7447	6.6957	6.8835	6.8305	7.2553	6.9635	6.826
APP	7.2017	7.53853333333333	8.2758	7.75046666666667	7.5571	7.2796	7.8495	7.6165	7.5261	8.21636666666667	8.66523333333333	7.6266	8.72883333333333	7.5889	7.85923333333333	7.4064	8.4384	7.7156	7.56996666666667	7.26363333333333	7.85363333333333	8.41126666666667	7.3804	7.6718	8.0536	7.90566666666667	8.17606666666667	7.59203333333333	7.09716666666667	7.0236	7.80553333333333	7.81083333333333	7.13956666666667	7.26756666666667	8.1695	7.9844	7.68963333333333	7.57013333333333	7.7111	8.5041	7.91816666666667	7.52826666666667	7.11136666666667	7.2694	7.45913333333333	8.2592	8.39366666666667	8.36733333333333	7.24376666666667
APPBP2	7.5208	7.5252	7.74335	7.44355	7.7387	7.82625	7.1763	7.8494	7.50685	7.44095	7.75295	7.729	7.72075	7.4004	7.5435	7.34555	7.22455	7.88225	7.87855	7.3863	7.45665	7.3266	7.73325	7.59395	7.1938	7.58655	7.34085	7.8444	7.7171	7.4683	7.34835	7.69875	7.6328	7.3604	7.4757	7.5733	7.7516	7.6642	7.215	7.7013	7.52095	7.51985	7.8837	7.6921	7.5764	7.5569	7.7659	7.5489	7.54315
APPL1	7.914	8.2864	7.5288	7.8024	7.8196	7.7501	7.8397	8.252	7.3764	7.5061	7.676	8.0452	7.3196	7.6112	7.7619	7.6985	7.4465	8.1403	8.171	7.4957	7.8843	7.7702	7.9865	7.5181	7.3791	7.689	7.5475	7.7115	8.3629	7.9417	7.7181	7.7103	7.792	7.7274	7.6953	7.7	7.9183	7.7078	7.6388	7.8157	7.7209	7.5242	8.0762	7.4773	7.6782	7.3255	7.8999	7.4282	7.8961
APPL2	8.1299	8.0506	8.4728	9.2719	8.5736	8.5492	8.2224	8.986	8.493	8.4033	8.127	8.7428	8.8623	7.9442	8.3985	8.5041	8.207	8.3075	8.1552	8.3513	8.9868	8.6083	8.4184	8.5426	8.7637	8.2605	8.8726	8.2163	8.6326	8.8253	7.7126	8.1297	8.6037	8.6705	8.0147	8.2708	8.5524	8.6586	8.6754	8.8268	8.6202	7.9461	8.3851	8.7579	8.8461	8.2864	8.7167	8.8974	8.1913
APRT	8.51445	7.861	8.756	8.24995	8.25125	8.3699	9.05715	7.96905	8.766	8.62205	8.3041	8.2007	8.77515	9.03145	9.04655	8.1653	8.6289	8.30095	7.96305	8.4819	8.85945	8.88935	7.89055	8.7046	8.76445	8.4708	8.46945	7.6678	8.5589	9.5022	8.3287	8.75105	8.67015	8.65845	8.9433	8.27785	8.35915	7.8897	9.09875	8.73425	9.03925	8.65445	8.6958	8.7193	8.67125	8.11625	8.8119	8.67805	9.0104
APTX	8.5268	8.5748	8.34605	8.879	8.54265	9.4182	8.75415	8.84755	8.633	8.3536	8.2008	8.3245	8.2872	8.826	9.1677	8.74975	8.2017	8.39155	8.7761	8.332	8.9275	8.3011	8.3402	8.87795	8.85835	8.15355	8.42235	8.54285	8.6065	9.15615	8.67945	9.0622	8.8601	8.32665	9.12515	8.3635	8.541	8.43685	8.7845	8.6016	8.14665	9.22205	8.23395	8.30155	8.7658	8.3783	8.44945	8.88325	8.832
AQP1	6.65165	6.44875	6.66085	6.47125	6.5681	6.5492	6.6669	6.58265	6.44505	6.66555	6.8235	6.69135	6.54715	6.71585	6.59075	6.814	6.566	6.5917	6.42415	6.461	6.4897	6.6899	6.5218	6.554	6.54675	6.87925	6.508	6.63535	6.505	6.5126	6.4091	6.4187	6.51145	6.79125	6.52715	6.5678	6.6621	6.4547	6.7535	6.53835	6.5313	6.4735	6.7201	6.71725	6.8558	6.6757	6.8672	6.8125	6.5067
AQP10	6.3981	6.4603	6.4039	6.422	6.2648	6.4761	6.253	6.375	6.7357	6.5265	6.6214	6.3384	6.7975	6.3968	6.386	6.3616	7.0011	6.3446	6.422	6.381	6.3563	6.5444	6.4561	6.3232	6.4339	6.3709	6.4247	6.4347	6.4644	6.3578	6.3358	6.4849	6.5089	6.4472	6.4127	6.428	6.3664	6.3658	6.3317	6.3031	6.3626	7.0407	6.3917	6.3422	6.4661	6.6666	6.2509	6.4261	6.3587
AQP11	6.3845	6.3759	6.5972	6.3478	6.6373	6.4219	6.4781	6.503	6.5422	6.4337	6.8006	6.4675	6.6191	6.4835	6.4449	6.3831	6.4383	6.7271	6.3473	6.4268	6.4991	6.4563	6.4833	6.4506	6.3647	6.5292	6.4356	6.4562	6.3713	6.4221	6.5036	6.6115	6.4602	6.3526	6.7786	6.4683	6.4169	6.4175	6.4442	6.4387	6.4243	6.4399	6.4394	6.4924	6.8507	6.489	6.6046	6.2589	6.4139
AQP12A	6.3606	6.4118	6.4284	6.3027	6.2996	6.3627	6.4253	6.3618	6.4809	6.4918	6.5534	6.6899	6.369	6.5566	6.3182	6.4523	6.3729	6.3875	6.4408	6.4258	6.3682	6.3645	6.4029	6.4661	6.3956	6.3728	6.3971	6.3852	6.7955	6.3864	6.3743	6.3937	6.4264	6.382	6.3967	6.3464	6.4491	6.4359	6.577	6.4365	6.3244	6.3706	6.4345	6.3693	6.3072	6.4575	6.2498	6.4728	6.3479
AQP3	6.9707	6.8868	7.3789	8.6704	9.3516	9.1178	8.5948	8.0963	7.2731	7.4202	7.9974	9.4467	7.7749	7.225	9.0814	8.088	8.1671	7.4026	7.1298	8.3524	7.5759	8.1446	7.2588	7.8165	8.9997	8.2577	8.4942	6.8385	8.9793	8.4151	8.7553	7.6846	8.4361	10.1071	6.7427	7.9405	8.9937	6.7618	9.0226	9.2581	8.2822	7.2332	7.9079	7.3178	9.2118	7.7648	9.4864	8.7014	7.401
AQP5	6.298	6.3241	6.3535	6.3434	6.3242	6.283	6.3175	6.3224	6.285	6.3712	7.1824	6.5186	6.3203	6.2859	6.3022	6.3612	6.3299	7.1279	6.3144	6.3013	6.3863	6.3593	6.2826	6.3215	6.9852	6.397	6.2605	6.2349	6.8909	6.342	6.3626	6.2454	6.4217	6.3397	6.2788	6.3092	6.8848	6.2041	6.2504	6.2422	6.2054	6.3479	6.3825	6.3091	6.2502	6.7773	6.3722	6.5584	6.3662
AQP7P1	6.5176	6.3715	6.5479	6.4604	6.7651	6.6246	6.3974	6.6257	6.4088	6.705	6.6772	6.6572	6.4996	6.5276	6.6176	6.6961	6.4606	6.5367	6.5723	6.2789	6.5817	6.4	6.5078	6.5419	6.5466	6.5717	6.6948	6.3919	6.926	6.6731	6.5406	6.5346	6.5077	6.5969	6.5236	6.4207	6.716	6.4093	6.7661	6.5225	6.5725	6.5666	6.5754	6.5735	6.4933	6.4463	6.6342	6.6678	6.5765
AQP7P2	6.3967	6.41276666666667	6.32793333333333	6.40616666666667	6.4954	6.4811	6.3778	6.5015	6.37143333333333	6.50473333333333	6.5034	6.44643333333333	6.42686666666667	6.36956666666667	6.4853	6.404	6.41406666666667	6.53333333333333	6.43776666666667	6.47846666666667	6.53246666666667	6.38343333333333	6.44386666666667	6.46733333333333	6.33833333333333	6.43896666666667	6.48123333333333	6.43606666666667	6.56323333333333	6.5114	6.4001	6.45516666666667	6.48986666666667	6.49606666666667	6.3911	6.4136	6.4354	6.38933333333333	6.4489	6.45676666666667	6.41963333333333	6.46866666666667	6.57556666666667	6.4065	6.3944	6.42146666666667	6.4049	6.458	6.4482
AQP9	7.2432	7.2	7.3041	7.4012	6.2733	7.4969	7.6022	6.7074	7.5934	7.0865	7.2777	6.6433	8.0747	6.796	7.0659	6.9815	8.3138	6.4684	8.7467	6.9149	6.941	7.5149	7.3839	6.7867	6.8517	10.0294	7.1598	7.5768	6.6076	6.4566	7.9079	6.7514	6.6668	6.9868	7.1114	6.7659	6.8251	7.2486	6.8546	6.709	9.1728	7.7747	6.7456	8.3517	6.9299	7.2012	6.7992	7.0152	7.7508
AQR	7.2796	7.4305	7.0611	7.5268	7.36945	7.2111	7.3906	7.37875	7.3428	7.0265	7.2832	7.2036	7.25015	7.1731	7.29145	7.3869	7.28955	7.4611	7.3882	7.39185	7.25725	7.1473	7.4461	7.19315	7.2197	7.1146	7.3186	7.303	7.2394	7.573	7.31085	7.341	7.3192	7.1372	7.4985	7.22905	7.29595	7.2402	7.4223	7.33765	7.21645	7.4629	7.5163	7.1146	7.1013	7.17785	7.34755	7.1692	7.19065
AR	6.6656	6.7718	6.4247	6.3926	6.5746	6.8073	6.4513	6.5583	6.626	6.6561	6.5422	6.6194	6.5454	6.5812	6.5275	6.5273	6.4839	6.7202	7.2415	6.4508	6.457	6.5294	7.2929	6.5005	6.507	6.7082	6.4318	6.4887	6.7483	6.4883	6.6157	6.5624	6.663	6.5326	6.4548	6.8229	7.1076	6.4099	6.5237	6.4659	6.531	6.4052	6.5362	6.4751	6.6562	6.6685	6.4094	6.4894	6.4357
ARAF	8.9667	8.7768	8.7246	8.5837	9.0109	9.19	8.9166	9.1291	8.4241	8.715	9.563	8.6565	8.7231	9.3871	8.6893	8.8187	9.3172	9.2557	8.7903	8.8105	9.29	8.3461	8.9001	8.8547	8.7733	8.9733	8.492	8.6603	9.1175	9.0902	8.569	9.001	9.3408	9.1965	8.3624	8.7592	8.8502	9.6193	8.5346	8.5488	8.8311	8.7724	9.0313	9.0827	8.8759	8.8976	8.4743	8.5784	9.2442
ARAP1	7.2834	7.2829	6.9827	7.0928	6.9735	7.2043	7.2973	6.9571	7.0687	7.3859	7.1581	6.9776	7.3543	7.5209	7.1645	7.1252	7.4462	7.3464	7.0609	6.9695	7.1681	6.9628	7.3328	7.2065	6.9612	7.3546	7.1978	7.0247	7.3501	7.3796	6.9727	6.8338	7.4341	7.3237	7.1438	7.2592	6.9988	7.1311	6.9497	7.1067	7.5153	7.2465	7.1776	7.4446	7.3669	7.0544	6.9532	6.8911	7.4992
ARAP2	6.8179	7.1997	6.93405	7.0636	7.305	7.04565	7.0689	7.20255	6.9028	6.98955	6.65215	7.1745	6.72655	7.02435	7.17695	6.73585	6.9227	6.79625	7.0269	6.93115	6.9524	6.9862	6.91865	7.185	6.96925	6.79055	6.94355	6.6697	7.1832	6.9768	6.83245	7.5443	6.8485	7.25265	7.0533	6.954	7.0573	7.0959	6.67385	7.1206	7.2742	6.94515	6.9776	6.86415	6.9687	6.82225	7.5039	6.8951	6.9148
ARAP3	7.3724	6.7639	8.158	7.48495	7.98685	7.73315	8.0962	7.80765	8.0493	7.881	7.531	7.7363	7.3493	7.74385	8.1987	7.57365	8.2142	7.53325	7.0784	7.75655	7.2349	7.60355	7.45195	7.1199	7.6617	8.6082	7.75805	7.5601	6.97785	7.4988	7.45595	7.61575	8.28355	7.8934	7.94445	8.1587	7.57285	6.79045	8.0911	7.665	8.37885	8.14815	7.55765	7.9585	7.66125	7.6899	7.649	7.5946	7.49175
ARC	6.5433	6.5115	6.4558	6.4588	6.4619	6.6227	6.5065	6.4512	6.5861	6.469	6.3678	6.7851	6.5962	6.5858	6.5556	6.3186	6.781	6.3556	6.4882	6.6804	6.4784	6.36	6.4022	6.5018	6.4685	6.3784	6.7147	6.8922	6.9053	6.3945	6.9177	6.2912	6.5085	6.8825	6.6547	6.7948	6.5849	6.4775	6.5917	6.5172	6.4273	6.4529	6.3574	6.565	6.6088	6.7775	7.0594	6.7596	6.5428
ARCN1	9.5922	9.3295	9.9434	9.2943	9.5507	9.7785	9.6447	9.343	9.7474	10.1252	10.2804	9.9725	9.6584	9.7499	9.9775	9.4947	9.6714	10.3461	9.1681	9.4742	9.7547	9.9706	9.68	9.2932	9.5315	10.132	9.8372	9.5713	9.9406	8.969	9.6405	9.4706	9.3664	9.7175	10.3089	9.5634	9.909	9.9955	9.5957	10.056	10.0104	9.8876	9.8471	9.5287	9.7626	9.8441	10.1181	9.5863	9.6737
ARD1A	8.3898	8.2619	7.886	8.603	7.9062	8.1661	8.3528	7.7362	8.4769	8.6682	8.5563	7.8959	8.2693	8.7588	8.372	7.9834	8.937	8.0149	8.2256	8.5253	8.7764	8.0398	8.1247	8.2448	8.2686	8.3456	8.3853	9.1015	8.1856	8.5206	8.864	8.0093	8.5719	8.47	7.7565	7.8862	8.055	9.0944	8.5539	8.3449	8.5616	8.6812	8.2955	8.3763	8.07	8.0055	8.2338	8.2326	8.5366
ARD1B	6.3882	6.3652	6.3851	6.3535	6.3403	6.3752	6.3927	6.4661	6.3279	6.3046	6.3296	6.3953	6.3022	6.3994	6.4089	6.5638	6.2626	6.3568	6.2916	6.4086	6.3034	6.3305	6.3036	6.3987	6.3545	6.2918	6.3923	6.423	6.4676	6.343	6.4478	6.2181	6.2994	6.4337	6.3137	6.3043	6.3248	6.4131	6.4218	6.4262	6.352	6.3333	6.3633	6.394	6.3626	6.2955	6.3326	6.4302	6.3741
ARF1	8.3096	8.1098	8.33036666666667	8.3896	8.3916	8.64213333333333	8.2942	8.40083333333333	8.25693333333333	8.32753333333333	8.485	8.28113333333333	8.35263333333333	8.4657	8.31263333333333	8.4897	8.32023333333333	8.6504	8.12356666666667	8.46103333333333	8.43156666666667	8.3469	8.2245	8.50123333333333	8.3939	8.37876666666667	8.34356666666667	8.1207	8.36263333333333	8.29066666666667	8.39	8.34716666666667	8.29686666666667	8.5098	8.75246666666667	8.34913333333333	8.3245	8.25133333333333	8.41596666666667	8.54853333333333	8.4387	8.67236666666667	8.16003333333333	8.60913333333333	8.44436666666667	8.25736666666667	8.59913333333333	8.5039	8.28133333333333
ARF3	8.2655	8.1302	7.7308	8.1757	8.4385	8.2946	8.2655	8.4524	8.7216	8.5999	8.2567	8.1384	8.7371	8.3113	8.3718	8.0261	8.1148	8.2071	8.6657	8.0289	8.3388	8.5017	8.5116	8.2905	8.6022	7.8544	8.5354	8.7751	8.3747	8.2874	8.4071	8.9417	8.4346	8.4257	8.1087	8.8335	8.5404	8.2052	8.3294	8.3479	8.5191	7.683	8.4058	8.4574	8.4118	8.5033	8.7464	8.5476	8.3753
ARF4	8.80375	8.79305	8.78105	9.0886	8.712	8.9135	8.7336	9.27765	8.78365	9.4994	9.6863	9.44035	8.98705	8.9046	9.2627	8.7651	8.68665	9.69365	8.84015	8.97295	8.8798	9.2273	8.6508	8.95075	9.0271	9.6405	9.33625	8.46995	9.24145	8.6767	8.68195	9.11205	8.57255	9.2615	9.06385	9.2582	9.28515	8.4709	9.2988	9.5102	9.11585	9.31905	8.70335	8.868	9.03625	9.24925	9.7612	9.04325	8.6521
ARF5	9.3624	9.2366	9.2383	9.1425	8.995	9.5304	9.186	9.1453	9.3069	9.0983	8.9146	9.1109	9.1454	9.6196	9.1901	9.7739	9.3546	8.6487	9.0771	9.4617	9.6144	9.2648	8.8822	9.2415	8.64	9.2351	9.1419	9.4505	9.8106	9.6158	9.3006	9.3007	9.8613	9.7539	9.5594	9.2413	9.0725	9.0793	9.7641	9.6137	9.763	9.345	9.1352	9.603	9.6807	8.8045	9.4073	9.1888	9.5432
ARF6	6.7481	6.7825	6.5639	6.9122	6.8289	6.9926	7.0075	6.9356	6.7988	6.7775	6.5693	6.833	6.8992	6.7213	6.9304	6.724	6.9297	6.5845	6.6252	6.8766	6.7286	6.7072	6.5139	6.8255	6.7284	6.7699	6.827	6.7718	6.9703	6.9437	7.046	6.8412	6.8178	7.079	6.6238	6.7242	6.895	6.7731	6.606	6.7729	6.713	6.7314	6.6192	6.6622	7.104	6.676	6.7601	6.9154	6.8437
ARFGAP1	7.15395	7.1507	7.366	7.00105	7.0422	7.40305	7.3088	6.9624	7.39855	7.7864	7.33835	7.0242	7.17855	7.64185	7.49645	7.3476	7.69045	7.026	7.16475	7.492	7.0738	7.00045	7.16235	7.08585	7.2839	7.79955	7.13995	7.3293	7.26545	7.1817	7.5962	7.1807	7.3093	7.52655	7.0437	7.5401	7.13765	6.9123	7.275	7.4639	7.6133	7.08995	7.18105	7.1986	7.40535	7.241	7.0283	7.1733	7.37585
ARFGAP2	7.8302	7.8926	7.8874	7.5522	7.7331	8.4798	8.0594	7.727	8.2932	8.0199	7.9131	7.7695	7.8383	8.3171	8.3524	8.1492	8.1075	7.9673	7.7599	8.8312	7.9772	7.3223	7.6433	8.2641	8.1284	7.9132	7.6948	7.7605	8.4033	8.2573	7.9059	7.8323	8.3548	8.2235	8.0719	7.9812	7.8839	7.7392	7.9941	8.5244	8.2759	7.8554	7.9797	7.9362	7.9723	7.5402	8.2872	8.0106	8.2216
ARFGAP3	7.5577	7.83125	7.69785	7.77985	7.8086	7.6196	7.34475	7.79715	7.27065	7.70815	7.95665	7.87085	7.697	7.4104	7.52315	7.4956	7.59295	8.0308	7.7841	7.4153	7.71055	7.8718	7.6029	7.72445	7.74355	7.6995	7.7231	7.7558	7.43015	7.3176	7.5582	7.6531	7.37475	7.3182	7.847	7.7083	7.66635	7.9513	7.7572	7.6703	7.435	7.37105	7.5146	7.55945	7.69575	7.882	7.5828	7.9379	7.50255
ARFGEF1	8.1606	8.43875	8.4492	8.4679	8.6483	8.4346	8.93565	8.82605	8.1026	8.07095	8.191	8.5954	8.7721	7.8781	8.7132	8.1931	8.3666	8.4323	8.37515	8.17185	8.4883	8.73465	8.05	8.53085	8.17545	8.02995	8.4927	8.37545	8.4196	8.09595	8.24145	8.4493	8.3052	8.44365	8.17315	8.12085	8.46685	8.3982	8.2155	9.165	7.9705	8.3649	8.30255	8.03245	8.3425	8.2726	8.5016	8.52055	8.283
ARFGEF2	7.0365	7.1292	6.9535	7.1215	6.9879	7.1457	7.1102	7.6172	7.5092	7.4943	7.0611	7.3252	7.2462	7.1674	7.1048	7.4442	7.5705	6.8173	6.8439	7.3692	7.1161	7.5356	7.3919	7.2492	7.057	6.9856	7.3494	7.0166	7.1313	7.1869	7.5355	6.9157	6.937	7.1987	7.6436	7.198	7.1557	7.0585	7.1069	7.0319	7.7494	7.2809	7.0629	6.963	7.3776	7.0264	7.3046	7.1829	7.0022
ARFIP1	7.08986666666667	7.2825	7.11966666666667	7.22396666666667	7.3052	7.13763333333333	7.2697	7.2626	6.9642	7.121	7.165	7.1943	7.28956666666667	6.93063333333333	7.1543	7.0247	7.27396666666667	7.2172	7.20826666666667	7.0446	7.07716666666667	7.22893333333333	6.9471	7.31993333333333	7.22313333333333	7.11036666666667	7.1768	7.07436666666667	7.09336666666667	6.94553333333333	6.89683333333333	7.29003333333333	6.98456666666667	7.12876666666667	7.3154	7.14736666666667	7.1814	7.2285	7.15616666666667	7.31393333333333	7.05303333333333	7.1293	7.00323333333333	6.93673333333333	7.15836666666667	7.25786666666667	7.22853333333333	7.15706666666667	6.94746666666667
ARFIP2	6.4879	6.4491	6.5701	6.3816	6.5146	6.4654	6.5226	6.5546	6.4736	6.5448	6.4921	6.5637	6.3716	6.5186	6.4497	6.463	6.4658	6.5438	6.5838	6.3557	6.4937	6.3897	6.432	6.6089	6.5574	6.4638	6.573	6.5175	6.4086	6.5011	6.6554	6.49	6.4103	6.5011	6.4295	6.387	6.5932	6.4114	6.5868	6.4721	6.4681	6.4891	6.4393	6.3738	6.4961	6.4429	6.563	6.5334	6.4473
ARFRP1	6.5584	6.5595	6.4175	6.4401	6.4622	6.5035	6.5616	6.4131	6.3828	6.6044	6.608	6.4532	6.4298	6.6099	6.716	6.53	6.661	6.4301	6.6551	6.5802	6.5556	6.298	6.5303	6.6282	6.4805	6.5634	6.5165	6.5347	6.6342	6.4302	6.5194	6.5566	6.6212	6.3819	6.5234	6.5841	6.4352	6.4525	6.5582	6.6764	6.6314	6.5622	6.4028	6.474	6.532	6.3985	6.4572	6.4802	6.5301
ARG1	6.3372	6.3356	6.4772	6.3137	6.4106	6.745	6.3933	7.2452	7.6158	6.3555	6.4182	6.8447	6.2647	6.3199	6.7684	6.342	6.566	6.4568	6.3031	7.2211	6.5786	6.5264	6.4245	6.4769	6.3613	6.3684	6.3808	6.4427	7.2089	6.3914	6.3923	6.3857	6.5552	7.3423	6.3759	6.3941	6.47	6.5203	6.5356	6.8044	6.3443	6.423	6.4189	7.565	6.914	6.6368	7.8014	6.4155	6.4167
ARG2	6.5697	6.5654	6.7929	7.3714	7.0996	6.8605	6.9072	7.094	6.798	6.484	6.5847	7.3791	6.7861	6.5452	6.6098	6.5683	7.0438	7.0289	6.6759	7.0362	6.7757	6.811	6.5051	6.7311	7.0117	6.6423	6.7221	6.5883	6.9781	7.001	7.0761	7.1249	6.7556	7.4286	7.0014	6.7062	6.9258	6.6366	6.7816	6.6042	6.6449	7.4446	6.7156	6.5844	7.0527	6.6768	6.6621	7.0896	6.9407
ARG99	6.3896	6.3326	6.32	6.5287	6.3554	6.3303	6.3584	6.4103	6.6909	6.5163	6.3297	6.4655	6.4137	6.3505	6.4347	6.5607	6.3052	6.3165	6.3113	6.4014	6.3049	6.4084	6.371	6.5326	6.5555	6.4612	6.254	6.4707	6.2972	6.3591	6.35	6.4038	6.3709	6.3941	6.4767	6.4864	6.41	6.392	6.4268	6.5405	6.4536	6.2747	6.3183	6.3596	6.3714	6.4387	6.8005	6.419	6.3023
ARGLU1	10.9201	11.0183	9.9751	10.1092	10.8543	10.5293	10.3233	10.3327	9.8992	10.5501	10.4996	10.8811	10.2017	10.2238	10.2226	9.8874	10.4615	10.211	11.1313	9.8763	9.9349	10.0049	10.6879	10.7438	10.7957	10.0689	10.26	11.0062	10.1999	10.1665	9.4866	9.946	10.6692	9.9924	10.1874	10.6631	10.4737	10.1965	10.0918	10.2478	9.7172	10.1449	11.0285	10.354	10.3658	10.6827	9.9576	10.2232	10.2413
ARHGAP1	8.7115	9.1231	9.4128	8.9932	8.9956	9.4119	9.3396	8.7282	9.4864	9.7762	9.4141	9.1946	9.5325	9.2635	9.5299	9.3809	9.2601	9.0117	8.8784	10.2345	9.1424	8.9639	8.9915	9.3015	9.1619	9.5459	9.032	8.8668	9.5647	9.0287	9.2709	9.1729	9.1962	9.9754	9.6797	9.6203	9.2683	8.8292	8.9262	9.8389	9.491	8.9297	9.2863	9.1383	9.4362	9.4458	9.7208	9.5993	9.1961
ARHGAP10	7.6918	8.0594	6.9937	7.3189	7.3388	7.5241	7.8363	7.225	7.3616	7.6224	7.0744	7.7587	7.2353	7.8576	7.5533	7.5702	7.4396	7.1182	7.6029	7.6092	6.9461	7.1099	7.2607	7.515	7.4353	7.3981	7.2471	7.1519	8.0701	7.3381	7	7.5482	7.6752	8.1742	7.6248	7.5258	7.6391	7.8738	7.2765	7.389	7.2697	7.4247	7.3241	7.1417	7.9143	7.3191	7.8326	7.035	7.794
ARHGAP11A	6.5677	6.6532	6.53795	6.56795	6.5991	6.62025	6.63105	6.70365	6.58745	6.48395	6.4867	6.5465	6.50065	6.58685	6.66645	6.50615	6.66595	6.41435	6.6376	6.68935	6.61055	6.5629	6.56735	6.52745	6.5504	6.55915	6.6608	6.5889	6.58685	6.54645	6.41195	6.5159	6.6036	6.439	6.7669	6.56225	6.54575	6.6277	6.52695	6.47715	6.5804	6.71945	6.5637	6.50165	6.53165	6.53865	6.63285	6.609	6.52925
ARHGAP11B	6.6701	6.6715	6.519	6.6429	6.9688	6.6342	6.9808	6.9048	6.739	6.5077	6.4822	6.4809	6.7846	6.6815	6.8798	6.6046	6.7607	6.3357	6.627	6.9019	6.6076	6.7048	6.9847	6.7182	6.7635	6.7461	6.9759	6.9691	6.4932	6.3923	6.7834	6.5761	6.456	6.5029	6.8442	6.7796	6.6451	7.0131	6.6914	6.6079	6.7344	6.5796	6.6282	6.5279	6.4332	6.6715	6.5584	6.7898	6.4348
ARHGAP12	7.34435	7.37715	8.0611	7.43645	7.4885	7.4584	7.2297	7.7572	7.28715	7.3519	7.60215	7.62305	7.61695	7.04195	7.2821	7.45015	7.28375	7.8539	7.5804	7.36255	7.28205	7.4951	7.47285	7.55345	7.4664	7.37305	7.5642	6.96845	7.53315	6.93085	7.3061	7.17855	7.1268	7.44815	7.59585	7.4522	7.57465	7.4319	7.4168	7.02285	7.18745	7.1044	7.65615	7.13085	7.60865	7.5716	7.4449	7.5914	7.05615
ARHGAP15	8.9134	8.0113	7.1057	7.0953	7.9628	7.218	8.0091	6.7155	7.0671	7.5254	7.4467	7.7723	7.2516	8.7138	7.0443	7.1294	6.7562	7.9621	7.7941	7.2263	7.3416	7.197	8.4959	7.0451	7.4224	8.129	7.7034	7.678	6.7406	7.507	6.7996	7.3037	7.6914	7.9197	6.5936	7.488	8.282	7.4466	7.4542	6.9373	7.4796	7.0712	9.1897	8.2986	7.2338	7.4039	7.1114	6.9528	8.0262
ARHGAP17	8.5046	8.2979	8.45515	8.3347	8.2243	8.2333	8.70265	7.87955	8.39935	8.58255	8.0597	8.1689	8.3346	8.7876	8.14215	8.18075	8.6324	8.1388	8.04075	8.6694	8.51665	8.1867	8.28825	8.24235	8.42475	8.62035	8.0884	8.58125	8.271	7.97465	8.7489	8.55975	8.20265	8.8819	7.99265	8.4994	8.5532	7.90735	8.31545	8.699	8.4787	8.0409	8.69565	8.3973	8.2569	8.31625	8.48465	8.20885	8.48445
ARHGAP18	7.0872	6.6844	7.0308	6.7608	7.1568	6.9818	7.2584	6.6017	6.8009	7.1638	7.4239	7.1541	6.981	6.9454	7.069	6.7938	6.6828	7.6481	6.8941	6.7572	6.8028	6.9397	7.2469	6.7855	7.1025	7.0953	6.9685	6.7209	6.7852	6.6547	6.6077	6.8543	7.1609	6.8429	6.4626	6.8907	7.01	6.5171	7.0005	6.6765	7.1741	6.968	7.0028	6.8281	6.9377	7.3112	7.0132	6.7598	6.8236
ARHGAP19	7.6504	8.1051	7.3612	7.6092	7.6543	7.6781	7.6153	7.6818	7.3796	7.2623	7.1494	7.6103	7.3976	7.5467	7.3813	7.1564	7.5005	7.377	7.8284	7.5427	7.7611	7.4115	7.7457	7.7025	7.1249	7.3518	7.6098	7.9886	7.5348	7.565	7.3934	7.3492	7.6036	7.179	7.9131	7.5055	7.4655	8.0283	7.4475	7.0863	7.4598	7.5584	7.9562	7.4261	7.382	7.3414	7.1224	7.3625	7.5877
ARHGAP20	6.4885	6.4662	6.4649	6.4271	6.3865	6.8692	6.4082	6.4539	6.3479	6.6375	6.6107	6.7449	6.3883	6.4327	6.7194	6.5118	6.4902	6.5785	6.3834	6.5464	6.387	6.4511	6.448	6.7522	6.5183	6.505	6.5035	6.3684	6.7292	6.4858	6.3855	6.4125	6.3918	6.4786	6.8582	6.7625	6.7335	6.5149	6.5417	6.4477	6.3909	6.3784	6.6743	6.393	6.6333	6.4841	6.4702	6.439	6.5846
ARHGAP21	9.4466	10.1385	9.4803	10.2269	9.3724	9.4801	9.3553	9.7999	9.7659	10.2068	9.9274	9.8384	9.875	9.4928	9.2227	9.7792	9.553	10.2287	10.2028	9.855	9.9725	9.7518	9.3947	8.912	9.8056	10.1708	10.1974	9.7637	9.4381	10.2075	10.0647	10.3176	9.8871	9.5675	9.4907	10.2484	9.5591	9.2266	9.7914	9.2993	9.8209	9.7142	9.3059	9.3471	9.7802	10.2275	9.587	10.6392	9.7358
ARHGAP22	7.8156	7.1807	7.5943	6.5398	7.1399	6.8894	7.468	6.7412	7.599	7.3043	6.956	6.8861	7.2917	8.3089	7.53	7.0683	7.2541	6.7797	7.0749	6.8091	6.9171	6.5675	7.4991	7.0986	7.3824	7.63	7.1625	6.8992	6.7205	7.1724	6.5754	7.1766	7.8321	7.165	6.8039	7.3759	6.9021	6.8614	7.0348	6.979	7.0999	6.8131	7.6034	7.0668	7.2274	7.843	6.6222	6.8044	7.5203
ARHGAP23	9.3333	9.5598	9.3867	10.1832	10.5371	10.4019	10.2743	10.1731	10.736	9.4755	8.8194	10.2393	9.9643	8.9665	10.3155	10.6698	10.1775	8.5252	9.3395	9.9782	9.9867	10.3535	9.9775	9.9891	10.3459	10.121	9.8378	8.2344	9.9392	9.8875	9.6143	10.4295	9.8036	10.0617	10.4014	10.1664	9.7704	9.765	10.0597	10.765	10.4109	8.8976	9.6298	10.0902	10.1393	10.1429	9.6871	10.1101	9.4943
ARHGAP24	6.72795	6.952125	6.4974	7.117725	7.116275	6.8422	6.855075	7.4784	6.69985	6.7027	6.757025	6.86085	6.638925	6.86585	6.51695	6.68985	6.47715	7.188575	6.639525	7.041975	7.175575	7.136375	6.573775	6.94135	7.365925	6.95665	6.6766	6.7116	6.549625	6.68685	6.39825	7.07325	6.84	6.5279	6.545375	6.9514	7.063025	6.59735	6.708075	6.772425	6.523275	6.690775	7.3183	6.888	7.049575	6.75195	6.60585	6.6669	6.827725
ARHGAP25	8.5102	7.6875	7.0842	7.3568	7.7604	7.2757	7.6883	6.8946	7.0431	7.5422	7.1011	7.3411	7.3648	8.4146	7.4966	7.1077	7.1554	7.445	7.4372	6.9351	7.5287	7.4048	8.3796	7.0871	7.6718	7.7087	7.6899	7.7976	6.8271	7.5	6.7115	7.3947	7.6346	7.251	6.7159	7.3059	8.2104	7.6149	7.3411	6.9515	7.4456	7.1381	8.6937	7.9576	7.145	7.4921	7.3378	7.0326	7.633
ARHGAP26	6.4397	6.5772	6.2791	6.4469	6.4215	6.3627	6.4685	6.3681	6.3451	6.384	6.3663	6.4049	6.3645	6.394	6.3849	6.2587	6.3273	6.3773	6.5607	6.4823	6.4003	6.4228	6.5101	6.4855	6.4024	6.3741	6.396	6.3959	6.3202	6.4181	6.3412	6.4272	6.4032	6.3736	6.2921	6.421	6.5241	6.5015	6.2955	6.3818	6.3957	6.3307	6.424	6.4194	6.3943	6.3578	6.4561	6.3204	6.3601
ARHGAP27	7.0512	6.7817	6.7701	7.2399	7.512	7.4733	7.1992	7.5081	7.1735	6.7123	6.8673	7.8066	7.061	6.9103	7.0352	7.1155	7.2407	6.9344	6.7574	7.0717	6.9638	6.9201	7.0937	7.2768	7.0348	6.9565	7.0565	6.6272	7.7011	7.2438	6.7755	7.2195	7.0909	7.7779	7.2296	6.8389	7.322	6.9517	6.9868	7.1357	7.031	6.7404	7.6506	7.3657	7.6102	7.1785	7.3529	7.125	7.0467
ARHGAP28	6.813325	6.83535	6.2958	6.58585	6.459825	6.810525	6.469775	6.47795	6.6145	6.858975	6.6426	6.585475	6.75255	6.6499	6.5744	6.41945	6.4681	6.4757	7.123725	6.4975	6.427725	6.42115	6.694625	6.722475	6.6206	6.875775	6.5563	6.466975	6.5877	6.319575	6.459775	6.4366	6.63945	6.4306	6.468075	6.71585	6.396925	7.046225	6.3798	6.701175	6.736425	6.535425	6.402625	6.606625	6.7429	6.7124	6.6979	6.98925	6.426175
ARHGAP29	6.2728	6.4293	6.5783	6.3279	6.3022	6.3834	6.3256	6.3071	6.3692	6.3529	6.4353	6.3703	6.4032	6.3649	6.5273	6.3206	6.4522	6.3556	6.3062	6.2378	6.3379	6.2767	6.3102	6.2664	6.4422	6.4311	6.4445	6.3234	6.2161	6.2551	6.201	6.3094	6.3557	6.3886	6.3792	6.3571	6.3023	6.3794	6.5502	6.2439	6.2827	6.36	6.3238	6.3861	6.3599	6.4233	6.2412	6.3185	6.224
ARHGAP30	7.679	7.2332	6.87916666666667	7.32496666666667	7.54656666666667	7.36346666666667	7.67173333333333	6.89036666666667	7.12236666666667	7.32903333333333	6.91263333333333	7.57063333333333	6.96903333333333	7.83923333333333	7.22753333333333	7.13456666666667	7.57416666666667	7.0993	7.16696666666667	7.0838	6.9952	7.20576666666667	7.86916666666667	7.04873333333333	7.16753333333333	7.65743333333333	7.2819	7.1556	7.21716666666667	7.1518	6.99826666666667	7.2969	7.096	7.83743333333333	6.71316666666667	7.34336666666667	7.72543333333333	7.21313333333333	7.1091	7.10936666666667	7.49276666666667	7.0946	8.19863333333333	7.57673333333333	6.91546666666667	7.18583333333333	7.06196666666667	6.95606666666667	7.413
ARHGAP4	8.5488	8.4268	7.8581	8.4898	8.1183	7.5012	8.6191	7.1509	6.8768	7.6034	7.2287	7.3186	7.1265	8.9747	7.3585	7.4866	7.1499	7.7849	8.2266	7.1986	8.6765	6.6689	8.5121	7.7621	8.325	8.0086	7.6925	8.1132	6.5525	8.8046	6.722	8.3768	8.0139	7.9036	7.2201	8.028	8.5003	8.4893	7.5251	7.0537	7.5752	6.9374	9.0678	8.2068	6.9586	7.4532	6.85	6.7578	8.2407
ARHGAP5	6.5453	6.7364	6.581	6.6044	6.6626	6.7159	6.5991	6.54	6.6396	6.5363	6.8954	6.6473	6.5804	6.6295	6.586	6.5602	6.6555	6.8941	6.8117	6.6084	6.5461	6.6613	6.661	6.6777	6.5254	6.545	6.8142	6.6555	6.6889	6.8388	6.5548	6.5742	6.6552	6.5373	6.4839	6.6653	6.7121	6.6987	6.6585	6.5765	6.4881	6.448	6.6977	6.62	6.6741	6.7245	6.5902	6.7397	6.6448
ARHGAP6	6.3726	6.4469	6.4607	6.3439	6.43	6.3395	6.4578	6.4937	6.4576	6.4863	6.3984	6.4995	6.3896	6.4214	6.4504	6.3237	6.3526	6.3478	6.5067	6.3687	6.3745	6.4968	6.4764	6.3498	6.3702	6.475	6.4395	6.3292	6.4059	6.3893	6.5683	6.4384	6.4109	6.4456	6.414	6.4953	6.3419	6.385	6.4454	6.5014	6.3914	6.4232	6.4581	6.4665	6.3986	6.3797	6.4204	6.4241	6.4141
ARHGAP8	6.4846	6.46605	6.55235	6.425	6.44705	6.42815	6.487	6.4957	6.4168	6.4728	6.46245	6.4545	6.4288	6.50995	6.47375	6.47605	6.46945	6.54955	6.3825	6.48425	6.4171	6.5513	6.42065	6.54865	6.46095	6.40275	6.48685	6.4999	6.50445	6.46985	6.4972	6.4241	6.4472	6.43735	6.62035	6.5108	6.3705	6.5133	6.5766	6.48075	6.54705	6.38995	6.46205	6.3984	6.39775	6.45095	6.5524	6.5208	6.36855
ARHGAP9	8.6216	7.5722	6.95395	7.23975	7.8377	7.2749	8.18345	6.7146	6.94795	7.61725	7.09825	7.61285	7.2144	8.7547	7.2602	7.33465	6.8733	7.24425	7.74885	6.9495	7.1385	7.10215	8.37105	6.9864	7.7171	8.1786	7.54105	7.58765	6.6531	7.5834	6.69915	7.3122	7.63965	7.9472	6.4537	7.6854	8.42485	7.4216	7.34055	7.00065	7.5665	7.0189	8.862	8.28955	6.78435	7.32585	6.93035	6.73365	7.8219
ARHGDIA	9.8875	9.368	9.9689	9.2492	9.4728	10.3865	10.1261	9.534	9.8647	10.0946	9.6935	9.6684	9.8376	10.3397	10.1879	9.9796	10.4338	9.1787	10.0069	10.3608	9.7445	9.8603	9.9436	9.5254	9.8948	10.5355	9.9192	9.5284	10.1816	9.0885	9.9836	9.0786	9.8032	10.5076	10.3619	10.1549	9.9495	9.851	9.8612	10.3868	10.2669	9.5325	9.9844	9.8962	9.6301	10.3112	9.9113	10.159	10.4098
ARHGDIB	11.9865	11.1954	10.9304	10.3862	11.3199	10.846	11.4092	9.5467	10.6846	10.9373	11.0886	10.9607	10.2635	12.0648	10.7139	10.5888	10.0728	11.5175	11.1969	10.1696	10.5892	10.6412	11.7394	10.3248	11.0014	11.5645	11.0025	11.1152	10.4682	11.3118	9.2158	10.5244	11.3015	11.038	9.2748	11.3126	11.6825	10.747	10.6263	10.0337	11.1586	10.1428	12.1432	11.4315	10.3891	11.1205	10.1689	10.6685	11.2978
ARHGDIG	6.4775	6.4189	6.64	6.4508	6.5061	6.5239	6.4953	6.4609	6.4894	6.4326	6.4502	6.4397	6.4	6.5032	6.469	6.3311	6.4142	6.552	6.4937	6.5898	6.5031	6.4507	6.4975	6.5243	6.4066	6.4051	6.4601	6.4077	6.5632	6.5783	6.4386	6.4315	6.5494	6.6146	6.4066	6.4868	6.4221	6.531	6.576	6.5232	6.473	6.3729	6.4285	6.4021	6.3677	6.4583	6.3874	6.5354	6.4588
ARHGEF1	7.4116	7.07365	6.88395	6.96255	7.2598	7.134	7.3888	6.96775	6.9834	7.2928	6.8585	6.9548	7.21825	7.41395	7.2016	6.94325	7.0383	7.1879	7.0427	7.17605	6.9484	7.051	7.63245	6.9789	7.5297	7.29295	7.16265	7.27375	6.9467	7.1303	7.4601	7.06005	7.31245	7.39305	6.9225	7.34385	7.51795	7.28365	7.15135	7.35575	7.2688	7.076	7.8917	7.35825	6.89915	7.1472	7.0489	7.21975	7.26675
ARHGEF10	7.7619	7.3242	8.7994	7.3532	8.047	7.7442	7.468	8.5641	8.031	8.5063	8.326	7.9485	7.8473	8.1685	8.1659	6.9864	8.4407	8.6705	8.0591	7.8118	8.2423	8.0088	7.7256	7.8208	8.2998	8.7964	8.9917	7.7278	7.6513	7.8355	7.8393	7.4085	7.9867	7.4847	7.9267	8.8402	8.2226	7.465	8.1876	7.3959	7.9558	7.7512	8.0272	8.1852	8.3466	8.2708	7.6187	8.2258	7.7504
ARHGEF10L	6.5889	6.6415	6.53663333333333	6.57726666666667	6.57106666666667	6.68333333333333	6.59133333333333	6.57553333333333	6.484	6.6193	6.5505	6.6591	6.53676666666667	6.524	6.54063333333333	6.58176666666667	6.4993	6.68103333333333	6.5196	6.5708	6.6362	6.5313	6.46026666666667	6.58213333333333	6.53166666666667	6.57263333333333	6.59916666666667	6.57966666666667	6.66763333333333	6.68553333333333	6.61786666666667	6.5496	6.58353333333333	6.82526666666667	6.5792	6.56693333333333	6.4907	6.59713333333333	6.5232	6.61673333333333	6.66423333333333	6.6048	6.5591	6.6443	6.64153333333333	6.5311	6.69073333333333	6.6385	6.646
ARHGEF11	6.6266	6.60255	6.79875	6.71145	6.72575	6.9288	6.6349	6.914	6.81545	6.7008	6.5964	6.85165	6.82455	6.6801	6.75205	6.6996	6.70735	6.5487	6.4814	6.70855	6.7744	6.73485	6.7369	6.6261	6.6393	6.79595	6.7179	6.8788	6.80195	6.62135	6.7958	6.7491	6.7808	7.10015	7.03125	6.85445	6.82895	6.67485	6.7403	6.9012	7.06615	6.93925	6.64285	6.7802	6.72505	6.64345	6.8709	6.775	6.7315
ARHGEF12	6.8906	7.3458	7.1053	6.8586	6.8655	7.0543	6.9633	6.8176	6.9189	7.074	6.9439	7.1509	6.9103	6.8877	6.9027	6.9498	6.6463	7.2065	7.3441	6.8931	7.0681	6.9703	6.8635	7.0066	6.8756	7.0333	6.9771	6.7778	7.1801	7.2624	6.7173	6.7107	7.3526	7.0613	7.2476	6.9147	6.9849	7.358	6.9043	7.026	7.0624	7.0158	6.7887	6.9588	7.1197	7.0673	7.1685	7.0433	7.1089
ARHGEF15	6.3935	6.3073	6.4233	6.4134	6.385	6.4621	6.4319	6.493	6.3557	6.4139	6.2708	6.3611	6.3625	6.5381	6.4205	6.5255	6.3355	6.3634	6.2442	6.3488	6.2932	6.4681	6.356	6.3569	6.4024	6.6493	6.3385	6.3515	6.3839	6.3084	6.2862	6.3067	6.3399	6.3901	6.311	6.5036	6.4169	6.2827	6.5129	6.3541	6.434	6.2623	6.3181	6.3952	6.5685	6.4389	6.4009	6.3531	6.468
ARHGEF16	8.3331	8.9714	8.3706	8.6416	8.426	7.8762	9.1617	8.0333	7.8176	7.35	8.0389	7.889	8.0444	8.5577	7.1197	8.8292	8.9229	7.8536	7.8886	8.5846	8.3051	7.9881	8.4376	8.16	8.79	7.2618	7.9557	8.244	7.958	8.6233	8.8251	8.0222	8.5278	7.3217	8.3276	8.0254	7.5931	8.3836	8.0956	8.2877	7.6838	9.1901	7.177	7.9796	8.8267	7.8108	7.8175	8.4661	8.4988
ARHGEF17	6.9653	6.669	7.0493	6.657	6.6425	6.9634	6.8503	6.784	6.8403	7.4588	7.1545	6.9478	6.7885	7.4585	7.0336	6.9619	6.7983	7.009	6.5911	6.8308	6.6996	6.8817	6.8507	6.7424	6.8483	7.5323	6.9018	7.1952	6.7648	6.6821	6.7159	6.5541	6.9942	7.0205	6.6982	7.2833	6.8707	6.5609	7.0342	6.879	6.9468	6.8008	6.7995	6.8931	7.2127	7.0744	6.7922	6.9247	6.8193
ARHGEF18	9.5085	9.6717	9.4638	10.1456	9.6165	9.9591	9.4188	9.1211	9.5946	9.4986	8.9992	9.9326	9.6095	9.8207	9.6812	9.5139	9.6343	8.9299	9.5814	9.8837	9.4077	8.9608	9.4076	9.5859	9.1207	9.4151	9.3763	9.2168	10.082	9.2652	9.7633	9.3565	9.7437	9.9314	9.7951	9.1066	9.8677	9.7076	9.3633	9.0629	9.4801	9.3728	10.2817	9.701	9.4867	9.231	9.3252	9.2596	9.6254
ARHGEF19	7.8695	8.3783	7.5709	8.2563	8.3957	7.8902	7.8944	7.9344	7.9728	7.5668	7.4961	7.5013	7.0692	8.4158	7.6247	8.4566	7.8066	7.5763	8.1719	8.1747	8.0348	7.5764	7.8821	8.6056	8.0765	7.7155	7.4915	8.8109	7.5927	8.4839	7.6149	8.2294	8.2913	7.5239	7.5209	8.1405	7.4548	8.7403	7.8791	7.857	7.7565	8.2986	7.4092	7.6864	8.2513	7.3386	7.0783	7.7222	7.9259
ARHGEF2	10.6265	10.1176	10.797	9.4839	9.7721	10.2727	10.3184	9.2847	9.9862	9.9671	9.8034	9.946	9.1012	10.506	9.6148	9.551	10.541	10.2626	10.2109	9.7928	10.2995	9.4723	10.262	9.6333	9.7919	10.5573	9.7749	10.7221	9.458	10.1166	10.2589	9.7461	10.5107	10.4235	9.866	10.587	10.4546	9.6968	9.8515	9.3981	10.4113	10.2204	10.7162	10.4263	9.6033	9.4945	9.4822	9.5205	10.3541
ARHGEF3	9.9306	9.9985	9.3753	9.4167	9.2167	9.0567	9.2385	8.6767	8.5993	8.9391	9.4561	9.3244	9.3107	9.1315	8.9328	9.1395	8.9633	9.8175	9.9906	8.5164	9.1019	9.0276	9.7358	9.0661	8.9405	9.1131	9.1913	8.9304	9.1567	9.9642	8.6723	10.1247	9.3001	9.2671	8.7474	9.3816	9.7366	9.304	9.0105	9.081	9.14	8.4797	9.9999	9.042	9.448	9.2212	8.9688	8.748	9.3208
ARHGEF4	6.5775	6.93935	6.6927	7.5958	7.79005	7.7042	6.8664	7.60515	7.6555	7.49595	7.0571	7.5198	7.26625	6.9974	7.3038	7.7124	7.1631	6.69145	6.70315	8.345	7.14045	7.71815	6.6566	6.9649	7.1692	7.04125	7.4755	6.74565	7.76955	7.146	7.115	7.2708	7.20815	7.96885	8.07765	6.8566	7.1114	6.9619	7.2838	8.13165	7.89685	7.76	6.8059	7.395	7.8926	7.2319	7.98645	7.82965	7.1723
ARHGEF5	7.351	7.5548	7.6957	8.4591	8.1247	8.5419	7.9195	8.2896	8.329	7.3799	7.7328	8.4499	8.4351	7.5793	8.0459	7.9464	8.5083	7.6935	7.3067	7.6393	8.068	8.2652	7.5655	8.0451	7.2811	7.505	8.3731	7.5983	8.4733	7.9527	8.0495	8.4336	8.0089	8.4733	8.6611	7.5223	7.8648	7.7574	8.2411	8.9132	8.3768	7.9454	7.46	7.7916	8.0161	7.8083	8.5975	8.2638	8.2879
ARHGEF5L	8.8553	8.6837	8.8052	9.8225	6.5357	9.6712	9.1751	9.3954	8.5062	8.3512	8.9617	9.4468	9.857	8.1066	9.1785	8.6838	9.2989	8.7723	7.807	8.209	9.1472	9.5269	8.8367	9.2476	6.9752	8.652	9.6912	9.0658	8.764	9.3023	8.8961	9.0437	8.8705	9.5858	6.9332	7.8311	8.8444	8.8495	8.029	9.1594	9.7044	9.0648	7.639	8.177	9.4231	9.1387	10.2257	9.7736	8.5459
ARHGEF6	9.7486	8.5098	8.395	7.8914	8.8417	8.1542	8.9533	7.3458	7.457	8.7269	8.1395	8.6559	8.1972	9.383	7.9261	8.069	6.9724	9.0163	8.4849	7.6923	8.3914	7.8965	9.253	7.4342	8.2664	8.9084	8.2548	9.6121	7.5595	8.2027	6.9105	8.1251	8.6742	8.2451	7.1725	8.9734	9.0038	8.1424	7.9616	7.6954	8.1207	7.4784	9.9224	8.9349	7.8777	8.6473	7.6557	7.345	8.6807
ARHGEF7	8.081	8.01825	7.67585	7.84745	7.95175	8.299	7.81545	7.6562	7.74125	8.12815	7.90615	7.9431	7.88315	7.93675	7.92765	7.64175	8.04005	7.89275	8.1165	7.9659	7.5211	7.95435	8.3444	7.916	7.86245	8.0354	7.8494	8.07535	8.02235	7.6895	7.74595	7.74065	7.9979	7.795	8.0255	8.2124	8.06915	7.66915	7.816	8.19335	7.72885	7.87165	8.0073	7.94515	7.88095	8.0745	7.78985	7.9207	7.9366
ARHGEF9	6.413	6.5243	6.4364	6.5921	6.5111	6.4822	6.5956	6.6117	6.5284	6.6377	6.54	6.5415	6.5396	6.5539	6.5948	6.5483	6.6283	6.4512	6.415	6.5137	6.7378	6.4611	6.4896	6.7072	6.654	6.5328	6.4719	6.4127	6.5754	6.59	6.4213	6.5061	6.5138	6.5265	6.5892	6.5872	6.4791	6.7347	6.5424	6.4939	6.4682	6.6436	6.6423	6.4964	6.5312	6.4973	6.6162	6.4347	6.6499
ARID1A	9.0342	9.008	9.2129	9.1999	9.3331	9.2227	9.2717	9.3067	8.9027	9.0696	8.7537	8.7924	9.2806	9.3525	8.8803	9.2715	8.7256	9.144	9.0766	9.288	9.1484	8.7663	9.6254	9.0868	8.9607	9.2271	8.9237	9.2649	9.1757	8.5038	9.3739	8.7026	8.8879	8.934	8.6209	9.082	9.2836	8.8752	8.8693	8.9337	8.6898	8.8358	9.6408	8.9555	9.1029	9.0445	8.9147	8.8666	9.0337
ARID1B	6.4797	6.4481	6.3979	6.3257	6.3993	6.3811	6.3787	6.4572	6.4068	6.3578	6.3877	6.3992	6.4194	6.4015	6.3327	6.4535	6.4054	6.4277	6.444	6.3188	6.4101	6.4614	6.384	6.4164	6.4184	6.4524	6.3539	6.4772	6.4039	6.3443	6.4047	6.4197	6.2897	6.4585	6.3885	6.3565	6.4907	6.3774	6.4601	6.4458	6.3728	6.3711	6.3273	6.3935	6.4421	6.4701	6.4078	6.4517	6.397
ARID2	7.3331	7.54705	6.917	7.29795	7.55545	7.0895	7.16915	7.31925	7.26925	7.0502	6.9241	7.31665	7.2726	6.9231	7.09115	6.94695	7.0518	7.2664	7.71505	6.95785	7.10805	7.12265	7.4737	7.3715	7.2256	6.94565	7.23115	7.305	7.0445	7.1383	7.15155	7.1483	7.07985	6.87455	6.86905	7.05965	7.1033	7.54215	7.142	6.97655	6.9476	6.9675	7.51075	7.09365	7.0904	7.11815	7.0761	7.18155	6.9299
ARID3A	7.7333	7.7876	8.5414	8.0507	7.6747	8.1843	8.0071	6.8752	8.3666	8.0314	7.5052	7.6471	7.9502	7.7053	7.9776	7.9114	9.096	7.8264	8.081	8.3781	7.4303	8.0749	8.2701	7.3259	7.8738	8.395	7.8636	8.671	7.7236	7.5325	8.533	7.7148	7.5376	8.3714	8.5625	7.8559	7.8056	7.2826	8.3279	8.3709	8.56	7.5587	8.3833	7.8167	7.8836	7.7924	7.6454	7.4381	8.4079
ARID3B	7.5174	7.0797	6.9316	7.4537	7.3553	7.829	7.4637	7.3807	7.3472	6.9773	7.1492	7.3542	6.8728	7.501	7.3342	7.5283	7.7925	7.2351	7.4821	7.6277	7.4034	7.0858	7.8884	6.9669	7.5135	7.0901	7.3689	7.3924	7.3092	7.6429	7.3652	7.4174	7.4844	7.3264	7.4136	7.2834	7.6308	7.0867	7.3254	7.1979	6.9968	7.3975	7.8689	7.2938	7.1788	7.2593	7.2084	7.1903	7.3622
ARID4A	7.2323	6.84126666666667	6.8976	6.96466666666667	7.18296666666667	6.96223333333333	6.9113	7.1686	6.87776666666667	6.9598	6.85456666666667	7.07913333333333	7.17063333333333	6.91893333333333	7.1486	6.90163333333333	6.91056666666667	6.93903333333333	6.97613333333333	6.89136666666667	6.78683333333333	7.07226666666667	7.1537	6.93043333333333	7.02386666666667	6.96696666666667	7.0309	6.9974	7.0659	6.8019	7.16283333333333	6.97166666666667	6.75863333333333	7.13466666666667	6.6528	6.93146666666667	7.07026666666667	6.84413333333333	6.90483333333333	6.93993333333333	6.83613333333333	6.8026	7.17043333333333	6.8599	7.10693333333333	7.03876666666667	6.8435	7.0438	6.8136
ARID4B	8.09683333333333	8.12663333333333	8.15373333333333	7.74963333333333	7.84643333333333	8.13383333333333	7.86513333333333	7.49343333333333	7.87973333333333	7.86776666666667	7.59473333333333	7.63636666666667	7.83246666666667	8.03193333333333	7.4957	7.76783333333333	7.85213333333333	8.28476666666667	8.0949	7.86803333333333	7.92543333333333	7.6387	8.12066666666667	7.90903333333333	7.9111	8.03266666666667	7.67063333333333	8.2198	7.85316666666667	7.49553333333333	8.06483333333333	7.96446666666667	7.72316666666667	7.8542	7.74146666666667	8.05136666666667	8.1117	7.89903333333333	7.48683333333333	7.56863333333333	7.78996666666667	8.0799	8.10423333333333	8.0863	7.71793333333333	7.78663333333333	7.4477	7.53313333333333	8.08573333333333
ARID5A	6.55385	6.57325	6.57295	6.38455	6.49715	6.4267	6.48935	6.4095	6.46685	6.51345	6.3941	6.5586	6.4628	6.61675	6.5776	6.4824	6.51615	6.3601	6.5224	6.37675	6.41345	6.42805	6.64825	6.44725	6.5349	6.65805	6.51865	6.6259	6.35435	6.4904	6.36695	6.455	6.4901	6.51355	6.50515	6.6096	6.5993	6.5661	6.4329	6.4658	6.4917	6.4585	6.6773	6.54765	6.4342	6.44755	6.3975	6.3807	6.43495
ARID5B	9.3557	9.8796	8.8974	9.3671	9.8133	9.6064	8.915	10.1445	9.2794	9.2311	8.9773	9.6516	10.1795	9.1176	9.2149	8.9533	8.4003	9.376	9.8693	8.9244	9.3961	9.9032	9.8881	9.4028	9.3207	9.03	8.859	9.858	9.3308	8.6596	8.3168	8.9843	9.1228	8.9565	9.6081	9.7815	9.5847	9.4384	9.08	8.3043	8.9527	8.8818	9.7136	9.2263	9.5353	9.6199	8.808	8.9579	9.3044
ARIH1	7.2544	7.3109	7.312	7.7913	7.6197	7.857	7.4931	8.0967	7.8574	7.5491	7.7743	7.9256	7.7904	7.3347	7.4468	7.4941	8.1951	7.3594	7.3223	7.8059	7.4462	7.908	7.711	7.017	7.6841	7.5651	7.8911	7.5442	7.7154	7.1871	8.0744	7.5214	7.3387	7.8129	8.2106	7.7791	7.634	7.2553	7.4891	7.96	7.8319	8.0262	7.4117	7.5658	7.7745	7.6695	8.0829	7.7238	7.2657
ARIH2	8.5636	8.3475	7.848	7.8009	7.692	7.981	8.222	7.8551	7.8602	7.8895	8.2434	8.0968	7.7404	8.3698	8.0729	7.971	7.7827	8.2264	8.3524	7.7304	8.1439	7.6592	7.9544	7.7502	7.78	8.2267	7.8281	8.5854	8.1073	8.3584	7.6271	8.1833	8.0267	8.1571	7.7631	8.312	8.2057	7.8572	7.9882	7.9228	7.9233	7.7029	8.5747	8.2599	7.9582	7.7257	7.9341	7.7489	8.0378
ARL1	8.2878	9.0426	8.7536	9.0386	8.3896	8.6372	8.5542	8.5413	8.1979	8.6337	9.0475	8.7906	8.5664	8.2891	8.4821	8.5758	8.1661	9.4105	8.5993	8.1636	8.5323	8.5349	8.8392	8.6631	8.4473	8.5568	8.3899	8.5847	9.0677	8.5064	8.099	8.5819	8.5046	8.329	7.7654	8.7117	8.9442	8.7715	8.4193	8.5333	7.9835	7.9389	8.5129	8.4052	8.8203	8.7648	8.656	8.3913	8.5569
ARL13B	6.6157	6.71585	6.7203	7.0121	7.2579	6.8406	6.67445	7.3741	6.72675	6.91095	6.74165	6.9171	6.86145	6.58715	7.12175	6.92605	6.89305	6.62055	6.6208	6.7093	6.669	6.91985	6.8099	7.05305	7.0071	6.65455	6.75775	6.7783	6.5744	6.73965	6.4767	7.29885	6.558	6.49325	7.13175	6.73345	6.6443	6.8242	6.9	7.2192	6.65175	6.94235	6.68375	6.69245	6.6587	6.7253	6.5856	6.72435	6.67765
ARL14	6.9381	6.9474	6.5304	6.3328	6.5846	6.7261	6.8605	6.421	6.5711	7.988	8.4602	6.6565	7.9185	7.1156	6.7728	6.644	7.6279	6.326	6.7037	6.5006	6.3865	6.6066	7.6181	6.6952	6.5399	6.6365	6.873	6.5422	6.6036	6.5605	6.5063	6.524	7.4941	7.8982	6.5439	6.9173	6.5873	8.1305	6.9444	7.9999	6.5587	6.5574	6.7729	6.5696	6.3519	6.8865	7.2194	6.7802	6.7032
ARL15	6.7636	6.7725	6.65395	6.85615	6.7678	6.91385	6.8247	6.91705	6.92455	6.9614	7.1185	6.92295	6.9136	6.69825	6.72805	6.82835	6.9248	7.1112	7.0025	6.90895	6.7504	7.0228	6.75055	6.6918	6.84085	6.90045	6.865	6.80615	6.94065	6.86965	6.90785	6.8156	6.97295	7.09005	6.6604	6.8274	6.68975	6.7971	6.70305	7.4371	6.84155	6.90645	6.76235	6.7746	6.9876	6.8303	7.0968	6.9212	6.84405
ARL16	8.9138	9.17695	9.23115	8.76655	9.32025	8.87905	9.3883	8.7293	9.04435	9.08375	8.95355	9.18	8.8706	8.68185	8.5206	9.2166	8.7916	9.0468	9.4366	9.0926	9.1413	9.3053	9.20875	8.3673	8.85705	9.2217	8.7882	9.25425	9.1471	8.80505	8.6507	8.76245	9.00165	9.11855	8.65935	8.83815	9.0055	8.6522	8.80365	9.08215	8.91945	8.5472	9.2707	9.07955	9.1761	9.5146	8.95135	8.89945	9.0282
ARL17B	7.2687	7.1317	6.83015	7.1122	7.41925	6.8918	6.9509	6.8802	6.85695	7.1442	7.0944	7.2987	7.3461	6.7811	7.14345	7.1288	7.2465	7.0865	6.8593	6.8648	7.0102	6.9203	7.30595	6.7733	7.3887	6.71195	6.91895	7.4365	6.95385	7.2346	6.8539	7.25645	7.25135	7.1931	6.8939	7.2196	7.06585	7.33325	7.3459	7.17745	6.6249	7.08315	7.0743	7.27935	6.8111	6.86245	6.8581	6.80245	7.00025
ARL17P1	8.6769	8.3279	7.5572	7.9488	8.8062	7.4362	8.2569	6.9949	7.2658	8.405	8.0538	8.486	8.2058	7.1241	8.2487	8.635	8.5272	8.4778	7.4947	7.4146	7.7006	7.5725	8.6499	7.3771	8.7878	7.302	7.4751	8.5832	7.5397	8.0994	7.4214	8.919	8.4884	8.1828	7.245	8.5761	8.1716	8.4022	8.8356	8.1668	6.7791	7.7938	8.4544	8.6864	7.3723	7.3628	7.1212	7.2684	8.2995
ARL2	9.8795	9.7585	10.5388	9.5295	9.2676	9.8233	9.7908	9.2209	9.9028	10.1672	10.472	9.4203	9.7492	10.1739	9.6848	10.6982	10.291	9.8112	10.0618	9.8992	9.9099	10.0569	9.5965	9.4633	9.607	10.0916	9.608	9.8751	9.9288	10.8604	10.2349	9.9741	10.643	10.0322	9.1472	10.3226	9.7317	9.2659	9.6706	9.2959	9.9891	10.0936	9.9755	10.299	10.1536	9.885	9.2597	9.5631	10.2101
ARL2BP	9.2072	8.8435	8.9841	9.2142	9.1565	9.6867	9.2825	9.7713	9.1961	9.6838	9.505	9.3374	9.9727	8.9201	9.3151	9.5154	9.3536	9.3238	8.7352	9.4703	9.7615	9.5006	8.9611	9.4708	9.1207	9.5006	9.1251	8.7935	9.5145	8.9446	9.2249	9.4244	9.1393	9.5317	10.1714	9.5506	9.3905	8.5923	9.3712	9.0954	9.5291	9.5418	9.4524	9.637	9.7949	9.5809	9.5965	9.6143	9.3559
ARL3	7.1264	7.3774	6.7275	6.6129	6.7828	6.5276	6.5156	6.5895	6.5271	6.7027	6.6512	6.6299	6.6782	6.6636	6.6525	6.4836	6.4905	6.8484	7.4562	6.5582	6.5843	6.4534	6.9112	6.9181	6.6468	6.5819	6.46	7.0297	6.5608	6.3907	6.3845	6.6266	7.1825	6.4832	6.5416	7.1245	6.8285	7.3207	6.4876	6.4786	6.4665	6.652	6.6698	6.8529	6.6855	6.6562	6.4231	6.5505	6.6334
ARL4A	6.6354	6.90906	7.40484	6.94188	6.73568	6.93518	6.88022	6.72992	6.84392	7.35992	6.81572	7.30628	7.0983	6.58582	6.71514	7.15658	6.6773	6.98614	6.67784	7.0165	6.81076	6.86014	6.803	7.4879	7.103	6.88834	6.95736	6.7935	7.18158	6.45206	6.9914	6.55312	6.66682	6.86052	6.63544	6.87866	6.66404	6.8884	7.16078	6.73646	6.6748	7.14624	6.782	6.78318	7.07202	6.92086	6.90572	6.82036	7.0927
ARL4C	6.9287	7.0888	7.1153	7.0259	6.6565	7.053	6.9508	6.3837	6.7628	6.9526	6.878	6.7526	6.7438	6.9373	6.8542	6.5679	6.6368	7.1335	6.846	6.8022	7.0589	6.8574	6.9217	6.6286	6.8383	6.9622	7.0012	6.8075	6.9216	6.7706	6.827	6.8886	6.8582	6.9402	6.4954	7.1355	6.8365	6.8305	6.6311	6.9223	6.7596	6.5662	7.2298	6.7072	6.8457	6.8115	6.5117	6.7645	6.9103
ARL4D	6.6203	6.5709	6.6679	7.274	6.6799	7.0655	6.6892	6.7234	7.1775	6.8356	6.8914	7.0494	6.9688	6.6717	7.1702	7.3502	7.2599	6.5533	6.5226	7.2443	6.7928	6.8469	6.5691	6.7415	7.3247	6.7069	6.8072	6.3975	7.0625	6.7945	7.2634	6.8195	6.7753	7.2555	7.139	6.4666	6.8881	6.5284	7.2337	7.2365	6.9879	6.8755	6.6643	6.5941	7.0369	6.9237	7.1723	7.3675	6.9872
ARL5A	8.5937	8.9893	8.92553333333333	9.44406666666667	9.10833333333333	8.9845	9.05206666666667	9.5987	9.35146666666667	8.72993333333333	8.8732	9.35936666666667	9.00383333333333	8.77153333333333	8.5875	9.0482	8.8086	9.25713333333333	9.1678	9.16566666666667	8.82716666666667	9.0858	9.07343333333333	8.8198	8.94503333333333	8.82066666666667	8.97493333333333	8.45836666666667	9.02656666666667	8.97016666666667	8.43846666666667	9.09256666666667	8.86256666666667	9.50016666666667	9.50256666666667	8.79626666666667	9.01273333333333	8.96413333333333	8.9242	9.17493333333333	9.0507	9.13656666666667	8.95923333333333	9.12976666666667	9.2257	9.16693333333333	9.69476666666667	9.19313333333333	9.0642
ARL5B	6.821	7.17465	7.18355	7.57155	7.18825	7.03565	7.07825	7.61415	6.95975	6.843	6.8224	7.47365	7.26985	6.7949	6.82245	7.1995	6.9369	6.99565	7.19455	7.51685	7.0764	6.9447	6.9267	7.25355	7.59815	7.0318	7.16525	6.744	7.0428	7.2603	6.7944	7.37105	6.94405	7.16175	7.4865	7.22315	7.03215	7.1372	7.27475	6.89775	7.2587	6.889	6.8944	6.7378	7.00315	7.25105	7.42055	7.2426	6.91825
ARL6	6.53475	6.5672	6.4666	6.55735	6.86705	6.5108	6.4681	6.82665	6.56745	6.49735	6.68525	6.59895	6.60095	6.48005	6.6143	6.46085	6.66035	6.4922	6.48665	6.6193	6.64175	6.74545	6.50215	6.61925	6.6337	6.4865	6.46465	6.46285	6.4816	6.43255	6.4779	6.84465	6.4877	6.36875	6.6122	6.4661	6.54445	6.53775	6.55165	6.62895	6.4137	6.86045	6.4876	6.4464	6.58105	6.54465	6.5585	6.68705	6.4459
ARL6IP1	9.04815	9.42095	9.1668	9.56715	9.52135	9.2317	9.4111	9.6972	9.69015	9.0348	8.99585	8.98675	9.2349	9.38	8.7777	9.1695	9.20795	9.19875	9.5755	9.1066	9.6849	9.33255	9.174	9.60445	9.6047	8.9143	9.1367	9.54145	8.818	9.2405	9.27775	9.08985	9.1297	8.58735	9.4583	9.06095	8.73245	9.35315	9.2866	8.74415	9.40045	9.6261	8.86235	9.00935	9.14385	9.1976	9.0607	9.37225	8.9236
ARL6IP4	8.00246666666667	7.7247	7.51133333333333	7.42556666666667	7.46666666666667	7.5065	7.82606666666667	7.38353333333333	7.37706666666667	7.66283333333333	7.67776666666667	7.45256666666667	7.2987	8.04616666666667	7.5905	7.97323333333333	7.7578	7.54146666666667	7.71176666666667	7.6923	7.66473333333333	7.47443333333333	7.66313333333333	7.94433333333333	7.63393333333333	7.77273333333333	7.4986	7.7082	7.67616666666667	8.00803333333333	7.48086666666667	7.59973333333333	7.99963333333333	7.65133333333333	7.18593333333333	7.7509	7.844	8.0608	7.7034	7.62653333333333	7.63486666666667	7.54406666666667	7.7292	7.72703333333333	7.5105	7.21513333333333	7.5065	7.41676666666667	7.7984
ARL6IP5	10.9578	11.0007	9.9458	10.3485	9.9493	10.0745	10.5046	9.4501	9.5063	10.3784	11.0338	10.6303	10.3713	10.4995	10.3946	9.9611	9.4187	11.1538	10.7956	9.281	9.9976	9.893	10.6479	9.8911	9.7857	10.9605	10.0974	10.6391	10.5709	10.6828	8.9678	10.6018	10.449	9.791	9.1321	10.5883	10.6515	10.5848	9.7164	9.4989	10.1846	9.539	11.1276	10.223	10.051	10.6765	9.8072	9.6013	10.5185
ARL6IP6	8.0501	8.8565	8.2139	8.5699	8.6959	8.06	8.4452	9.2265	8.3329	8.1292	7.9465	8.4322	8.7813	7.9144	8.6035	8.4342	8.3448	7.5907	8.9123	8.2259	8.4576	8.8199	8.8514	8.453	8.6086	7.8242	8.4957	8.4867	7.8418	7.8341	8.5914	8.5915	7.9796	7.8218	8.9671	8.7224	7.963	8.7856	8.2403	8.3282	8.3752	9.148	8.2626	8.6811	8.2122	8.0895	8.17	8.8626	7.6976
ARL8A	6.4132	6.4528	6.5576	6.3867	6.4793	6.4672	6.543	6.4461	6.4969	6.4971	6.4598	6.4514	6.5533	6.3778	6.3747	6.4625	6.588	6.4186	6.51	6.5399	6.514	6.4217	6.3991	6.4454	6.3972	6.3843	6.5457	6.534	6.4809	6.4735	6.4602	6.5337	6.4719	6.6182	6.4333	6.5659	6.4229	6.4504	6.4203	6.5298	6.5761	6.3572	6.4622	6.395	6.4367	6.4793	6.4623	6.3927	6.4812
ARL8B	9.2328	9.642	9.1746	10.0983	9.985	9.6174	9.6885	10.279	9.8714	9.3807	9.5444	9.9762	9.8693	9.1833	9.9457	9.7675	9.3711	9.4268	9.9965	9.1924	9.7321	9.5471	9.1833	10.3161	9.1352	9.4905	9.9218	9.467	9.7665	9.8422	9.141	10.0419	9.3145	9.9871	9.6597	9.2434	9.6058	9.4509	9.7616	10.5363	9.6447	9.6126	9.4624	9.442	9.8298	9.4817	10.3432	9.5337	9.3233
ARL9	6.8629	6.4066	6.418	6.7029	6.518	6.725	7.0756	6.9432	6.4783	7.468	6.5406	6.6104	6.549	6.9228	6.5638	7.4146	6.4371	6.5118	6.8032	7.6148	6.9305	6.9054	6.445	6.5745	6.6105	6.5594	6.9141	7.0982	6.8221	6.55	7.3272	6.5711	6.6331	6.2844	7.396	6.6354	6.6765	6.4945	6.8017	6.4206	6.3931	6.5394	6.4947	6.497	7.2432	7.5041	6.3915	6.6471	7.1288
ARMC1	8.9485	9.0997	9.2416	8.5891	8.6756	8.5097	9.2296	8.5471	8.6634	8.744	8.7959	8.489	8.8252	8.4608	9.0809	8.5354	9.0715	9.0677	9.2223	8.6916	9.0633	8.9145	8.438	8.8658	8.856	8.5279	9.0627	8.9813	8.6393	8.8548	8.9541	8.7064	9.0059	8.3045	8.6956	8.5778	8.901	9.0607	8.427	9.0116	8.4469	9.1567	8.7312	8.5409	8.5286	8.8137	8.4527	9.1286	9.1643
ARMC10	7.8854	7.8105	7.8228	7.86415	7.6818	7.54925	7.87895	8.07815	7.92985	8.4194	8.0879	7.86025	8.2442	7.56695	7.82535	7.99775	8.2405	7.54825	7.87995	8.27155	7.8056	8.38515	7.90055	7.81155	7.8031	7.7968	8.1133	7.7788	7.7396	7.69115	8.4775	7.889	7.63255	7.58845	8.69745	7.60115	7.56895	8.0063	8.40845	7.97775	8.15305	8.0788	7.6126	8.45225	8.09895	7.9165	8.2894	8.03285	7.6497
ARMC2	6.32675	6.3512	6.46895	6.42275	6.38235	6.4211	6.3628	6.3513	6.40155	6.46605	6.4687	6.435	6.4088	6.47475	6.3375	6.41695	6.3632	6.37265	6.4261	6.332	6.42805	6.3626	6.4223	6.3328	6.37435	6.4631	6.40385	6.4787	6.40685	6.33615	6.41655	6.36095	6.43585	6.4356	6.35805	6.3463	6.36655	6.37195	6.38805	6.45445	6.41855	6.37285	6.41445	6.39195	6.50055	6.39435	6.41575	6.39235	6.42525
ARMC3	6.2945	6.2312	6.3077	6.4676	6.2534	6.2401	6.1854	6.3218	6.2904	6.5091	6.4625	6.234	6.2624	6.1961	6.293	6.433	6.5446	6.3615	6.3632	6.2693	6.2781	6.3175	6.1869	6.4597	6.2695	6.4289	6.2038	6.4481	6.3648	6.3708	6.1548	6.3764	6.3421	6.2491	6.391	6.2894	6.4059	6.4118	6.3932	6.2565	6.2855	6.2989	6.1316	6.3202	6.4679	6.3494	6.3238	6.1974	6.1906
ARMC4	6.3357	6.2459	6.2308	6.4016	6.3224	6.3198	6.404	6.3287	6.402	6.4147	6.202	6.3883	6.179	6.3431	6.2651	6.315	6.3139	6.4255	6.3298	6.3576	6.4282	6.2648	6.3508	6.2725	6.2364	6.4351	6.3958	6.3513	6.3483	6.2946	6.2776	6.325	6.2412	6.2977	6.3796	6.2378	6.3007	6.3655	6.2659	6.3749	6.3641	6.427	6.2133	6.2853	6.3196	6.4157	6.2761	6.2817	6.3339
ARMC5	6.7312	6.873	6.7509	6.9787	6.9174	6.8251	7.0295	6.7507	7.1803	7.1902	6.7689	6.7721	6.905	7.0039	6.8707	6.7805	6.7805	6.4852	6.8846	7.2582	6.974	6.5682	6.8533	6.9694	6.8182	6.9018	6.776	6.8437	7.0903	6.5296	7.1636	6.689	6.7867	7.2209	6.7286	7.0626	6.7839	6.6713	6.5739	6.8387	7.1286	6.8396	6.7806	6.638	7.0129	6.9177	7.1269	6.9567	6.6978
ARMC6	6.9274	6.7529	6.8434	6.839	6.7367	6.7847	6.9645	6.7528	6.9067	6.8963	6.7182	6.676	6.7349	7.0577	6.8832	6.8966	7.0786	6.7097	6.9458	7.0386	6.8462	6.6872	6.7883	6.9786	6.8675	6.9669	6.9248	6.8269	6.8245	7.2252	7.0238	6.5711	6.9873	6.8206	7.0165	6.8163	6.7225	7.097	6.8837	6.9502	6.831	6.9255	6.6641	6.9007	6.7895	6.7291	6.8561	7.0095	7.0561
ARMC7	7.6535	6.9224	7.4125	7.3674	7.1143	7.6308	7.3854	7.0755	7.2937	7.2033	7.3737	6.9693	6.9885	7.656	7.2883	7.6846	7.2882	7.2708	7.4892	7.4118	7.3156	7.0753	7.3059	7.192	7.1355	7.1071	7.0495	7.3083	7.3404	7.5381	7.6028	7.5939	7.6637	7.3154	7.7674	7.2619	7.1691	7.3285	7.1892	7.5206	7.2986	7.8268	7.2159	7.3489	7.207	7.1125	7.53	7.1832	7.5724
ARMC8	6.79936666666667	6.71823333333333	6.7407	6.81896666666667	7.12223333333333	6.8816	6.8189	7.373	6.88723333333333	6.88766666666667	6.8698	6.93206666666667	6.93463333333333	6.78173333333333	6.9625	6.91636666666667	6.81076666666667	6.63543333333333	6.67973333333333	6.91216666666667	6.9134	7.08496666666667	6.96193333333333	6.9482	6.9213	6.7049	7.05356666666667	6.8222	6.6857	6.62306666666667	6.8351	7.05046666666667	6.57273333333333	6.7242	7.01836666666667	6.79516666666667	6.7274	6.8633	6.92876666666667	7.13003333333333	6.7966	7.2046	6.78336666666667	6.8517	6.91923333333333	6.81493333333333	6.9614	7.03446666666667	6.6472
ARMC9	6.3586	6.5915	6.5704	6.432	6.4965	6.5054	6.5469	6.414	6.6126	6.5797	6.4733	6.4725	6.4951	6.4714	6.3715	6.471	6.5533	6.5401	6.6139	6.5599	6.5992	6.4663	6.5138	6.4487	6.4598	6.5454	6.6113	6.4024	6.6963	6.5395	6.4271	6.471	6.502	6.5504	6.613	6.5377	6.4789	6.5399	6.3937	6.4366	6.6209	6.6318	6.5776	6.3943	6.483	6.5435	6.5364	6.3851	6.4449
ARMCX1	6.9788	7.14665	6.9921	6.5579	7.0854	7.00745	6.7311	7.7358	6.6298	7.6276	7.8392	7.41815	7.5372	7.0197	6.7816	6.821	6.5991	7.98215	6.67855	7.12465	6.84095	7.1846	6.923	6.48205	6.7505	7.7242	6.8569	7.73995	7.0514	6.34695	7.48815	6.93885	7.00435	6.82165	6.982	7.3459	6.9779	6.4451	7.18605	6.56885	6.8996	7.41615	6.97325	7.14425	7.41485	7.54995	6.7333	7.263	6.549
ARMCX2	7.4847	7.6735	7.9638	7.2493	8.6271	8.1387	7.0084	8.3019	8.2251	8.6013	9.0683	8.5647	7.4771	7.8428	7.9293	7.1463	6.725	9.269	7.1088	7.5202	7.9453	8.0801	7.1842	7.5239	7.457	8.9116	7.1283	9.1818	7.7893	7.6687	6.9944	8.7643	7.7242	6.9417	8.0046	8.7447	8.164	6.7569	8.1821	7.1439	7.5136	7.228	8.1739	7.5983	8.4579	8.6888	6.8172	7.342	8.0547
ARMCX3	6.78196666666667	7.0782	7.09966666666667	7.24363333333333	7.1096	6.98646666666667	6.72456666666667	7.2471	6.9814	7.19793333333333	7.38936666666667	7.20746666666667	6.9323	6.91736666666667	6.91123333333333	6.78133333333333	6.5468	7.4876	6.71416666666667	7.06403333333333	7.20726666666667	7.03606666666667	6.711	7.00576666666667	7.15786666666667	7.07853333333333	6.89946666666667	7.4604	6.91386666666667	6.5401	6.66313333333333	7.0313	6.7345	6.6012	7.3476	7.19923333333333	7.15286666666667	6.8541	7.12706666666667	6.8068	6.69503333333333	6.85953333333333	7.25283333333333	7.06576666666667	6.94763333333333	7.3056	6.57473333333333	6.8288	6.7638
ARMCX4	6.5062	6.4759	6.7358	6.6014	6.7265	6.4563	6.4952	6.6496	6.4672	6.7529	6.8713	6.7149	6.5958	6.6931	6.5629	6.5748	6.4287	6.6216	6.3983	6.4513	6.7176	6.524	6.613	6.5575	6.7002	6.6873	6.5088	7.0339	6.6403	6.7232	6.4703	6.521	6.4543	6.499	6.4718	6.7102	6.7096	6.6903	6.4495	6.6982	6.4095	6.7191	6.8062	6.685	6.7453	6.4543	6.3993	6.4593	6.4663
ARMCX5	7.2084	7.5204	7.3463	7.947	7.4102	7.2642	7.1461	7.6833	7.2925	7.3734	7.8302	7.5899	7.6717	7.2688	7.3518	7.3	7.3302	7.6364	6.8021	7.5153	7.508	7.5307	7.3248	7.3728	7.4525	7.2034	7.381	8.0496	7.4923	7.2078	7.2736	7.3134	7.0711	7.226	7.5231	7.4142	7.3115	8.0011	7.5109	7.3224	7.1833	7.1108	7.5038	7.2709	7.4296	7.5228	7.3621	7.6553	7.1616
ARMCX6	7.03116666666667	6.91133333333333	6.72933333333333	7.26096666666667	7.30193333333333	7.04143333333333	6.7741	7.52363333333333	7.18686666666667	7.2007	7.25523333333333	7.03596666666667	6.9833	7.24796666666667	7.02483333333333	6.81886666666667	6.65206666666667	7.30556666666667	6.71933333333333	7.14153333333333	7.63933333333333	7.16783333333333	6.5755	7.25183333333333	7.0278	7.0055	6.9296	7.3488	7.10803333333333	7.271	6.7847	7.5027	7.17623333333333	6.88966666666667	6.96763333333333	7.09673333333333	7.07973333333333	6.76593333333333	7.16803333333333	7.14623333333333	6.72843333333333	7.6639	7.05533333333333	7.25696666666667	7.0767	7.0482	6.5448	6.73733333333333	7.0839
ARMET	10.1803	9.7752	10.5381	9.8931	9.2674	10.1259	9.9321	9.9649	10.0358	9.9194	10.5697	9.7938	9.6587	10.4154	10.3855	10.1684	9.6677	10.6716	9.725	10.1367	10.3393	10.1402	9.6383	9.8048	9.4899	10.577	10.1843	10.32	10.2955	9.8996	10.2095	9.9713	9.8274	10.5254	9.7012	9.718	10.2791	9.3209	10.6698	10.1274	9.9958	9.7126	10.143	10.2226	10.1495	10.2727	10.6233	9.5965	10.6789
ARNT	6.8876	6.8784	6.7753	6.8752	6.8431	6.94575	6.7781	6.71385	6.8261	6.83975	6.9533	6.77325	6.84155	6.75305	6.7347	6.73375	6.9017	7.0396	6.8141	7.0827	6.96405	6.7896	6.7357	6.8326	6.8004	6.72675	6.72565	6.8017	7.02375	6.9895	6.76455	6.8834	6.9585	6.9758	6.93525	6.8052	6.74375	6.8073	6.76225	6.91375	6.93645	7.0195	6.87605	6.80635	6.8796	6.7601	6.6754	6.86975	6.8527
ARNT2	7.0666	8.4458	7.451	6.7347	6.7458	6.7916	6.5316	6.6849	6.6617	6.6501	6.4142	6.6519	6.5862	6.7443	6.5585	6.4984	6.7775	6.6692	8.5043	6.5569	6.5705	6.6921	7.9533	7.0413	6.7062	6.5864	6.4403	8.0978	6.3788	6.3926	6.4497	6.5718	7.6228	6.3959	6.4488	8.0149	6.9548	7.7826	6.738	6.4549	6.3812	6.763	6.5839	6.7936	6.3908	6.631	6.463	6.5866	6.7252
ARNTL	7.5397	7.0972	6.9007	7.5855	7.6531	7.3545	7.216	7.6753	7.7221	7.1956	7.3168	7.0949	7.4843	7.3045	7.8741	7.2297	6.8547	6.9364	7.5084	7.1555	7.2898	7.1599	7.9018	7.8988	7.2052	7.0329	7.3695	7.5753	6.8549	7.2275	7.4032	7.3029	7.2702	7.0911	7.2023	7.3102	7.2799	7.6049	7.4174	7.1355	7.1028	7.8409	7.6687	7.2953	6.9996	7.2102	7.2474	7.6609	7.0483
ARNTL2	6.4973	6.4253	6.4723	6.5247	6.5047	6.445	6.4943	6.3606	6.6998	6.4649	6.4543	6.6967	6.4603	6.5351	6.4985	6.4	6.6078	6.3758	6.4941	6.4364	6.4622	6.4219	6.4138	6.5756	6.4658	6.5477	6.4536	6.4277	6.7126	6.5571	6.7467	6.5809	6.4307	6.5764	6.4695	6.4638	6.537	6.545	6.5827	6.4769	6.464	6.5701	6.3576	6.4229	6.4564	6.4847	6.5262	6.5002	6.3442
ARP11	6.6995	6.5505	6.7469	6.6458	6.5706	6.4359	6.3929	6.6215	6.4576	6.3833	6.6391	6.6118	6.6246	6.6215	6.563	6.5419	6.2698	6.5116	6.5234	6.4225	6.5844	6.4611	6.857	6.6618	6.5743	6.4129	6.5718	6.4566	6.5281	6.5511	6.4417	6.5819	6.4686	6.4462	6.5975	6.6717	6.5081	6.9277	6.5258	6.542	6.5181	6.4059	6.5266	6.5074	6.5554	6.5714	6.7248	6.3462	6.4234
ARPC1A	9.4726	9.3594	9.4021	10.281	10.4207	9.7653	10.0418	10.0946	9.8253	10.1864	10.3143	9.6898	9.6928	9.8177	9.937	10.347	9.8686	9.844	9.5917	11.1125	10.043	10.2076	9.0503	10.4648	10.0597	10.037	10.2124	9.7412	9.8932	9.6425	10.2637	10.4404	9.6243	9.8245	10.189	9.6048	9.6166	9.8193	9.7685	10.3747	10.45	10.5473	9.3965	10.9396	10.2263	9.6149	10.1629	9.9478	9.84
ARPC1B	7.0317	7.0918	6.744	6.9943	6.907	6.7872	7.1044	7.0964	7.1929	7.6291	6.9575	6.9338	7.5696	7.1456	7.2039	7.1956	7.1112	6.809	7.0625	7.1021	6.8359	7.0168	7.2742	7.1367	7.0601	7.3478	7.1835	6.9884	6.5874	6.7297	7.3873	7.1002	6.7505	7.0516	7.3969	6.9864	6.9576	6.8102	7.1693	7.4359	7.4146	7.224	6.9819	7.2705	6.8062	7.096	7.1368	7.2961	6.861
ARPC2	8.295	8.3038	8.25833333333333	8.37353333333333	8.2521	8.34713333333333	8.14153333333333	8.22593333333333	8.1289	8.26796666666667	8.18296666666667	8.25293333333333	8.27666666666667	8.39903333333333	8.35116666666667	8.18323333333333	8.192	8.12963333333333	8.1181	8.3101	8.3251	8.2036	8.09763333333333	8.29396666666667	8.3091	8.34136666666667	8.2958	8.2449	8.30566666666667	8.4668	8.2597	8.29973333333333	8.32363333333333	8.34493333333333	8.47216666666667	8.3298	8.23596666666667	8.16383333333333	8.32336666666667	8.39073333333333	8.27126666666667	8.30946666666667	8.27146666666667	8.18433333333333	8.31666666666667	8.2405	8.38206666666667	8.2878	8.39766666666667
ARPC3	10.7087	10.0952	9.946	10.5725	10.7259	10.0518	10.0729	10.4958	9.8219	10.0934	10.4785	10.4833	10.3263	10.1893	9.976	10.2416	10.0974	10.2808	10.0384	9.5533	10.148	10.4648	10.459	10.6191	10.2016	10.3246	10.6792	9.9642	10.1316	10.0649	10.1461	10.6732	10.0145	10.5568	9.6558	10.0722	10.6074	10.091	10.534	10.2639	10.0121	10.1374	10.7509	10.717	10.3276	10.4576	10.5839	10.5564	9.604
ARPC4	8.9381	8.53155	8.1893	8.3927	8.62795	8.824	8.6487	8.35275	8.42465	8.68025	8.28945	8.50895	8.33605	9.09205	8.9993	8.74375	8.4212	8.2602	8.56045	8.483	8.6495	8.5638	8.5758	9.3436	8.2415	8.9157	8.91265	8.6456	8.79765	8.72865	8.6884	8.827	8.45785	9.0929	8.28355	8.6633	8.86575	8.6216	8.81355	9.3151	8.9019	8.47865	8.66645	8.9833	8.5169	8.29225	9.14825	8.46685	8.8058
ARPC5	11.1562	10.9712	10.5069	10.912	11.2181	11.1023	11.0784	11.1534	10.554	11.0161	10.7578	10.8857	11.1384	11.0909	10.7536	10.7654	11.0782	10.5245	10.9886	10.3975	11.1676	10.8921	11.0236	10.9083	10.7672	10.8391	10.8833	10.9312	10.6052	11.0569	10.7482	11.168	10.9505	10.5922	11.5881	10.965	10.7378	10.5893	10.7775	10.9896	10.9706	11.5648	10.8366	11.0873	10.9697	10.9813	11.0232	10.6976	11.0182
ARPC5L	8.7843	8.3727	8.4723	8.9503	8.6337	8.6369	9.0246	8.9213	9.0515	9.0467	8.0728	8.6986	8.6917	9.4302	9.0326	8.584	8.9718	8.1468	8.4955	8.524	8.8341	8.3269	8.4867	8.5032	8.9946	8.5823	8.9407	8.2239	8.8456	8.3568	9.2509	9.1746	8.7504	9.4858	8.9738	8.7397	8.4822	8.4824	9.1876	8.8674	8.7543	9.1457	8.8879	8.8586	8.5537	8.6441	9.088	9.1855	8.8369
ARPM1	6.7157	6.8697	6.4833	7.3433	6.9331	6.8261	6.8141	6.9895	7.2077	6.7226	6.7572	6.4847	6.9922	7.2246	6.8038	6.8252	6.8803	6.5031	7.1011	6.7383	6.7325	6.5823	7.256	6.766	6.6957	6.6778	6.9672	6.7321	6.5172	7.1862	6.8097	7.3383	6.9144	6.5591	7.3114	6.8836	6.5882	7.0168	6.7525	6.86	6.9303	7.5385	6.5411	6.5938	6.6904	6.7418	6.9627	6.8097	6.9079
ARPP-21	6.40035	6.346775	6.335075	6.354525	6.37025	6.347175	6.27815	6.303075	6.360525	7.0922	6.424675	6.401225	6.36535	6.3698	6.39415	6.77065	6.392275	6.418975	6.3115	6.301975	6.3425	6.36265	6.3822	6.309625	6.39045	6.611775	6.405475	6.363425	6.472275	6.346325	6.35715	6.393025	6.336775	6.3599	6.408725	6.61165	6.3982	6.38565	6.3216	6.3732	6.451775	6.395225	6.277025	6.72785	6.386325	6.442225	6.35345	6.334025	6.3399
ARPP19	8.61345	8.87445	8.38085	8.78405	9.0444	9.05145	9.03505	9.15045	8.63325	8.4065	8.63095	8.7266	8.84545	8.553	9.00825	9.50845	8.6643	8.7962	8.85465	8.59245	8.588	8.698	9.0167	8.45755	8.8659	8.9896	8.99885	8.8074	8.24775	8.78925	8.6558	8.6405	8.6223	8.6612	9.2069	8.86815	8.77555	8.5732	8.80135	9.27475	8.7991	8.94205	8.54595	8.61245	8.4493	8.92205	9.3603	8.96725	8.91335
ARRB1	7.1212	6.96325	6.79515	6.70275	6.83095	7.0003	7.14805	6.6691	6.74205	7.0212	7.25095	6.9789	7.0234	7.11585	6.69005	6.7482	7.37825	7.3475	6.9887	6.8532	6.80255	6.74365	7.1409	7.136	6.79785	7.1643	6.7506	6.90115	7.2388	6.91705	6.7218	6.79825	7.23315	7.33305	6.6939	7.2344	7.10285	7.0239	6.7227	6.59985	7.2978	7.076	6.9313	7.17055	7.06815	6.92385	6.98545	6.6874	7.242
ARRB2	6.87975	6.758	6.4884	6.7289	6.66465	6.66105	6.7356	6.72665	6.66855	6.6709	6.5923	6.6834	6.6792	6.8448	6.5702	6.6769	6.6131	6.5772	6.8827	6.668	6.60495	6.6994	6.9702	6.6228	6.65965	7.1147	6.7216	6.59015	6.52115	6.4552	6.6577	6.70475	6.81015	6.7333	6.71655	6.7241	6.7718	6.70285	6.7325	6.57895	6.86865	6.65165	6.9947	6.79715	6.60425	6.69365	6.6935	6.72885	6.64155
ARRDC1	6.3557	6.4283	6.3938	6.5559	6.4694	6.3376	6.3593	6.5613	6.4893	6.4036	6.2854	6.4257	6.3569	6.5232	6.6053	6.4477	6.328	6.3479	6.4153	6.3281	6.3776	6.3939	6.4154	6.5757	6.5774	6.3944	6.4425	6.3318	6.5706	6.4964	6.416	6.4932	6.4401	6.5716	6.5149	6.4253	6.4109	6.5202	6.4306	6.5654	6.47	6.3677	6.5166	6.4124	6.4643	6.3385	6.4514	6.5689	6.3367
ARRDC2	7.0996	7.02943333333333	6.71536666666667	6.9633	6.88223333333333	6.87823333333333	7.0976	6.81716666666667	6.9153	6.89396666666667	6.86133333333333	6.87403333333333	7.023	6.9633	6.85656666666667	6.83366666666667	6.94853333333333	6.92433333333333	7.05026666666667	6.9831	6.8681	6.71926666666667	6.9729	7.0425	6.94756666666667	6.775	6.8441	6.7247	6.95823333333333	7.07556666666667	7.0312	6.91326666666667	7.09056666666667	6.94586666666667	7.06793333333333	6.89976666666667	6.99506666666667	6.99433333333333	6.8856	6.86333333333333	7.01273333333333	6.97246666666667	6.97643333333333	6.89916666666667	6.7585	6.78426666666667	6.8453	6.92016666666667	6.92046666666667
ARRDC3	6.7441	7.1186	6.8788	7.199	7.07345	7.0196	6.77465	7.50325	6.74315	6.9208	6.9494	7.2462	7.0313	6.6878	6.9151	6.6706	7.14905	7.01525	7.34405	6.95585	6.8289	6.95755	6.954	6.83505	7.34935	6.8497	7.2041	6.96315	7.0082	6.6794	6.8225	7.3428	6.6874	7.6541	6.7311	7.0249	7.14985	7.1302	7.38	7.65125	6.9702	6.84995	7.06205	6.96995	6.8236	6.9986	7.5928	6.95485	6.66445
ARRDC4	6.56625	7.35495	7.19195	7.6771	6.84245	7.3	7.21725	6.58175	7.24255	7.049	8.41415	7.1056	8.3718	6.9347	6.82555	7.39015	7.84375	7.27705	7.17765	7.3053	6.5826	7.18495	6.9084	6.73675	6.93895	7.00025	7.35835	8.02035	7.11905	6.85995	6.65555	7.25705	6.8098	8.00045	7.0152	6.89885	6.5639	6.5255	7.31285	7.6107	7.589	7.09635	7.1392	6.95985	7.2942	8.4759	8.71655	8.06705	7.1869
ARRDC5	6.6606	6.6695	6.4347	6.4641	6.7588	6.5982	7.0036	6.3467	6.3674	6.5872	6.4603	6.5775	6.4703	6.9161	6.4529	6.6019	6.2631	6.4406	6.5683	6.4022	6.6172	6.3148	6.8273	6.5029	6.7504	6.5944	6.573	6.5882	6.3288	6.8601	6.3343	6.5778	6.5095	6.7933	6.2869	6.5182	6.8324	6.5468	6.4964	6.3717	6.5573	6.4007	7.2112	6.6033	6.4626	6.5289	6.3964	6.3783	6.6476
ARS2	10.585	10.9147	10.7169	10.8432	10.8585	10.9911	11.2648	10.7157	10.6753	10.8401	10.1868	10.6683	10.374	10.7724	10.5618	11.0757	10.8774	10.2068	11.0041	11.482	10.8775	10.5714	10.867	10.6096	10.9877	10.6829	10.5899	11.4268	10.4899	10.4787	10.9965	10.6756	10.9935	10.4284	10.7781	11.137	10.6959	11.1622	10.499	10.3225	10.8587	11.0236	11.0561	10.6048	10.5034	10.3762	10.1392	10.6231	10.6505
ARSA	6.87415	7.0016	7.3361	7.0636	6.81365	6.91485	6.98625	6.85605	6.8487	7.4364	7.18705	7.05925	7.21145	7.0591	6.92745	7.04055	6.94935	7.3782	6.79565	6.98555	7.32575	7.222	7.12985	6.84865	6.7039	7.22125	7.1468	7.0519	7.1708	7.14205	6.98355	7.00085	6.98155	7.5042	7.0882	7.07135	6.8687	7.00545	6.9566	7.30885	7.13165	6.8209	7.07075	7.05955	7.0273	7.338	7.25475	7.026	7.3441
ARSB	6.71183333333333	6.61976666666667	6.65563333333333	6.7349	6.5815	6.5123	6.68526666666667	6.79693333333333	6.64936666666667	6.81686666666667	6.7142	6.65746666666667	6.72143333333333	6.78426666666667	6.62646666666667	6.58833333333333	6.47776666666667	6.69853333333333	6.67523333333333	6.70726666666667	6.6849	6.6696	6.76703333333333	6.5053	6.61146666666667	6.86136666666667	6.59283333333333	6.86383333333333	6.58753333333333	6.77953333333333	6.64133333333333	6.61143333333333	6.70723333333333	6.56603333333333	6.5493	6.76456666666667	6.5973	6.67216666666667	6.60396666666667	6.58946666666667	6.6926	6.77556666666667	6.64373333333333	6.6244	6.64856666666667	6.77656666666667	6.7088	6.82436666666667	6.62183333333333
ARSD	6.93483333333333	7.02643333333333	7.0928	7.01676666666667	7.30806666666667	7.2226	6.72426666666667	6.90036666666667	6.77296666666667	6.6932	7.08656666666667	7.0242	6.79036666666667	6.77366666666667	6.96626666666667	6.9582	6.79203333333333	7.2366	6.8514	6.75386666666667	7.43576666666667	6.78856666666667	6.8693	7.1364	6.875	6.8878	6.7748	6.85973333333333	7.1145	7.0612	6.7419	7.308	7.25313333333333	6.7863	7.1962	7.14293333333333	7.0541	7.2395	6.75446666666667	6.9697	6.9848	6.8714	6.78636666666667	7.07563333333333	7.08743333333333	6.9084	6.70186666666667	6.98176666666667	6.9362
ARSF	6.1929	6.2814	6.41	6.6537	6.5808	6.5483	6.3112	6.2606	6.2336	6.1888	6.3328	6.7809	6.1916	6.5048	6.2311	6.2552	6.4218	6.3906	6.3594	6.3565	6.4578	6.3052	6.2852	6.5472	6.3709	6.3244	6.3265	6.3193	6.8698	6.5383	6.2844	6.9928	6.4565	6.3508	6.3057	6.2657	6.4179	6.3466	6.6267	6.2956	6.2021	6.3967	6.3461	6.3514	6.6547	6.4748	6.2753	6.3911	6.3483
ARSG	6.7261	6.4658	6.891	6.7294	6.6887	6.6045	6.7246	6.7974	6.7758	6.5746	6.711	6.8614	6.5411	6.6836	6.5838	6.8406	6.5184	6.6525	6.5825	6.6963	6.8114	6.8073	6.6967	6.6962	6.6244	6.5724	6.673	6.5092	7.0147	6.9095	6.5116	6.7647	6.7473	6.6583	6.6769	6.6256	6.7936	6.6496	6.7129	6.6521	6.4761	6.6153	6.8136	6.6111	6.9226	6.6029	6.4766	6.6448	6.7994
ARSI	6.3223	6.2951	6.3002	6.2383	6.4387	6.266	6.3726	6.3584	6.3927	6.5305	6.4498	6.3183	6.4248	6.3927	6.5432	6.5404	6.4508	6.387	6.2524	6.3113	6.1977	6.4628	6.4196	6.4389	6.3631	6.4386	6.552	6.3297	6.4154	6.2911	6.3954	6.4435	6.2003	6.291	6.2837	6.3501	6.3771	6.2438	6.3804	6.7601	6.3604	6.3126	6.3741	6.3257	6.4366	6.3415	6.6664	6.4465	6.3358
ARSJ	6.4958	6.6023	7.24	6.8896	6.6644	6.5576	6.5754	6.6305	7.0833	6.7832	6.7848	6.7812	6.9187	6.7436	6.8656	6.6044	6.3688	7.0178	6.4485	6.9423	6.8091	7.0141	6.487	6.6161	6.8838	6.7403	7.0396	6.752	6.4598	6.4815	6.9847	6.6317	6.5078	6.632	7.2552	6.6378	6.5594	6.4952	6.8078	6.7594	6.7107	7.112	6.6524	6.4609	6.6267	6.9802	6.6334	6.9955	6.7143
ARSK	6.4118	6.6434	6.7917	6.6218	6.5883	6.4114	6.4821	6.5921	6.4778	6.5678	6.6358	6.5406	6.8236	6.4681	6.5727	6.5556	6.3797	6.5048	6.697	6.5279	6.5979	6.7043	6.5306	6.5851	6.6499	6.4737	6.6016	6.5164	6.4521	6.3655	6.6686	6.5039	6.4754	6.4238	6.8552	6.5248	6.5423	6.5344	6.5341	6.6188	6.401	6.6145	6.4527	6.441	6.7455	6.6129	6.4224	6.4952	6.5774
ART1	6.7049	6.6113	6.689	6.6462	6.6108	6.7256	6.6601	6.6271	6.686	6.6117	6.8226	6.7397	6.8447	6.5294	6.6022	6.7331	6.7297	6.6847	6.6728	6.7268	6.7791	6.6806	6.7245	6.5861	6.5273	6.6593	6.8126	6.7304	6.8276	6.6492	6.6756	6.7329	6.6004	6.7393	6.6169	6.6833	6.6313	6.7286	6.7859	6.5846	6.7245	6.7004	6.7144	6.6832	6.673	6.5819	6.5847	6.6059	6.621
ART3	6.6886	6.7568	6.3835	6.3997	6.3803	6.4345	6.4772	6.204	6.3684	6.5488	6.4419	6.4097	6.3344	6.3689	7.2853	6.4393	6.3157	6.4157	6.3832	6.3577	6.3238	6.2604	6.5099	6.4564	6.4775	6.3599	6.4796	6.607	6.6748	6.4018	6.2586	6.3834	6.4196	6.5175	6.2595	6.4494	6.4697	6.5299	6.504	6.3402	6.429	6.4386	6.2745	6.4254	6.3958	6.51	6.3768	6.3013	6.4205
ART5	6.3235	6.2727	6.3155	6.2588	6.3208	6.4318	6.2557	6.3576	6.3311	6.2911	6.3711	6.3461	6.324	6.2501	6.268	6.3944	6.3148	6.282	6.3033	6.2582	6.3382	6.3675	6.2481	6.3311	6.2202	6.406	6.4008	6.3186	6.2816	6.3406	6.3348	6.3521	6.3132	6.344	6.2928	6.2831	6.2418	6.3386	6.3321	6.3901	6.3007	6.347	6.3357	6.2776	6.5076	6.3428	6.3084	6.2706	6.3133
ARTN	6.5444	6.7361	7.634	7.0742	6.7214	7.3241	6.9247	7.7809	7.0605	7.4883	6.7716	6.8135	7.5597	6.8895	7.3547	7.4671	7.7386	6.4534	6.6229	7.5819	6.6172	7.5322	6.7608	6.8746	6.8259	6.78	7.3089	6.6771	6.5889	6.5883	7.4648	7.0595	7.2356	6.9	8.4825	6.6064	6.7571	6.5802	7.3661	8.3647	7.2879	7.6918	6.6889	6.9844	6.9862	6.9135	8.0754	7.7532	7.0352
ARV1	8.406	8.2343	7.5886	8.2012	8.1833	8.3566	7.8746	8.1513	7.6001	8.2678	8.8681	8.1818	8.5251	7.8679	8.1669	8.4576	7.5089	8.5137	8.2686	7.8466	8.0749	8.3438	8.4782	8.3867	8.1202	7.9285	8.2638	8.0863	8.0645	8.4391	8.1325	7.8623	7.9672	7.8331	8.9103	7.6512	8.0182	8.4053	8.1452	8.4911	8.4472	8.7109	8.0308	8.3883	8.459	7.8889	8.462	8.0363	8.0075
ARVCF	6.4801	6.6613	6.4578	6.5347	6.4077	6.3993	6.466	6.4273	6.5154	6.4107	6.546	6.5477	6.4473	6.4155	6.4329	6.6559	6.4486	6.4896	6.4891	6.4609	6.6398	6.5033	6.4465	6.384	6.3882	6.4929	6.632	6.5741	6.5439	6.424	6.429	6.4956	6.4815	6.4268	6.4415	6.4794	6.6137	6.4579	6.4452	6.4191	6.4713	6.4894	6.4219	6.5024	6.3942	6.542	6.4414	6.3637	6.5463
ARVP6125	6.5823	6.4108	6.5756	6.5761	6.4649	6.5069	6.6309	6.5684	6.5885	6.4939	6.4942	6.5574	6.5352	6.4543	6.4808	6.5513	6.5781	6.7202	6.6084	6.5181	6.489	6.521	6.5528	6.4642	6.49	6.501	6.5463	6.457	6.7212	6.737	6.5302	6.4732	6.6374	6.4927	6.5088	6.4406	6.4963	6.5293	6.4622	6.4923	6.5428	6.692	6.5741	6.4609	6.4369	6.4885	6.6816	6.5189	6.655
AS3MT	6.584	7.0491	6.8503	6.5309	6.8698	6.7822	6.4562	7.2213	6.637	6.583	6.9084	6.73	6.6586	6.5949	6.4963	6.5364	6.4153	6.9062	6.6988	6.5692	7.2184	6.7378	6.5177	6.62	6.5601	6.5452	6.4957	6.9571	6.6809	6.4428	6.6079	6.6428	7.1988	6.4794	6.5204	6.8477	6.8107	6.4959	6.9789	6.5354	6.5332	6.6625	6.6444	6.7595	6.7654	6.585	6.4559	6.595	6.7704
ASAH1	6.54455	6.5769	6.55985	6.53925	6.51855	6.56345	6.5478	6.52295	6.47185	6.5046	6.56915	6.523	6.5797	6.5062	6.4768	6.5349	6.4587	6.62185	6.67975	6.534	6.61665	6.57885	6.60395	6.6162	6.55285	6.5955	6.53725	6.46315	6.4976	6.51005	6.5275	6.51705	6.4908	6.53465	6.56905	6.5926	6.43215	6.5543	6.53145	6.50755	6.6171	6.50015	6.573	6.5248	6.58795	6.5709	6.60815	6.49925	6.5989
ASAH2B	6.4027	6.3374	6.3612	6.4177	6.4111	6.3322	6.3528	6.3442	6.3718	6.4041	6.4917	6.3856	6.4324	6.2987	6.497	6.2951	6.3347	6.3101	6.3053	6.37	6.3981	6.4276	6.4197	6.4037	6.4194	6.2915	6.3435	6.2563	6.3728	6.3176	6.3964	6.4338	6.4212	6.2875	6.4366	6.4156	6.3734	6.337	6.5056	6.3624	6.4162	6.36	6.3099	6.2823	6.4145	6.2797	6.4821	6.4035	6.4083
ASAH2C	6.6623	6.7661	6.7276	7.0433	6.9151	6.624	6.6276	6.693	6.6853	6.9606	6.7942	6.7236	6.7906	6.6903	6.6357	6.749	7.0904	6.9386	6.8029	6.5397	6.8184	6.7066	6.7172	6.6798	6.793	6.7624	6.9598	6.7837	6.6165	6.6657	6.7097	6.9242	6.6499	6.6093	6.7776	6.7732	6.6759	6.7474	6.821	6.6233	6.8365	6.7596	6.5755	6.7367	6.8485	6.7687	6.5411	6.6739	6.8542
ASAM	6.7176	6.4655	6.7077	6.3261	6.5828	6.9148	6.7234	6.411	6.924	7.631	6.9775	6.6891	6.9548	6.6399	7.2762	6.6927	6.3246	7.0149	6.3723	7.3448	6.6263	6.8911	6.5865	6.4586	6.7357	7.6326	7.4053	6.7139	6.5159	6.376	7.1072	6.4807	6.4955	6.6501	6.5328	7.2799	6.6786	6.2026	6.9164	6.9539	6.6109	6.8809	6.6557	6.8645	6.7375	7.4214	7.099	6.7967	6.773
ASAP1	8.87056666666667	8.90126666666667	9.56333333333333	8.4741	8.70776666666667	8.74186666666667	9.13596666666667	8.47776666666667	8.67023333333333	9.05666666666667	8.40373333333333	8.53146666666667	8.32856666666667	8.95743333333333	9.11683333333333	8.7536	9.21283333333333	8.41843333333333	8.55753333333333	9.08796666666667	8.91313333333333	8.89446666666667	9.01846666666667	8.40763333333333	8.5756	9.12586666666667	8.8424	9.03223333333333	7.9508	8.6154	9.35356666666667	8.6291	9.09806666666667	8.58686666666667	8.92986666666667	9.13536666666667	8.71193333333333	8.71513333333333	8.5652	9.43383333333333	8.73686666666667	8.49803333333333	8.70576666666667	8.6655	8.7186	8.69486666666667	8.51503333333333	8.62866666666667	9.0677
ASAP1IT1	6.6561	6.5593	7.1741	6.7175	6.6282	6.5624	6.8028	6.7398	6.581	6.6624	6.3812	6.7064	6.7153	6.7088	6.9437	6.5465	6.9363	6.4351	6.4533	6.7011	6.5418	6.9417	7.0205	6.6268	6.8362	6.9237	6.6678	6.8377	6.4232	6.481	7.0598	6.6207	6.5655	6.5246	6.5757	6.6799	6.9542	6.8083	6.5538	6.8252	6.6356	6.4314	6.7576	6.5132	6.4917	6.6522	6.6049	6.6177	6.6572
ASAP2	7.32125	8.41255	8.2501	8.31415	8.04645	7.72815	7.65175	8.9694	8.3233	7.97975	7.7221	8.03545	8.21875	7.44895	8.79705	8.2427	7.8453	7.7694	8.3642	7.8121	7.6079	7.90085	8.27475	7.65355	7.8533	7.97715	8.2682	7.56005	7.6807	7.5728	7.6032	8.3508	7.61435	8.2981	9.17035	8.18365	7.728	8.421	8.12235	8.0327	8.26545	7.74195	7.3517	7.6674	8.2699	8.32365	8.1057	8.5781	7.60265
ASAP3	8.0344	7.9024	8.1411	8.1232	7.9662	8.6824	7.9297	8.2683	8.5794	8.4508	9.5766	8.7811	8.1465	8.6248	8.5927	8.636	8.1716	9.2177	7.427	8.3794	8.205	7.7993	7.8925	8.4093	8.1383	8.7312	7.7959	8.5335	9.4284	8.6796	8.0753	8.1692	8.4925	8.5711	8.0548	8.7358	8.3823	7.5444	8.4615	8.2639	7.9494	8.1177	7.9592	8.5507	9.2833	8.5597	9.2371	8.546	8.2134
ASB1	7.6114	8.117	8.2926	7.7255	7.811	8.071	8.0251	6.9991	7.6901	7.9934	7.8206	7.6312	7.3926	8.056	7.9425	7.6241	7.5593	7.9086	7.7677	8.5536	8.0737	7.3366	7.3635	7.5653	8.1012	8.1601	7.3242	7.9352	8.0055	7.3762	8.2519	7.946	8.2453	7.8697	7.5631	8.2654	7.6823	7.9719	7.626	7.487	7.6396	7.456	8.2429	7.5557	7.9001	7.415	7.3028	7.591	7.9643
ASB10	6.507	6.3974	6.3427	6.3018	6.3965	6.4504	6.3089	6.4007	6.4179	6.5937	6.5575	6.4752	6.3897	6.5107	6.4937	6.5867	6.4297	6.2663	6.4017	6.4216	6.4065	6.3043	6.3924	6.4942	6.2566	6.5583	6.3506	6.4126	6.6142	6.4584	6.5175	6.4966	6.4687	6.4188	6.4358	6.4665	6.6124	6.2907	6.4989	6.5179	6.3514	6.323	6.4783	6.7281	6.4642	6.3937	6.395	6.3496	6.4231
ASB11	6.3978	6.507	6.3593	6.4183	6.2576	6.5178	6.3684	6.3989	6.3556	6.4207	6.4431	6.434	6.408	6.42	6.349	6.4271	6.3875	6.3969	6.3591	6.3232	6.5717	6.4049	6.3191	6.3701	6.4114	6.4938	6.5308	6.4375	6.3426	6.5762	6.2956	6.2737	6.3991	6.4885	6.4436	6.4376	6.4114	6.5372	6.471	6.3484	6.4541	6.2529	6.4	6.3501	6.3731	6.3972	6.3781	6.4873	6.3419
ASB12	6.4726	6.2984	6.3608	6.3477	6.3184	6.3276	6.3934	6.4057	6.2968	6.2746	6.2964	6.3037	6.3488	6.3081	6.369	6.4383	6.3658	6.2167	6.3614	6.3035	6.3153	6.1926	6.3759	6.3782	6.3213	6.3687	6.3235	6.2169	6.4273	6.1813	6.3617	6.3878	6.4153	6.3413	6.3644	6.3418	6.2922	6.5894	6.2852	6.3485	6.314	6.3346	6.3947	6.2124	6.2963	6.3245	6.2959	6.2972	6.3521
ASB13	7.217	7.2796	7.9355	7.1715	7.0377	7.1855	7.211	6.9884	7.1255	7.3752	7.426	7.0413	7.1267	7.5606	7.0877	7.8947	7.0485	7.1614	7.2199	7.5488	7.2247	7.0578	7.0431	7.3958	6.8968	7.3891	7.2826	7.0109	7.3473	7.3138	7.2129	7.0776	7.2669	6.9787	7.5909	7.253	7.1174	6.8513	7.496	7.1525	7.435	7.0122	7.0509	7.3569	7.2259	7.4655	6.9878	7.0714	7.2503
ASB16	7.5	6.8397	6.3752	6.2935	6.6434	7.3835	6.9496	6.4255	7.0125	6.4935	8.2769	6.5604	6.6986	7.0643	6.4341	7.0002	6.3413	8.5898	6.8128	6.7419	7.2976	7.2486	7.5005	6.3104	6.6123	6.3234	7.1996	6.5821	6.429	6.9322	6.4185	6.4638	7.2615	8.3649	6.2919	6.7839	8.101	6.7435	7.5602	6.3523	6.392	6.2828	7.7982	7.5719	6.3986	6.7958	6.9284	6.5448	8.7516
ASB2	6.57	6.6579	6.3775	6.4936	6.5137	6.4447	6.7906	6.6124	6.5852	6.5199	6.3852	6.4652	6.4778	6.6014	6.4731	6.491	6.6242	6.5195	6.43	6.5681	6.9448	6.4473	6.4905	6.4597	6.6386	6.4646	6.6222	6.4691	6.4636	6.6742	6.8911	6.9713	6.539	6.5324	6.3828	6.5975	6.5307	6.4232	6.5033	6.8537	6.5279	6.4482	6.4843	6.5098	6.4961	6.4408	6.774	6.4943	6.7285
ASB3	7.69166666666667	7.93453333333333	7.39613333333333	7.61326666666667	7.662	7.4496	7.3882	7.7335	7.67526666666667	7.5129	7.55216666666667	7.46426666666667	7.5417	7.7436	7.72463333333333	7.58193333333333	7.10176666666667	7.8332	7.64033333333333	7.3432	7.56553333333333	7.469	7.44836666666667	7.7758	7.8913	7.40613333333333	7.2951	7.3947	7.46913333333333	7.48976666666667	7.19863333333333	7.53356666666667	7.48686666666667	7.4494	7.72063333333333	7.64326666666667	7.5326	7.68436666666667	7.4349	7.57816666666667	7.2569	7.6491	7.74343333333333	7.56316666666667	7.71336666666667	7.35863333333333	7.4956	7.42086666666667	7.54353333333333
ASB5	6.41995	6.3889	6.396	6.35295	6.31585	6.3714	6.44075	6.379	6.45385	8.1528	6.50825	6.5967	6.27325	6.36065	6.51345	7.3654	6.98155	7.1823	6.26385	6.27055	6.2345	6.42615	6.38135	6.3813	6.30525	7.6886	6.4524	6.32745	7.0876	6.45895	6.44535	6.3934	6.47635	6.39425	6.4043	7.00885	6.541	6.37775	6.34975	6.43145	6.37705	6.4828	6.41855	6.8271	6.51055	6.92635	6.3962	6.4194	6.40595
ASB6	6.9472	6.98875	6.74975	6.96505	6.7333	6.88855	6.80125	6.9015	6.96055	6.93055	6.6766	6.85585	6.64105	6.77035	7.03735	6.8976	6.90835	6.8061	7.0812	6.7187	6.9004	6.63715	6.8254	6.97125	7.0097	6.70405	6.70695	6.93265	6.7159	7.0442	6.9757	7.1811	6.97615	6.77235	6.8582	6.7939	6.812	7.1574	6.7742	7.13085	6.8094	6.65935	6.9382	6.7628	6.87305	6.75605	6.92705	7.08765	6.85965
ASB7	6.58123333333333	6.61596666666667	6.61283333333333	6.91183333333333	6.92343333333333	6.83043333333333	6.79746666666667	6.83586666666667	6.78166666666667	6.58413333333333	6.64493333333333	6.7226	6.79996666666667	6.67546666666667	6.81246666666667	6.78723333333333	6.6863	6.59363333333333	6.67136666666667	6.84286666666667	6.6538	6.72703333333333	6.77163333333333	6.62806666666667	6.83683333333333	6.64503333333333	6.6823	6.82523333333333	6.60563333333333	6.70953333333333	6.78206666666667	6.8028	6.5592	6.7769	7.0288	6.73866666666667	6.73933333333333	6.7069	6.65676666666667	6.7781	6.7162	6.8279	6.6197	6.6893	6.61353333333333	6.8201	6.7557	6.86033333333333	6.655
ASB8	7.7569	7.9089	7.1259	7.8167	7.9792	7.76055	7.6172	7.6113	7.4134	7.6188	7.51675	7.53	7.5814	7.67265	7.5424	7.56565	7.4421	8.0823	7.6428	7.29555	7.79095	7.3468	7.57085	7.8114	7.4524	7.39765	7.5219	7.50585	8.0278	7.27545	7.5105	7.7132	7.58865	7.77415	7.13575	7.6025	7.7248	7.5807	7.34365	7.3827	7.385	7.2931	7.60305	7.73835	7.95105	7.59115	7.65095	7.48565	7.5955
ASB9	6.87635	7.544	6.48785	6.61585	6.63055	6.7511	6.772	7.1171	6.53505	6.4543	7.3307	6.675	6.40175	6.62575	6.4898	7.1865	6.36295	7.3218	6.8243	6.47185	6.9579	6.6314	7.1975	6.67615	6.55815	6.8349	6.49965	6.6408	6.37295	6.53625	6.35875	6.54665	7.54685	6.3422	7.00795	7.0975	6.9124	7.5596	6.7525	6.45695	6.4977	6.4588	6.4603	6.70615	6.60895	6.67075	6.72775	6.5723	6.50815
ASCC1	8.8568	9.0121	8.8358	8.5916	8.7147	8.6129	8.5027	8.7084	9.4587	8.9991	8.6552	8.7249	9.0272	9.4449	8.8579	8.6185	8.394	8.6295	8.9572	8.879	9.1089	8.9457	8.9333	8.7363	8.3398	8.8056	8.8739	9.0962	8.4473	8.833	8.7961	8.8275	8.9979	8.6528	9.4915	9.2922	8.7163	9.1812	8.6788	8.4078	8.6425	8.921	8.828	8.6291	8.7745	8.5733	8.592	8.925	9.2221
ASCC2	9.716	9.3376	9.6447	9.9389	9.8053	10.2893	9.2953	9.3096	9.392	10.0527	10.1556	9.8452	9.4161	9.9521	9.6876	9.7642	9.844	10.0069	9.0656	9.7822	10.1142	9.5221	9.2419	10.1104	9.7081	9.4061	9.8087	9.5313	10.507	9.8018	9.8299	9.65	10.0911	10.0571	9.5599	9.4201	9.9508	9.4928	9.8933	9.9865	9.6784	9.1515	9.9645	9.7329	10.0921	9.9503	9.8184	10.0869	9.7571
ASCC3	7.169475	7.571975	7.435475	7.465425	7.746675	7.529725	7.7564	7.5627	7.201625	7.733375	7.39135	7.472975	7.7471	7.320925	7.543275	7.509025	7.345575	7.402175	7.499425	7.438325	7.292975	7.553525	7.805075	7.146	7.20735	7.411725	7.6374	7.571725	7.316575	7.143225	7.82325	7.551875	7.34195	7.572475	7.721275	7.606	7.39715	7.4943	7.4638	7.275725	7.28555	7.85925	7.32765	7.188075	7.300475	7.62655	7.78335	7.5743	7.3078
ASCL1	6.3975	6.4275	7.0977	6.4355	6.4113	6.4589	6.4155	6.473	6.3911	6.3675	6.4322	6.4998	6.7066	6.4444	6.2376	6.6065	6.329	6.333	6.375	6.4823	6.4536	6.4694	6.4691	6.3227	6.4281	6.2958	6.547	6.5097	6.4811	6.3428	6.4767	6.3911	6.3942	6.487	6.5789	6.4795	6.3299	6.6753	6.3638	6.3437	6.4355	6.3752	6.4722	6.3587	6.5474	6.458	6.363	6.3501	6.3994
ASCL2	8.732	8.6854	9.6601	8.2215	7.753	7.548	7.9701	8.303	7.9627	7.5134	7.6254	7.3522	8.6919	8.6741	7.6981	8.5692	9.0345	7.5645	8.3618	7.7662	8.367	8.2304	8.7927	8.2954	8.3503	7.0999	7.8267	7.1725	7.9671	8.7771	8.7876	8.5342	9.0245	7.5679	7.4578	7.9434	7.6517	9.0074	7.4131	7.3315	7.4972	8.5018	7.3538	7.8663	8.9387	8.5669	7.7665	9.0318	8.6824
ASCL3	6.3436	6.4181	6.4285	6.4131	6.2932	6.369	6.3588	6.34	6.3517	6.2936	6.5915	6.3584	6.3868	6.3689	6.3611	6.3621	6.3617	6.6347	6.3543	6.3641	6.368	6.2804	6.4222	6.4532	6.3367	6.3745	6.4388	6.2903	6.3016	6.5389	6.3474	6.4382	6.4235	6.375	6.3366	6.4173	6.4485	6.3397	6.3724	6.3175	6.3675	6.3512	6.3153	6.2634	6.2777	6.4623	6.435	6.3713	6.3652
ASCL4	7.0195	6.5889	6.339	6.1883	6.2533	6.2722	6.3114	6.3194	6.2371	6.197	6.274	6.2289	6.3132	6.3257	6.2525	6.3934	6.1697	6.1905	6.8251	6.2898	6.3535	6.4252	6.4842	6.3063	6.1869	6.2205	6.277	6.9006	6.2255	6.2823	6.2576	6.298	6.4788	6.1368	6.2198	6.5775	6.3134	6.9737	6.2461	6.2909	6.2369	6.2836	6.2348	6.3342	6.2372	6.2833	6.2776	6.3026	6.3673
ASCL5	6.4296	6.4248	6.4741	6.4853	6.3879	6.5355	6.4638	6.5242	6.4754	6.4874	6.3116	6.4152	6.4028	6.3467	6.4861	6.5222	6.5049	6.3999	6.5652	6.4202	6.3994	6.4706	6.5458	6.3154	6.4299	6.426	6.3463	6.5172	6.5698	6.6666	6.416	6.4344	6.3989	6.4369	6.568	6.3891	6.4437	6.4414	6.3927	6.6439	6.4103	6.5066	6.4255	6.418	6.4623	6.375	6.4939	6.3283	6.327
ASF1A	7.1612	8.1445	7.8077	7.6922	7.7006	7.4182	7.5423	8.1351	7.4017	7.6365	7.714	7.8695	7.8375	7.5577	7.3796	7.2288	6.9719	7.8609	7.9468	7.9067	7.5307	7.7827	7.8844	7.8623	7.4779	7.2258	8.0082	7.9498	7.5521	7.2158	7.3392	7.5286	7.119	7.16	7.9456	7.3	7.8148	7.5823	7.5876	7.7859	6.982	8.0554	7.9661	7.6685	7.7527	7.582	8.1839	7.6034	7.2007
ASF1B	8.19	8.3316	7.7608	8.5943	8.4217	7.7186	8.2247	8.2754	7.6682	7.5045	6.8333	7.3313	7.6087	8.0727	7.8671	7.8561	7.6795	6.7758	8.3812	8.0418	8.5679	7.5086	7.9205	8.4968	8.3693	7.1696	7.8642	8.4431	7.0079	8.8914	8.0339	8.1984	8.0749	7.242	7.7903	7.6249	7.3763	8.742	7.4587	7.1801	7.5804	8.4108	7.177	7.9149	7.6484	7.8687	7.1346	7.9605	7.8441
ASGR1	7.6998	7.1106	7.5422	6.6076	6.811	7.3929	7.5521	7.3373	7.221	7.4351	7.1339	7.2408	6.8962	7.8875	7.2205	6.961	6.6818	7.3616	7.3282	7.1795	7.0541	7.1662	7.1598	6.783	6.8171	8.0455	7.1412	7.0487	7.2642	7.0882	6.9952	6.7371	7.438	7.4955	6.9186	7.5012	7.169	6.6183	7.3756	6.9712	7.7283	6.8144	7.0813	7.4146	7.4691	7.3914	6.8571	6.5783	7.5091
ASGR2	6.43703333333333	6.41173333333333	6.40173333333333	6.37323333333333	6.40513333333333	6.35566666666667	6.44583333333333	6.37296666666667	6.33803333333333	6.40243333333333	6.41316666666667	6.45996666666667	6.39	6.38366666666667	6.38086666666667	6.39566666666667	6.4128	6.39823333333333	6.44526666666667	6.37506666666667	6.38223333333333	6.4046	6.47226666666667	6.41986666666667	6.34123333333333	6.46463333333333	6.4127	6.353	6.4291	6.4479	6.34743333333333	6.37786666666667	6.40646666666667	6.44223333333333	6.35433333333333	6.33196666666667	6.44436666666667	6.3789	6.41833333333333	6.5194	6.42796666666667	6.31046666666667	6.42086666666667	6.39756666666667	6.38123333333333	6.41923333333333	6.35506666666667	6.40346666666667	6.4291
ASH1L	6.447	6.5063	6.6151	6.4358	6.5052	6.4636	6.5002	6.4062	6.4922	6.4933	6.402	6.3534	6.5534	6.5051	6.5721	6.5508	6.5181	6.4318	6.522	6.5138	6.4209	6.4112	6.4505	6.5366	6.5504	6.4743	6.4641	6.4431	6.5232	6.5893	6.4425	6.3884	6.5712	6.4296	6.6002	6.5207	6.4179	6.4719	6.4993	6.5073	6.4354	6.5939	6.5046	6.4722	6.4549	6.4093	6.6406	6.415	6.4884
ASH2L	8.9629	9.5055	8.8423	8.9005	9.1803	8.7391	8.7877	9.2824	8.8134	8.223	8.6042	8.7476	9.2106	9.1815	8.4919	8.7805	9.1125	8.4169	9.371	8.2995	9.23	9.7787	9.0005	9.3823	8.7582	8.6887	9.1767	9.0468	8.6183	8.8098	9.1807	8.8559	8.5133	8.5398	8.3494	8.9435	8.8083	9.7525	8.8463	8.5962	8.3632	8.5993	8.475	8.9053	9.0346	9.4796	8.6673	8.5731	8.3449
ASIP	6.4569	6.2589	6.2541	6.8257	6.3615	6.2593	6.363	6.4545	6.3011	6.3472	6.3598	6.3739	6.7977	6.334	6.3562	6.2918	6.2176	6.3184	6.321	6.2573	6.2762	6.2448	6.3931	6.3656	6.2618	6.4209	6.3485	6.5228	6.2457	6.5316	6.3387	6.1548	6.4323	6.4067	6.4343	6.354	6.2761	6.2595	6.2202	6.2255	6.3807	6.4879	6.4576	6.4544	6.4582	6.5913	6.3033	6.3806	6.5861
ASL	6.55805	6.5847	6.8815	6.80765	6.7314	6.72405	6.647	6.6982	6.67685	6.7333	6.5474	6.6969	6.60425	6.70685	6.73535	6.78305	7.0283	6.49885	6.5867	6.9252	6.7562	6.5815	6.57975	6.7788	6.68935	6.60175	6.78185	6.79505	6.8161	6.8012	6.9565	6.74955	6.71155	6.73665	6.83705	6.57925	6.7494	6.7196	6.9016	6.6013	6.7952	6.52565	6.89745	6.58265	6.66915	6.6662	6.68365	6.66175	6.78525
ASMTL	7.4615	7.5306	6.8761	7.04183333333333	6.98816666666667	6.71343333333333	7.37866666666667	7.25066666666667	6.96743333333333	6.9278	7.14736666666667	7.09433333333333	7.0062	7.21543333333333	6.9925	6.69793333333333	7.01926666666667	7.27623333333333	7.34843333333333	6.8782	7.27073333333333	7.33883333333333	7.26983333333333	7.16146666666667	7.0197	7.02776666666667	6.9356	7.3155	7.0101	7.5189	6.761	6.7978	7.1631	6.84526666666667	7.05113333333333	7.13293333333333	7.08393333333333	7.64316666666667	7.11246666666667	6.87976666666667	6.8995	6.69526666666667	7.22706666666667	7.07326666666667	7.17736666666667	7.11823333333333	6.72706666666667	7.1048	7.0965
ASNA1	6.7852	6.7708	6.6277	6.5989	6.7188	6.6462	6.5739	6.6307	6.633	6.5748	7.0473	6.5979	6.7114	6.5933	6.6674	6.5749	6.6393	6.7811	7.0454	6.4977	6.6406	6.617	6.7281	6.5692	6.6102	6.6175	6.8655	6.5597	6.8785	7.0903	6.7975	6.8489	6.7423	6.9579	6.5771	6.6968	6.6613	6.647	6.5855	6.7346	6.7696	6.8067	6.7756	6.779	6.7667	6.5317	6.5887	6.5976	6.8872
ASNS	8.44	8.6385	9.2372	8.7857	8.4094	8.00855	8.92145	8.05605	7.8144	8.58295	8.16445	8.11285	7.93655	8.9028	8.1852	8.1312	7.75725	8.48925	8.2162	9.16115	9.5002	8.5914	8.02725	8.59325	9.01065	7.8146	8.573	8.66725	8.02615	8.972	8.59435	8.43495	8.764	8.11555	8.47985	7.93755	8.54	8.7183	9.11325	8.2034	7.8354	8.66925	8.8535	8.64235	8.21485	8.1837	7.93635	8.4817	8.437
ASNSD1	9.1384	9.451	9.5194	9.4533	9.4395	9.2102	8.8949	9.5108	8.6333	9.1469	9.2383	9.2644	9.2484	9.0183	8.9436	9.6891	9.2433	9.7585	9.2515	9.29	8.9742	9.2914	9.1276	9.3608	9.1085	9.2931	9.1263	9.5777	9.1615	8.6809	9.5867	9.1583	8.8092	9.0825	9.7105	9.2808	9.4179	9.6588	9.114	8.881	9.3028	9.3867	9.31	9.2708	9.1554	9.395	9.3059	9.3022	9.3578
ASPA	6.4246	6.4679	6.3978	6.4892	6.3082	6.4722	6.2754	6.2832	6.4628	6.3406	6.5259	6.6426	6.3836	6.4149	6.3895	6.4735	6.3214	6.3776	6.3303	6.3691	6.3499	6.4368	6.4242	6.3375	6.3778	6.2926	6.4064	6.3807	6.3186	6.5596	6.3692	6.4119	6.5505	6.3351	6.4297	6.4618	6.4501	6.4441	6.2581	6.3028	6.4238	6.3319	6.4249	6.4279	6.3884	6.46	6.3023	6.3736	6.3784
ASPG	7.2493	6.5621	6.8948	7.6112	7.1409	8.1546	7.0956	7.3313	7.5469	6.5618	6.8363	7.8551	7.6275	7.23	6.7734	6.839	8.0749	6.4773	6.6508	8.0257	7.5823	6.9084	7.5246	7.2848	7.0901	6.7663	7.4058	6.4464	8.9986	7.6082	7.4058	6.6946	7.9339	7.9209	7.4676	6.7443	7.6238	6.4307	7.7205	7.8499	7.5147	7.3986	6.989	6.898	8.1829	6.7626	7.7099	7.1799	7.0572
ASPH	6.709	6.8479	7.15493333333333	6.87923333333333	6.90763333333333	6.66086666666667	7.2762	6.81303333333333	6.79163333333333	6.8422	7.01073333333333	6.8554	6.92736666666667	6.58083333333333	7.26596666666667	6.84226666666667	7.3748	6.9805	6.89913333333333	6.93476666666667	6.84626666666667	7.5735	6.86446666666667	6.99653333333333	6.95563333333333	7.1415	7.21353333333333	6.76803333333333	6.96683333333333	6.5333	6.9359	6.65113333333333	6.56103333333333	6.77906666666667	6.9803	6.88866666666667	6.87593333333333	6.78076666666667	6.9476	7.82656666666667	6.91153333333333	6.9879	6.64546666666667	6.83986666666667	7.053	6.88476666666667	7.4059	7.01146666666667	6.65433333333333
ASPHD1	6.5221	6.5031	6.348	6.38223333333333	6.4666	6.30403333333333	6.4356	6.3891	6.38826666666667	6.53693333333333	6.45403333333333	6.37363333333333	6.51723333333333	6.38273333333333	6.36513333333333	6.51593333333333	6.51033333333333	6.3374	6.4464	6.67373333333333	6.35956666666667	6.4164	6.40256666666667	6.50853333333333	6.4504	6.62206666666667	6.37633333333333	6.33843333333333	6.2905	6.38106666666667	6.5773	6.4806	6.4461	6.28473333333333	6.6642	6.3935	6.34486666666667	6.44126666666667	6.51976666666667	6.3915	6.60626666666667	6.47233333333333	6.35083333333333	6.3594	6.33706666666667	6.45696666666667	6.3541	6.3755	6.41753333333333
ASPHD2	7.0288	6.8096	7.3515	6.6575	6.6715	6.6923	6.8429	6.6579	7.0495	6.9745	6.8657	6.8268	7.0587	6.9965	7.2562	6.5649	6.5045	6.6338	6.7339	7.0147	6.9785	6.6412	7.0182	6.709	6.6423	6.6551	7.019	6.7532	7.2837	6.5724	7.0837	6.6536	6.7935	7.2417	7.0273	6.749	7.1179	6.6386	7.3256	6.708	6.8259	6.6241	7.0895	6.673	6.7264	6.8819	6.7873	7.1004	7.2582
ASPM	8.9588	9.4444	8.5853	9.1544	9.5428	9.1412	9.4705	9.4026	8.8635	8.8496	7.7043	8.4362	8.9532	8.8055	9.0498	8.563	9.2361	7.504	9.4735	9.098	9.3061	8.9253	9.1457	9.4309	8.6021	8.7572	8.958	9.8908	8.3021	9.2971	9.5482	9.1647	9.1599	7.8863	9.554	8.8019	8.3613	9.8826	9.0748	8.3994	8.7026	9.889	8.3826	8.9855	8.5701	8.7428	8.2645	9.4594	8.4705
ASPRV1	6.5406	6.6497	7.2322	6.5755	6.6137	6.7993	6.4139	8.5732	8.3015	6.6243	7.8568	7.4825	6.448	6.5256	6.4924	6.8007	8.4481	6.5254	6.8198	8.3071	6.555	7.1866	6.6712	6.7658	6.5405	7.0673	6.3715	6.8529	7.3029	6.3358	6.5143	6.4636	6.6121	9.4715	7.473	6.6006	6.8701	6.7085	7.3703	8.9443	6.4518	6.5832	6.5024	8.646	6.5181	8.148	10.0159	6.9943	7.0434
ASPSCR1	7.59226666666667	7.48993333333333	8.24503333333333	7.4341	7.53956666666667	7.6668	7.4669	7.53786666666667	7.50526666666667	7.42993333333333	7.48236666666667	7.32786666666667	7.43346666666667	7.7663	7.4542	7.7123	7.72573333333333	7.37106666666667	7.68113333333333	7.6998	7.58956666666667	7.2473	7.84016666666667	7.60476666666667	7.58103333333333	7.54873333333333	7.23896666666667	7.58526666666667	7.65953333333333	7.24936666666667	7.54503333333333	7.3602	7.56843333333333	7.62136666666667	7.49673333333333	7.69376666666667	7.69966666666667	7.6515	7.5163	7.48193333333333	7.53263333333333	7.58393333333333	7.5643	7.71253333333333	7.47066666666667	7.3514	7.26806666666667	7.39083333333333	7.64663333333333
ASRGL1	6.3041	6.5749	6.5633	6.8543	6.4557	6.3172	6.36	6.6868	6.3653	6.3214	6.4037	6.4134	6.3531	6.3745	6.3712	6.3226	6.2955	6.534	6.518	6.2744	6.8724	6.4484	6.5323	6.6301	6.5355	6.3631	6.3144	6.3023	6.2252	6.5745	6.3526	6.3704	6.6274	6.2592	6.3105	6.4602	6.3553	6.679	6.3696	6.2883	6.3568	6.3553	6.4202	6.4018	6.4638	6.4099	6.4214	6.3103	6.2627
ASS1	8.31265	10.35045	7.9738	10.3714	9.7471	8.8316	10.37175	8.35385	9.0124	8.4552	8.9578	8.43635	9.43445	7.5579	9.14895	9.6745	9.14375	9.59295	8.6253	9.1522	10.55955	9.06755	9.4435	9.78135	9.95145	8.58055	8.87365	7.92225	8.5533	9.5438	8.055	11.1345	9.54135	8.40865	7.71735	9.7864	9.1702	8.9287	9.40395	7.6097	7.7452	9.4595	8.31465	9.18995	8.7274	9.8522	8.5208	9.11015	9.58115
ASTE1	7.5281	7.3226	7.0115	7.3747	7.9752	7.5393	7.3889	7.978	7.3237	7.2015	7.395	7.0412	7.2382	7.344	7.2718	7.4021	7.0577	7.5214	7.3847	7.5265	8.0665	7.2599	7.1463	7.4221	7.6472	6.9622	7.6226	7.3466	7.2363	7.9163	7.1211	7.9969	7.5207	6.9341	7.3359	7.1496	7.2677	7.3371	7.2095	7.3428	6.9497	8.1048	7.5092	7.449	7.3959	7.2812	7.0229	7.1728	7.6278
ASTN1	6.2705	6.4227	6.377	6.4867	6.4033	6.5015	6.236	6.511	6.4163	6.2478	6.4031	6.3822	6.4249	6.3404	6.2653	6.3747	6.3555	6.7612	6.3648	6.402	6.3408	6.3634	6.3249	6.2647	6.4157	6.2877	6.3572	6.3967	6.4467	6.4057	6.3716	6.4536	6.4839	6.3942	6.4446	6.391	6.4339	6.2583	6.3894	6.4276	6.343	6.456	6.6441	6.3065	6.3571	6.2494	6.3195	6.3772	6.3448
ASTN2	6.86585	7.17525	6.35915	6.976	6.60575	6.6899	7.40035	7.0289	6.9407	6.64875	6.57785	6.61785	6.45925	6.60525	6.4464	7.0015	6.72705	6.87335	7.48135	6.84405	7.172	6.9242	6.82465	7.57945	6.924	6.66725	6.4362	6.55725	6.47595	7.3926	6.66765	6.86735	7.0015	6.6081	6.61725	7.2077	6.6205	7.47725	6.5231	7.2246	6.4411	6.82205	6.643	6.99265	6.6382	6.75825	7.04205	6.40225	6.9704
ASXL1	8.2717	7.8892	8.0842	7.7724	8.0751	7.776	7.6101	7.9273	8.0476	8.2534	7.9994	7.7831	7.6965	8.2533	8.4501	7.9402	7.6503	7.9362	8.1892	8.1494	7.7086	8.015	8.0071	8.1994	7.839	8.175	7.9074	8.5729	7.7183	8.2091	7.6487	7.5743	7.9691	7.6834	8.0742	8.2514	8.1814	8.5489	8.1141	8.015	8.0434	7.9495	8.2242	8.0482	7.8753	7.6086	7.6324	7.6404	7.9265
ASXL2	8.669	9.0998	9.1189	8.7992	9.3399	8.9466	8.7393	9.022	8.5957	9.023	8.3912	8.8257	9.0123	8.4185	9.1695	8.8945	8.2844	9.0121	8.9011	9.0431	8.7613	9.0471	9.1946	8.9632	8.7898	8.583	8.6882	8.2382	8.8342	8.5171	8.7978	8.779	8.7831	8.5486	9.439	8.7349	8.9862	8.9711	8.5587	8.7195	8.6088	8.3736	9.2216	8.6967	9.1368	8.9386	8.6641	8.7484	8.9657
ATAD1	7.89785	8.2658	8.30745	8.50775	8.407	8.02285	8.1674	8.6446	7.92135	8.31065	7.87955	8.4521	8.6154	7.89575	8.41655	8.0282	8.0926	8.2627	7.8219	7.70645	8.13785	8.27735	8.0878	8.1753	8.5839	7.9551	8.40055	8.05815	7.9102	7.95095	7.99765	8.18355	7.9123	7.83145	8.7643	7.8997	8.1893	8.3333	8.55055	7.954	8.1222	7.8594	8.3589	7.7965	8.01185	8.30805	8.40035	8.60655	8.08775
ATAD2	8.0143	8.4553	8.1509	8.6315	8.861	7.6559	9.228	9.2199	8.3865	8.1311	7.411	7.9764	9.1469	7.9111	8.637	7.8327	8.6792	7.0693	8.6665	8.4898	8.4831	9.0044	8.777	8.4487	8.8004	7.6598	8.566	8.8765	7.4955	8.2267	9.0418	8.4541	7.8547	7.256	8.5157	8.0233	7.9632	9.2017	8.5739	7.9018	8.3844	8.8494	7.6883	7.9199	7.7454	8.3355	7.821	8.9889	7.6654
ATAD2B	6.9721	6.8881	6.8646	6.8878	6.7568	6.8068	6.7377	6.9427	6.7674	6.9222	6.5648	6.8385	6.9124	6.7253	6.7231	6.8326	6.6534	7.0103	6.8759	6.8537	6.8227	6.679	6.9254	6.809	6.8489	6.6195	6.8219	6.8361	6.9364	6.8447	6.6072	6.7788	6.6669	6.7618	6.9892	6.8311	6.8168	6.8027	6.7166	6.6801	7.0919	6.9566	6.8465	6.8364	6.9655	6.6889	6.8435	6.7488	6.7959
ATAD3A	7.5602	7.7161	7.6622	7.7503	7.5705	7.8481	8.5007	7.3461	7.8483	8.2581	7.3265	7.4628	7.582	8.0338	7.9692	8.1475	8.6322	7.2424	7.9099	8.1768	7.8269	7.606	7.65	7.9072	8.078	8.0073	7.9148	8.0878	7.5198	8.0275	9.037	7.4684	8.1803	7.7353	7.398	7.6739	7.2762	7.8447	8.227	7.6964	8.1125	8.2601	7.6069	7.5514	7.5902	7.4719	7.4916	7.9179	8.245
ATAD3C	6.5203	6.5808	6.3676	6.4513	6.4646	6.4384	6.4975	6.473	6.4496	6.424	6.37	6.5119	6.4103	6.4602	6.3899	6.4364	6.57	6.4848	6.4489	6.5458	6.4896	6.4565	6.4026	6.57	6.4583	6.4366	6.3165	6.436	6.3453	6.5048	6.4565	6.4169	6.4927	6.4128	6.5045	6.4598	6.4209	6.4503	6.3755	6.3847	6.5292	6.3648	6.4264	6.4091	6.5376	6.5305	6.4986	6.4068	6.4312
ATE1	6.4196	6.562225	6.536875	6.6479	6.57045	6.495475	6.513125	6.74375	6.554025	6.566175	6.482925	6.601725	6.6054	6.499175	6.5252	6.556025	6.58645	6.435475	6.463175	6.514575	6.600575	6.679375	6.54885	6.53645	6.58015	6.4956	6.6281	6.515425	6.47225	6.414025	6.577925	6.5468	6.4632	6.575	6.71775	6.4926	6.506925	6.641375	6.55735	6.5083	6.577325	6.489475	6.464825	6.442825	6.64435	6.57755	6.662675	6.573125	6.50325
ATF1	7.4578	7.3562	6.9956	7.4472	7.8579	7.3382	7.5336	7.9051	7.6043	7.498	7.3916	7.5897	7.6953	7.037	7.5086	7.1996	7.4841	7.3554	7.4929	7.1873	7.4367	7.616	7.5027	7.3506	7.8161	7.2758	7.6805	7.3003	7.1563	7.1438	7.4878	7.4568	7.2745	7.0667	7.5229	7.3661	7.4103	7.4268	7.3276	7.3758	7.7382	7.4105	7.4806	7.2848	7.5312	7.3298	7.2577	7.6843	7.2359
ATF2	7.0585	6.8051	7.129	7.1011	7.1114	6.8424	6.9171	7.0365	7.0881	7.4685	7.0876	6.9963	7.1367	6.9114	7.004	7.2684	7.4345	6.7953	6.9062	7.038	6.9541	7.2658	7.0506	6.9819	7.2802	7.0697	7.0465	7.0482	6.7775	6.5354	7.4497	7.0443	6.712	6.8458	7.2781	7.0438	6.8701	6.9335	7.0919	6.9978	7.0063	6.963	7.0377	6.9986	7.4253	7.1927	6.9011	7.1073	6.7838
ATF3	7.05975	8.4976	7.32655	8.3861	8.6645	8.2755	7.6016	8.01955	8.29625	8.13735	7.25745	8.11725	7.60225	7.04285	8.191	8.3973	7.9486	7.00175	7.60055	7.6955	7.9578	8.66225	8.60105	7.01005	8.3414	8.1655	8.23335	7.6351	7.09395	7.50765	7.22135	7.99895	8.01415	8.2175	7.6125	8.59195	7.87845	8.84785	8.69645	7.15225	8.4464	7.29385	8.11075	7.35925	7.10585	7.8336	7.3279	7.9184	7.1259
ATF4	8.86643333333333	8.69863333333333	8.8083	8.9345	8.7576	8.9441	8.95403333333333	8.81796666666667	8.7854	8.9348	9.0098	8.97483333333333	8.6857	8.8713	8.88483333333333	8.8152	8.50586666666667	9.0105	8.991	8.94576666666667	9.12373333333333	9.07426666666667	8.64266666666667	8.99006666666667	9.20313333333333	8.8933	9.0146	9.05523333333333	8.85166666666667	8.63186666666667	8.59803333333333	8.8149	8.8051	8.92656666666667	8.66996666666667	9.02556666666667	8.87866666666667	9.17673333333333	8.90396666666667	8.8622	8.82976666666667	8.81236666666667	8.8065	8.89283333333333	8.87026666666667	9.1014	8.8216	8.93916666666667	8.88163333333333
ATF5	8.6714	10.1595	8.1299	8.2612	7.8001	8.0893	9.32	7.6789	8.5401	8.1166	8.1121	7.6873	8.4469	8.9358	8.1725	7.8681	8.8885	8.3977	10.4062	8.4261	8.6524	7.8012	9.7612	8.0022	8.1967	8.3211	7.9396	9.8268	7.6	8.1679	8.7888	8.4135	8.5141	8.5798	7.3794	9.8917	7.9475	9.6921	8.3809	7.9897	8.531	8.0794	8.1343	7.8539	7.7147	7.7103	8.0059	7.7806	8.9471
ATF6	8.6263	8.2915	8.8651	8.74	8.6924	9.251	8.5308	8.7314	8.9249	8.7379	9.0898	8.6248	9.3065	8.9721	8.523	8.8206	9.0578	8.8571	8.3051	8.6086	8.8672	9.1353	8.6096	8.661	8.4116	8.9473	8.8909	8.4619	8.9164	9.1275	8.9348	9.065	8.9449	9.2181	8.6592	8.6354	8.8198	8.5318	8.924	9.0079	8.9978	9.2057	9.0047	8.5755	8.2577	8.8771	8.7614	8.9576	9.2733
ATF6B	6.56805	6.5479	6.57155	6.76835	6.7804	6.58795	6.58615	6.8055	6.69675	6.76335	6.6901	6.53565	6.6312	6.70715	6.702	6.8	6.7001	6.43895	6.7669	6.66285	6.62295	6.6456	6.6162	6.8214	6.6652	6.66915	6.51855	6.4779	6.75345	6.49035	6.4894	6.8792	6.7303	6.6934	6.6355	6.65735	6.62215	6.91165	6.65095	6.6655	6.72805	6.7319	6.69725	6.63455	6.50905	6.5712	6.7761	6.5925	6.6236
ATF7	6.5582	6.5822	6.4772	6.4487	6.4376	6.4104	6.4182	6.4327	6.4045	6.5331	6.395	6.4027	6.4768	6.4177	6.459	6.5585	6.5083	6.4016	6.5023	6.3869	6.5876	6.4731	6.4044	6.4326	6.47	6.4243	6.5096	6.4432	6.4676	6.4028	6.5311	6.4465	6.7096	6.4112	6.4522	6.4756	6.4554	6.5041	6.5794	6.3997	6.3658	6.4209	6.5327	6.4162	6.5591	6.4075	6.4945	6.4418	6.4647
ATF7IP	6.5306	6.5688	6.551	6.5364	6.5159	6.5252	6.5982	6.6735	6.6288	6.6218	6.4759	6.519	6.7146	6.5634	6.495	6.5946	6.6403	6.5675	6.4609	6.5224	6.3902	6.513	6.6069	6.5859	6.6066	6.4212	6.4427	6.4703	6.6828	6.5469	6.745	6.6458	6.4823	6.5492	6.5305	6.4938	6.6834	6.6286	6.5238	6.5563	6.487	6.5053	6.5597	6.4516	6.4104	6.637	6.5686	6.563	6.5485
ATF7IP2	6.7388	7.0997	6.829	6.5301	7.0443	6.8588	7.1702	6.5507	6.9938	7.0948	6.8093	6.62	7.2035	7.2749	6.7738	6.7835	6.8687	6.7514	6.675	6.7692	6.7888	6.699	7.0127	6.6982	6.6296	6.808	6.7192	7.1286	6.5582	6.7209	7.0971	6.7448	7.3451	7.0186	6.7501	6.8828	7.072	7.2292	6.8182	6.6363	6.744	6.4605	7.1752	6.7632	6.4331	6.9631	6.5432	6.5877	7.0014
ATG10	7.2567	7.5146	7.27615	7.2328	7.3083	7.08605	7.5524	7.15455	7.36925	7.16495	7.1255	7.2351	7.1078	7.3282	7.1996	7.33785	7.16815	7.38915	7.5611	7.14395	7.57215	7.24665	7.2022	7.0256	7.32445	7.31985	7.1556	7.48475	7.3649	7.1351	7.53125	7.30755	7.18145	7.4166	7.013	7.1592	7.10395	7.2882	7.2603	7.4604	7.11425	7.32575	7.26335	7.29375	7.2479	7.30095	7.17385	6.97005	7.36435
ATG12	8.0716	8.41665	8.39995	8.0675	8.00625	8.16535	8.2539	7.51685	8.20265	8.10355	8.1751	7.80305	7.86585	8.2248	8.02465	7.929	8.55695	8.3325	8.59465	8.4381	8.2628	7.76105	8.2108	8.10785	8.1206	8.2317	7.90695	8.3241	8.3422	8.10355	8.576	8.4993	8.10315	8.25965	7.48065	8.39575	8.08905	8.18465	7.7742	7.95315	7.9661	8.42485	8.0903	8.21095	7.9852	7.9716	7.6873	7.7667	8.53825
ATG16L1	8.3645	8.24605	8.5065	8.2953	8.43985	8.2882	8.2608	7.90155	8.17975	8.6077	8.8289	8.50855	8.4238	8.24805	8.38745	8.28225	8.45765	8.63485	7.83015	8.6799	8.08515	8.3516	8.1199	8.48055	8.4104	8.1934	8.55655	7.9719	8.27345	8.22655	9.217	8.2409	8.189	8.3349	8.8951	8.31605	8.49695	8.47115	8.2846	8.7041	8.14385	7.94575	8.8605	8.24	8.1489	8.414	8.66965	8.76075	8.31305
ATG16L2	7.5396	7.0008	7.1057	7.1315	7.0017	7.502	7.6806	6.9581	7.1474	7.3178	7.0709	7.2967	7.4464	7.5552	7.0665	7.3139	7.7971	6.9094	7.068	7.1855	7.1472	7.1542	7.3318	7.0769	6.8751	7.477	7.0622	7.2832	7.6608	7.2534	6.8962	6.8064	7.3982	7.6323	7.4448	7.1581	7.4255	7.162	7.1319	7.1817	7.742	7.2156	7.7192	7.4745	7.4211	6.9385	7.2501	6.9227	7.3911
ATG2A	7.7243	8.1625	7.3317	7.9204	8.1625	7.7195	7.8008	7.509	7.7664	7.7151	7.7489	7.6475	7.8505	7.9514	7.7886	8.2442	8.2918	7.2312	7.8062	7.6647	7.76	7.541	7.5678	7.891	7.7015	8.3459	7.4113	7.8282	7.6901	8.0177	7.7956	7.9194	7.7592	7.827	7.58	7.8737	7.7218	8.1956	7.3181	7.6796	7.9779	7.724	7.7504	7.9093	7.5163	7.4834	7.628	7.6075	7.9191
ATG2B	6.6268	6.6632	6.9607	6.9862	6.926	6.9388	6.6231	7.0093	6.8603	6.9534	6.8981	6.9424	7.184	6.8734	6.7225	6.9123	7.0345	6.9232	6.621	6.9934	6.7362	6.9447	6.9022	6.7238	6.9126	6.6597	6.9291	6.8737	6.8992	6.4901	7.0444	6.6175	6.8765	6.9777	6.6695	6.6919	6.8404	6.6088	7.1539	6.8279	6.677	6.9432	6.8279	6.7391	6.862	6.9984	6.76	6.9607	6.6034
ATG3	8.03635	7.75665	7.7616	7.7232	8.2915	7.8439	7.63435	8.2695	7.7286	7.69345	7.81485	7.6901	7.75435	7.82745	8.04685	7.952	7.77075	7.63655	8.0875	7.56855	7.91085	7.852	7.96845	8.20635	7.9862	7.80295	7.79985	7.7739	7.62825	8.15705	7.5073	8.3903	7.75105	7.4936	7.77545	7.6578	7.6898	7.9721	7.8279	8.03485	7.7723	8.27245	7.62355	7.9513	7.8664	7.59835	7.90775	7.8897	7.8034
ATG4A	7.5281	7.36745	7.1518	7.95985	7.46395	7.43305	7.18965	7.3826	7.2679	7.42955	7.78565	7.5612	7.38335	7.5625	7.1114	7.34185	7.3545	7.83655	7.2067	7.2775	7.78525	7.28505	7.26675	7.7356	7.2795	7.37445	7.4909	7.53335	7.6217	7.77305	7.3185	7.54355	7.51115	7.74155	6.9586	7.20735	7.4426	7.89885	7.40475	7.3575	7.22735	7.4265	7.4861	7.3627	7.48765	7.3662	7.51665	7.48555	7.68225
ATG4B	6.5755	6.7648	6.684	6.8603	6.8934	6.608	6.7208	6.8237	6.7051	6.8041	6.67	6.8405	7.0432	6.643	6.8524	6.5988	6.6043	6.5224	6.5206	6.9684	6.7227	6.9806	6.6404	6.9581	6.6985	6.6365	6.9069	6.5725	6.614	6.3909	6.8497	6.8752	6.4401	6.6837	7.0215	6.8778	6.6754	6.5621	6.8804	6.7959	6.6833	6.5821	6.6043	6.7212	6.8632	6.8427	6.8021	7.0469	6.4655
ATG4C	7.2114	7.30295	6.98715	7.12645	7.20035	6.93445	7.0681	7.1023	6.9516	7.0353	7.1477	7.0833	7.21235	7.06525	7.0833	6.7945	6.9433	7.1917	7.172	6.9784	7.08275	7.16535	7.1157	7.10025	7.0412	7.1666	7.1677	7.2139	6.87475	6.9192	6.92005	7.01525	6.8653	6.85585	7.00255	6.9349	7.12505	7.16525	7.13185	6.95635	6.9361	7.03435	7.20695	6.95455	6.78045	7.23265	7.0569	7.1589	6.84205
ATG4D	6.68345	6.836	6.61125	7.0479	6.76955	6.69235	6.7442	6.8101	6.70445	6.5852	6.6022	6.768	6.64315	6.67955	6.6808	6.83525	6.5266	6.7316	6.8385	6.897	6.767	6.7568	6.83935	6.8787	6.6977	6.58425	6.6921	6.6038	6.8621	6.79765	6.64975	6.71825	6.80635	6.80975	6.8767	6.7558	6.65485	6.9857	6.6977	6.8582	6.8059	6.8448	6.70215	6.84155	6.74995	6.6104	6.96785	6.63995	6.7152
ATG5	7.4226	7.8475	7.7696	7.7219	7.5936	7.3325	7.2001	7.2296	7.3758	7.2163	7.6577	7.4304	7.391	7.3636	7.4362	7.4194	6.8396	7.9081	7.8789	7.4932	7.436	7.0965	7.4191	7.4071	7.3787	7.1946	7.6467	7.4926	7.2258	7.448	7.1493	7.4618	7.7612	6.997	7.6092	7.2518	7.2478	7.8537	7.2345	7.2717	7.205	7.7901	7.5921	7.1281	7.1761	7.378	7.1043	7.5188	7.3669
ATG7	8.5687	8.9141	8.377	8.1989	7.9265	8.3638	8.1408	7.8678	7.8843	8.6982	8.3186	8.2605	7.9237	8.6154	8.4254	8.0447	8.3579	8.2618	8.2566	8.6495	8.932	8.0984	7.9537	9.0894	8.0605	8.632	8.3723	7.9381	8.3142	8.9134	8.1638	8.6752	8.2962	8.2615	7.8066	8.4989	8.2832	7.9487	8.1335	8.3558	8.8239	8.2363	7.971	8.3018	8.5837	7.83	8.2805	8.1735	8.515
ATG9A	7.7136	7.7312	7.82535	7.8112	7.7474	8.05645	7.6851	7.72205	7.6842	8.3252	7.6764	7.64945	7.78675	7.87355	7.90205	8.05055	8.04925	7.5318	7.54665	8.5702	8.0177	7.8891	7.34795	8.02435	7.59265	8.0493	7.5569	7.8737	8.13575	7.9091	8.49145	7.8357	8.13685	8.10895	8.0606	7.8363	7.5487	7.93735	7.99125	8.24035	8.1033	7.5941	7.4872	7.7088	8.0284	7.87935	7.94055	7.8708	8.2086
ATG9B	6.2887	6.2998	6.2675	6.3594	6.515	6.8243	6.3361	6.6275	6.6261	6.3403	6.4011	6.7773	6.5188	6.2925	6.4938	6.2703	6.4281	6.3359	6.386	6.3736	6.4402	6.4184	6.395	6.4126	6.3977	6.3906	6.4246	6.425	6.8856	6.4921	6.384	6.411	6.4522	7.1577	6.3998	6.2835	6.6871	6.3657	6.3417	6.7605	6.5962	6.2911	6.356	6.355	6.6924	6.4241	6.6308	6.4664	6.2848
ATHL1	7.35	8.8549	8.1173	7.1135	7.9278	7.4442	7.9808	6.6871	7.4459	7.5041	7.3936	7.5567	7.3501	8.6753	7.7519	7.5319	7.3051	7.6528	6.9416	6.7227	8.4565	7.4748	7.9957	7.4837	7.4482	8.1993	6.893	7.2261	7.0136	7.5775	7.3512	7.9511	9.1575	7.5429	7.3523	7.395	7.5853	7.7913	7.6269	7.1907	7.7527	6.7344	9.2578	8.3383	7.7079	7.4685	6.5768	7.9459	7.4544
ATIC	10.3128	10.4507	10.5666	9.902	9.585	10.022	10.0439	9.9672	9.7582	10.2993	9.6577	9.5535	10.1215	10.352	10.2919	9.849	10.0599	9.6446	9.6732	10.6601	10.2513	10.0507	9.9702	9.743	10.2011	9.9969	10.0107	10.4632	9.5147	9.6042	10.6061	10.2182	10.3537	9.5398	10.3424	10.0871	9.9242	10.1034	10.1591	10.3466	9.8015	10.0162	10.127	9.8542	9.563	10.3176	9.9212	10.3364	10.4499
ATL1	6.6183	6.8928	7.14195	6.6922	6.80685	6.89615	6.5662	6.703	6.60835	6.78805	7.0931	6.92975	6.7027	6.7505	6.65145	6.77125	6.6569	7.39765	6.67435	6.68565	6.6479	6.61105	6.81455	6.6302	6.5476	6.94615	6.69025	6.8019	7.14495	6.81635	6.6318	7.2051	6.82595	6.9372	6.63035	7.00905	6.7421	6.63005	6.65635	7.17575	6.6242	6.7136	6.7165	6.8145	6.8001	6.99905	7.23585	6.7303	6.7683
ATL2	8.6878	8.906	7.9643	8.1126	8.2429	7.9424	8.0666	8.4496	9.0579	8.77	8.1131	8.7711	8.2292	8.1463	8.564	8.5893	8.1465	8.2937	9.1113	8.3061	7.6475	8.571	9.2846	9.0599	8.578	8.015	8.3322	8.1868	8.5042	7.7859	8.5446	8.0047	8.1054	8.2975	8.9759	8.7824	8.2992	9.2015	8.4141	8.8947	9.2366	8.461	8.1051	8.0517	8.1421	8.1638	8.8954	8.5156	7.7621
ATL3	8.4767	8.108	8.8015	8.966	8.2541	8.7228	8.6412	9.3849	8.9747	9.3404	8.828	8.7629	9.0647	9.5814	8.8008	9.1973	9.7661	7.8854	8.1139	9.2021	9.0352	9.9159	8.4398	8.7741	9.8343	8.8577	9.266	8.1262	8.9565	9.4896	10.1831	8.0929	8.5951	9.3375	9.075	8.3608	8.396	8.29	9.3064	8.9867	9.2677	9.7174	8.1269	8.4555	9.3082	8.9194	9.4559	9.9443	8.8712
ATM	8.19065	8.03715	8.114	7.3273	8.2757	7.55305	7.78075	7.1989	7.33675	8.1451	7.7842	8.05335	7.7115	8.20465	7.8008	7.4471	6.92045	8.2744	7.7532	7.33485	7.69195	7.6805	8.15925	7.7006	8.02475	7.9014	7.95875	7.7046	7.54465	7.20105	7.2182	7.1621	7.66155	7.19595	7.9764	7.6684	8.3687	7.7694	7.6226	7.5645	7.412	7.523	8.99605	7.79285	7.5939	7.7082	7.5092	7.3905	7.75265
ATMIN	7.46895	7.48485	7.6368	7.7768	7.99495	7.886	7.79435	7.63615	7.6875	7.8124	7.93475	8.1206	7.9361	7.4491	7.68355	7.49365	7.5195	7.7487	7.44285	7.9721	8.0109	7.703	7.40995	7.8172	7.1169	7.67745	7.78665	7.5231	8.031	7.4537	7.48715	7.8319	7.53975	7.9689	8.12985	7.52665	7.8531	7.5824	7.6702	7.7803	7.58195	7.902	7.8882	7.8812	7.8877	7.5922	8.3088	7.77765	7.5308
ATN1	7.2801	7.381	7.3261	7.8765	7.48805	7.8744	7.55185	7.7569	7.69575	7.5812	7.15945	7.8672	7.4837	7.1387	7.2534	7.44065	7.2196	7.42295	7.5007	7.42025	7.693	8.053	7.85005	7.4093	7.99045	7.67195	7.58085	8.1776	7.5808	7.529	7.5557	7.4565	7.59225	7.5068	7.69715	8.26405	7.8552	7.6068	7.6353	7.67455	7.6671	7.67905	7.83755	7.7533	7.30845	7.42175	7.41365	7.38335	7.3022
ATOH7	6.43395	6.45655	6.42325	6.37645	6.46925	6.44695	6.377	6.47315	6.44375	6.45445	6.445	6.45795	6.4402	6.45395	6.46475	6.45315	6.4614	6.36325	6.4263	6.40855	6.35305	6.427	6.38455	6.49525	6.47415	6.4816	6.3959	6.45875	6.3857	6.4698	6.42005	6.36705	6.5216	6.39555	6.436	6.46715	6.4949	6.44235	6.4214	6.3612	6.41845	6.5044	6.46275	6.4625	6.4562	6.38975	6.36025	6.4163	6.47115
ATOH8	6.5814	7.1334	6.5522	6.3942	6.4556	6.4064	6.3588	6.3962	6.3125	6.45	6.5926	6.6875	6.3643	6.7832	6.4122	6.7127	6.3005	6.613	6.4106	6.3799	6.3208	6.4978	6.5969	6.7482	6.4739	6.6815	6.3295	6.5951	6.5663	6.8147	6.3708	6.3688	6.5133	6.3054	6.243	6.5133	6.6755	6.9886	6.5486	6.3022	6.4365	6.3958	6.4544	6.6454	6.3989	6.4484	6.2799	6.4975	6.5235
ATOX1	10.6552	9.825	9.6551	9.3064	8.9741	9.6626	9.4159	8.955	9.8736	9.8371	10.0042	9.2914	9.4881	10.6875	9.724	9.4331	10.2336	9.9405	10.6402	9.8697	9.1585	9.088	10.1159	9.8971	9.1686	10.0379	9.5136	9.8678	9.8964	10.1747	10.0132	9.5213	10.4473	10.4189	8.9717	9.8346	9.3394	9.6272	9.4162	9.9478	10.5008	10.6993	9.2872	9.9456	9.6454	9.38	9.9136	9.6004	10.084
ATP10A	6.78885	6.56505	6.7335	6.6781	6.59925	6.69645	6.69945	6.68605	6.66365	6.75345	6.75505	6.58035	6.717	6.74495	6.7365	6.6665	6.606	6.70675	6.79935	6.72455	6.6076	6.71985	6.64805	6.5637	6.6594	6.67375	6.83025	6.7079	6.67675	6.8157	6.7228	6.72275	6.73885	6.83565	6.6193	6.73685	6.61085	6.5775	6.7081	6.6901	6.74905	6.7438	6.6361	6.61285	6.82305	6.7283	6.75825	6.73405	6.7411
ATP10B	7.3575	6.7178	8.3023	9.4461	9.2874	8.2445	7.0378	9.5137	7.8341	7.1105	7.1795	9.3804	8.2178	7.2818	7.0798	7.7633	7.1173	7.6389	6.9326	8.3566	9.0359	7.8321	7.3109	8.9191	7.5268	7.1031	8.2975	6.6013	9.3941	9.5089	6.8266	8.5702	8.4723	9.1554	6.5748	6.4862	7.8881	8.3956	8.3853	9.0018	7.5189	7.9377	7.5852	8.5628	8.9064	7.857	9.361	7.4765	7.9972
ATP10D	6.3119	6.4537	6.5173	6.5717	6.4819	6.5847	6.4461	6.5644	6.5781	6.6673	6.5474	6.7675	6.6145	6.353	6.6944	6.5543	6.4985	6.364	6.5686	6.4658	6.6378	6.5603	6.4317	6.7294	6.5871	6.4477	6.5127	6.2954	6.7256	6.5355	6.5442	6.7938	6.3357	6.7608	6.521	6.4798	6.4358	6.6223	6.4899	6.7826	6.4904	6.7407	6.5355	6.3556	6.5297	6.5487	6.9752	6.4742	6.678
ATP11B	7.87275	7.7139	7.9561	8.568	8.72965	8.1813	7.71545	9.0308	8.4757	7.7801	7.8914	8.5745	8.21565	8.1606	7.98415	7.8045	7.56845	7.85215	7.8122	8.10905	8.21965	8.15095	8.1267	8.3555	7.80645	7.63	8.04495	7.2293	8.37605	8.26435	7.6633	8.66505	7.7893	8.1887	8.41025	7.71525	7.81385	8.1748	7.90645	8.728	8.119	8.08555	8.00775	8.08235	8.39745	7.9762	8.4402	8.27125	8.0586
ATP11C	7.3571	7.88206666666667	7.54513333333333	7.51763333333333	7.1993	7.09073333333333	7.07876666666667	7.1591	7.01386666666667	7.08413333333333	7.13093333333333	7.22136666666667	7.17496666666667	7.22066666666667	7.0987	6.89843333333333	7.2102	7.05646666666667	7.68256666666667	7.2532	7.5041	7.1292	7.4814	7.2181	7.07563333333333	7.27093333333333	7.326	7.94953333333333	6.95133333333333	7.02443333333333	7.30883333333333	7.00943333333333	7.00966666666667	6.91593333333333	7.43363333333333	7.23443333333333	7.14966666666667	8.04226666666667	7.23263333333333	6.97316666666667	7.05353333333333	7.06343333333333	7.26213333333333	7.06893333333333	7.1393	7.0877	7.21683333333333	7.11753333333333	7.2751
ATP12A	6.6605	6.377	7.9096	7.0907	7.1135	6.8624	6.4505	8.5927	7.0245	6.2986	6.4335	8.1869	6.7025	6.8699	6.4615	6.7526	6.3915	6.4965	6.5276	7.4707	7.5209	6.4756	6.7241	8.291	6.7489	6.4464	6.532	6.5009	8.2898	6.5068	6.5122	6.6881	7.2064	6.8151	6.4748	6.5373	6.8135	6.8423	6.9878	8.3734	6.3	7.0033	7.3551	8.337	6.8359	6.5488	8.1655	6.5679	6.7498
ATP13A1	8.7482	9.143	9.0477	9.6322	8.6539	9.1162	9.3603	8.3227	9.3143	8.9002	8.7815	8.6073	8.5719	9.1534	8.8192	9.3374	9.2206	9.0776	8.7762	9.323	8.834	8.4592	9.2222	8.5333	8.9614	8.7243	8.7846	9.2247	8.8843	9.5716	9.1813	9.0682	9.1707	9.5779	8.5952	8.616	9.1433	9.032	9.076	8.3198	8.85	8.5554	9.5912	8.8655	8.8451	8.814	8.6081	8.6577	9.3118
ATP13A2	7.138	6.7065	7.1928	7.1409	6.9122	7.1614	6.985	7.151	7.2302	7.255	7.5231	6.848	7.0053	7.3725	7.4982	7.54	7.1351	7.1618	6.9194	7.4509	7.09	6.9438	7.0312	7.2603	7.0525	7.0686	6.9399	6.9159	7.6404	7.3404	7.4663	6.9646	7.3402	7.4705	7.3873	6.921	7.0828	7.0046	7.2364	7.9078	7.288	7.3518	7.0379	7.0132	7.2909	7.072	7.7849	7.2988	7.2301
ATP13A3	6.56855	6.5831	6.58385	6.6098	6.6858	6.53405	6.5456	6.6603	6.70985	6.7218	6.43605	6.5062	6.54085	6.7466	6.63545	6.53015	6.8926	6.5746	6.58595	6.6346	6.50945	6.6576	6.6361	6.52105	6.6345	6.8158	6.6074	6.5178	6.47205	6.5424	6.79525	6.754	6.55645	6.6063	6.6314	6.6139	6.5332	6.53405	6.5576	6.6256	6.8449	6.5967	6.53945	6.468	6.5699	6.59825	6.49465	6.62025	6.659
ATP13A4	6.5493	6.4439	6.8645	7.5774	8.1132	7.7559	7.0249	8.2931	7.108	6.4278	6.5904	7.9306	6.6025	6.5886	6.842	7.2008	6.2741	7.0605	6.5317	7.3371	7.7905	7.1336	6.4763	7.1866	6.6679	6.6162	7.0294	6.298	8.4549	7.1971	6.464	7.3337	7.0358	8.0375	6.8687	6.4391	7.5434	6.5819	7.1989	6.8519	6.7324	6.5248	6.9225	7.3482	8.1028	7.3486	7.3071	6.7718	7.3195
ATP13A5	6.5099	6.1828	6.383	6.5918	6.5821	6.6155	6.3309	6.2663	7.5802	6.2745	6.3832	6.9178	6.3085	6.3048	6.2164	7.7528	6.2413	6.8566	6.2356	6.1957	6.249	6.6119	6.5263	6.338	6.2653	6.3613	6.3401	6.369	6.6556	6.5695	6.2575	6.379	6.4601	6.4028	8.8839	6.2312	6.3558	6.3684	6.7141	6.5553	6.2712	6.1072	6.2596	6.9363	8.2346	6.3656	6.5051	6.4976	6.6659
ATP1A1	10.0427	9.85366666666667	11.1652666666667	10.9539666666667	10.4688333333333	9.7145	10.4451666666667	10.6625666666667	10.6674333333333	10.5816	10.4584666666667	10.1215333333333	9.9971	9.91756666666667	10.1262333333333	10.9579666666667	10.585	10.6266	10.3884666666667	11.0196666666667	10.7734666666667	10.7626	10.4781333333333	9.71843333333333	10.2593333333333	10.4856	10.6168	10.8039666666667	9.96746666666667	9.92713333333333	10.6832333333333	10.8827666666667	10.0123333333333	10.0104	11.258	10.4886333333333	10.3157333333333	10.8551666666667	10.7645666666667	10.8374666666667	10.6397666666667	10.9859666666667	9.71163333333333	10.1145333333333	9.65393333333333	10.2916	10.695	11.0089333333333	10.5866
ATP1A2	6.243	6.3695	6.3429	6.2238	6.2908	6.3781	6.3318	6.1915	6.2767	7.0261	6.5342	6.6319	6.3396	6.2894	6.3364	6.8278	6.3098	6.2464	6.3157	6.2695	6.244	6.2453	6.2873	6.344	6.3525	6.4531	6.359	6.2665	7.0677	6.3441	6.3715	6.1937	6.306	6.4066	6.223	6.5914	6.6643	6.2661	6.3438	6.1987	6.1851	6.2658	6.3356	6.3358	6.5477	6.3352	6.3306	6.2487	6.3351
ATP1A3	6.4789	6.3789	6.5288	6.5616	6.4404	6.5468	6.552	6.4376	6.5397	6.563	6.3984	6.458	6.4369	6.4356	6.4366	6.4815	6.5097	6.6127	6.4999	6.5825	6.4638	6.5341	6.4113	6.5201	6.4549	6.3974	6.4338	6.4942	6.6279	6.3965	6.4744	6.4941	6.564	6.533	6.4613	6.5403	6.4794	6.4981	6.4258	6.4084	6.62	6.5549	6.5099	6.4979	6.5472	6.3978	6.4479	6.527	6.578
[truncated: 23,184 more rows]
[truncated: 204 more columns]
