# Supplementary material for: Identification and validation of a prognostic model based on ferroptosis-associated genes in head and neck squamous cancer
Source: Front Genet. 2022 Dec 1;13:1065546. doi: 10.3389/fgene.2022.1065546 (PMC9751480; doi:10.3389/fgene.2022.1065546)
Supplement: Supplementary file 3 [file DataSheet2.ZIP › hnsc.tcga.t.cli.txt]

Tag	SampleID	A0_Samples	A17_Age	A18_Sex	OS.time	A22_histological_type	A23_Tumor_tissue_site	OS	A3_T	A4_N	A5_M	A6_Stage	A7_Grade	A8_New_Event	A8_New_Event_Time	A8_New_Event_Tissue	A8_New_Event_Type	A9_Cancer_Status	additional_studies	age_at_initial_pathologic_diagnosis	alcohol_history_documented	amount_of_alcohol_consumption_per_day	anatomic_neoplasm_subdivision	bcr_patient_barcode	bcr_patient_uuid	day_of_form_completion	days_to_birth	days_to_death	days_to_initial_pathologic_diagnosis	days_to_last_followup	days_to_last_known_alive	drugs.drug.bcr_drug_barcode	drugs.drug.bcr_drug_uuid	drugs.drug.clinical_trail_drug_classification	drugs.drug.day_of_form_completion	drugs.drug.days_to_drug_therapy_end	drugs.drug.days_to_drug_therapy_start	drugs.drug.drug_name	drugs.drug.measure_of_response	drugs.drug.month_of_form_completion	drugs.drug.number_cycles	drugs.drug.prescribed_dose	drugs.drug.prescribed_dose_units	drugs.drug.regimen_indication	drugs.drug.regimen_indication_notes	drugs.drug.regimen_number	drugs.drug.route_of_administrations.route_of_administration	drugs.drug.therapy_ongoing	drugs.drug.therapy_types.therapy_type
TCGA-BB-4228-01	TCGA-BB-4228-01	TCGA-BB-4228	50	MALE	559	Head & Neck Squamous Cell Carcinoma	Head and Neck	0	T2	N0	M0	Stage III	GX	0	559			TUMOR FREE	NA	50	YES	Not Available	Base of tongue	TCGA-BB-4228	cac30b32-03ef-4ecb-88d8-d5577ab6b2a6	22	-18536	Not Applicable	0	558	Not Available
TCGA-UF-A7JH-01	TCGA-UF-A7JH-01	TCGA-UF-A7JH	59	MALE	896	Head & Neck Squamous Cell Carcinoma	Head and Neck	0	T4a	N0	M0	Stage IVA	G1	0	896			TUMOR FREE	NA	59	YES	Not Available	Larynx	TCGA-UF-A7JH	0ABE0B8F-FD93-43E8-B78F-48A7C3F96868	2	-21558	Not Applicable	0	469	Not Available
TCGA-CV-6945-01	TCGA-CV-6945-01	TCGA-CV-6945	41	MALE	366	Head & Neck Squamous Cell Carcinoma	Head and Neck	1	T4a	N2b	M0	Stage IVA	G2	0	366			WITH TUMOR	NA	41	YES	Not Available	Oral Tongue	TCGA-CV-6945	15714e69-e075-4688-8f51-c7102fe4ca07	9	-15158	366	0	Not Available	Not Available
TCGA-IQ-A6SH-01	TCGA-IQ-A6SH-01	TCGA-IQ-A6SH	55	MALE	471	Head & Neck Squamous Cell Carcinoma	Head and Neck	0	T2	N1	M1	Stage III	G1	0	471			TUMOR FREE	NA	55	Not Available	Not Available	Oral Tongue	TCGA-IQ-A6SH	573E3713-781F-447E-9F4D-A7FAAE4A4F03	27	-20109	Not Applicable	0	471	Not Available
TCGA-CN-5358-01	TCGA-CN-5358-01	TCGA-CN-5358	60	MALE	261	Head & Neck Squamous Cell Carcinoma	Head and Neck	1	T2	N1	M0	Stage II	G2	1	145	Cervical Lymph Nodes		TUMOR FREE	NA	60	YES	6	Floor of mouth	TCGA-CN-5358	b4e0c62d-f2f6-4243-9e0f-ae2ad4ca4bb8	6	-22138	Not Applicable	0	173	Not Available	TCGA-CN-5358-D10101;TCGA-CN-5358-D10100	bbd10715-5fbc-41cb-84ad-a254e9355ec3;37dbe7fb-7d7a-4925-82c8-08f3f6de109a	Not Available;Not Available	7;7	Not Available;Not Available	223;202	CARBOPLATIN;CISPLATIN	Not Available;Not Available	4;4	Not Available;Not Available	Not Available;Not Available	AUC;AUC	RECURRENCE;RECURRENCE	Not Applicable;Not Applicable	2;1	IV;IV	YES;YES	Chemotherapy;Chemotherapy
TCGA-CV-A6JN-01	TCGA-CV-A6JN-01	TCGA-CV-A6JN	53	MALE	906	Head & Neck Squamous Cell Carcinoma	Head and Neck	0	T2	N0	M0	Stage II	G1	0	906			TUMOR FREE	NA	53	YES	8	Oral Cavity	TCGA-CV-A6JN	10593E5B-7ACB-498B-BDF7-705E3E2BC443	21	-19635	Not Applicable	0	717	Not Available
TCGA-CR-7397-01	TCGA-CR-7397-01	TCGA-CR-7397	44	MALE	754	Head & Neck Squamous Cell Carcinoma	Head and Neck	0	T3	N2b	M0	Stage IVA	G2	0	754			TUMOR FREE	NA	44	YES	1	Oral Tongue	TCGA-CR-7397	a40bb4bc-9ee6-4a8b-8a33-3a4ed78f69a7	17	-16351	Not Applicable	0	216	Not Available	TCGA-CR-7397-D48414;TCGA-CR-7397-D48415	5952F59E-E18F-4652-8F1C-60058DEEA28A;01E6303C-30A7-4178-A9AA-E2505DC4B8C3	Not Available;Not Available	12;12	99;99	63;63	Paclitaxel;Carboplatin	Complete Response;Complete Response	9;9	Not Available;Not Available	Not Available;Not Available	Not Available;Not Available	Not Available;Not Available	Not Applicable;Not Applicable	Not Available;Not Available	Not Available;Not Available	NO;NO	Chemotherapy;Chemotherapy
TCGA-BA-5556-01	TCGA-BA-5556-01	TCGA-BA-5556	58	FEMALE	725	Head & Neck Squamous Cell Carcinoma	Head and Neck	0	T2	N0	M0	Stage II	G3	0	725			TUMOR FREE	NA	58	YES	2	Floor of mouth	TCGA-BA-5556	70741b73-9683-42bd-87fc-6a021a70103b	4	-21444	Not Applicable	0	179	Not Available
TCGA-CV-5430-01	TCGA-CV-5430-01	TCGA-CV-5430	61	MALE	4241	Head & Neck Squamous Cell Carcinoma	Head and Neck	0	T4a	N2b	M0	Stage IVA	G3	1	783	Distant Metastasis		TUMOR FREE	NA	61	YES	Not Available	Larynx	TCGA-CV-5430	a4fcb7fd-9c22-4486-99c5-97da050c9fb3	23	-22577	Not Applicable	0	4115	Not Available	TCGA-CV-5430-D18730;TCGA-CV-5430-D20804;TCGA-CV-5430-D20811	92d2595c-3bda-4b55-8b49-6bde38d97500;da6eb296-76b5-4ff2-a086-bf5096c49af9;47f08294-0a31-49e4-8fcc-da04c9605738	Not Available;Not Available;Not Available	9;23;23	1702;1702;1702	1641;1641;1641	Carboplatinum;Paclitaxel;Irinotecan	Not Available;Not Available;Not Available	11;1;1	4;4;4	Not Available;Not Available;Not Available	Not Available;Not Available;Not Available	RECURRENCE;RECURRENCE;RECURRENCE	Not Applicable;Not Applicable;Not Applicable	Not Available;Not Available;Not Available	IV;IV;IV	NO;NO;NO	Chemotherapy;Chemotherapy;Chemotherapy
TCGA-CR-6481-01	TCGA-CR-6481-01	TCGA-CR-6481	47	MALE	311	Head & Neck Squamous Cell Carcinoma	Head and Neck	0	T2	N2a	M0	Stage IVA	G2	0	311			TUMOR FREE	NA	47	YES	Not Available	Tonsil	TCGA-CR-6481	9a76bd98-1d2b-4d0f-9772-883520ff6210	28	-17203	Not Applicable	0	311	Not Available	TCGA-CR-6481-D18171;TCGA-CR-6481-D18170	e1d10367-0f0e-4fb6-b8ec-e2914c5a0a08;71b628f8-5057-4a04-b1ab-2619ade235ae	Not Available;Not Available	28;28	73;73	31;31	Paclitaxel;Carboplatin	Not Available;Not Available	9;9	5;5	30;1	mg/m2;AUC	OTHER, SPECIFY IN NOTES;OTHER, SPECIFY IN NOTES	Primary: Concurrent;Primary: Concurrent	1;1	IV;IV	NO;NO	Chemotherapy;Chemotherapy
TCGA-CV-6942-01	TCGA-CV-6942-01	TCGA-CV-6942	73	FEMALE	4282	Head & Neck Squamous Cell Carcinoma	Head and Neck	0	T2	N0	M0	Stage II	G3	0	4282			TUMOR FREE	NA	73	NO	Not Available	Oral Cavity	TCGA-CV-6942	2bc1522c-b8c7-4f62-9338-d4b56a7ba6c6	11	-26941	Not Applicable	0	3835	Not Available
TCGA-CN-A498-01	TCGA-CN-A498-01	TCGA-CN-A498	61	FEMALE	773	Head & Neck Squamous Cell Carcinoma	Head and Neck	1	T2	N0	M0	Stage III	G1	1	186	Oral Cavity	Locoregional Disease	WITH TUMOR	NA	61	NO	Not Available	Base of tongue	TCGA-CN-A498	34AAD752-D78F-440B-ABD2-F9F939C82664	3	-22330	Not Applicable	0	443	Not Available	TCGA-CN-A498-D37342;TCGA-CN-A498-D61912;TCGA-CN-A498-D61915;TCGA-CN-A498-D61916;TCGA-CN-A498-D61917	8B958690-5FC9-4AFE-9ECE-9F05B8741A8C;79F7F568-96AC-4286-BCC9-CE5ECB8708D7;D130A939-969A-487E-8B57-7CF8BCE46175;60A67D06-0F31-41C7-A60E-3D2B35313513;C5E1363B-CDBF-4358-B624-9AD128BCE5E3	Not Available;Not Available;Not Available;Not Available;Not Available	3;10;10;10;10	101;487;723;751;751	59;480;674;744;744	carboplatin;erbitux;erbitux;carboplatin;taxol	Complete Response;Clinical Progressive Disease;Clinical Progressive Disease;Clinical Progressive Disease;Clinical Progressive Disease	12;7;7;7;7	Not Available;Not Available;Not Available;Not Available;Not Available	Not Available;Not Available;Not Available;Not Available;Not Available	Not Available;Not Available;Not Available;Not Available;Not Available	Not Available;Not Available;Not Available;Not Available;Not Available	Not Applicable;Not Applicable;Not Applicable;Not Applicable;Not Applicable	Not Available;Not Available;Not Available;Not Available;Not Available	Not Available;Not Available;Not Available;Not Available;Not Available	NO;NO;NO;NO;NO	Chemotherapy;Chemotherapy;Chemotherapy;Chemotherapy;Chemotherapy
TCGA-D6-A6EM-01	TCGA-D6-A6EM-01	TCGA-D6-A6EM	65	FEMALE	232	Head & Neck Squamous Cell Carcinoma	Head and Neck	0	T2	N1	M0	Stage III	G2	1	232	Oral Cavity		WITH TUMOR	NA	65	NO	Not Available	Oral Tongue	TCGA-D6-A6EM	F1099653-FD32-4459-86EB-40E0412CE2FA	31	-23865	Not Applicable	0	232	Not Available
TCGA-F7-A50I-01	TCGA-F7-A50I-01	TCGA-F7-A50I	72	MALE	92	Head & Neck Squamous Cell Carcinoma	Head and Neck	0	T4a	N0	M0	Stage IVA	G2	0	92			TUMOR FREE	NA	72	YES	1	Larynx	TCGA-F7-A50I	795677D4-DC60-4EBD-A9DF-E88713E5A4AA	28	-26373	Not Applicable	0	92	Not Available
TCGA-CN-4734-01	TCGA-CN-4734-01	TCGA-CN-4734	70	MALE	1690	Head & Neck Squamous Cell Carcinoma	Head and Neck	0	T2	N0	M0	Stage II	G2	0	1690			TUMOR FREE	NA	70	YES	Not Available	Buccal Mucosa	TCGA-CN-4734	b80fdc9a-341d-4277-9664-8e8f770d9ddd	29	-25753	Not Applicable	0	227	Not Available
TCGA-TN-A7HI-01	TCGA-TN-A7HI-01	TCGA-TN-A7HI	56	MALE	412	Head & Neck Squamous Cell Carcinoma	Head and Neck	0	T1	N0	M0	Stage IVA	G3	0	412			TUMOR FREE	NA	56	YES	Not Available	Tonsil	TCGA-TN-A7HI	896F5DCC-D076-4E1F-AE7C-52D21109DA7B	14	-20666	Not Applicable	0	146	Not Available
TCGA-CN-6989-01	TCGA-CN-6989-01	TCGA-CN-6989	64	MALE	980	Head & Neck Squamous Cell Carcinoma	Head and Neck	1	T3	N2b	M0	Stage IVA	G2	1	436			TUMOR FREE	NA	64	YES	3	Larynx	TCGA-CN-6989	f33aa93f-b32d-4c4f-9a71-1e5ab69c6899	17	-23515	Not Applicable	0	178	Not Available	TCGA-CN-6989-D15308;TCGA-CN-6989-D69735;TCGA-CN-6989-D69737	57bb7a6a-4eeb-4d4e-8a88-730d769c7b00;7BCBBA95-799A-442F-BFFA-CD83EEE406DF;79273609-8760-4E9F-9DA7-9B24C8E37E3C	Not Available;Not Available;Not Available	17;16;16	114;855;917	73;791;889	CARBOPLATIN;gemcitabine;methotrexate	Not Available;Clinical Progressive Disease;Clinical Progressive Disease	8;1;1	4;Not Available;Not Available	50;Not Available;Not Available	mg/mL;Not Available;Not Available	ADJUVANT;Not Available;Not Available	Not Applicable;Not Applicable;Not Applicable	1;Not Available;Not Available	IV;Not Available;Not Available	NO;NO;NO	Chemotherapy;Chemotherapy;Chemotherapy
TCGA-CV-7428-01	TCGA-CV-7428-01	TCGA-CV-7428	47	MALE	1671	Head & Neck Squamous Cell Carcinoma	Head and Neck	1	T4a	N2a	M0	Stage IVA	G2	0	1671			WITH TUMOR	NA	47	YES	3	Oral Cavity	TCGA-CV-7428	90d3c240-5cb6-4601-a852-b5cdfbcd6483	13	-17429	1671	0	Not Available	Not Available
TCGA-D6-6516-01	TCGA-D6-6516-01	TCGA-D6-6516	69	MALE	773	Head & Neck Squamous Cell Carcinoma	Head and Neck	0	T1	N1	M0	Stage I	G2	0	773			TUMOR FREE	NA	69	NO	Not Available	Lip	TCGA-D6-6516	e4733700-ff23-43ff-bfa0-e679ce9352c9	22	-25242	Not Applicable	0	325	Not Available
TCGA-H7-7774-01	TCGA-H7-7774-01	TCGA-H7-7774	75	FEMALE	407	Head & Neck Squamous Cell Carcinoma	Head and Neck	0	T3	N0	M0	Stage IVA	G2	1	252	Oral Cavity	New Primary Tumor	TUMOR FREE	NA	75	YES	0	Oral Cavity	TCGA-H7-7774	eeae67ac-c9e0-468d-aad6-052501f7b982	23	-27519	Not Applicable	0	30	Not Available
TCGA-F7-A624-01	TCGA-F7-A624-01	TCGA-F7-A624	73	MALE	378	Head & Neck Squamous Cell Carcinoma	Head and Neck	0	TX	NX	MX	Stage II	G3	0	378			TUMOR FREE	NA	73	YES	1	Buccal Mucosa	TCGA-F7-A624	46E51EB2-0C5E-457B-AF1A-8BAC1B8A8BEA	28	-26667	Not Applicable	0	0	Not Available
TCGA-UF-A718-01	TCGA-UF-A718-01	TCGA-UF-A718	62	MALE	1971	Head & Neck Squamous Cell Carcinoma	Head and Neck	0	T4a	N0	M0	Stage IVA	G2	0	1971			TUMOR FREE	NA	62	NO	Not Available	Larynx	TCGA-UF-A718	2135B007-B714-495B-9B30-92010179EC33	16	-22836	Not Applicable	0	1326	Not Available
TCGA-CV-A461-01	TCGA-CV-A461-01	TCGA-CV-A461	65	MALE	2064	Head & Neck Squamous Cell Carcinoma	Head and Neck	1	T3	N0	M0	Stage III	G2	0	2064			TUMOR FREE	NA	65	NO	Not Available	Larynx	TCGA-CV-A461	3CF77E08-EA34-4091-B242-75C7E35FF699	21	-23955	2064	0	Not Available	Not Available
TCGA-CV-5978-01	TCGA-CV-5978-01	TCGA-CV-5978	53	FEMALE	215	Head & Neck Squamous Cell Carcinoma	Head and Neck	1	T4a	N3	M0	Stage IVB	G2	0	215			WITH TUMOR	NA	53	YES	Not Available	Larynx	TCGA-CV-5978	e16e9535-b20f-4c9a-8b5b-82df80c99448	12	-19480	215	0	215	215
TCGA-CQ-A4CI-01	TCGA-CQ-A4CI-01	TCGA-CQ-A4CI	73	MALE	950	Head & Neck Squamous Cell Carcinoma Basaloid Type	Head and Neck	0	TX	NX	MX	Stage III	G3	1	517	Distant Metastasis		WITH TUMOR	NA	73	YES	0	Buccal Mucosa	TCGA-CQ-A4CI	26CB1330-CE48-4006-8155-F6D52D3AB9B6	28	-26664	Not Applicable	0	608	Not Available
TCGA-BA-A4IG-01	TCGA-BA-A4IG-01	TCGA-BA-A4IG	77	MALE	855	Head & Neck Squamous Cell Carcinoma	Head and Neck	0	T2	N2	M0	Stage IVA	G3	0	855			TUMOR FREE	NA	77	YES	Not Available	Base of tongue	TCGA-BA-A4IG	54B295D4-6315-4416-BDE7-A221859F965C	17	-28402	Not Applicable	0	519	Not Available	TCGA-BA-A4IG-D55785	737DB7A8-CBB2-4758-ADD3-3A873069F0E3	Not Available	15	140	79	Erbitux	Complete Response	1	Not Available	Not Available	Not Available	Not Available	Not Applicable	Not Available	Not Available	NO	Chemotherapy
TCGA-BA-6868-01	TCGA-BA-6868-01	TCGA-BA-6868	53	MALE	472	Head & Neck Squamous Cell Carcinoma	Head and Neck	1	T3	N3	M0	Stage IVB	G2	1	344	Distant Metastasis		WITH TUMOR	NA	53	YES	Not Available	Larynx	TCGA-BA-6868	ed61706c-7fc1-4c5f-b473-7b0888ac5b73	8	-19608	Not Applicable	0	153	Not Available	TCGA-BA-6868-D14886;TCGA-BA-6868-D14891;TCGA-BA-6868-D14882;TCGA-BA-6868-D14884	3b2f71ea-6cb7-4952-8ce4-c0aa62d9a93d;b32a9625-f43f-4758-ad4a-89f5d662266b;c9cddced-57e8-485e-a375-e67a534d9aca;03df431f-dc92-4000-b991-46698522682e	Not Available;Not Available;Not Available;Not Available	19;19;19;19	48;118;48;13	13;69;14;13	Carboplatin;Cisplatin;Taxol;Erbitux	Not Available;Not Available;Not Available;Not Available	7;7;7;7	6;3;6;1	2248;540;1831;692	mg;mg;mg;mg	ADJUVANT;ADJUVANT;ADJUVANT;ADJUVANT	Not Applicable;Not Applicable;Not Applicable;Not Applicable	1;2;1;1	IV;IV;IV;IV	NO;NO;NO;NO	Chemotherapy;Chemotherapy;Chemotherapy;Chemotherapy;Targeted Molecular therapy
TCGA-TN-A7HL-01	TCGA-TN-A7HL-01	TCGA-TN-A7HL	59	MALE	619	Head & Neck Squamous Cell Carcinoma	Head and Neck	0	T4a	NX	M0	Stage IVA	G2	0	619			TUMOR FREE	NA	59	YES	2	Hypopharynx	TCGA-TN-A7HL	4B50AEA4-4AD1-4BF6-9CF1-984C28A99C84	13	-21731	Not Applicable	0	153	Not Available	TCGA-TN-A7HL-D65230	B3AB0570-937F-45FD-9E04-FD0041693492	Not Available	23	62	35	Cisplatin	Complete Response	9	Not Available	Not Available	Not Available	Not Available	Not Applicable	Not Available	Not Available	NO	Chemotherapy
TCGA-D6-A4Z9-01	TCGA-D6-A4Z9-01	TCGA-D6-A4Z9	59	MALE	539	Head & Neck Squamous Cell Carcinoma	Head and Neck	0	T2	N2	M0	Stage IVA	G2	0	539			TUMOR FREE	NA	59	NO	Not Available	Oral Tongue	TCGA-D6-A4Z9	55A9E8AE-95A3-485C-8DF0-78740FCD58D8	23	-21659	Not Applicable	0	112	Not Available
TCGA-CV-A468-01	TCGA-CV-A468-01	TCGA-CV-A468	42	MALE	464	Head & Neck Squamous Cell Carcinoma	Head and Neck	1	T3	N2b	M0	Stage IVA	G2	0	464			TUMOR FREE	NA	42	YES	Not Available	Lip	TCGA-CV-A468	1C801A6B-8407-46DA-B6CC-245F05418B9E	21	-15372	464	0	Not Available	Not Available
TCGA-CV-7410-01	TCGA-CV-7410-01	TCGA-CV-7410	61	MALE	6417	Head & Neck Squamous Cell Carcinoma	Head and Neck	1	T2	N0	M0	Stage III	GX	0	6417			WITH TUMOR	NA	61	NO	Not Available	Larynx	TCGA-CV-7410	06f0cf45-3840-44b2-bfc5-18eb980b8f68	9	-22302	6417	0	Not Available	Not Available
TCGA-CV-6933-01	TCGA-CV-6933-01	TCGA-CV-6933	53	MALE	2741	Head & Neck Squamous Cell Carcinoma	Head and Neck	1	T4a	N0	M0	Stage III	G2	0	2741			TUMOR FREE	NA	53	YES	0	Oral Tongue	TCGA-CV-6933	2a749317-0156-4213-8482-b2c2d6e52e9b	9	-19518	2741	0	Not Available	Not Available
TCGA-D6-6826-01	TCGA-D6-6826-01	TCGA-D6-6826	64	FEMALE	348	Head & Neck Squamous Cell Carcinoma	Head and Neck	1	T4a	N2	M0	Stage IVA	G2	0	348			TUMOR FREE	NA	64	NO	Not Available	Larynx	TCGA-D6-6826	31243867-8e9f-46e9-a213-b83544eb8028	7	-23722	Not Applicable	0	154	Not Available
TCGA-CV-7429-01	TCGA-CV-7429-01	TCGA-CV-7429	55	MALE	107	Head & Neck Squamous Cell Carcinoma	Head and Neck	1	T3	N0	M0	Stage IVA	G3	0	107			WITH TUMOR	NA	55	YES	Not Available	Oral Cavity	TCGA-CV-7429	44d99f11-ef5b-45d7-b7df-b5c5893d878f	13	-20188	107	0	Not Available	Not Available
TCGA-F7-A623-01	TCGA-F7-A623-01	TCGA-F7-A623	70	MALE	616	Head & Neck Squamous Cell Carcinoma	Head and Neck	0	TX	NX	MX	Stage IVA	G1	0	616			TUMOR FREE	NA	70	YES	1	Larynx	TCGA-F7-A623	FCB0C5E5-F63C-41B3-AE0E-3D1D6AAA66E4	28	-25592	Not Applicable	0	6	Not Available
TCGA-QK-A8Z8-01	TCGA-QK-A8Z8-01	TCGA-QK-A8Z8	60	FEMALE	171	Head & Neck Squamous Cell Carcinoma	Head and Neck	1	T3	N1	M1	Stage IVC	G2	0	171			WITH TUMOR	NA	60	YES	12	Larynx	TCGA-QK-A8Z8	AC511727-185B-4AC0-B6C0-DC3A79657BE6	14	-22107	171	0	Not Available	Not Available	TCGA-QK-A8Z8-D58555;TCGA-QK-A8Z8-D58556;TCGA-QK-A8Z8-D58558	3B628E0F-5450-40B6-9AFC-74089147F0CE;692C8635-41A2-4E05-B2D5-F946DA23A230;4540AF1A-FB4C-479D-8FA3-ADAAD2358055	Not Available;Not Available;Not Available	14;14;14	157;157;157	157;157;157	Docetaxel;Cisplatin;5-Fluorouracil	Unknown;Unknown;Unknown	4;4;4	Not Available;Not Available;Not Available	Not Available;Not Available;Not Available	Not Available;Not Available;Not Available	Not Available;Not Available;Not Available	Not Applicable;Not Applicable;Not Applicable	Not Available;Not Available;Not Available	Not Available;Not Available;Not Available	NO;NO;NO	Chemotherapy;Chemotherapy;Chemotherapy
TCGA-CQ-6224-01	TCGA-CQ-6224-01	TCGA-CQ-6224	52	MALE	1721	Head & Neck Squamous Cell Carcinoma	Head and Neck	0	T2	N0	M0	Stage IVA	G3	0	1721			TUMOR FREE	NA	52	YES	1	Oral Tongue	TCGA-CQ-6224	d86fd392-fa5c-4142-a647-440e6c32d478	5	-19051	Not Applicable	0	985	Not Available	TCGA-CQ-6224-D19308	c7de3b5d-5181-48e1-bae6-c600022ea594	Not Available	5	81	61	cisplatin	Not Available	10	2	170	mg	ADJUVANT	Not Applicable	1	IV	NO	Chemotherapy
TCGA-CV-6951-01	TCGA-CV-6951-01	TCGA-CV-6951	57	MALE	915	Head & Neck Squamous Cell Carcinoma	Head and Neck	1	T4a	N2c	M0	Stage IVA	G2	0	915			WITH TUMOR	NA	57	YES	2	Oral Tongue	TCGA-CV-6951	91728cd6-ed91-49dc-9279-faedbe211a9d	8	-21166	915	0	Not Available	Not Available
TCGA-T2-A6X0-01	TCGA-T2-A6X0-01	TCGA-T2-A6X0	49	MALE	216	Head & Neck Squamous Cell Carcinoma	Head and Neck	0	T1	N2a	M0	Stage IVA	G2	0	216			TUMOR FREE	NA	49	YES	0	Tonsil	TCGA-T2-A6X0	FF38628E-8ABE-44D6-8D3B-7CFE46BD2E35	21	-18114	Not Applicable	0	216	Not Available	TCGA-T2-A6X0-D49735	FC96B3A3-F5E0-44D7-B386-042B36E43162	Not Available	21	95	60	cisplatin	Complete Response	10	Not Available	Not Available	Not Available	Not Available	Not Applicable	Not Available	Not Available	NO	Chemotherapy
TCGA-CR-6484-01	TCGA-CR-6484-01	TCGA-CR-6484	67	FEMALE	354	Head & Neck Squamous Cell Carcinoma	Head and Neck	0	T4a	N0	M0	Stage IVA	G2	0	354			TUMOR FREE	NA	67	NO	Not Available	Oral Cavity	TCGA-CR-6484	aa10d6da-ba20-43e8-ab8f-a9b4b58738b4	28	-24569	Not Applicable	0	354	Not Available	TCGA-CR-6484-D18193;TCGA-CR-6484-D18192	5ccdbbb6-6fc9-4bdb-9ba6-ac2bb647c297;8c0c6484-903e-44fa-b9a5-2fba8742f954	Not Available;Not Available	28;28	144;144	109;109	Carboplatin;Paclitaxel	Not Available;Not Available	9;9	6;6	1;30	AUC;mg/m2	OTHER, SPECIFY IN NOTES;OTHER, SPECIFY IN NOTES	Primary: Concurrent;Primary: Concurrent	1;1	IV;IV	NO;NO	Chemotherapy;Chemotherapy
TCGA-UF-A719-01	TCGA-UF-A719-01	TCGA-UF-A719	54	MALE	1663	Head & Neck Squamous Cell Carcinoma	Head and Neck	0	T3	N0	M0	Stage II	G1	0	1663			TUMOR FREE	NA	54	YES	Not Available	Floor of mouth	TCGA-UF-A719	B295A542-F5B3-4B81-84ED-3704B944A8E3	16	-19797	Not Applicable	0	1337	Not Available
TCGA-CQ-5331-01	TCGA-CQ-5331-01	TCGA-CQ-5331	73	FEMALE	1399	Head & Neck Squamous Cell Carcinoma	Head and Neck	0	T4a	N0	M0	Stage IVA	G2	0	1399			TUMOR FREE	NA	73	NO	Not Available	Hard Palate	TCGA-CQ-5331	dbf4e04d-095e-4554-a48c-fe7cb711ac42	27	-26901	Not Applicable	0	1028	Not Available
TCGA-CV-A6JZ-01	TCGA-CV-A6JZ-01	TCGA-CV-A6JZ	68	MALE	714	Head & Neck Squamous Cell Carcinoma	Head and Neck	0	T4a	N0	M0	Stage II	G2	1	393	Oral Cavity	Locoregional Recurrence	WITH TUMOR	NA	68	YES	4	Oral Cavity	TCGA-CV-A6JZ	4CACFF9D-CC50-43A5-A227-16923ADA7467	16	-25182	Not Applicable	0	680	Not Available
TCGA-CR-6488-01	TCGA-CR-6488-01	TCGA-CR-6488	68	FEMALE	379	Head & Neck Squamous Cell Carcinoma	Head and Neck	0	T2	N0	M0	Stage II	G2	0	379			TUMOR FREE	NA	68	YES	Not Available	Oral Tongue	TCGA-CR-6488	f458d21d-1854-4baf-9eb1-79c29b663804	1	-25176	Not Applicable	0	379	Not Available
TCGA-CV-6937-01	TCGA-CV-6937-01	TCGA-CV-6937	71	MALE	624	Head & Neck Squamous Cell Carcinoma	Head and Neck	1	T2	N0	M0	Stage II	G2	0	624			TUMOR FREE	NA	71	NO	Not Available	Oral Cavity	TCGA-CV-6937	f3a592bc-40c6-4453-9008-630b073e5e8c	13	-26156	624	0	Not Available	Not Available
TCGA-P3-A6T0-01	TCGA-P3-A6T0-01	TCGA-P3-A6T0	47	FEMALE	578	Head & Neck Squamous Cell Carcinoma	Head and Neck	0	T4	N2b	M0	Stage IVA	G2	1	365	Oral Cavity	Locoregional Disease	TUMOR FREE	NA	47	YES	Not Available	Floor of mouth	TCGA-P3-A6T0	E3121DDE-EEE2-4975-A135-BDB89434A7E2	21	-17259	Not Applicable	0	578	Not Available
TCGA-CV-A6JM-01	TCGA-CV-A6JM-01	TCGA-CV-A6JM	85	MALE	194	Head & Neck Squamous Cell Carcinoma	Head and Neck	1	T4a	N0	M0	Stage IVA	G2	1	107	Oropharynx	Locoregional Recurrence	TUMOR FREE	NA	85	NO	Not Available	Hypopharynx	TCGA-CV-A6JM	08C95E8F-AA2F-4163-AC43-096053EC6886	17	-31147	194	0	Not Available	Not Available
TCGA-T2-A6WX-01	TCGA-T2-A6WX-01	TCGA-T2-A6WX	73	FEMALE	209	Head & Neck Squamous Cell Carcinoma	Head and Neck	1	T3	N0	M0	Stage III	G1	0	209			WITH TUMOR	NA	73	YES	0	Oral Tongue	TCGA-T2-A6WX	8B9E81DA-EA22-4F6A-BDB1-281B0EC8A451	30	-27005	209	0	Not Available	Not Available	TCGA-T2-A6WX-D50752;TCGA-T2-A6WX-D50753;TCGA-T2-A6WX-D50754	B9E77C04-E6CA-4FEF-B4F4-2188EEE920DD;DD3FD6F9-5E1B-492B-9188-E3787EF58B65;8466B93A-61FF-4DA0-8E3E-79BF58ED4414	Not Available;Not Available;Not Available	30;30;30	92;92;92	71;71;71	carboplatin;paclitaxel;cetuximab	Clinical Progressive Disease;Clinical Progressive Disease;Clinical Progressive Disease	10;10;10	Not Available;Not Available;Not Available	Not Available;Not Available;Not Available	Not Available;Not Available;Not Available	Not Available;Not Available;Not Available	Not Applicable;Not Applicable;Not Applicable	Not Available;Not Available;Not Available	Not Available;Not Available;Not Available	NO;NO;NO	Chemotherapy;Chemotherapy;Chemotherapy
TCGA-CR-7368-01	TCGA-CR-7368-01	TCGA-CR-7368	54	MALE	1245	Head & Neck Squamous Cell Carcinoma	Head and Neck	0	T4a	N0	M0	Stage IVA	G2	0	1245			TUMOR FREE	NA	54	YES	Not Available	Oral Cavity	TCGA-CR-7368	27c28c89-f4e7-4aec-a806-c0da7756e47f	9	-19876	Not Applicable	0	1245	Not Available	TCGA-CR-7368-D31315	f2d259dd-7a93-4828-93dd-c2a93ea9e5dd	Not Available	30	148	Not Available	Unknown	Complete Response	4	Not Available	Not Available	Not Available	Not Available	Not Applicable	Not Available	Not Available	NO	Chemotherapy
TCGA-DQ-5625-01	TCGA-DQ-5625-01	TCGA-DQ-5625	52	FEMALE	1133	Head & Neck Squamous Cell Carcinoma	Head and Neck	1	T2	N0	M0	Stage II	G2	1	1058	Oral Cavity	Locoregional Recurrence	WITH TUMOR	NA	52	YES	15	Oral Tongue	TCGA-DQ-5625	53d9a130-4a3a-4491-85cd-9a44415a1632	24	-19211	Not Applicable	0	1058	Not Available
TCGA-CR-6478-01	TCGA-CR-6478-01	TCGA-CR-6478	66	FEMALE	183	Head & Neck Squamous Cell Carcinoma	Head and Neck	1	T3	N2c	M0	Stage IVA	G3	0	183			Not Available	NA	66	YES	Not Available	Tonsil	TCGA-CR-6478	467d5c94-1e67-4454-9e9c-9dffaa643032	21	-24244	183	0	Not Available	Not Available	TCGA-CR-6478-D18137;TCGA-CR-6478-D18138;TCGA-CR-6478-D18139;TCGA-CR-6478-D18140	fdbf2d41-fe89-4dd5-8a72-826df2ff8187;2ded5b77-8b97-49b2-b957-001608457121;4f5fabcf-d4a0-4bef-8a71-853602d19e67;5967b952-2380-4f24-b6b9-7b8ae33e1a1d	Not Available;Not Available;Not Available;Not Available	21;21;21;21	107;107;162;162	44;44;125;125	Paclitaxel;Carboplatin;Paclitaxel;Carboplatin	Not Available;Not Available;Not Available;Not Available	9;9;9;9	9;9;5;5	60;2;30;1	mg/m2;AUC;mg/m2;AUC	OTHER, SPECIFY IN NOTES;OTHER, SPECIFY IN NOTES;OTHER, SPECIFY IN NOTES;OTHER, SPECIFY IN NOTES	Primary: Induction;Primary: Induction;Primary: Concurrent;Primary: Concurrent	1;1;2;2	IV;IV;IV;IV	NO;NO;NO;NO	Chemotherapy;Chemotherapy;Chemotherapy;Chemotherapy
TCGA-P3-A5Q6-01	TCGA-P3-A5Q6-01	TCGA-P3-A5Q6	49	MALE	480	Head & Neck Squamous Cell Carcinoma	Head and Neck	1	T3	N0	M0	Stage IVA	G3	1	280	Distant Metastasis		WITH TUMOR	NA	49	YES	Not Available	Tonsil	TCGA-P3-A5Q6	451E4916-80EE-45F8-AD70-84340868A5A9	4	-17917	480	0	Not Available	Not Available	TCGA-P3-A5Q6-D43798;TCGA-P3-A5Q6-D43799	B71ADE8C-6A2D-45B7-B690-2BF5B3F111F5;83FE780B-5F32-4B47-ABE0-E710B2CD1AC0	Not Available;Not Available	4;4	104;104	43;43	Cisplatin;Cetuximab	Complete Response;Complete Response	6;6	Not Available;Not Available	Not Available;Not Available	Not Available;Not Available	Not Available;Not Available	Not Applicable;Not Applicable	Not Available;Not Available	Not Available;Not Available	NO;NO	Chemotherapy;Chemotherapy
TCGA-CV-7421-01	TCGA-CV-7421-01	TCGA-CV-7421	76	MALE	2	Head & Neck Squamous Cell Carcinoma	Head and Neck	1	T4a	N0	M0	Stage IVA	G2	0	2			Not Available	NA	76	NO	Not Available	Larynx	TCGA-CV-7421	e0acb3aa-4cb4-43c9-ae36-2213536666a6	13	-27961	2	0	Not Available	Not Available
TCGA-CQ-A4C7-01	TCGA-CQ-A4C7-01	TCGA-CQ-A4C7	88	MALE	353	Head & Neck Squamous Cell Carcinoma	Head and Neck	1	T2	N0	M0	Stage III	G3	1	207	Oral Cavity		Unknown	NA	88	YES	1	Floor of mouth	TCGA-CQ-A4C7	134223BD-5C03-4854-A034-EBD2C527833E	28	-32194	353	0	Not Available	Not Available
TCGA-CR-7393-01	TCGA-CR-7393-01	TCGA-CR-7393	26	MALE	993	Head & Neck Squamous Cell Carcinoma	Head and Neck	0	T1	N0	M0	Stage III	G2	0	993			TUMOR FREE	NA	26	YES	Not Available	Oral Tongue	TCGA-CR-7393	0f4bb968-6e10-4a86-a03e-37b61d084f31	16	-9750	Not Applicable	0	908	Not Available	TCGA-CR-7393-D48405;TCGA-CR-7393-D48406	E92A0F79-D2AE-45A5-8F93-D2FC5E135AD9;1FEEC2B3-39D9-4D4A-9F17-0D1C3711ADEC	Not Available;Not Available	12;12	105;105	-303;63	Paclitaxel;Carboplatin	Complete Response;Complete Response	9;9	Not Available;Not Available	Not Available;Not Available	Not Available;Not Available	Not Available;Not Available	Not Applicable;Not Applicable	Not Available;Not Available	Not Available;Not Available	NO;NO	Chemotherapy;Chemotherapy
TCGA-CN-6992-01	TCGA-CN-6992-01	TCGA-CN-6992	61	MALE	1066	Head & Neck Squamous Cell Carcinoma	Head and Neck	0	T4a	N1	M0	Stage IVA	G2	0	1066			TUMOR FREE	NA	61	YES	16	Larynx	TCGA-CN-6992	547de7d8-c2f1-41d7-a0b4-cc6f39712301	17	-22598	Not Applicable	0	83	Not Available	TCGA-CN-6992-D15405	e401c4ae-9e4a-4b3d-bcd9-f2a87a01dca0	Not Available	22	Not Available	71	CISPLATIN	Not Available	8	3	10	mg/mL	ADJUVANT	Not Applicable	1	IV	YES	Chemotherapy
TCGA-CR-7404-01	TCGA-CR-7404-01	TCGA-CR-7404	53	MALE	1472	Head & Neck Squamous Cell Carcinoma	Head and Neck	0	T3	N2b	M0	Stage IVA	G2	1	234	Oropharynx		WITH TUMOR	NA	53	YES	Not Available	Tonsil	TCGA-CR-7404	d189a6c6-210f-4957-b500-457d5ce3f867	9	-19532	Not Applicable	0	1472	Not Available	TCGA-CR-7404-D31324;TCGA-CR-7404-D31325;TCGA-CR-7404-D31328;TCGA-CR-7404-D31329;TCGA-CR-7404-D31330;TCGA-CR-7404-D31331;TCGA-CR-7404-D31332;TCGA-CR-7404-D31333;TCGA-CR-7404-D31334;TCGA-CR-7404-D31335;TCGA-CR-7404-D31336	050b0ab3-3223-4d90-b068-8cad729354b2;9c6e53db-fd86-4bbb-88d2-282ea90d125b;81337c17-1592-4632-bf4c-c4025217872a;6ae2d638-977f-4268-bcaf-f28c42e032ed;6db87718-9327-44a3-92f3-0fe89b16b4bb;af883e89-1ffa-4b40-b00c-bd0232ce8cb7;fc1b59d1-7ac2-4385-896c-020d6cdf8787;ff9ed268-d746-4ee3-a453-67521f65380a;3fb10b09-e755-48b8-a5aa-af8ac116f134;9ba61073-c6e7-43b8-b8a3-58776bd5447e;5ca7e448-99a9-48ac-8237-bcaca…	Not Available;Not Available;Not Available;Not Available;Not Available;Not Available;Not Available;Not Available;Not Available;Phase I Trial;Not Available	30;30;30;30;30;30;30;30;30;30;30	67;67;135;135;354;415;599;634;1080;1318;1416	18;18;85;85;298;375;466;606;1052;1297;1332	Paclitaxel;Carboplatin;Paclitaxel;Carboplatin;Cetuximab;Xeloda;Cetuximab;Paclitaxel;Methotrexate;Not Available;Pemetrexed	Unknown;Unknown;Complete Response;Complete Response;Partial Response;Unknown;Unknown;Stable Disease;Unknown;Clinical Progressive Disease;Unknown	4;4;4;4;4;4;4;4;4;4;4	Not Available;Not Available;Not Available;Not Available;Not Available;Not Available;Not Available;Not Available;Not Available;Not Available;Not Available	Not Available;Not Available;Not Available;Not Available;Not Available;Not Available;Not Available;Not Available;Not Available;Not Available;Not Available	Not Available;Not Available;Not Available;Not Available;Not Available;Not Available;Not Available;Not Available;Not Available;Not Available;Not Available	Not Available;Not Available;Not Available;Not Available;Not Available;Not Available;Not Available;Not Available;Not Available;Not Available;Not Available	Not Applicable;Not Applicable;Not Applicable;Not Applicable;Not Applicable;Not Applicable;Not Applicable;Not Applicable;Not Applicable;Not Applicable;Not Applicable	Not Available;Not Available;Not Available;Not Available;Not Available;Not Available;Not Available;Not Available;Not Available;Not Available;Not Available	Not Available;Not Available;Not Available;Not Available;Not Available;Not Available;Not Available;Not Available;Not Available;Not Available;Not Available	NO;NO;NO;NO;NO;NO;NO;NO;NO;NO;NO	Chemotherapy;Chemotherapy;Chemotherapy;Chemotherapy;Chemotherapy;Chemotherapy;Chemotherapy;Chemotherapy;Chemotherapy;Chemotherapy;Chemotherapy
TCGA-CQ-6218-01	TCGA-CQ-6218-01	TCGA-CQ-6218	52	FEMALE	1253	Head & Neck Squamous Cell Carcinoma	Head and Neck	0	T3	N0	M0	Stage IVA	G2	0	1253			TUMOR FREE	NA	52	NO	Not Available	Floor of mouth	TCGA-CQ-6218	64260b33-dac0-4442-82c8-04f0c9ea8a01	27	-19096	Not Applicable	0	870	Not Available	TCGA-CQ-6218-D18538	8ef7fb03-8ad2-411e-bbea-acd539e4e1a4	Not Available	30	121	90	cisplatin	Not Available	9	2	260	mg	ADJUVANT	Not Applicable	1	IV	NO	Chemotherapy
TCGA-CR-7370-01	TCGA-CR-7370-01	TCGA-CR-7370	72	FEMALE	105	Head & Neck Squamous Cell Carcinoma	Head and Neck	0	T2	N0	M0	Stage II	G2	0	105			TUMOR FREE	NA	72	YES	Not Available	Larynx	TCGA-CR-7370	890b5a8b-703d-428d-8833-bc0ce26e80aa	9	-26468	Not Applicable	0	105	Not Available
TCGA-CR-7364-01	TCGA-CR-7364-01	TCGA-CR-7364	66	MALE	1435	Head & Neck Squamous Cell Carcinoma	Head and Neck	0	T3	N0	M0	Stage III	G2	0	1435			TUMOR FREE	NA	66	NO	Not Available	Larynx	TCGA-CR-7364	62887787-9385-470a-a993-98ede58f0940	NA	-24192	Not Applicable	0	1435	Not Available
TCGA-BA-A6DG-01	TCGA-BA-A6DG-01	TCGA-BA-A6DG	49	MALE	69	Head & Neck Squamous Cell Carcinoma	Head and Neck	1	T4a	N2b	M0	Stage IVA	G2	0	69			WITH TUMOR	NA	49	YES	4	Oral Tongue	TCGA-BA-A6DG	B7AC2F06-012A-436E-AFDE-7E4D653C84D9	17	-18052	69	0	Not Available	Not Available
TCGA-UF-A7JK-01	TCGA-UF-A7JK-01	TCGA-UF-A7JK	59	MALE	424	Head & Neck Squamous Cell Carcinoma	Head and Neck	1	T4a	N0	M0	Stage IVA	G2	1	341	Larynx		WITH TUMOR	NA	59	YES	Not Available	Larynx	TCGA-UF-A7JK	1CA54115-93A3-4C0E-ABF0-915B4BBFF10C	2	-21696	424	0	Not Available	Not Available	TCGA-UF-A7JK-D61371	76455436-956B-48B1-8EC1-A59BF38E804C	Not Available	28	174	132	Cisplatin	Complete Response	6	Not Available	Not Available	Not Available	Not Available	Not Applicable	Not Available	Not Available	NO	Chemotherapy
TCGA-CR-7382-01	TCGA-CR-7382-01	TCGA-CR-7382	49	MALE	796	Head & Neck Squamous Cell Carcinoma	Head and Neck	0	T2	N2c	M0	Stage IVA	G2	1	614	Oral Cavity		TUMOR FREE	NA	49	YES	Not Available	Oral Tongue	TCGA-CR-7382	f030e410-2585-461e-ad23-9fdf026ac06c	25	-18078	Not Applicable	0	796	Not Available	TCGA-CR-7382-D31300	ffeae0f6-8f41-4bee-b47d-5057541e48d6	Not Available	30	159	Not Available	Not Available	Complete Response	4	Not Available	Not Available	Not Available	Not Available	Not Applicable	Not Available	Not Available	NO	Chemotherapy
TCGA-CV-6950-01	TCGA-CV-6950-01	TCGA-CV-6950	64	MALE	459	Head & Neck Squamous Cell Carcinoma	Head and Neck	1	T3	N2c	M0	Stage IVA	G2	1	258	Oral Cavity	Locoregional Recurrence	WITH TUMOR	NA	64	YES	5	Base of tongue	TCGA-CV-6950	32128246-1258-43d1-b1e5-30ae63822c32	8	-23549	459	0	Not Available	Not Available
TCGA-CV-6943-01	TCGA-CV-6943-01	TCGA-CV-6943	74	MALE	602	Head & Neck Squamous Cell Carcinoma	Head and Neck	1	T3	N0	M0	Stage III	G2	0	602			WITH TUMOR	NA	74	YES	5	Base of tongue	TCGA-CV-6943	8b574abc-646b-4252-8eb7-b9c737d034d9	9	-27310	602	0	Not Available	Not Available
TCGA-D6-8569-01	TCGA-D6-8569-01	TCGA-D6-8569	52	MALE	770	Head & Neck Squamous Cell Carcinoma	Head and Neck	0	T2	N0	M0	Stage II	G2	0	770			TUMOR FREE	NA	52	NO	Not Available	Oral Tongue	TCGA-D6-8569	83aa326a-09bf-41cf-945e-6b251f11f731	23	-19212	Not Applicable	0	128	Not Available
TCGA-BA-4078-01	TCGA-BA-4078-01	TCGA-BA-4078	83	MALE	276	Head & Neck Squamous Cell Carcinoma	Head and Neck	1	T2	N2a	M0	Stage IVA	G2	1	NA	Cervical Lymph Nodes		WITH TUMOR	NA	83	NO	Not Available	Larynx	TCGA-BA-4078	c7353d6a-82a2-4a0d-8cd4-8c8957943edb	10	-30480	276	0	Not Available	Not Available
TCGA-MT-A67F-01	TCGA-MT-A67F-01	TCGA-MT-A67F	60	FEMALE	384	Head & Neck Squamous Cell Carcinoma	Head and Neck	0	T4	N0	MX	Stage IVA	G2	0	384			TUMOR FREE	NA	60	YES	0	Oral Cavity	TCGA-MT-A67F	50EE088A-5F74-466A-B9E7-7247F0A8D3E8	21	-22057	Not Applicable	0	111	Not Available
TCGA-BB-8596-01	TCGA-BB-8596-01	TCGA-BB-8596	69	FEMALE	2161	Head & Neck Squamous Cell Carcinoma	Head and Neck	0	T4	N1	M0	Stage IVA	G3	0	2161			TUMOR FREE	NA	69	YES	1	Hypopharynx	TCGA-BB-8596	5646f226-e2ce-45ef-8aa2-4841ec6b56b0	26	-25408	Not Applicable	0	2161	Not Available
TCGA-BA-A6D8-01	TCGA-BA-A6D8-01	TCGA-BA-A6D8	59	MALE	850	Head & Neck Squamous Cell Carcinoma	Head and Neck	0	T4a	N2c	M0	Stage IVA	G2	1	849	Oral Cavity	Distant Metastasis	TUMOR FREE	NA	59	YES	Not Available	Floor of mouth	TCGA-BA-A6D8	B39C64BB-122D-44B3-9672-D0DC8468CA93	16	-21778	Not Applicable	0	513	Not Available	TCGA-BA-A6D8-D45515	E48C2867-CB04-45D0-9247-25DDEA0676A6	Not Available	16	154	112	Cisplatin	Complete Response	7	Not Available	Not Available	Not Available	Not Available	Not Applicable	Not Available	Not Available	NO	Chemotherapy
TCGA-CV-5976-01	TCGA-CV-5976-01	TCGA-CV-5976	50	MALE	1478	Head & Neck Squamous Cell Carcinoma	Head and Neck	0	T3	N1	M0	Stage IVA	G2	0	1478			TUMOR FREE	NA	50	YES	Not Available	Oral Tongue	TCGA-CV-5976	23062172-7361-4e61-8ee6-b0a613d72a24	12	-18267	Not Applicable	0	1478	1478
TCGA-CR-6492-01	TCGA-CR-6492-01	TCGA-CR-6492	78	MALE	479	Head & Neck Squamous Cell Carcinoma	Head and Neck	0	T4a	N1	M0	Stage III	G3	0	479			TUMOR FREE	NA	78	YES	Not Available	Hard Palate	TCGA-CR-6492	a98263a5-cc90-4734-b6f1-f0108bfd5cac	1	-28600	Not Applicable	0	479	Not Available
TCGA-CV-5440-01	TCGA-CV-5440-01	TCGA-CV-5440	52	MALE	3270	Head & Neck Squamous Cell Carcinoma	Head and Neck	0	T4a	N2b	M0	Stage IVA	G3	0	3270			TUMOR FREE	NA	52	YES	1	Larynx	TCGA-CV-5440	10d0a058-3e5e-4916-84c4-25f934b96f86	30	-19197	Not Applicable	0	2732	2732	TCGA-CV-5440-D18428	59F71D6C-9A07-4851-86B3-CFC6CAEB4F8E	Not Available	4	Not Available	19	Palixtaxel	Not Available	11	Not Available	Not Available	Not Available	ADJUVANT	Not Applicable	Unknown	IV	YES	Chemotherapy
TCGA-BA-A4IF-01	TCGA-BA-A4IF-01	TCGA-BA-A4IF	59	MALE	895	Head & Neck Squamous Cell Carcinoma	Head and Neck	0	T4	N0	M0	Stage IVA	G2	1	463		New Primary Tumor	TUMOR FREE	NA	59	YES	Not Available	Oropharynx	TCGA-BA-A4IF	28D2FD8E-ABE9-4EA3-87E4-4F2B61A33C90	17	-21635	Not Applicable	0	523	Not Available	TCGA-BA-A4IF-D51699	72A21393-F5D6-495E-84DB-000D013180AC	Not Available	21	53	25	Cisplatin	Complete Response	11	Not Available	Not Available	Not Available	Not Available	Not Applicable	Not Available	Not Available	NO	Chemotherapy
TCGA-CV-5441-01	TCGA-CV-5441-01	TCGA-CV-5441	58	MALE	2886	Head & Neck Squamous Cell Carcinoma	Head and Neck	0	T4a	N1	M0	Stage IVA	G3	0	2886			TUMOR FREE	NA	58	YES	6	Larynx	TCGA-CV-5441	c72ae014-3c05-47f9-8615-6633467bc532	30	-21305	Not Applicable	0	2663	Not Available
TCGA-C9-A47Z-01	TCGA-C9-A47Z-01	TCGA-C9-A47Z	72	FEMALE	191	Head & Neck Squamous Cell Carcinoma	Head and Neck	1	T2	N1	M0	Stage III	G1	0	191			TUMOR FREE	NA	72	NO	Not Available	Oral Tongue	TCGA-C9-A47Z	64A195F6-2212-4E81-BCCC-E39C77A10908	11	-26592	Not Applicable	0	5	Not Available
TCGA-BB-A5HY-01	TCGA-BB-A5HY-01	TCGA-BB-A5HY	64	MALE	321	Head & Neck Squamous Cell Carcinoma	Head and Neck	1	T3	N2b	M0	Stage IVA	G3	1	230	Distant Metastasis	Distant Metastasis	WITH TUMOR	NA	64	YES	Not Available	Hypopharynx	TCGA-BB-A5HY	0394060D-010E-405F-983D-DB525F01F2C3	18	-23640	Not Applicable	0	308	Not Available	TCGA-BB-A5HY-D43907	E51C395A-C307-44A2-A0A7-C9284F235383	Not Available	6	121	84	Cisplatin	Complete Response	6	Not Available	Not Available	Not Available	Not Available	Not Applicable	Not Available	Not Available	NO	Chemotherapy
TCGA-CQ-5323-01	TCGA-CQ-5323-01	TCGA-CQ-5323	82	MALE	1466	Head & Neck Squamous Cell Carcinoma	Head and Neck	0	T3	N0	M0	Stage I	G2	0	1466			TUMOR FREE	NA	82	YES	1	Alveolar Ridge	TCGA-CQ-5323	deefdd62-4d35-40c9-ad4c-0b593f35cff7	30	-30173	Not Applicable	0	1466	Not Available
TCGA-CV-7101-01	TCGA-CV-7101-01	TCGA-CV-7101	80	MALE	160	Head & Neck Squamous Cell Carcinoma	Head and Neck	1	T2	N0	M0	Stage II	G2	0	160			TUMOR FREE	NA	80	YES	3	Larynx	TCGA-CV-7101	241d9310-9137-42dd-b28d-0dc50c44cb43	6	-29550	160	0	Not Available	Not Available
TCGA-BB-A6UO-01	TCGA-BB-A6UO-01	TCGA-BB-A6UO	61	FEMALE	268	Head & Neck Squamous Cell Carcinoma	Head and Neck	1	T3	N2	MX	Stage IVA	G2	1	212	Distant Metastasis		WITH TUMOR	NA	61	NO	Not Available	Oral Tongue	TCGA-BB-A6UO	CCD672DF-44D4-421F-8727-0A05E513B6C8	23	-22506	268	0	Not Available	Not Available
TCGA-CR-7388-01	TCGA-CR-7388-01	TCGA-CR-7388	70	FEMALE	823	Head & Neck Squamous Cell Carcinoma	Head and Neck	1	T2	N2	M0	Stage IVA	G2	1	334	Cervical Lymph Nodes		WITH TUMOR	NA	70	YES	Not Available	Larynx	TCGA-CR-7388	511b1de1-b855-47bb-a2f8-58dc5792be47	15	-25728	823	0	Not Available	Not Available	TCGA-CR-7388-D22122;TCGA-CR-7388-D22124;TCGA-CR-7388-D22121;TCGA-CR-7388-D22123;TCGA-CR-7388-D22120	3c965cbf-deea-4977-948a-84b6b2586f9c;604d13bf-46bb-407f-adac-e2f80c779a9e;410f8a74-5fb7-4ae7-9cc9-7cc310fe3f77;ceb5f93d-3576-47c9-ae6d-398c1ddb8875;7cc6e38c-50c0-4f55-925f-060643729c57	Not Available;Not Available;Not Available;Not Available;Not Available	15;15;15;15;15	121;733;93;121;93	114;705;65;114;65	Paclitaxel;Erbitux;Carboplatin;Carboplatin;Paclitaxel	Not Available;Not Available;Not Available;Not Available;Not Available	2;2;2;2;2	2;Not Available;5;2;5	30;Not Available;2;1;60	mg/m2;Not Available;AUC;AUC;mg/m2	OTHER, SPECIFY IN NOTES;PALLIATIVE;OTHER, SPECIFY IN NOTES;OTHER, SPECIFY IN NOTES;OTHER, SPECIFY IN NOTES	Primary: Concurrent;Not Applicable;Primary: Induction;Primary: Concurrent;Primary: Induction	2;3;1;2;1	IV;IV;IV;IV;IV	NO;NO;NO;NO;NO	Chemotherapy;Chemotherapy;Chemotherapy;Chemotherapy;Chemotherapy
TCGA-QK-A6VC-01	TCGA-QK-A6VC-01	TCGA-QK-A6VC	62	FEMALE	600	Head & Neck Squamous Cell Carcinoma	Head and Neck	0	T4a	N2c	M0	Stage IVA	G2	0	600			TUMOR FREE	NA	62	NO	Not Available	Hypopharynx	TCGA-QK-A6VC	3E49A2B8-9B2C-4D15-9773-24DF8B4AB2FD	6	-22865	Not Applicable	0	106	Not Available
TCGA-UF-A7JS-01	TCGA-UF-A7JS-01	TCGA-UF-A7JS	59	MALE	680	Head & Neck Squamous Cell Carcinoma	Head and Neck	1	T3	N2b	M0	Stage IVA	G2	1	519	Cervical Lymph Nodes	Locoregional Recurrence	TUMOR FREE	NA	59	YES	Not Available	Oral Tongue	TCGA-UF-A7JS	1BC03593-5AB6-4082-B157-7EA456845E28	2	-21676	Not Applicable	0	413	Not Available
TCGA-CV-A6K0-01	TCGA-CV-A6K0-01	TCGA-CV-A6K0	58	MALE	606	Head & Neck Squamous Cell Carcinoma	Head and Neck	0	T2	N0	M0	Stage I	G3	1	146	Cervical Lymph Nodes		TUMOR FREE	NA	58	YES	1	Oral Tongue	TCGA-CV-A6K0	D5E136FD-B6FC-4400-88D3-30D10CBD9801	16	-21488	Not Applicable	0	606	Not Available
TCGA-CQ-6222-01	TCGA-CQ-6222-01	TCGA-CQ-6222	63	MALE	2016	Head & Neck Squamous Cell Carcinoma	Head and Neck	0	T3	N2b	M0	Stage IVA	G2	0	2016			TUMOR FREE	NA	63	NO	Not Available	Oral Tongue	TCGA-CQ-6222	e1670628-632d-4305-be07-9b9b6bea3350	3	-23326	Not Applicable	0	1160	Not Available	TCGA-CQ-6222-D18547	dbe1e33d-cf3f-49bb-9219-156952973a6e	Not Available	30	178	Not Available	Not Available	Not Available	9	Not Available	Not Available	mg	ADJUVANT	Not Applicable	1	Not Available	NO	Chemotherapy
TCGA-D6-6825-01	TCGA-D6-6825-01	TCGA-D6-6825	73	MALE	491	Head & Neck Squamous Cell Carcinoma	Head and Neck	0	T3	N0	M0	Stage I	G2	0	491			TUMOR FREE	NA	73	YES	2	Oral Tongue	TCGA-D6-6825	42bc2336-2408-441a-83b9-aadc9700f750	7	-26976	Not Applicable	0	153	Not Available
TCGA-CQ-5326-01	TCGA-CQ-5326-01	TCGA-CQ-5326	67	MALE	89	Head & Neck Squamous Cell Carcinoma	Head and Neck	1	T4a	N2b	M0	Stage IVA	G3	1	NA			WITH TUMOR	NA	67	YES	2	Alveolar Ridge	TCGA-CQ-5326	dff4246a-57ea-46f2-a5bc-7aa82e494137	26	-24473	89	0	Not Available	Not Available
TCGA-BB-4225-01	TCGA-BB-4225-01	TCGA-BB-4225	73	MALE	146	Head & Neck Squamous Cell Carcinoma	Head and Neck	0	T3	N2c	M0	Stage IVA	G3	1	NA			WITH TUMOR	NA	73	YES	1	Base of tongue	TCGA-BB-4225	c1f50a22-38df-41cc-a1f4-f7985504a7ac	4	-26687	Not Applicable	0	140	Not Available	TCGA-BB-4225-D20431	0407d87c-3797-4d73-b6eb-b9b522297bba	Not Available	11	Not Available	Not Available	Not Available	Not Available	1	Not Available	Not Available	Not Available	Not Available	Not Applicable	1	Not Available	NO	Chemotherapy
TCGA-CQ-A4CG-01	TCGA-CQ-A4CG-01	TCGA-CQ-A4CG	78	FEMALE	430	Head & Neck Squamous Cell Carcinoma	Head and Neck	1	T2	N0	M0	Stage III	G2	1	350	Distant Metastasis		WITH TUMOR	NA	78	YES	0	Buccal Mucosa	TCGA-CQ-A4CG	E7A055D9-8D68-4E6B-BADE-4B2585757210	28	-28637	Not Applicable	0	391	Not Available
TCGA-CV-6948-01	TCGA-CV-6948-01	TCGA-CV-6948	79	FEMALE	1289	Head & Neck Squamous Cell Carcinoma	Head and Neck	1	T4a	N0	M0	Stage IVB	G2	0	1289			TUMOR FREE	NA	79	NO	Not Available	Floor of mouth	TCGA-CV-6948	fcf0dc48-b889-4593-a15b-aa715aae7bf5	25	-29153	1289	0	Not Available	Not Available
TCGA-CN-6017-01	TCGA-CN-6017-01	TCGA-CN-6017	55	MALE	853	Head & Neck Squamous Cell Carcinoma	Head and Neck	1	T2	N1	M0	Stage IVA	G2	0	853			TUMOR FREE	NA	55	YES	3	Oral Tongue	TCGA-CN-6017	23c4e2eb-142b-4fcc-a974-9a248aec3f37	14	-20358	Not Applicable	0	160	Not Available	TCGA-CN-6017-D12931;TCGA-CN-6017-D12930	c940082c-1adc-4531-96a4-77ed6d02dd7c;7c63d1bb-992a-477d-94eb-c24c54de186e	Not Available;Not Available	14;14	110;96	103;75	carboplatin;cisplatin	Not Available;Not Available	6;6	Not Available;Not Available	50;10	mg/mL;mg/mL	ADJUVANT;ADJUVANT	Not Applicable;Not Applicable	1;1	IV;IV	NO;NO	Chemotherapy;Chemotherapy
TCGA-F7-A50J-01	TCGA-F7-A50J-01	TCGA-F7-A50J	67	FEMALE	947	Head & Neck Squamous Cell Carcinoma	Head and Neck	0	T3	N0	M0	Stage III	G2	0	947			TUMOR FREE	NA	67	YES	0	Oral Tongue	TCGA-F7-A50J	15E43EE8-3080-4895-84FB-A24AD3A68B97	28	-24758	Not Applicable	0	156	Not Available	TCGA-F7-A50J-D49371	27B33D55-BFC3-47A5-8C02-6D8441EA9F55	Not Available	30	114	70	Cisplatin	Complete Response	9	Not Available	Not Available	Not Available	Not Available	Not Applicable	Not Available	Not Available	NO	Chemotherapy
TCGA-CV-7103-01	TCGA-CV-7103-01	TCGA-CV-7103	49	MALE	1591	Head & Neck Squamous Cell Carcinoma	Head and Neck	1	T2	N0	M0	Stage IVA	G2	0	1591			WITH TUMOR	NA	49	YES	3	Oral Tongue	TCGA-CV-7103	1dd23cd6-3aa8-4553-8813-04701451846e	11	-18219	1591	0	Not Available	Not Available
TCGA-CV-7100-01	TCGA-CV-7100-01	TCGA-CV-7100	66	MALE	274	Head & Neck Squamous Cell Carcinoma	Head and Neck	1	T2	N0	M0	Stage III	G3	0	274			WITH TUMOR	NA	66	NO	Not Available	Oral Cavity	TCGA-CV-7100	90a8d2cb-1f31-45f9-8575-eed3cb9a7798	6	-24183	274	0	Not Available	Not Available
TCGA-CR-6491-01	TCGA-CR-6491-01	TCGA-CR-6491	60	MALE	693	Head & Neck Squamous Cell Carcinoma	Head and Neck	0	T4a	NX	M0	Stage IVA	G2	1	499	Distant Metastasis	New Primary Tumor	TUMOR FREE	NA	60	YES	Not Available	Floor of mouth	TCGA-CR-6491	5fce954c-11b9-41f4-9471-4b5bdc0efa7f	5	-22125	Not Applicable	0	350	Not Available	TCGA-CR-6491-D48386;TCGA-CR-6491-D48387	6F1DECF0-9FA8-4FB1-B012-34FE166CDE44;DEDA62B1-19CC-4414-A551-BB26684707C1	Not Available;Not Available	12;12	201;201	191;191	Carboplatin;Taxotere	Complete Response;Complete Response	9;9	Not Available;Not Available	Not Available;Not Available	Not Available;Not Available	Not Available;Not Available	Not Applicable;Not Applicable	Not Available;Not Available	Not Available;Not Available	NO;NO	Chemotherapy;Chemotherapy
TCGA-CV-7416-01	TCGA-CV-7416-01	TCGA-CV-7416	29	FEMALE	763	Head & Neck Squamous Cell Carcinoma	Head and Neck	1	T4a	N0	M0	Stage IVA	GX	0	763			Not Available	NA	29	Not Available	Not Available	Oral Cavity	TCGA-CV-7416	96415324-6859-41eb-8d07-be4e6f7d9781	31	-10936	763	0	Not Available	Not Available	TCGA-CV-7416-D30340;TCGA-CV-7416-D30479	4f60858e-0dee-4741-8233-97c82f78fc23;d27d670c-8499-47eb-97a4-d36208c38885	Not Available;Not Available	10;11	334;334	334;Not Available	Cisplatin;Fluorouracil	Not Available;Not Available	4;4	Not Available;Not Available	Not Available;Not Available	Not Available;Not Available	Not Available;Not Available	Not Applicable;Not Applicable	Not Available;Not Available	Not Available;Not Available	NO;NO	Chemotherapy;Chemotherapy
TCGA-CV-7413-01	TCGA-CV-7413-01	TCGA-CV-7413	74	FEMALE	294	Head & Neck Squamous Cell Carcinoma	Head and Neck	1	T2	N0	M0	Stage II	G2	0	294			Not Available	NA	74	NO	Not Available	Oral Cavity	TCGA-CV-7413	b3342767-62bc-407f-8a83-5be50e3bdc3e	17	-27231	294	0	Not Available	Not Available
TCGA-HD-7754-01	TCGA-HD-7754-01	TCGA-HD-7754	69	MALE	783	Head & Neck Squamous Cell Carcinoma	Head and Neck	0	T2	N2b	M0	Stage IVA	G1	0	783			WITH TUMOR	NA	69	YES	4	Tonsil	TCGA-HD-7754	10f53522-9ae7-47b9-80aa-b4b481561465	9	-25365	Not Applicable	0	25	Not Available
TCGA-HD-7832-01	TCGA-HD-7832-01	TCGA-HD-7832	52	MALE	836	Head & Neck Squamous Cell Carcinoma	Head and Neck	0	T4a	N2	M0	Stage IVA	G2	0	836			TUMOR FREE	NA	52	YES	6	Floor of mouth	TCGA-HD-7832	31e58fac-3ac3-4eeb-82d6-3f2b5cb8a60d	9	-19192	Not Applicable	0	0	Not Available
TCGA-CV-5443-01	TCGA-CV-5443-01	TCGA-CV-5443	63	MALE	2784	Head & Neck Squamous Cell Carcinoma	Head and Neck	0	T3	N1	M0	Stage III	G3	0	2784			TUMOR FREE	NA	63	YES	Not Available	Larynx	TCGA-CV-5443	180036a2-3b56-405e-a1fe-d5932517b6c7	30	-23287	Not Applicable	0	2567	2567
TCGA-IQ-7632-01	TCGA-IQ-7632-01	TCGA-IQ-7632	68	FEMALE	441	Head & Neck Squamous Cell Carcinoma	Head and Neck	0	T4a	N0	M0	Stage IVA	G1	0	441			TUMOR FREE	NA	68	NO	Not Available	Alveolar Ridge	TCGA-IQ-7632	601a4146-8093-4f20-9a0a-a97916c9e7f6	13	-24986	Not Applicable	0	113	Not Available
TCGA-MT-A67D-01	TCGA-MT-A67D-01	TCGA-MT-A67D	55	MALE	56	Head & Neck Squamous Cell Carcinoma	Head and Neck	0	T2	N0	M0	Stage II	G2	0	56			Unknown	NA	55	YES	0	Floor of mouth	TCGA-MT-A67D	11C944FC-9A49-4C00-AB8C-DA5DFD595244	21	-20386	Not Applicable	0	56	Not Available
TCGA-T3-A92M-01	TCGA-T3-A92M-01	TCGA-T3-A92M	52	MALE	417	Head & Neck Squamous Cell Carcinoma	Head and Neck	0	T4a	N2c	M0	Stage IVA	G2	1	417	Distant Metastasis	Distant Metastasis	Unknown	NA	52	NO	Not Available	Larynx	TCGA-T3-A92M	DBDEB4CA-F67C-4D89-AF60-88B425EBE461	31	-19247	Not Applicable	0	0	Not Available
TCGA-CV-7090-01	TCGA-CV-7090-01	TCGA-CV-7090	39	MALE	5252	Head & Neck Squamous Cell Carcinoma	Head and Neck	0	T2	N0	M0	Stage II	G2	0	5252			TUMOR FREE	NA	39	NO	Not Available	Oral Cavity	TCGA-CV-7090	05fbd98c-28bd-41bc-ae60-16ac0c16c723	11	-14515	Not Applicable	0	3837	Not Available
TCGA-T2-A6WZ-01	TCGA-T2-A6WZ-01	TCGA-T2-A6WZ	53	MALE	484	Head & Neck Squamous Cell Carcinoma	Head and Neck	1	T3	N2b	M0	Stage IVA	G2	1	229	Distant Metastasis	Distant Metastasis	WITH TUMOR	NA	53	YES	3.5	Oral Tongue	TCGA-T2-A6WZ	93CBDA0F-8454-4127-A6DA-A19DDA345DEB	21	-19397	484	0	Not Available	Not Available	TCGA-T2-A6WZ-D50293;TCGA-T2-A6WZ-D50299;TCGA-T2-A6WZ-D50327	B1E26606-2BEE-4A12-AFF8-5D503576D0C1;1338CC83-0121-4F93-A0D2-2C4D9D09A8BE;03FF8C25-E9D2-48DB-B0B7-91EB1EDDB840	pi3K inhibitor;Not Available;Not Available	21;21;22	303;303;163	247;247;128	px-866;docetaxel;cetuximab	Stable Disease;Stable Disease;Clinical Progressive Disease	10;10;10	Not Available;Not Available;Not Available	Not Available;Not Available;Not Available	Not Available;Not Available;Not Available	Not Available;Not Available;Not Available	Not Applicable;Not Applicable;Not Applicable	Not Available;Not Available;Not Available	Not Available;Not Available;Not Available	NO;NO;NO	Targeted Molecular therapy;Chemotherapy;Chemotherapy
TCGA-CV-A6K1-01	TCGA-CV-A6K1-01	TCGA-CV-A6K1	65	MALE	685	Head & Neck Squamous Cell Carcinoma	Head and Neck	0	T4a	N0	M0	Stage IVA	G2	1	401	Oral Cavity	New Primary Tumor	TUMOR FREE	NA	65	YES	6	Larynx	TCGA-CV-A6K1	3FB3D96E-85EF-4071-A220-2382F8D9DE82	16	-23848	Not Applicable	0	527	Not Available
TCGA-P3-A6T7-01	TCGA-P3-A6T7-01	TCGA-P3-A6T7	55	MALE	487	Head & Neck Squamous Cell Carcinoma	Head and Neck	1	T3	N1	M0	Stage IVA	G2	0	487			Unknown	NA	55	YES	6	Floor of mouth	TCGA-P3-A6T7	7CB42865-AF55-487D-B604-FAACE62BBA51	21	-20301	487	0	Not Available	Not Available	TCGA-P3-A6T7-D50172	17CE025C-47EF-4C35-B1AA-551D7B71D8A6	Not Available	21	122	91	Cisplatin	Complete Response	10	Not Available	Not Available	Not Available	Not Available	Not Applicable	Not Available	Not Available	NO	Chemotherapy
TCGA-HD-A4C1-01	TCGA-HD-A4C1-01	TCGA-HD-A4C1	41	FEMALE	11	Head & Neck Squamous Cell Carcinoma	Head and Neck	0	T3	N2	M0	Stage IVA	G1	0	11			Unknown	NA	41	NO	Not Available	Buccal Mucosa	TCGA-HD-A4C1	765CC306-BDAE-4CAF-AD1E-35B8FE95C220	25	-15096	Not Applicable	0	11	Not Available
TCGA-CV-A6JE-01	TCGA-CV-A6JE-01	TCGA-CV-A6JE	78	MALE	1075	Head & Neck Squamous Cell Carcinoma	Head and Neck	0	T2	N0	M0	Stage II	G2	0	1075			TUMOR FREE	NA	78	YES	3	Oral Cavity	TCGA-CV-A6JE	E48C1481-E35C-49F9-9D13-A5D4085CF876	16	-28658	Not Applicable	0	750	Not Available
TCGA-CQ-7063-01	TCGA-CQ-7063-01	TCGA-CQ-7063	59	FEMALE	2133	Head & Neck Squamous Cell Carcinoma	Head and Neck	0	T1	NX	M0	Stage I	G1	1	1160	Oral Cavity	Locoregional Disease	TUMOR FREE	NA	59	YES	0	Hard Palate	TCGA-CQ-7063	2b2bb108-ca85-4b3e-a6a6-5ffaac487c5e	21	-21723	Not Applicable	0	1461	Not Available
TCGA-CV-7568-01	TCGA-CV-7568-01	TCGA-CV-7568	48	FEMALE	927	Head & Neck Squamous Cell Carcinoma	Head and Neck	1	T4a	N0	M0	Stage IVA	GX	0	927			Not Available	NA	48	NO	Not Available	Oral Cavity	TCGA-CV-7568	fa2d4258-3ee4-4d53-8ef2-9700b5cf38d6	9	-17670	927	0	Not Available	Not Available
TCGA-D6-6517-01	TCGA-D6-6517-01	TCGA-D6-6517	59	MALE	292	Head & Neck Squamous Cell Carcinoma	Head and Neck	0	T3	N0	M0	Stage III	G2	1	161	Distant Metastasis		WITH TUMOR	NA	59	YES	3	Larynx	TCGA-D6-6517	ebe99910-e9f2-43dc-ad57-ac2f610b60c8	22	-21791	Not Applicable	0	250	Not Available	TCGA-D6-6517-D29512	7b7ee260-cb0f-4a84-b653-a73cd161391b	Not Available	21	257	194	methotrexate	Not Available	3	8	8	mg	PROGRESSION	Not Applicable	Not Available	IV	NO	Chemotherapy
TCGA-DQ-7588-01	TCGA-DQ-7588-01	TCGA-DQ-7588	66	MALE	427	Head & Neck Squamous Cell Carcinoma	Head and Neck	1	T2	N1	M0	Stage III	G3	1	79	Oral Cavity		WITH TUMOR	NA	66	YES	10	Buccal Mucosa	TCGA-DQ-7588	8a3fdb52-63ef-48d7-95ff-167829825eb9	16	-24106	427	0	Not Available	Not Available	TCGA-DQ-7588-D29656;TCGA-DQ-7588-D29657;TCGA-DQ-7588-D29659;TCGA-DQ-7588-D29655;TCGA-DQ-7588-D29660	922a9236-5a21-4d87-9254-029e49d73400;c7d3e770-c361-4aba-8224-7c6ee68727f9;a4fc4d60-02bd-4010-8177-6381336de8b2;42b21926-1ab0-4056-a3d7-710daa53c9d2;524d4fd7-aece-41b3-9cf6-962290779c47	Not Available;Not Available;Not Available;Not Available;Not Available	16;16;16;16;27	215;421;421;215;425	159;379;379;159;421	erbitux;docetaxel;AT-101;carboplatin;AT-101	Not Available;Not Available;Not Available;Not Available;Not Available	2;2;2;2;3	1;3;3;1;1	Not Available;152;80;Not Available;20	Not Available;mg;mg/day;Not Available;mg/day	RECURRENCE;PALLIATIVE;PALLIATIVE;RECURRENCE;PALLIATIVE	Not Applicable;Not Applicable;Not Applicable;Not Applicable;Not Applicable	1;2;2;1;2	IV;IV;PO;IV;PO	NO;NO;NO;NO;NO	Chemotherapy;Chemotherapy;Chemotherapy;Chemotherapy;Chemotherapy
TCGA-CV-7427-01	TCGA-CV-7427-01	TCGA-CV-7427	73	FEMALE	4760	Head & Neck Squamous Cell Carcinoma	Head and Neck	1	T2	N0	M0	Stage II	G1	1	3282	Oral Cavity	Locoregional Recurrence	TUMOR FREE	NA	73	YES	1	Oral Cavity	TCGA-CV-7427	c2bbb6f9-6f88-4a58-a15a-b887dfad34b4	13	-26975	4760	0	Not Available	Not Available
TCGA-CN-A6V6-01	TCGA-CN-A6V6-01	TCGA-CN-A6V6	59	MALE	635	Head & Neck Squamous Cell Carcinoma	Head and Neck	0	T2	N2b	M0	Stage IVA	GX	0	635			TUMOR FREE	NA	59	YES	12	Base of tongue	TCGA-CN-A6V6	5AC57AEE-4BE1-4A29-A53F-343F5A3D2E86	2	-21811	Not Applicable	0	234	Not Available	TCGA-CN-A6V6-D52321	1001ED02-4CE0-4DE5-AF67-E3029ACB9F10	Not Available	2	116	74	cisplatin	Complete Response	12	Not Available	Not Available	Not Available	Not Available	Not Applicable	Not Available	Not Available	NO	Chemotherapy
TCGA-P3-A5QE-01	TCGA-P3-A5QE-01	TCGA-P3-A5QE	49	MALE	1559	Head & Neck Squamous Cell Carcinoma Basaloid Type	Head and Neck	0	T1	N1	M0	Stage III	G2	0	1559			TUMOR FREE	NA	49	YES	Not Available	Base of tongue	TCGA-P3-A5QE	387DB1DF-EBAA-41C2-B036-F46AD61E313A	4	-18002	Not Applicable	0	721	Not Available
TCGA-UF-A7JO-01	TCGA-UF-A7JO-01	TCGA-UF-A7JO	79	FEMALE	631	Head & Neck Squamous Cell Carcinoma	Head and Neck	1	T4a	N0	M0	Stage IVA	G2	1	525	Oral Cavity	Locoregional Disease	WITH TUMOR	NA	79	NO	Not Available	Floor of mouth	TCGA-UF-A7JO	55DEAB98-29C3-45A1-BC13-BCE3F13AD481	2	-28951	631	0	Not Available	Not Available
TCGA-CQ-6228-01	TCGA-CQ-6228-01	TCGA-CQ-6228	71	FEMALE	456	Head & Neck Squamous Cell Carcinoma	Head and Neck	1	T2	N1	M0	Stage IVA	G2	1	273	Distant Metastasis		Not Available	NA	71	YES	Not Available	Floor of mouth	TCGA-CQ-6228	e303b8c4-6428-4134-bb9d-a95dc1d8e35e	6	-25942	456	0	Not Available	Not Available
TCGA-CV-7099-01	TCGA-CV-7099-01	TCGA-CV-7099	85	FEMALE	243	Head & Neck Squamous Cell Carcinoma	Head and Neck	1	T2	N0	M0	Stage II	G2	0	243			TUMOR FREE	NA	85	NO	Not Available	Oral Cavity	TCGA-CV-7099	57212fda-fd32-4328-81dc-61f167970f89	6	-31134	243	0	Not Available	Not Available
TCGA-CN-5361-01	TCGA-CN-5361-01	TCGA-CN-5361	80	MALE	2120	Head & Neck Squamous Cell Carcinoma	Head and Neck	1	TX	NX	M0	Stage IVA	G2	1	2062		New Primary Tumor	TUMOR FREE	NA	80	YES	Not Available	Larynx	TCGA-CN-5361	044579ef-16a6-4f00-b951-edc423d8a14f	3	-29383	Not Applicable	0	194	Not Available
TCGA-CN-6022-01	TCGA-CN-6022-01	TCGA-CN-6022	49	MALE	281	Head & Neck Squamous Cell Carcinoma	Head and Neck	1	T4a	N1	M0	Stage IVA	G3	1	101	Cervical Lymph Nodes		Discrepancy	NA	49	Not Available	Not Available	Larynx	TCGA-CN-6022	339f80f9-a542-4aaa-8bb8-3784493dd5ab	14	-17971	Not Applicable	0	202	Not Available
TCGA-CN-6994-01	TCGA-CN-6994-01	TCGA-CN-6994	67	MALE	1183	Head & Neck Squamous Cell Carcinoma	Head and Neck	0	T4a	N2b	M0	Stage IVA	G2	0	1183			TUMOR FREE	NA	67	Not Available	Not Available	Oral Cavity	TCGA-CN-6994	6909302d-358a-46cd-8052-eedb09c83c83	22	-24778	Not Applicable	0	119	Not Available
TCGA-CN-5369-01	TCGA-CN-5369-01	TCGA-CN-5369	90	FEMALE	1	Head & Neck Squamous Cell Carcinoma	Head and Neck	1	T4a	N1	M0	Stage IVA	G3	0	1			Not Available	NA	90	NO	Not Available	Hard Palate	TCGA-CN-5369	b98867d7-7d5a-4c58-8878-37bee6f2f4fa	4	-32871	1	0	Not Available	Not Available
TCGA-CR-6467-01	TCGA-CR-6467-01	TCGA-CR-6467	59	MALE	1777	Head & Neck Squamous Cell Carcinoma	Head and Neck	0	T2	N2b	M0	Stage III	G3	0	1777			TUMOR FREE	NA	59	YES	.5	Tonsil	TCGA-CR-6467	89f91e36-fed8-4da3-8a35-c761d6f65285	14	-21689	Not Applicable	0	1777	Not Available
TCGA-CV-7263-01	TCGA-CV-7263-01	TCGA-CV-7263	64	MALE	560	Head & Neck Squamous Cell Carcinoma	Head and Neck	1	T2	NX	M0	Stage II	G1	0	560			WITH TUMOR	NA	64	NO	Not Available	Oral Cavity	TCGA-CV-7263	93b742eb-5fc3-4ce2-b7f6-c89f97e0dcc9	5	-23513	560	0	Not Available	Not Available
TCGA-CN-6024-01	TCGA-CN-6024-01	TCGA-CN-6024	66	MALE	337	Head & Neck Squamous Cell Carcinoma	Head and Neck	1	T4a	N2	M0	Stage IVA	G2	1	156	Cervical Lymph Nodes		WITH TUMOR	NA	66	YES	Not Available	Oral Tongue	TCGA-CN-6024	2fc48edb-a428-49c3-9599-d00eb2b448ac	15	-24259	Not Applicable	0	224	Not Available
TCGA-BA-A6DL-01	TCGA-BA-A6DL-01	TCGA-BA-A6DL	59	MALE	623	Head & Neck Squamous Cell Carcinoma	Head and Neck	0	T3	N0	M0	Stage III	G2	0	623			TUMOR FREE	NA	59	YES	3	Oropharynx	TCGA-BA-A6DL	C9A36EB5-AC3E-424E-BC2E-303DE7105957	17	-21886	Not Applicable	0	294	Not Available	TCGA-BA-A6DL-D58934;TCGA-BA-A6DL-D58935;TCGA-BA-A6DL-D58936	3CA53D1F-7B87-46DB-A1C5-5143BB2EBA01;39281D5B-B576-4367-A6A0-0C35CD494FC4;34CCA937-9C4B-481A-BAC8-04A2B89D1435	Not Available;Not Available;Not Available	29;29;29	56;56;56	21;21;21	Carboplatin;Taxol;Lapatinib	Complete Response;Complete Response;Complete Response	4;4;4	Not Available;Not Available;Not Available	Not Available;Not Available;Not Available	Not Available;Not Available;Not Available	Not Available;Not Available;Not Available	Not Applicable;Not Applicable;Not Applicable	Not Available;Not Available;Not Available	Not Available;Not Available;Not Available	NO;NO;NO	Chemotherapy;Chemotherapy;Chemotherapy
TCGA-F7-7848-01	TCGA-F7-7848-01	TCGA-F7-7848	47	MALE	1131	Head & Neck Squamous Cell Carcinoma	Head and Neck	0	T4a	N1	M0	Stage IVA	G2	0	1131			TUMOR FREE	NA	47	YES	1	Larynx	TCGA-F7-7848	829b41b1-693b-4f7f-a5c2-68c14b079aae	20	-17251	Not Applicable	0	35	Not Available
TCGA-CV-7415-01	TCGA-CV-7415-01	TCGA-CV-7415	60	MALE	695	Head & Neck Squamous Cell Carcinoma	Head and Neck	1	T3	N0	M0	Stage IVA	G2	0	695			WITH TUMOR	NA	60	NO	Not Available	Larynx	TCGA-CV-7415	f22eac21-8a74-433a-b65c-3540d14a45cb	10	-22062	695	0	Not Available	Not Available
TCGA-BA-A6DD-01	TCGA-BA-A6DD-01	TCGA-BA-A6DD	44	MALE	173	Head & Neck Squamous Cell Carcinoma	Head and Neck	1	T4a	N2c	M0	Stage IVA	G2	1	96	Cervical Lymph Nodes		WITH TUMOR	NA	44	YES	2	Floor of mouth	TCGA-BA-A6DD	C4060CA5-33E0-4C83-B91C-742D75059BDC	17	-16401	173	0	Not Available	Not Available	TCGA-BA-A6DD-D45576	F7273590-003F-4BFA-B78A-0035C0B93757	Not Available	17	163	96	Cisplatin	Clinical Progressive Disease	7	Not Available	Not Available	Not Available	Not Available	Not Applicable	Not Available	Not Available	NO	Chemotherapy
TCGA-CV-5444-01	TCGA-CV-5444-01	TCGA-CV-5444	64	MALE	2437	Head & Neck Squamous Cell Carcinoma	Head and Neck	0	T4a	N0	M0	Stage IVA	G3	0	2437			TUMOR FREE	NA	64	YES	2	Larynx	TCGA-CV-5444	4eacd173-025a-442b-8bce-890ccfdca586	30	-23650	Not Applicable	0	1969	1969
TCGA-CV-6954-01	TCGA-CV-6954-01	TCGA-CV-6954	59	MALE	2002	Head & Neck Squamous Cell Carcinoma	Head and Neck	1	T4a	N1	M0	Stage IVA	G2	0	2002			Not Available	NA	59	YES	3	Oral Tongue	TCGA-CV-6954	402fd96c-76d3-4ac2-9f64-77bd34be0adb	8	-21557	2002	0	Not Available	Not Available
TCGA-CV-7248-01	TCGA-CV-7248-01	TCGA-CV-7248	63	FEMALE	521	Head & Neck Squamous Cell Carcinoma	Head and Neck	1	T4a	N2b	M0	Stage IVA	G2	0	521			TUMOR FREE	NA	63	NO	Not Available	Larynx	TCGA-CV-7248	34227de4-d23c-46d6-b78b-49add24a4b88	2	-23082	521	0	Not Available	Not Available
TCGA-MZ-A7D7-01	TCGA-MZ-A7D7-01	TCGA-MZ-A7D7	51	MALE	547	Head & Neck Squamous Cell Carcinoma	Head and Neck	0	T3	N2b	M0	Stage IVA	Not Available	1	339	Distant Metastasis	Distant Metastasis	TUMOR FREE	NA	51	YES	6	Base of tongue	TCGA-MZ-A7D7	06580CBC-D0D8-4B97-87EF-EBC17CDAE81C	30	-18974	Not Applicable	0	240	Not Available	TCGA-MZ-A7D7-D56165;TCGA-MZ-A7D7-D68544;TCGA-MZ-A7D7-D68545	46EE99A3-9055-49CB-85CC-5E710923DCC3;2D46D5D9-AA58-415D-9AA6-F46A32CBF169;60DA6BFD-F3C6-4F84-83D2-6E0757B17DEA	Not Available;Not Available;Not Available	30;26;26	119;Not Available;Not Available	77;526;526	Cisplatin;Eribulin;Cetuximab	Complete Response;Not Available;Not Available	1;12;12	Not Available;Not Available;Not Available	Not Available;Not Available;Not Available	Not Available;Not Available;Not Available	Not Available;Not Available;Not Available	Not Applicable;Not Applicable;Not Applicable	Not Available;Not Available;Not Available	Not Available;Not Available;Not Available	NO;YES;YES	Chemotherapy;Chemotherapy;Targeted Molecular therapy
TCGA-CN-A641-01	TCGA-CN-A641-01	TCGA-CN-A641	47	MALE	367	Head & Neck Squamous Cell Carcinoma	Head and Neck	0	T4	N2c	M0	Stage IVA	G2	0	367			TUMOR FREE	NA	47	YES	0	Larynx	TCGA-CN-A641	600D5316-B795-4AB2-86FC-52835059386F	17	-17454	Not Applicable	0	367	Not Available	TCGA-CN-A641-D44226	FF077EB0-9EF5-4000-8170-C36DBCE43733	Not Available	17	239	187	cisplatin	Complete Response	6	Not Available	Not Available	Not Available	Not Available	Not Applicable	Not Available	Not Available	NO	Chemotherapy
TCGA-CV-7432-01	TCGA-CV-7432-01	TCGA-CV-7432	79	MALE	2570	Head & Neck Squamous Cell Carcinoma	Head and Neck	1	T2	N1	M0	Stage II	G1	1	NA			Not Available	NA	79	NO	Not Available	Oral Cavity	TCGA-CV-7432	eaf674dd-9909-4879-b9a3-74253169eddd	13	-28875	2570	0	Not Available	Not Available
TCGA-BA-5557-01	TCGA-BA-5557-01	TCGA-BA-5557	41	FEMALE	623	Head & Neck Squamous Cell Carcinoma	Head and Neck	0	T2	N2	M0	Stage III	G2	0	623			TUMOR FREE	NA	41	YES	0	Oral Tongue	TCGA-BA-5557	7e0575ce-670b-4035-8a90-4d35279707b2	4	-15247	Not Applicable	0	242	Not Available	TCGA-BA-5557-D9935	a4fee25f-96a9-4e15-9d54-f2abfb2829a0	Not Available	14	109	67	Cisplatin	Not Available	3	6	30	mg/m2	ADJUVANT	Not Applicable	1	Not Available	NO	Chemotherapy
TCGA-CN-4735-01	TCGA-CN-4735-01	TCGA-CN-4735	52	MALE	1737	Head & Neck Squamous Cell Carcinoma	Head and Neck	0	T3	N2b	M0	Stage IVA	G3	0	1737			TUMOR FREE	NA	52	YES	5	Larynx	TCGA-CN-4735	fe844945-3ea9-449e-993c-df392fabcfd0	29	-19107	Not Applicable	0	369	Not Available	TCGA-CN-4735-D10900;TCGA-CN-4735-D10899	c61e070f-7f94-453f-8706-df70e5a03fb0;4e50614f-8814-4ed7-b58f-ed86d85017e3	Not Available;Not Available	29;29	88;88	46;46	VECTIBIX;CISPLATIN	Not Available;Not Available	4;4	Not Available;3	2.5;30	mg/kg;mg/m2/wk	ADJUVANT;ADJUVANT	Not Applicable;Not Applicable	1;1	IV;IV	NO;NO	Chemotherapy;Chemotherapy
TCGA-UP-A6WW-01	TCGA-UP-A6WW-01	TCGA-UP-A6WW	58	MALE	518	Head & Neck Squamous Cell Carcinoma	Head and Neck	0	T2	N2c	MX	Stage IVA	G2	0	518			TUMOR FREE	NA	58	YES	3	Oral Tongue	TCGA-UP-A6WW	F88EC55C-4C1E-4593-9C89-1981F220C0F8	28	-21427	Not Applicable	0	457	Not Available
TCGA-CN-A642-01	TCGA-CN-A642-01	TCGA-CN-A642	57	MALE	82	Head & Neck Squamous Cell Carcinoma	Head and Neck	1	T3	N2c	M0	Stage IVB	G3	1	NA			WITH TUMOR	NA	57	YES	0	Floor of mouth	TCGA-CN-A642	A1DED1E8-EB28-49DD-8F3D-1CE8F40EED8F	17	-21011	82	0	Not Available	Not Available
TCGA-F7-8489-01	TCGA-F7-8489-01	TCGA-F7-8489	48	MALE	658	Head & Neck Squamous Cell Carcinoma	Head and Neck	0	T2	N0	M0	Stage II	G1	0	658			TUMOR FREE	NA	48	NO	Not Available	Floor of mouth	TCGA-F7-8489	513b1a26-8f1b-49a0-8957-de10930e6c98	10	-17873	Not Applicable	0	14	Not Available
TCGA-CV-A45Y-01	TCGA-CV-A45Y-01	TCGA-CV-A45Y	61	MALE	2703	Head & Neck Squamous Cell Carcinoma	Head and Neck	1	T4a	N0	M0	Stage IVA	G3	1	2318			TUMOR FREE	NA	61	YES	Not Available	Larynx	TCGA-CV-A45Y	468061C2-0ACB-4F67-A357-99CCBD81A8B7	23	-22442	2703	0	Not Available	Not Available
TCGA-CV-7424-01	TCGA-CV-7424-01	TCGA-CV-7424	67	MALE	453	Head & Neck Squamous Cell Carcinoma	Head and Neck	1	T4a	N2a	M0	Stage IVA	G2	0	453			WITH TUMOR	NA	67	NO	Not Available	Larynx	TCGA-CV-7424	815119e3-13c4-4f63-98c7-10a519034a25	7	-24775	453	0	Not Available	Not Available
TCGA-IQ-A61G-01	TCGA-IQ-A61G-01	TCGA-IQ-A61G	57	MALE	360	Head & Neck Squamous Cell Carcinoma	Head and Neck	0	T4a	N2c	MX	Stage IVA	G2	1	249	Oral Cavity		WITH TUMOR	NA	57	NO	Not Available	Floor of mouth	TCGA-IQ-A61G	C512BA69-7B90-4334-92EB-48AB91AA05F2	1	-21066	Not Applicable	0	360	Not Available	TCGA-IQ-A61G-D46116	1AC89840-C432-4BFB-B6FA-8F59B585E207	Not Available	1	168	130	Cisplatin	Clinical Progressive Disease	8	Not Available	Not Available	Not Available	Not Available	Not Applicable	Not Available	Not Available	NO	Chemotherapy
TCGA-CQ-7065-01	TCGA-CQ-7065-01	TCGA-CQ-7065	40	MALE	1628	Head & Neck Squamous Cell Carcinoma	Head and Neck	0	T2	N0	M0	Stage II	G2	1	230	Oral Cavity		TUMOR FREE	NA	40	NO	Not Available	Oral Tongue	TCGA-CQ-7065	20ece2ca-8601-4cca-aec5-0a5c0b92594d	27	-14676	Not Applicable	0	1007	Not Available	TCGA-CQ-7065-D21031	16cbc814-e531-4d7d-9f43-bbb4ba4123c0	Not Available	27	291	249	cisplatin	Not Available	1	3	197	mg	RECURRENCE	Not Applicable	1	IV	NO	Chemotherapy
TCGA-BB-A5HU-01	TCGA-BB-A5HU-01	TCGA-BB-A5HU	47	MALE	782	Head & Neck Squamous Cell Carcinoma	Head and Neck	0	T4	N2b	M0	Stage IVA	G2	0	782			TUMOR FREE	NA	47	YES	0	Oral Cavity	TCGA-BB-A5HU	F35A0655-7504-4BD6-A9F3-6F3E59FD84B1	18	-17502	Not Applicable	0	383	Not Available	TCGA-BB-A5HU-D42910	6C67DA57-560F-46C6-A3F3-6E663790DC1E	Not Available	6	97	69	Cisplatin	Complete Response	6	Not Available	Not Available	Not Available	Not Available	Not Applicable	Not Available	Not Available	NO	Chemotherapy
TCGA-DQ-7592-01	TCGA-DQ-7592-01	TCGA-DQ-7592	57	MALE	1143	Head & Neck Squamous Cell Carcinoma	Head and Neck	0	T4a	N2b	M0	Stage IVA	G2	0	1143			TUMOR FREE	NA	57	YES	3	Oral Tongue	TCGA-DQ-7592	d82e6c52-9ea4-4f60-989c-cf95d464fd6f	16	-21041	Not Applicable	0	299	Not Available	TCGA-DQ-7592-D29651	8b821505-2057-4d3c-a55e-c9031f05c315	Not Available	21	94	52	cisplatin	Not Available	2	1	65	mg/wk	ADJUVANT	Not Applicable	1	IV	NO	Chemotherapy
TCGA-CN-4737-01	TCGA-CN-4737-01	TCGA-CN-4737	19	MALE	625	Head & Neck Squamous Cell Carcinoma	Head and Neck	0	T2	N0	M0	Stage IVA	G2	0	625			TUMOR FREE	NA	19	NO	Not Available	Oral Tongue	TCGA-CN-4737	1f744ada-6de1-446d-b62c-76a7fc8b40af	2	-7301	Not Applicable	0	240	Not Available	TCGA-CN-4737-D10937;TCGA-CN-4737-D10934	f0952334-2f5c-4d6f-9f2f-68072c695a88;f4c7ec15-db76-4158-b3b0-605213e15e9b	Not Available;Not Available	2;2	85;85	43;43	VECTIBIX;CISPLATIN	Not Available;Not Available	5;5	Not Available;Not Available	Not Available;Not Available	mg/mL;mg/mL	ADJUVANT;ADJUVANT	Not Applicable;Not Applicable	1;1	IV;IV	NO;NO	Chemotherapy;Chemotherapy
TCGA-HD-7753-01	TCGA-HD-7753-01	TCGA-HD-7753	62	MALE	866	Head & Neck Squamous Cell Carcinoma	Head and Neck	0	T2	N0	M0	Stage I	G2	0	866			WITH TUMOR	NA	62	YES	4	Oropharynx	TCGA-HD-7753	e8ac39e6-377a-412c-b18d-f6c4fc654ec6	9	-22774	Not Applicable	0	5	Not Available	TCGA-HD-7753-D64315	69A92CC1-BEF7-4E0B-8305-F98D83B905C9	Not Available	28	85	71	Erbitux	Complete Response	8	Not Available	Not Available	Not Available	Not Available	Not Applicable	Not Available	Not Available	NO	Chemotherapy
TCGA-QK-A8ZA-01	TCGA-QK-A8ZA-01	TCGA-QK-A8ZA	60	MALE	371	Head & Neck Squamous Cell Carcinoma	Head and Neck	1	T2	N2b	MX	Stage IVA	G2	0	371			Unknown	NA	60	YES	3	Oropharynx	TCGA-QK-A8ZA	86A5C819-49E9-4B06-B43D-0F0C06A935FD	14	-21979	Not Applicable	0	135	Not Available	TCGA-QK-A8ZA-D58573	810E071C-2BDB-4F0B-AD71-D043F4E6864A	Not Available	14	118	71	Cisplatin	Unknown	4	Not Available	Not Available	Not Available	Not Available	Not Applicable	Not Available	Not Available	NO	Chemotherapy
TCGA-CV-6952-01	TCGA-CV-6952-01	TCGA-CV-6952	65	FEMALE	185	Head & Neck Squamous Cell Carcinoma	Head and Neck	1	T3	N0	M0	Stage IVA	G1	0	185			TUMOR FREE	NA	65	YES	3	Oral Tongue	TCGA-CV-6952	7ed006e8-461f-4664-bfff-55fa6812743c	12	-23892	185	0	Not Available	Not Available
TCGA-CV-A463-01	TCGA-CV-A463-01	TCGA-CV-A463	82	FEMALE	23	Head & Neck Squamous Cell Carcinoma	Head and Neck	1	T4a	N0	M0	Stage IVA	G2	0	23			TUMOR FREE	NA	82	NO	Not Available	Floor of mouth	TCGA-CV-A463	FA9F6B24-16B4-4DDA-ACCE-BF2E186D365D	22	-30095	23	0	Not Available	Not Available
TCGA-CN-4742-01	TCGA-CN-4742-01	TCGA-CN-4742	48	FEMALE	397	Head & Neck Squamous Cell Carcinoma	Head and Neck	1	T4a	N1	M0	Stage IVA	G3	1	NA			WITH TUMOR	NA	48	YES	6	Oral Tongue	TCGA-CN-4742	444e5bfc-d4e5-4b0d-b96d-88ecea8873e9	25	-17793	397	0	Not Available	Not Available	TCGA-CN-4742-D9490	138ac124-e3e2-4117-a2b1-9e72f9543b6e	Not Available	25	237	168	CISPLATIN	Not Available	3	Not Available	Not Available	AUC	ADJUVANT	Not Applicable	Not Available	IV	NO	Chemotherapy
TCGA-CR-7365-01	TCGA-CR-7365-01	TCGA-CR-7365	60	MALE	1191	Head & Neck Squamous Cell Carcinoma	Head and Neck	0	T4a	N2b	M0	Stage IVA	G2	0	1191			TUMOR FREE	NA	60	YES	Not Available	Oral Cavity	TCGA-CR-7365	a8fe444f-57a5-4364-ab55-09f41ecb4591	NA	-22101	Not Applicable	0	1191	Not Available	TCGA-CR-7365-D22010	50c12910-84c1-463f-baeb-767591f4ae80	Not Available	Not Available	192	140	Unknown	Not Available	2	Not Available	Not Available	Not Available	ADJUVANT	Not Applicable	1	Not Available	NO	Chemotherapy
TCGA-CV-7102-01	TCGA-CV-7102-01	TCGA-CV-7102	76	FEMALE	56	Head & Neck Squamous Cell Carcinoma	Head and Neck	1	T3	N1	M0	Stage IVA	G3	0	56			Not Available	NA	76	YES	1	Floor of mouth	TCGA-CV-7102	5a976335-2326-46f0-abf1-29b744da1f43	6	-27805	56	0	Not Available	Not Available
TCGA-CQ-A4CE-01	TCGA-CQ-A4CE-01	TCGA-CQ-A4CE	76	FEMALE	897	Head & Neck Squamous Cell Carcinoma	Head and Neck	0	T2	N0	M0	Stage II	G2	0	897			TUMOR FREE	NA	76	YES	0	Oral Tongue	TCGA-CQ-A4CE	E1527704-8A97-445F-A5EE-357920CB28F7	28	-27793	Not Applicable	0	393	Not Available
TCGA-CQ-5330-01	TCGA-CQ-5330-01	TCGA-CQ-5330	69	FEMALE	1897	Head & Neck Squamous Cell Carcinoma	Head and Neck	0	T3	N1	M0	Stage IVA	G3	0	1897			TUMOR FREE	NA	69	NO	Not Available	Oral Tongue	TCGA-CQ-5330	9ffa79fa-d2d8-48e1-8fd6-4b020ecf357c	12	-25255	Not Applicable	0	896	Not Available	TCGA-CQ-5330-D10936	7f2cfbaa-b1a9-48c4-adad-9b46c7f9674b	Not Available	12	88	57	Not Available	Not Available	4	Not Available	Not Available	Not Available	ADJUVANT	Not Applicable	1	IV	NO	Chemotherapy
TCGA-CR-7389-01	TCGA-CR-7389-01	TCGA-CR-7389	55	MALE	392	Head & Neck Squamous Cell Carcinoma	Head and Neck	0	T2	N1	M0	Stage III	G2	0	392			TUMOR FREE	NA	55	YES	1	Larynx	TCGA-CR-7389	5422a86d-f9ff-4fb6-873e-bf7cc3de50e5	15	-20169	Not Applicable	0	392	Not Available	TCGA-CR-7389-D31444;TCGA-CR-7389-D31445	b376a0f8-a455-4d12-af7d-366f26231773;dee165a1-2b0b-45ed-aab8-7f023c2ef8dd	Not Available;Not Available	2;2	73;73	31;31	Paclitaxel;Carboplatin	Complete Response;Complete Response	5;5	Not Available;Not Available	Not Available;Not Available	Not Available;Not Available	Not Available;Not Available	Not Applicable;Not Applicable	Not Available;Not Available	Not Available;Not Available	NO;NO	Chemotherapy;Chemotherapy
TCGA-CN-A49C-01	TCGA-CN-A49C-01	TCGA-CN-A49C	67	MALE	645	Head & Neck Squamous Cell Carcinoma	Head and Neck	0	T4a	N2b	M0	Stage IVA	GX	0	645			TUMOR FREE	NA	67	NO	Not Available	Tonsil	TCGA-CN-A49C	B39D2880-6964-4C5B-B5A9-AB64E5CB31E8	3	-24495	Not Applicable	0	190	Not Available	TCGA-CN-A49C-D37365	A2AD03BA-6A36-4964-A14E-6D6A3739CE96	Not Available	3	78	26	erbitux	Complete Response	12	Not Available	Not Available	Not Available	Not Available	Not Applicable	Not Available	Not Available	NO	Chemotherapy
TCGA-CV-5973-01	TCGA-CV-5973-01	TCGA-CV-5973	62	FEMALE	2641	Head & Neck Squamous Cell Carcinoma	Head and Neck	0	T3	N0	M0	Stage III	G3	0	2641			TUMOR FREE	NA	62	NO	Not Available	Oral Tongue	TCGA-CV-5973	8fc1f1be-d2d5-4b3a-9973-f4d964018beb	12	-22771	Not Applicable	0	1737	Not Available
TCGA-CV-7406-01	TCGA-CV-7406-01	TCGA-CV-7406	49	MALE	1748	Head & Neck Squamous Cell Carcinoma	Head and Neck	1	T2	N0	M0	Stage II	GX	0	1748			Not Available	NA	49	YES	3	Base of tongue	TCGA-CV-7406	2c6d6c93-fb6d-47f7-a868-5e9a82c75d4c	9	-18250	1748	0	Not Available	Not Available
TCGA-QK-A8ZB-01	TCGA-QK-A8ZB-01	TCGA-QK-A8ZB	68	MALE	542	Head & Neck Squamous Cell Carcinoma	Head and Neck	0	T4a	N0	M0	Stage IVA	G2	0	542			TUMOR FREE	NA	68	YES	0	Larynx	TCGA-QK-A8ZB	3D2FF6C0-8C03-440D-8EC1-231862BD6713	14	-25192	Not Applicable	0	135	Not Available
TCGA-CQ-5324-01	TCGA-CQ-5324-01	TCGA-CQ-5324	59	MALE	1593	Head & Neck Squamous Cell Carcinoma	Head and Neck	0	T3	N2a	M0	Stage III	G2	0	1593			TUMOR FREE	NA	59	NO	Not Available	Floor of mouth	TCGA-CQ-5324	78e67b26-c473-449f-95e7-c4d11f066d5b	5	-21803	Not Applicable	0	1207	Not Available
TCGA-CQ-A4CH-01	TCGA-CQ-A4CH-01	TCGA-CQ-A4CH	58	MALE	379	Head & Neck Squamous Cell Carcinoma	Head and Neck	1	T4a	N2c	M0	Stage II	G2	1	210			Unknown	NA	58	YES	0	Oral Tongue	TCGA-CQ-A4CH	AE90972D-5BC2-4B53-B5FF-1B8C31F39342	28	-21455	Not Applicable	0	303	Not Available	TCGA-CQ-A4CH-D39504	BFA3063F-BAC1-47D7-B5B8-D95B3CB44D14	Not Available	24	148	120	cisplatin	Partial Response	1	Not Available	Not Available	Not Available	Not Available	Not Applicable	Not Available	Not Available	NO	Chemotherapy
TCGA-CQ-A4C9-01	TCGA-CQ-A4C9-01	TCGA-CQ-A4C9	56	MALE	707	Head & Neck Squamous Cell Carcinoma	Head and Neck	0	TX	NX	MX	Stage III	G2	1	287	Oral Cavity	Locoregional Disease	TUMOR FREE	NA	56	NO	Not Available	Floor of mouth	TCGA-CQ-A4C9	6A0490EA-D9C6-41CF-BEC3-3257E98CC6ED	28	-20732	Not Applicable	0	613	Not Available
TCGA-BA-6873-01	TCGA-BA-6873-01	TCGA-BA-6873	28	MALE	122	Head & Neck Squamous Cell Carcinoma	Head and Neck	0	T2	N2b	M0	Stage IVA	G2	1	66	Oral Cavity		Not Available	NA	28	YES	0	Oral Tongue	TCGA-BA-6873	bf6b931e-cb2e-4cc0-b603-e9fc71fdc509	8	-10512	Not Applicable	0	113	Not Available	TCGA-BA-6873-D14873	935866ce-b2bc-47fd-8d79-529515f4704f	Not Available	8	118	72	Cisplatin	Not Available	7	3	100	mg/m2	PROGRESSION	Not Applicable	1	IV	NO	Chemotherapy
TCGA-CV-7440-01	TCGA-CV-7440-01	TCGA-CV-7440	38	MALE	675	Head & Neck Squamous Cell Carcinoma	Head and Neck	1	T2	N0	M0	Stage II	GX	0	675			Not Available	NA	38	NO	Not Available	Larynx	TCGA-CV-7440	6715b957-0d48-439c-8cd7-bd9b204d39b0	9	-13992	675	0	Not Available	Not Available
TCGA-HL-7533-01	TCGA-HL-7533-01	TCGA-HL-7533	65	MALE	1057	Head & Neck Squamous Cell Carcinoma	Head and Neck	0	T2	N2b	M0	Stage IVA	G3	0	1057			TUMOR FREE	NA	65	YES	2.5	Oral Cavity	TCGA-HL-7533	9d469689-0413-4898-aa83-c6756cbfe117	25	-23950	Not Applicable	0	692	Not Available	TCGA-HL-7533-D48759;TCGA-HL-7533-D48760;TCGA-HL-7533-D48761	E2C4D622-6D31-49C1-B697-B920B4734CFD;F5D122A1-281B-4BAB-9B1B-0DCDC88619EB;A3A1EBF1-F125-413D-9A93-EB84F44577A2	Not Available;Not Available;Not Available	20;20;20	87;87;87	24;24;24	cisplatin;taxotere;xeloda	Complete Response;Complete Response;Complete Response	9;9;9	Not Available;Not Available;Not Available	Not Available;Not Available;Not Available	Not Available;Not Available;Not Available	Not Available;Not Available;Not Available	Not Applicable;Not Applicable;Not Applicable	Not Available;Not Available;Not Available	Not Available;Not Available;Not Available	NO;NO;NO	Chemotherapy;Chemotherapy;Chemotherapy
TCGA-IQ-A61E-01	TCGA-IQ-A61E-01	TCGA-IQ-A61E	55	FEMALE	1147	Head & Neck Squamous Cell Carcinoma	Head and Neck	0	T3	N0	MX	Stage III	G2	0	1147			TUMOR FREE	NA	55	YES	3	Oral Tongue	TCGA-IQ-A61E	D3F786A6-5D72-4D6E-85FD-0C6ADE9F6E95	22	-20417	Not Applicable	0	588	Not Available	TCGA-IQ-A61E-D45794	A1EDB1AA-E75C-4E38-97F4-AEBF97E969C5	Not Available	22	138	96	Cisplatin	Complete Response	7	Not Available	Not Available	Not Available	Not Available	Not Applicable	Not Available	Not Available	NO	Chemotherapy
TCGA-D6-6823-01	TCGA-D6-6823-01	TCGA-D6-6823	50	MALE	701	Head & Neck Squamous Cell Carcinoma	Head and Neck	0	T3	N1	M0	Stage II	G2	0	701			TUMOR FREE	NA	50	YES	1	Oral Tongue	TCGA-D6-6823	fbdab01c-191c-4aef-9451-ca3afec55fa1	7	-18611	Not Applicable	0	605	Not Available
TCGA-HD-8635-01	TCGA-HD-8635-01	TCGA-HD-8635	61	FEMALE	695	Head & Neck Squamous Cell Carcinoma	Head and Neck	0	T1	N1	M0	Stage III	G2	0	695			Unknown	NA	61	YES	4	Oral Tongue	TCGA-HD-8635	b843df7e-db06-4d29-b00d-6a93effd9191	28	-22340	Not Applicable	0	25	Not Available
TCGA-CV-6955-01	TCGA-CV-6955-01	TCGA-CV-6955	74	FEMALE	334	Head & Neck Squamous Cell Carcinoma	Head and Neck	1	T2	N0	M0	Stage II	G3	0	334			WITH TUMOR	NA	74	NO	Not Available	Oral Cavity	TCGA-CV-6955	f3ee1127-ed53-43e8-825e-1e5516371054	11	-27261	334	0	Not Available	Not Available
TCGA-CR-6477-01	TCGA-CR-6477-01	TCGA-CR-6477	56	FEMALE	514	Head & Neck Squamous Cell Carcinoma	Head and Neck	0	T3	N2b	M0	Stage IVA	G2	0	514			TUMOR FREE	NA	56	YES	Not Available	Base of tongue	TCGA-CR-6477	b74519ff-b338-45e9-9307-008223726dac	28	-20815	Not Applicable	0	514	Not Available	TCGA-CR-6477-D18162;TCGA-CR-6477-D18160;TCGA-CR-6477-D18159;TCGA-CR-6477-D18161	d43ac0c9-4494-4a04-8d86-bb43829bd2bc;6a5a4518-b29e-4637-bc94-5a4a0bd4a73f;f1b1e2c5-f843-4269-8de3-8ed8cfcbd39e;aa5e852a-2e06-4c43-b91a-8881353915f0	Not Available;Not Available;Not Available;Not Available	28;28;28;28	84;66;66;84	77;10;10;77	Paclitaxel;Carboplatin;Paclitaxel;Carboplatin	Not Available;Not Available;Not Available;Not Available	9;9;9;9	2;8;8;2	30;2;60;1	mg/m2;AUC;mg/m2;AUC	OTHER, SPECIFY IN NOTES;OTHER, SPECIFY IN NOTES;OTHER, SPECIFY IN NOTES;OTHER, SPECIFY IN NOTES	Primary: Concurrent;Primary: Induction;Primary: Induction;Primary: Concurrent	2;1;1;2	IV;IV;IV;IV	NO;NO;NO;NO	Chemotherapy;Chemotherapy;Chemotherapy;Chemotherapy
TCGA-CN-6016-01	TCGA-CN-6016-01	TCGA-CN-6016	64	MALE	1443	Head & Neck Squamous Cell Carcinoma	Head and Neck	0	T4a	N1	M0	Stage IVA	G2	0	1443			TUMOR FREE	NA	64	YES	12	Floor of mouth	TCGA-CN-6016	ffcf851d-7fa1-4b45-911a-a3fbd74c253a	14	-23664	Not Applicable	0	202	Not Available	TCGA-CN-6016-D12925	5f3c849a-2223-4b0e-a956-302e6eb6281e	Not Available	14	141	92	carboplatin	Not Available	6	Not Available	2	AUC	ADJUVANT	Not Applicable	1	IV	NO	Chemotherapy
TCGA-CQ-5332-01	TCGA-CQ-5332-01	TCGA-CQ-5332	87	MALE	317	Head & Neck Squamous Cell Carcinoma	Head and Neck	1	T3	N0	M0	Stage III	G2	0	317			Not Available	NA	87	YES	Not Available	Floor of mouth	TCGA-CQ-5332	657346f2-4280-4d80-983e-cab8004f184a	12	-32032	317	0	Not Available	Not Available
TCGA-CV-5436-01	TCGA-CV-5436-01	TCGA-CV-5436	65	MALE	584	Head & Neck Squamous Cell Carcinoma	Head and Neck	1	T3	N2b	M0	Stage IVA	G2	1	NA			WITH TUMOR	NA	65	YES	12	Floor of mouth	TCGA-CV-5436	94a47bf8-f673-45cb-a8d3-1031317d03b3	30	-23923	584	0	584	548
TCGA-CR-7401-01	TCGA-CR-7401-01	TCGA-CR-7401	64	MALE	1077	Head & Neck Squamous Cell Carcinoma	Head and Neck	0	T1	N0	M0	Stage I	G2	0	1077			TUMOR FREE	NA	64	YES	Not Available	Oral Tongue	TCGA-CR-7401	e2e64c5d-44ba-42f0-ab9d-ec16b21d2545	28	-23420	Not Applicable	0	1077	Not Available
TCGA-CQ-6221-01	TCGA-CQ-6221-01	TCGA-CQ-6221	79	MALE	1000	Head & Neck Squamous Cell Carcinoma	Head and Neck	0	T2	N0	M0	Stage II	G3	0	1000			TUMOR FREE	NA	79	YES	Not Available	Oral Tongue	TCGA-CQ-6221	839b660c-98fe-4468-a2b3-408594350250	16	-29026	Not Applicable	0	1000	Not Available
TCGA-CR-6471-01	TCGA-CR-6471-01	TCGA-CR-6471	58	MALE	1202	Head & Neck Squamous Cell Carcinoma	Head and Neck	1	T4a	N0	M0	Stage IVA	G2	1	498	Oropharynx		WITH TUMOR	NA	58	YES	Not Available	Oral Cavity	TCGA-CR-6471	eda29281-e803-4217-8603-d6a388408611	14	-21315	1202	0	Not Available	Not Available	TCGA-CR-6471-D18094;TCGA-CR-6471-D18095;TCGA-CR-6471-D18100;TCGA-CR-6471-D18097;TCGA-CR-6471-D18096;TCGA-CR-6471-D18099;TCGA-CR-6471-D18098	9fb0f015-5875-4c52-a83b-2c51e95718a7;dcba766c-51f4-4eaf-8cd5-ba8d543b600f;b35cd9ce-a17e-41b2-b4e9-85fca91f2bef;f29ebd98-c46a-4e22-89e4-0a9ac9a877fd;7f4949ac-e0b8-4e8e-a9c3-f749a60cce1f;3a077e33-bbb8-4daf-bec7-830162b7a853;bb9aca4d-12a7-4331-a8f4-e00b84d0f2b0	Not Available;Not Available;Not Available;Not Available;Not Available;Not Available;Not Available	14;14;14;14;14;14;14	595;595;1129;646;646;1087;1052	548;548;1108;618;618;1059;1052	Paclitaxel;Carboplatin;Docetaxel;Carboplatin;Paclitaxel;Methotrexate;Erbitux	Not Available;Not Available;Not Available;Not Available;Not Available;Not Available;Not Available	9;9;9;9;9;9;9	8;8;4;5;5;5;1	60;2;40;1.5;35;30;400	mg/m2;AUC;mg/m2;AUC;mg/m2;mg/m2;mg/m2	RECURRENCE;RECURRENCE;PALLIATIVE;RECURRENCE;RECURRENCE;PALLIATIVE;PALLIATIVE	Not Applicable;Not Applicable;Not Applicable;Not Applicable;Not Applicable;Not Applicable;Not Applicable	1;1;5;2;2;4;3	IV;IV;IV;IV;IV;IV;IV	NO;NO;NO;NO;NO;NO;NO	Chemotherapy;Chemotherapy;Chemotherapy;Chemotherapy;Chemotherapy;Chemotherapy;Chemotherapy
TCGA-D6-A6ES-01	TCGA-D6-A6ES-01	TCGA-D6-A6ES	50	MALE	389	Head & Neck Squamous Cell Carcinoma	Head and Neck	0	T4a	N1	M0	Stage IVA	G2	0	389			TUMOR FREE	NA	50	NO	Not Available	Larynx	TCGA-D6-A6ES	B47FB978-2DFB-4ABC-A5AF-6E14DD684182	31	-18408	Not Applicable	0	24	Not Available
TCGA-BA-4075-01	TCGA-BA-4075-01	TCGA-BA-4075	49	MALE	283	Head & Neck Squamous Cell Carcinoma	Head and Neck	1	T4a	N1	M0	Stage III	G2	1	236	Oral Cavity		WITH TUMOR	NA	49	YES	5	Oral Tongue	TCGA-BA-4075	6fa62461-e721-415a-8b0f-363b84292b82	4	-17951	283	0	Not Available	Not Available	TCGA-BA-4075-D9965;TCGA-BA-4075-D9966	c96b1f60-c308-47a3-b27c-ea06cc9e54b4;76c7fe23-2fe8-4181-b3a3-24aeda9d9293	Not Available;Not Available	4;4	292;292	264;264	Carboplatinum;Taxol	Not Available;Not Available	4;4	Not Available;Not Available	2;45	AUC;mg/m2	PALLIATIVE;PALLIATIVE	Not Applicable;Not Applicable	1;1	Not Available;Not Available	NO;NO	Chemotherapy;Chemotherapy
TCGA-CV-7091-01	TCGA-CV-7091-01	TCGA-CV-7091	54	MALE	3381	Head & Neck Squamous Cell Carcinoma	Head and Neck	0	T1	N0	M0	Stage I	G3	0	3381			TUMOR FREE	NA	54	YES	3	Oral Cavity	TCGA-CV-7091	2a192049-6435-49ab-8444-ddeb2b9ee774	11	-19938	Not Applicable	0	3381	Not Available
TCGA-CV-6934-01	TCGA-CV-6934-01	TCGA-CV-6934	66	FEMALE	65	Head & Neck Squamous Cell Carcinoma	Head and Neck	1	T3	N2b	M0	Stage IVA	G2	1	NA			WITH TUMOR	NA	66	NO	Not Available	Oral Tongue	TCGA-CV-6934	4f5bc340-bdb5-418a-b3c4-96ac85e08b34	13	-24180	65	0	Not Available	Not Available
TCGA-DQ-5624-01	TCGA-DQ-5624-01	TCGA-DQ-5624	43	FEMALE	1778	Head & Neck Squamous Cell Carcinoma	Head and Neck	0	T4a	N1	M0	Stage IVA	G2	0	1778			Not Available	NA	43	NO	Not Available	Oral Tongue	TCGA-DQ-5624	b4a41682-4aca-4f1d-bacd-66f5e6ec7466	22	-15867	Not Applicable	0	1149	1149	TCGA-DQ-5624-D10164	4d6a624f-24c6-43bc-b0c6-0ff1a95fcbac	Not Available	22	63	36	Cisplatin	Not Available	3	2	80	mg/m2	ADJUVANT	Not Applicable	1	IV	NO	Chemotherapy
TCGA-UF-A71D-01	TCGA-UF-A71D-01	TCGA-UF-A71D	54	FEMALE	1461	Head & Neck Squamous Cell Carcinoma	Head and Neck	0	T4a	N1	M0	Stage IVA	G2	0	1461			TUMOR FREE	NA	54	YES	Not Available	Larynx	TCGA-UF-A71D	32AAC152-322B-4D7F-A78B-448FECDF17BF	5	-19747	Not Applicable	0	986	Not Available
TCGA-CV-7433-01	TCGA-CV-7433-01	TCGA-CV-7433	49	MALE	601	Head & Neck Squamous Cell Carcinoma	Head and Neck	1	T4a	N1	M0	Stage IVA	G3	1	445	Distant Metastasis	Distant Metastasis	WITH TUMOR	NA	49	NO	Not Available	Larynx	TCGA-CV-7433	c9c33b2a-bf99-4563-a220-01a5dbe3be92	13	-18004	601	0	Not Available	Not Available
TCGA-CV-7095-01	TCGA-CV-7095-01	TCGA-CV-7095	87	FEMALE	572	Head & Neck Squamous Cell Carcinoma	Head and Neck	1	T1	N2a	M0	Stage II	G2	0	572			TUMOR FREE	NA	87	NO	Not Available	Oral Cavity	TCGA-CV-7095	d7d49895-032f-4385-8b68-ae16f8675ca7	5	-32022	572	0	Not Available	Not Available
TCGA-P3-A5QA-01	TCGA-P3-A5QA-01	TCGA-P3-A5QA	41	MALE	2182	Head & Neck Squamous Cell Carcinoma	Head and Neck	0	T2	N0	M0	Stage I	G3	1	1601	Oral Cavity	Locoregional Disease	TUMOR FREE	NA	41	YES	Not Available	Oral Tongue	TCGA-P3-A5QA	80D51546-C046-4AF4-B3B3-B6BF5B1EAB02	4	-15125	Not Applicable	0	1652	Not Available
TCGA-CV-7418-01	TCGA-CV-7418-01	TCGA-CV-7418	62	MALE	789	Head & Neck Squamous Cell Carcinoma	Head and Neck	1	T4a	N0	M0	Stage IVA	G2	1	494	Hypopharynx	Locoregional Recurrence	TUMOR FREE	NA	62	YES	6	Larynx	TCGA-CV-7418	20ad4ac0-6a87-461f-83a5-fded51bf821a	10	-22805	789	0	Not Available	Not Available
TCGA-CQ-5325-01	TCGA-CQ-5325-01	TCGA-CQ-5325	65	MALE	654	Head & Neck Squamous Cell Carcinoma	Head and Neck	1	T1	N0	M0	Stage I	G2	1	204	Oral Cavity		WITH TUMOR	NA	65	YES	3	Oral Tongue	TCGA-CQ-5325	408c5d54-7888-4955-8386-bf8819b48a6c	5	-23833	654	0	Not Available	Not Available
TCGA-C9-A480-01	TCGA-C9-A480-01	TCGA-C9-A480	45	FEMALE	386	Head & Neck Squamous Cell Carcinoma	Head and Neck	0	T3	N0	M0	Stage III	G1	0	386			TUMOR FREE	NA	45	NO	Not Available	Oral Tongue	TCGA-C9-A480	E8F0CD72-E423-45E0-AD1E-83AA7FB354E3	11	-16567	Not Applicable	0	4	Not Available
TCGA-CR-7379-01	TCGA-CR-7379-01	TCGA-CR-7379	78	FEMALE	1036	Head & Neck Squamous Cell Carcinoma	Head and Neck	0	T4a	N2b	M0	Stage IVA	G2	0	1036			TUMOR FREE	NA	78	NO	Not Available	Oral Cavity	TCGA-CR-7379	dea53b7f-3e7d-41a3-ae2d-58548fe0b595	NA	-28763	Not Applicable	0	1036	Not Available
TCGA-UF-A7J9-01	TCGA-UF-A7J9-01	TCGA-UF-A7J9	75	MALE	1358	Head & Neck Squamous Cell Carcinoma	Head and Neck	0	T4a	N0	M0	Stage IVA	G2	0	1358			TUMOR FREE	NA	75	YES	33	Larynx	TCGA-UF-A7J9	82C47F60-B863-45F9-82DC-72D89753F4B1	2	-27459	Not Applicable	0	1043	Not Available
TCGA-D6-A6EK-01	TCGA-D6-A6EK-01	TCGA-D6-A6EK	67	MALE	875	Head & Neck Squamous Cell Carcinoma	Head and Neck	0	T4	N1	M0	Stage III	G1	1	NA			WITH TUMOR	NA	67	NO	Not Available	Larynx	TCGA-D6-A6EK	F248D7B9-6EA7-44EF-8AF6-8BEDA6C6BA4A	31	-24558	Not Applicable	0	483	Not Available	TCGA-D6-A6EK-D58032	485A12A9-3B31-4D9C-8578-94E44D9B3427	Not Available	31	105	39	cisplatin	Partial Response	3	Not Available	Not Available	Not Available	Not Available	Not Applicable	Not Available	Not Available	NO	Chemotherapy
TCGA-BA-A6DB-01	TCGA-BA-A6DB-01	TCGA-BA-A6DB	24	FEMALE	216	Head & Neck Squamous Cell Carcinoma	Head and Neck	0	T2	N0	M0	Stage I	G1	1	208	Cervical Lymph Nodes	Locoregional Disease	WITH TUMOR	NA	24	YES	0	Oral Tongue	TCGA-BA-A6DB	207C8A26-1A2D-47D9-8DB8-A25A7FD8655A	16	-8967	Not Applicable	0	216	Not Available
TCGA-CN-A49A-01	TCGA-CN-A49A-01	TCGA-CN-A49A	60	MALE	526	Head & Neck Squamous Cell Carcinoma	Head and Neck	1	T4a	N0	M0	Stage IVB	G2	1	344	Distant Metastasis	Distant Metastasis	WITH TUMOR	NA	60	YES	0	Alveolar Ridge	TCGA-CN-A49A	5FE17DDE-EF75-49A2-90F8-0647077B6CA5	3	-21995	Not Applicable	0	391	Not Available	TCGA-CN-A49A-D37354	C4008AB6-6D23-45C5-983B-3FEC893E9710	Not Available	3	126	76	carboplatin	Complete Response	12	Not Available	Not Available	Not Available	Not Available	Not Applicable	Not Available	Not Available	NO	Chemotherapy
TCGA-UF-A7JT-01	TCGA-UF-A7JT-01	TCGA-UF-A7JT	72	FEMALE	993	Head & Neck Squamous Cell Carcinoma	Head and Neck	1	T4a	N0	M0	Stage IVA	G3	1	718			WITH TUMOR	NA	72	NO	Not Available	Floor of mouth	TCGA-UF-A7JT	12DA9527-CF33-46C6-90CF-65478FF15CF9	2	-26375	993	0	Not Available	Not Available	TCGA-UF-A7JT-D61384	2D947D8B-A1DA-44E7-8952-C35E22BA5F20	Not Available	28	229	173	Cisplatin	Complete Response	6	Not Available	Not Available	Not Available	Not Available	Not Applicable	Not Available	Not Available	NO	Chemotherapy
TCGA-DQ-7591-01	TCGA-DQ-7591-01	TCGA-DQ-7591	62	MALE	622	Head & Neck Squamous Cell Carcinoma	Head and Neck	0	T4a	N2b	M0	Stage IVA	G4	0	622			TUMOR FREE	NA	62	YES	3	Base of tongue	TCGA-DQ-7591	3ef779cf-772e-445e-93c8-e1094ea8b878	16	-22798	Not Applicable	0	360	Not Available	TCGA-DQ-7591-D29643;TCGA-DQ-7591-D29640	edb39596-25dd-481d-9cbf-62cf35d84a18;3ace2e6d-80b1-4989-9b9a-6976ddc1fc72	Not Available;Not Available	16;16	69;69	22;22	taxol;carboplatin	Not Available;Not Available	2;2	1;1	56;83	mg/wk;mg/wk	ADJUVANT;ADJUVANT	Not Applicable;Not Applicable	1;1	IV;IV	NO;NO	Chemotherapy;Chemotherapy
TCGA-WA-A7H4-01	TCGA-WA-A7H4-01	TCGA-WA-A7H4	69	MALE	443	Head & Neck Squamous Cell Carcinoma	Head and Neck	0	T2	N0	M0	Stage II	G3	0	443			TUMOR FREE	NA	69	Not Available	Not Available	Oral Tongue	TCGA-WA-A7H4	4199C571-F20F-4873-AFD3-5393F2F8D2DB	14	-25363	Not Applicable	0	153	Not Available
TCGA-F7-A61W-01	TCGA-F7-A61W-01	TCGA-F7-A61W	51	MALE	14	Head & Neck Squamous Cell Carcinoma	Head and Neck	0	TX	NX	MX	Stage IVA	G2	0	14			TUMOR FREE	NA	51	YES	1	Oral Tongue	TCGA-F7-A61W	8F6C64C9-7799-436D-BFF0-B166E56532A8	28	-18879	Not Applicable	0	14	Not Available
TCGA-CN-4726-01	TCGA-CN-4726-01	TCGA-CN-4726	68	MALE	142	Head & Neck Squamous Cell Carcinoma	Head and Neck	1	T3	N2	M0	Stage IVA	G2	1	79	Distant Metastasis		WITH TUMOR	NA	68	YES	Not Available	Buccal Mucosa	TCGA-CN-4726	5da2dbde-735b-4f05-b6d7-76de54d6d6ac	28	-25194	142	0	Not Available	Not Available	TCGA-CN-4726-D10835	be221675-cfcd-4752-839a-cb367153d4e4	Not Available	28	94	90	CISPLATIN	Not Available	4	1	100	mg/m2/wk	RECURRENCE	Not Applicable	1	IV	NO	Chemotherapy
TCGA-BA-5151-01	TCGA-BA-5151-01	TCGA-BA-5151	72	MALE	722	Head & Neck Squamous Cell Carcinoma	Head and Neck	0	T4a	N0	M0	Stage IVA	G1	1	517			TUMOR FREE	NA	72	YES	0	Buccal Mucosa	TCGA-BA-5151	a55fb87d-f606-48a5-82f5-09eacbacf41b	27	-26569	Not Applicable	0	190	Not Available
TCGA-CQ-5333-01	TCGA-CQ-5333-01	TCGA-CQ-5333	74	MALE	341	Head & Neck Squamous Cell Carcinoma	Head and Neck	1	T1	N0	M0	Stage II	G3	1	176	Oropharynx		WITH TUMOR	NA	74	YES	Not Available	Oral Tongue	TCGA-CQ-5333	06a802b9-0b5c-4ee4-9823-56d2e8c78422	12	-27110	341	0	Not Available	Not Available
TCGA-CR-7399-01	TCGA-CR-7399-01	TCGA-CR-7399	60	FEMALE	181	Head & Neck Squamous Cell Carcinoma	Head and Neck	0	T4a	N2c	M0	Stage IVA	G3	0	181			TUMOR FREE	NA	60	YES	Not Available	Larynx	TCGA-CR-7399	ed6ac43c-d921-4342-aeec-9ff8d8a31919	NA	-22182	Not Applicable	0	181	Not Available
TCGA-CV-7411-01	TCGA-CV-7411-01	TCGA-CV-7411	64	FEMALE	2717	Head & Neck Squamous Cell Carcinoma	Head and Neck	1	T4a	N0	M0	Stage IVA	G1	0	2717			Not Available	NA	64	NO	Not Available	Oral Cavity	TCGA-CV-7411	600fc87b-a177-4bf9-9084-457f7e7e102c	13	-23696	2717	0	Not Available	Not Available
TCGA-IQ-7630-01	TCGA-IQ-7630-01	TCGA-IQ-7630	49	MALE	485	Head & Neck Squamous Cell Carcinoma	Head and Neck	0	T3	N0	M0	Stage II	G3	0	485			TUMOR FREE	NA	49	NO	Not Available	Oropharynx	TCGA-IQ-7630	ebd1be2c-35ca-45c0-9aba-9baf432114c1	13	-18131	Not Applicable	0	160	Not Available	TCGA-IQ-7630-D38966;TCGA-IQ-7630-D38968	62308BC2-5EC2-453B-B7AD-BDBC560EEFA3;02C628D8-7F10-4179-939A-9BE508E45F66	Not Available;Not Available	7;7	147;147	102;102	Docetaxel;Cetuximab	Complete Response;Complete Response	1;1	Not Available;Not Available	Not Available;Not Available	Not Available;Not Available	Not Available;Not Available	Not Applicable;Not Applicable	Not Available;Not Available	Not Available;Not Available	NO;NO	Chemotherapy;Targeted Molecular therapy
TCGA-MZ-A6I9-01	TCGA-MZ-A6I9-01	TCGA-MZ-A6I9	68	MALE	489	Head & Neck Squamous Cell Carcinoma	Head and Neck	1	T4a	N2b	M0	Stage IVA	G2	1	246	Distant Metastasis	Distant Metastasis	WITH TUMOR	NA	68	YES	2	Base of tongue	TCGA-MZ-A6I9	AAD9A83A-AB62-47B0-990C-527CCDB58D63	12	-24939	Not Applicable	0	254	Not Available	TCGA-MZ-A6I9-D59252;TCGA-MZ-A6I9-D59260;TCGA-MZ-A6I9-D59279;TCGA-MZ-A6I9-D59281	009B15C8-A754-424F-A9A6-9E2573853865;6D70EFC4-55DF-4730-8AD2-FBF6389BB96D;13A3859B-54D8-498C-B246-493D8E7F98BA;EB54E219-0F65-4571-A9D3-4A501BAB7642	Not Available;Not Available;Not Available;Not Available	7;7;7;7	99;421;449;449	57;365;449;449	Cisplatin;rigosertib;Carboplatin;Docetaxel	Complete Response;Clinical Progressive Disease;Clinical Progressive Disease;Clinical Progressive Disease	5;5;5;5	Not Available;Not Available;Not Available;Not Available	Not Available;Not Available;Not Available;Not Available	Not Available;Not Available;Not Available;Not Available	Not Available;Not Available;Not Available;Not Available	Not Applicable;Not Applicable;Not Applicable;Not Applicable	Not Available;Not Available;Not Available;Not Available	Not Available;Not Available;Not Available;Not Available	NO;NO;NO;NO	Chemotherapy;Targeted Molecular therapy;Chemotherapy;Chemotherapy
TCGA-HD-A6HZ-01	TCGA-HD-A6HZ-01	TCGA-HD-A6HZ	79	FEMALE	111	Head & Neck Squamous Cell Carcinoma	Head and Neck	0	T2	N0	M0	Stage III	G2	0	111			TUMOR FREE	NA	79	NO	Not Available	Oral Tongue	TCGA-HD-A6HZ	9205DC07-93F5-4B5E-924E-8E097616160F	20	-29045	Not Applicable	0	111	Not Available
TCGA-BA-A6DA-01	TCGA-BA-A6DA-01	TCGA-BA-A6DA	41	FEMALE	351	Head & Neck Squamous Cell Carcinoma	Head and Neck	0	T4a	N2c	M0	Stage IVA	G2	0	351			TUMOR FREE	NA	41	YES	0	Larynx	TCGA-BA-A6DA	17885905-280F-40FA-943E-346ED45403EA	16	-15004	Not Applicable	0	351	Not Available	TCGA-BA-A6DA-D45523	13D2DADB-5EF5-4C42-9962-C48136399B87	Not Available	16	110	68	Cisplatin	Complete Response	7	Not Available	Not Available	Not Available	Not Available	Not Applicable	Not Available	Not Available	NO	Chemotherapy
TCGA-F7-A61S-01	TCGA-F7-A61S-01	TCGA-F7-A61S	62	MALE	576	Head & Neck Squamous Cell Carcinoma	Head and Neck	0	TX	NX	MX	Stage III	G1	1	213	Cervical Lymph Nodes	Locoregional Recurrence	TUMOR FREE	NA	62	YES	1	Oral Tongue	TCGA-F7-A61S	7A211CE6-3162-4F58-BF24-9B68562913D5	28	-22655	Not Applicable	0	3	Not Available
TCGA-CR-6473-01	TCGA-CR-6473-01	TCGA-CR-6473	68	MALE	1125	Head & Neck Squamous Cell Carcinoma	Head and Neck	0	T3	N2b	M0	Stage IVA	G3	0	1125			TUMOR FREE	NA	68	YES	Not Available	Hypopharynx	TCGA-CR-6473	e8b0a499-7e9a-4f0e-b552-8e4f284141ed	21	-24857	Not Applicable	0	1125	Not Available	TCGA-CR-6473-D18118;TCGA-CR-6473-D18114;TCGA-CR-6473-D18116;TCGA-CR-6473-D18117	9d049d25-e038-4a57-8060-347181f9fbb2;110ebb25-790c-4464-850a-14e6f1141a97;e987a4cf-9fbe-4d81-8bce-8dca7eb4d115;b1196c02-2fd2-42ec-9fc3-8d0ed68453e1	Not Available;Not Available;Not Available;Not Available	21;21;21;21	94;40;40;94	47;19;19;47	Carboplatin;Paclitaxel;Carboplatin;Paclitaxel	Not Available;Not Available;Not Available;Not Available	9;9;9;9	2;4;4;3	1;60;2;30	AUC;mg/m2;AUC;mg/m2	OTHER, SPECIFY IN NOTES;OTHER, SPECIFY IN NOTES;OTHER, SPECIFY IN NOTES;OTHER, SPECIFY IN NOTES	Primary: Concurrent;Primary: Induction;Primary: Induction;Primary: Concurrent	2;1;1;2	IV;IV;IV;IV	NO;NO;NO;NO	Chemotherapy;Chemotherapy;Chemotherapy;Chemotherapy
TCGA-CN-4723-01	TCGA-CN-4723-01	TCGA-CN-4723	67	MALE	1699	Head & Neck Squamous Cell Carcinoma	Head and Neck	0	T4a	N0	M0	Stage IVA	G2	0	1699			TUMOR FREE	NA	67	YES	Not Available	Larynx	TCGA-CN-4723	96163e94-4a14-4907-a57a-cfab4caf19a4	27	-24815	Not Applicable	0	412	Not Available
TCGA-CQ-A4C6-01	TCGA-CQ-A4C6-01	TCGA-CQ-A4C6	63	MALE	1353	Head & Neck Squamous Cell Carcinoma	Head and Neck	0	T2	N0	M0	Stage II	G2	0	1353			TUMOR FREE	NA	63	YES	0	Buccal Mucosa	TCGA-CQ-A4C6	5D850E54-24BB-4AE6-9E4B-09ECC7E7CFEE	24	-23205	Not Applicable	0	968	Not Available
TCGA-CX-7082-01	TCGA-CX-7082-01	TCGA-CX-7082	82	MALE	11	Head & Neck Squamous Cell Carcinoma	Head and Neck	1	T2	N0	M0	Stage IVA	G2	0	11			TUMOR FREE	NA	82	YES	0	Oral Cavity	TCGA-CX-7082	47d1fcaf-3c01-43ba-9a21-0870b4ea2976	1	-30174	11	0	Not Available	Not Available
TCGA-QK-A6VB-01	TCGA-QK-A6VB-01	TCGA-QK-A6VB	66	MALE	641	Head & Neck Squamous Cell Carcinoma	Head and Neck	0	T4a	N0	M0	Stage IVA	G2	1	613		New Primary Tumor	TUMOR FREE	NA	66	NO	Not Available	Floor of mouth	TCGA-QK-A6VB	63D646E2-60AA-4BD5-B2ED-6254C9C51BE4	6	-24144	Not Applicable	0	156	Not Available
TCGA-CN-6013-01	TCGA-CN-6013-01	TCGA-CN-6013	56	MALE	727	Head & Neck Squamous Cell Carcinoma	Head and Neck	1	T4a	N2b	M0	Stage IVA	G3	1	323	Distant Metastasis		TUMOR FREE	NA	56	YES	Not Available	Alveolar Ridge	TCGA-CN-6013	714496c5-d221-4397-9c5a-cd2d22603e6f	14	-20703	Not Applicable	0	155	Not Available	TCGA-CN-6013-D12921	c1510e5b-75e6-4df8-885b-58839450817b	Not Available	14	148	103	cisplatin	Not Available	6	3	100	mg/m2	ADJUVANT	Not Applicable	1	IV	NO	Chemotherapy
TCGA-D6-A6EQ-01	TCGA-D6-A6EQ-01	TCGA-D6-A6EQ	57	MALE	368	Head & Neck Squamous Cell Carcinoma	Head and Neck	0	T4a	N1	M0	Stage IVA	G3	0	368			TUMOR FREE	NA	57	NO	Not Available	Larynx	TCGA-D6-A6EQ	1ACDA00D-04FB-4D71-99A4-996F92601827	31	-20876	Not Applicable	0	368	Not Available
TCGA-CV-7435-01	TCGA-CV-7435-01	TCGA-CV-7435	57	FEMALE	4680	Head & Neck Squamous Cell Carcinoma	Head and Neck	1	T4a	N1	M0	Stage IVA	G2	0	4680			TUMOR FREE	NA	57	NO	Not Available	Oral Cavity	TCGA-CV-7435	65ba24fb-07df-47ce-91c4-677684b64cf4	13	-21049	Not Applicable	0	4335	Not Available
TCGA-CN-4739-01	TCGA-CN-4739-01	TCGA-CN-4739	71	MALE	1394	Head & Neck Squamous Cell Carcinoma	Head and Neck	1	T4a	N0	M0	Stage IVA	G2	1	1302	Oropharynx	Locoregional Recurrence	TUMOR FREE	NA	71	YES	Not Available	Larynx	TCGA-CN-4739	7e3b90c1-8772-4e12-8050-a156558beb82	25	-26081	Not Applicable	0	348	Not Available	TCGA-CN-4739-D9476	bc61a36c-e119-4661-8146-2e1edb26f96f	Not Available	25	161	115	carboplatin	Not Available	3	Not Available	Not Available	AUC	ADJUVANT	Not Applicable	Not Available	IV	NO	Chemotherapy
TCGA-BA-5153-01	TCGA-BA-5153-01	TCGA-BA-5153	51	MALE	1762	Head & Neck Squamous Cell Carcinoma	Head and Neck	1	T2	N1	M0	Stage III	G2	1	1522	Distant Metastasis		WITH TUMOR	NA	51	YES	0	Tonsil	TCGA-BA-5153	b3631718-9e0a-454c-bee1-8f36ebc509d8	10	-18743	1762	0	Not Available	Not Available	TCGA-BA-5153-D6528;TCGA-BA-5153-D6530;TCGA-BA-5153-D6523;TCGA-BA-5153-D6526	b8c8e08b-9c91-472b-8030-f99dded9e6dd;d2751b5a-a528-4326-b18b-dc47784924b3;7f8f93e1-7643-4958-aabb-867bfa5da766;85a4ed84-c597-4f42-b8fe-a961cc5c868c	Not Available;Not Available;Not Available;Not Available	13;13;13;13	Not Available;Not Available;Not Available;Not Available	Not Available;Not Available;Not Available;Not Available	Xeloda;Carboplatin;Zometa;Cisplatin	Not Available;Not Available;Not Available;Not Available	12;12;12;12	Not Available;Not Available;Not Available;Not Available	Not Available;Not Available;Not Available;Not Available	Not Available;Not Available;Not Available;Not Available	PALLIATIVE;PROGRESSION;PALLIATIVE;Not Available	Not Applicable;Not Applicable;Not Applicable;Not Applicable	2;3;2;2	Not Available;Not Available;Not Available;Not Available	NO;NO;NO;NO	Chemotherapy;Chemotherapy;Other, specify in notes;Chemotherapy
TCGA-CV-7425-01	TCGA-CV-7425-01	TCGA-CV-7425	77	FEMALE	1718	Head & Neck Squamous Cell Carcinoma	Head and Neck	1	T3	N0	M0	Stage III	G1	0	1718			WITH TUMOR	NA	77	NO	Not Available	Oral Cavity	TCGA-CV-7425	d2e43b2d-2b28-441a-8f03-a43ae7dfc1ce	13	-28368	1718	0	Not Available	Not Available
TCGA-CR-7377-01	TCGA-CR-7377-01	TCGA-CR-7377	58	MALE	279	Head & Neck Squamous Cell Carcinoma	Head and Neck	1	T4a	N1	M0	Stage IVA	G3	0	279			Not Available	NA	58	YES	Not Available	Oral Cavity	TCGA-CR-7377	f76ab158-2cf9-4df7-b6fe-727dd69a369f	NA	-21371	279	0	Not Available	Not Available
TCGA-CR-7398-01	TCGA-CR-7398-01	TCGA-CR-7398	53	FEMALE	156	Head & Neck Squamous Cell Carcinoma	Head and Neck	0	T2	N0	M0	Stage II	G2	0	156			TUMOR FREE	NA	53	YES	Not Available	Larynx	TCGA-CR-7398	e189f082-c748-43d4-96ce-0c381e376531	17	-19468	Not Applicable	0	156	Not Available
TCGA-CV-7437-01	TCGA-CV-7437-01	TCGA-CV-7437	77	MALE	506	Head & Neck Squamous Cell Carcinoma	Head and Neck	1	T2	N0	M0	Stage II	GX	0	506			WITH TUMOR	NA	77	NO	Not Available	Larynx	TCGA-CV-7437	a4cb2c52-15e2-45c8-aff9-23339217d167	9	-28221	506	0	Not Available	Not Available
TCGA-CQ-6220-01	TCGA-CQ-6220-01	TCGA-CQ-6220	69	MALE	985	Head & Neck Squamous Cell Carcinoma	Head and Neck	1	T2	N1	M0	Stage III	G2	0	985			Not Available	NA	69	YES	Not Available	Buccal Mucosa	TCGA-CQ-6220	96d0cefe-7949-4736-a7dc-1e4fa94765ec	27	-25366	985	0	Not Available	Not Available
TCGA-CX-7086-01	TCGA-CX-7086-01	TCGA-CX-7086	53	MALE	573	Head & Neck Squamous Cell Carcinoma	Head and Neck	0	T4a	N2c	M0	Stage III	G2	0	573			TUMOR FREE	NA	53	YES	7	Floor of mouth	TCGA-CX-7086	ad6c9d09-2c03-4786-a72d-dd2aa5f603d4	1	-19434	Not Applicable	0	237	Not Available
TCGA-KU-A66S-01	TCGA-KU-A66S-01	TCGA-KU-A66S	69	FEMALE	406	Head & Neck Squamous Cell Carcinoma Basaloid Type	Head and Neck	1	T2	N1	MX	Stage III	G2	1	389	Distant Metastasis	Distant Metastasis	TUMOR FREE	NA	69	NO	Not Available	Larynx	TCGA-KU-A66S	5ED1B22D-99CA-4C21-B5D4-851E4A6217E9	27	-25454	Not Applicable	0	224	Not Available
TCGA-CV-A45Q-01	TCGA-CV-A45Q-01	TCGA-CV-A45Q	69	FEMALE	5152	Head & Neck Squamous Cell Carcinoma	Head and Neck	1	T4a	N1	M0	Stage IVC	G1	0	5152			TUMOR FREE	NA	69	NO	Not Available	Oral Cavity	TCGA-CV-A45Q	650310FF-B75E-40D2-BB8D-80E4EFA36B2A	22	-25379	5152	0	Not Available	Not Available
TCGA-CN-6010-01	TCGA-CN-6010-01	TCGA-CN-6010	53	MALE	1523	Head & Neck Squamous Cell Carcinoma	Head and Neck	0	T4a	N0	M0	Stage IVA	G2	1	540		New Primary Tumor	TUMOR FREE	NA	53	YES	4	Larynx	TCGA-CN-6010	af31bf2c-8523-4376-bfa8-e2845848d651	13	-19475	Not Applicable	0	207	Not Available	TCGA-CN-6010-D12909	0380fd4a-b2f7-4719-8902-3ee482837607	Not Available	13	70	50	cisplatin	Not Available	6	2	10	mg/mL	ADJUVANT	Not Applicable	1	IV	NO	Chemotherapy
TCGA-CV-A45X-01	TCGA-CV-A45X-01	TCGA-CV-A45X	47	MALE	198	Head & Neck Squamous Cell Carcinoma	Head and Neck	1	T4a	N1	M0	Stage IVA	G2	0	198			TUMOR FREE	NA	47	YES	Not Available	Floor of mouth	TCGA-CV-A45X	3101785D-1CC2-4BD9-9FCE-02205D0548C6	13	-17464	198	0	Not Available	Not Available
TCGA-BB-A5HZ-01	TCGA-BB-A5HZ-01	TCGA-BB-A5HZ	65	MALE	827	Head & Neck Squamous Cell Carcinoma	Head and Neck	0	T4	N1	M0	Stage IVA	G2	1	438	Distant Metastasis	Distant Metastasis	TUMOR FREE	NA	65	YES	0	Oral Cavity	TCGA-BB-A5HZ	A88D6F62-88DA-40C4-BC16-7FE58F038B8C	18	-23906	Not Applicable	0	350	Not Available
TCGA-CN-6997-01	TCGA-CN-6997-01	TCGA-CN-6997	66	MALE	988	Head & Neck Squamous Cell Carcinoma	Head and Neck	1	T4a	N2	M0	Stage IVA	G3	1	279	Distant Metastasis		WITH TUMOR	NA	66	NO	Not Available	Larynx	TCGA-CN-6997	171890ae-0391-4d8c-9bd2-090d866a2c5b	22	-24298	Not Applicable	0	100	Not Available	TCGA-CN-6997-D15470;TCGA-CN-6997-D33166	215bd2b3-caa7-4dcb-b46d-f8a11e93a661;256F059A-84A0-495D-8E52-606718D2CBBA	Not Available;Not Available	22;22	101;Not Available	59;363	cisplatin;erbitux	Not Available;Not Applicable	8;6	3;Not Available	Not Available;Not Available	mg/mL;Not Available	ADJUVANT;Not Available	Not Applicable;Not Applicable	1;Not Available	IV;Not Available	NO;YES	Chemotherapy;Chemotherapy
TCGA-CV-5434-01	TCGA-CV-5434-01	TCGA-CV-5434	60	MALE	3314	Head & Neck Squamous Cell Carcinoma	Head and Neck	1	T4a	N1	M0	Stage IVA	G2	1	1859	Distant Metastasis		Discrepancy	NA	60	NO	Not Available	Larynx	TCGA-CV-5434	dbe29e97-f111-41d3-a25f-3b9eb9bb099f	23	-22182	3314	0	Not Available	3295	TCGA-CV-5434-D18711;TCGA-CV-5434-D20814	2c7bc42d-27b0-4197-bdb1-346666fd7fc8;db6629f8-e29a-4987-ac4a-89fbb505b4af	Not Available;Not Available	9;23	3259;3259	3246;3246	Carboplatin;Paclitaxel	Not Available;Not Available	11;1	2;2	Not Available;Not Available	Not Available;Not Available	RECURRENCE;RECURRENCE	Not Applicable;Not Applicable	Not Available;Not Available	IV;IV	NO;NO	Chemotherapy;Chemotherapy
TCGA-CN-A63T-01	TCGA-CN-A63T-01	TCGA-CN-A63T	60	MALE	225	Head & Neck Squamous Cell Carcinoma	Head and Neck	0	T3	N2b	M0	Stage IVA	G3	0	225			TUMOR FREE	NA	60	YES	1.7	Larynx	TCGA-CN-A63T	A3F98E70-7050-46CF-A679-CA7A83F4442F	17	-22201	Not Applicable	0	225	Not Available	TCGA-CN-A63T-D44206	5D84D47F-741E-44AF-928F-BD8F153359E1	Not Available	17	64	64	CISPLATIN	Complete Response	6	Not Available	Not Available	Not Available	Not Available	Not Applicable	Not Available	Not Available	NO	Chemotherapy
TCGA-CN-A63W-01	TCGA-CN-A63W-01	TCGA-CN-A63W	48	FEMALE	377	Head & Neck Squamous Cell Carcinoma	Head and Neck	1	T4a	N2c	M0	Stage IVA	G2	0	377			TUMOR FREE	NA	48	YES	0	Larynx	TCGA-CN-A63W	5D5DEFB3-8572-467D-B383-7358F802B398	17	-17693	Not Applicable	0	348	Not Available	TCGA-CN-A63W-D44212;TCGA-CN-A63W-D44213;TCGA-CN-A63W-D44214	62901677-998E-4F33-A650-916BE200F0C7;57F1F312-FBF1-4BEF-AEE0-FE5862A7388B;EB206B69-FC69-41FF-9047-C3C45209F28D	Not Available;Not Available;Not Available	17;17;17	138;138;138	69;69;69	VECTIBIX;cisplatin;carboplatin	Complete Response;Complete Response;Complete Response	6;6;6	Not Available;Not Available;Not Available	Not Available;Not Available;Not Available	Not Available;Not Available;Not Available	Not Available;Not Available;Not Available	Not Applicable;Not Applicable;Not Applicable	Not Available;Not Available;Not Available	Not Available;Not Available;Not Available	NO;NO;NO	Chemotherapy;Chemotherapy;Chemotherapy
TCGA-CR-7376-01	TCGA-CR-7376-01	TCGA-CR-7376	83	MALE	972	Head & Neck Squamous Cell Carcinoma	Head and Neck	0	T2	N0	M0	Stage III	G2	0	972			TUMOR FREE	NA	83	YES	Not Available	Oral Cavity	TCGA-CR-7376	b3bed685-e9db-436b-9938-2b8a0a0d5b83	25	-30670	Not Applicable	0	972	Not Available
TCGA-KU-A66T-01	TCGA-KU-A66T-01	TCGA-KU-A66T	53	FEMALE	552	Head & Neck Squamous Cell Carcinoma	Head and Neck	0	T4	N0	M0	Stage IVA	G2	1	552	Oral Cavity	Locoregional Recurrence	TUMOR FREE	NA	53	NO	Not Available	Floor of mouth	TCGA-KU-A66T	27392405-1365-49E6-8AFE-7C18946AB06E	27	-19405	Not Applicable	0	210	Not Available
TCGA-CN-6998-01	TCGA-CN-6998-01	TCGA-CN-6998	53	MALE	357	Head & Neck Squamous Cell Carcinoma	Head and Neck	1	T4a	N1	M0	Stage IVA	G2	1	244	Oropharynx		TUMOR FREE	NA	53	NO	Not Available	Oral Tongue	TCGA-CN-6998	039788ec-1364-40c7-9e9d-13dc305674e9	24	-19447	Not Applicable	0	46	Not Available	TCGA-CN-6998-D33173	4B4A9843-9FB8-48D0-BE16-CD314DE5D251	Not Available	22	131	64	cisplatin	Clinical Progressive Disease	6	Not Available	Not Available	Not Available	Not Available	Not Applicable	Not Available	Not Available	NO	Chemotherapy
TCGA-HD-8634-01	TCGA-HD-8634-01	TCGA-HD-8634	51	FEMALE	385	Head & Neck Squamous Cell Carcinoma	Head and Neck	1	T1	NX	M0	Stage I	G2	0	385			Unknown	NA	51	YES	7	Oral Tongue	TCGA-HD-8634	22933e67-5c61-4c13-9772-5adb78785b34	28	-18718	Not Applicable	0	24	Not Available
TCGA-CV-7178-01	TCGA-CV-7178-01	TCGA-CV-7178	64	FEMALE	2166	Head & Neck Squamous Cell Carcinoma	Head and Neck	1	T4a	N1	M0	Stage IVA	G3	0	2166			WITH TUMOR	NA	64	YES	0	Oral Cavity	TCGA-CV-7178	8f044599-3fbe-4b69-b67d-49aee9168545	11	-23430	2166	0	Not Available	Not Available
TCGA-D6-A6EO-01	TCGA-D6-A6EO-01	TCGA-D6-A6EO	44	MALE	759	Head & Neck Squamous Cell Carcinoma	Head and Neck	0	T4a	N0	M0	Stage IVA	G2	0	759			TUMOR FREE	NA	44	NO	Not Available	Floor of mouth	TCGA-D6-A6EO	42D342D9-F8A5-4940-9B6B-5773D66055F9	31	-16185	Not Applicable	0	429	Not Available
TCGA-CN-4738-01	TCGA-CN-4738-01	TCGA-CN-4738	53	MALE	436	Head & Neck Squamous Cell Carcinoma	Head and Neck	1	T4a	N0	M0	Stage IVA	G2	0	436			Not Available	NA	53	YES	17	Larynx	TCGA-CN-4738	97640ef0-0259-4244-95ba-48d28c60b372	25	-19621	436	0	Not Available	Not Available
TCGA-CN-5355-01	TCGA-CN-5355-01	TCGA-CN-5355	64	MALE	1278	Head & Neck Squamous Cell Carcinoma	Head and Neck	0	T4a	N0	M0	Stage IVA	G2	0	1278			TUMOR FREE	NA	64	YES	Not Available	Larynx	TCGA-CN-5355	45a10908-19e6-421a-8903-1440bfa57c9d	4	-23670	Not Applicable	0	279	Not Available
TCGA-CV-6962-01	TCGA-CV-6962-01	TCGA-CV-6962	65	MALE	126	Head & Neck Squamous Cell Carcinoma	Head and Neck	1	T3	N0	M0	Stage IVA	G2	0	126			TUMOR FREE	NA	65	NO	Not Available	Larynx	TCGA-CV-6962	9bcf4ed8-bfb4-49aa-a37e-d91325926894	25	-24103	126	0	Not Available	Not Available
TCGA-CQ-5334-01	TCGA-CQ-5334-01	TCGA-CQ-5334	87	MALE	129	Head & Neck Squamous Cell Carcinoma	Head and Neck	1	T4b	N2b	M0	Stage IVA	G2	1	50	Oral Cavity		WITH TUMOR	NA	87	NO	Not Available	Buccal Mucosa	TCGA-CQ-5334	1c25aad5-13f5-44dc-a18f-425d7626ce55	12	-32024	129	0	Not Available	Not Available
TCGA-CV-6941-01	TCGA-CV-6941-01	TCGA-CV-6941	51	MALE	342	Head & Neck Squamous Cell Carcinoma	Head and Neck	1	T3	N0	M0	Stage III	G2	0	342			TUMOR FREE	NA	51	YES	Not Available	Oral Tongue	TCGA-CV-6941	ea93555b-daa5-439a-a13a-796917365454	9	-18812	342	0	Not Available	Not Available
TCGA-CR-7390-01	TCGA-CR-7390-01	TCGA-CR-7390	67	MALE	1508	Head & Neck Squamous Cell Carcinoma	Head and Neck	0	T3	N0	M0	Stage IVA	G2	0	1508			TUMOR FREE	NA	67	YES	6	Oral Tongue	TCGA-CR-7390	67f2ac9b-b9fb-4ffd-ae60-6ff1114e9290	16	-24575	Not Applicable	0	907	Not Available
TCGA-CN-4729-01	TCGA-CN-4729-01	TCGA-CN-4729	73	MALE	392	Head & Neck Squamous Cell Carcinoma	Head and Neck	0	T4a	N0	M0	Stage III	G2	0	392			TUMOR FREE	NA	73	YES	3	Oral Cavity	TCGA-CN-4729	2fc960bd-01b0-422d-ad33-34520fa3df0e	28	-26713	Not Applicable	0	156	Not Available
TCGA-F7-A620-01	TCGA-F7-A620-01	TCGA-F7-A620	47	MALE	543	Head & Neck Squamous Cell Carcinoma	Head and Neck	0	TX	NX	MX	Stage III	G1	0	543			TUMOR FREE	NA	47	YES	Not Available	Base of tongue	TCGA-F7-A620	B86E27D4-A524-4855-89C6-D46A4079A9A0	28	-17475	Not Applicable	0	13	Not Available
TCGA-CV-A6JY-01	TCGA-CV-A6JY-01	TCGA-CV-A6JY	69	MALE	646	Head & Neck Squamous Cell Carcinoma	Head and Neck	0	T4a	N0	M0	Stage IVA	G1	0	646			TUMOR FREE	NA	69	YES	Not Available	Oral Cavity	TCGA-CV-A6JY	0625DF42-740F-4E52-8F9E-0F5B7DEE251B	13	-25321	Not Applicable	0	646	Not Available
TCGA-CV-5970-01	TCGA-CV-5970-01	TCGA-CV-5970	59	MALE	406	Head & Neck Squamous Cell Carcinoma	Head and Neck	1	T4a	N2b	M0	Stage IVA	G2	0	406			WITH TUMOR	NA	59	YES	Not Available	Oral Tongue	TCGA-CV-5970	1f6167d9-c99d-4873-8d6e-e62a1c964135	12	-21890	406	0	406	406
TCGA-CV-A45R-01	TCGA-CV-A45R-01	TCGA-CV-A45R	46	MALE	5480	Head & Neck Squamous Cell Carcinoma	Head and Neck	0	T3	N1	M0	Stage III	G1	0	5480			TUMOR FREE	NA	46	YES	Not Available	Oral Tongue	TCGA-CV-A45R	9180E195-DAE9-4AF9-90CF-71778BC9AEFC	19	-17125	Not Applicable	0	5480	Not Available
TCGA-IQ-A61O-01	TCGA-IQ-A61O-01	TCGA-IQ-A61O	43	MALE	421	Head & Neck Squamous Cell Carcinoma, Spindle Cell Variant	Head and Neck	1	T2	N2b	MX	Stage IVA	GX	0	421			TUMOR FREE	NA	43	NO	Not Available	Oropharynx	TCGA-IQ-A61O	B835289F-6174-4BF9-AEDF-9EBB9EF4EB62	1	-15920	Not Applicable	0	360	Not Available	TCGA-IQ-A61O-D46113	4C230DB3-D647-4B7B-8BA6-D932229055CA	Not Available	1	111	69	Cisplatin	Complete Response	8	Not Available	Not Available	Not Available	Not Available	Not Applicable	Not Available	Not Available	NO	Chemotherapy
TCGA-CN-4731-01	TCGA-CN-4731-01	TCGA-CN-4731	63	FEMALE	998	Head & Neck Squamous Cell Carcinoma	Head and Neck	1	T4a	N2	M0	Stage IVA	G3	1	243	Oral Cavity		TUMOR FREE	NA	63	YES	Not Available	Buccal Mucosa	TCGA-CN-4731	50e25a4b-2eb2-4770-9a2d-8922a1e0ab56	29	-23194	Not Applicable	0	383	Not Available	TCGA-CN-4731-D10894;TCGA-CN-4731-D20686;TCGA-CN-4731-D36092;TCGA-CN-4731-D36094	5b1e2172-4a88-4d66-a2b1-1bbfc3b32648;a0702d5c-599f-444a-9a1b-3d1a911376a1;CC4F8925-0183-4D8D-A86A-EE7453FD1848;8F881032-DBC0-4BC4-8C23-E3BA38095655	Not Available;Not Available;Not Available;Not Available	29;19;18;18	301;560;869;958	273;546;827;937	ERBITUX;ERBITUX;erbitux;taxotere	Not Available;Not Available;Clinical Progressive Disease;Clinical Progressive Disease	4;1;10;10	Not Available;3;Not Available;Not Available	Not Available;100;Not Available;Not Available	mg/m2/wk;mg/mL;Not Available;Not Available	RECURRENCE;RECURRENCE;Not Available;Not Available	Not Applicable;Not Applicable;Not Applicable;Not Applicable	1;1;Not Available;Not Available	IV;IV;Not Available;Not Available	NO;NO;NO;NO	Chemotherapy;Chemotherapy;Chemotherapy;Chemotherapy
TCGA-UF-A7JJ-01	TCGA-UF-A7JJ-01	TCGA-UF-A7JJ	68	MALE	549	Head & Neck Squamous Cell Carcinoma	Head and Neck	0	T4a	N0	M0	Stage IVA	G1	0	549			TUMOR FREE	NA	68	NO	Not Available	Larynx	TCGA-UF-A7JJ	68F612B7-33B4-4CA4-B012-439BFD598888	2	-25201	Not Applicable	0	214	Not Available	TCGA-UF-A7JJ-D61379	563F9629-9C8D-427B-A688-8E030C041F9C	Not Available	28	102	60	Cisplatin	Complete Response	6	Not Available	Not Available	Not Available	Not Available	Not Applicable	Not Available	Not Available	NO	Chemotherapy
TCGA-QK-A8Z9-01	TCGA-QK-A8Z9-01	TCGA-QK-A8Z9	56	MALE	449	Head & Neck Squamous Cell Carcinoma	Head and Neck	1	T4a	N2b	M0	Stage IVA	G2	1	205	Distant Metastasis	Distant Metastasis	TUMOR FREE	NA	56	YES	Not Available	Floor of mouth	TCGA-QK-A8Z9	8980FB06-E38D-459F-A777-52048D492DEF	14	-20471	Not Applicable	0	149	Not Available	TCGA-QK-A8Z9-D58569;TCGA-QK-A8Z9-D58570;TCGA-QK-A8Z9-D67697;TCGA-QK-A8Z9-D67732	28AACA3B-F335-40D2-8947-6C8AF80A6707;A9932136-BD96-46A5-B4AC-1DA523473034;9AA6720E-3B6D-4446-81B7-E469AE00ADF4;47D68D99-87A9-44E5-A131-A5D7758873C9	Not Available;Not Available;Not Available;Not Available	14;14;9;10	102;102;302;302	50;50;267;267	Carboplatin;Paclitaxel;Carboplatin;Paclitaxel	Complete Response;Complete Response;Unknown;Unknown	4;4;11;11	Not Available;Not Available;Not Available;Not Available	Not Available;Not Available;Not Available;Not Available	Not Available;Not Available;Not Available;Not Available	Not Available;Not Available;Not Available;Not Available	Not Applicable;Not Applicable;Not Applicable;Not Applicable	Not Available;Not Available;Not Available;Not Available	Not Available;Not Available;Not Available;Not Available	NO;NO;NO;NO	Chemotherapy;Chemotherapy;Chemotherapy;Chemotherapy
TCGA-CV-6959-01	TCGA-CV-6959-01	TCGA-CV-6959	48	MALE	256	Head & Neck Squamous Cell Carcinoma	Head and Neck	1	T3	N1	M0	Stage III	G2	1	103		Locoregional Recurrence	WITH TUMOR	NA	48	YES	1	Oral Tongue	TCGA-CV-6959	ef3ce0e5-d2e8-4616-8b1a-a78c591cf235	8	-17679	256	0	Not Available	Not Available
TCGA-CN-6019-01	TCGA-CN-6019-01	TCGA-CN-6019	61	MALE	1038	Head & Neck Squamous Cell Carcinoma	Head and Neck	0	T4a	N0	M0	Stage IVA	G2	0	1038			TUMOR FREE	NA	61	YES	3	Oral Tongue	TCGA-CN-6019	ee3061ec-273c-4bef-a325-35e9c469bf01	15	-22485	Not Applicable	0	135	Not Available	TCGA-CN-6019-D12971;TCGA-CN-6019-D12972	53514e53-df2d-4df6-9e6c-27c267f00251;8efcdd24-e738-485b-943b-583e784c212d	Not Available;Not Available	15;15	84;91	56;56	cisplatin;vectibix	Not Available;Not Available	6;6	Not Available;Not Available	10;20	mg/mL;mg/mL	ADJUVANT;ADJUVANT	Not Applicable;Not Applicable	1;1	IV;IV	NO;NO	Chemotherapy;Chemotherapy
TCGA-CV-6935-01	TCGA-CV-6935-01	TCGA-CV-6935	67	MALE	295	Head & Neck Squamous Cell Carcinoma	Head and Neck	1	T3	N0	M0	Stage IVA	G3	0	295			WITH TUMOR	NA	67	YES	0	Larynx	TCGA-CV-6935	0871333c-1088-4af1-a365-12256643c5bd	9	-24799	295	0	Not Available	Not Available
TCGA-P3-A5Q5-01	TCGA-P3-A5Q5-01	TCGA-P3-A5Q5	54	MALE	910	Head & Neck Squamous Cell Carcinoma Basaloid Type	Head and Neck	0	TX	N2	M0	Stage IVA	G3	0	910			TUMOR FREE	NA	54	YES	Not Available	Tonsil	TCGA-P3-A5Q5	3A867DF4-D548-4408-A90B-441DED53B7B6	4	-19728	Not Applicable	0	910	Not Available
TCGA-D6-A74Q-01	TCGA-D6-A74Q-01	TCGA-D6-A74Q	67	MALE	710	Head & Neck Squamous Cell Carcinoma	Head and Neck	0	T4a	N0	M0	Stage IVA	G3	1	NA		New Primary Tumor	TUMOR FREE	NA	67	NO	Not Available	Larynx	TCGA-D6-A74Q	F04F1C1C-6D6D-4A2B-BA88-110B08FCC596	31	-24702	Not Applicable	0	338	Not Available
TCGA-CN-6012-01	TCGA-CN-6012-01	TCGA-CN-6012	66	MALE	1460	Head & Neck Squamous Cell Carcinoma	Head and Neck	0	T3	N1	M0	Stage IVA	G2	0	1460			TUMOR FREE	NA	66	NO	Not Available	Larynx	TCGA-CN-6012	9023c9bf-02a0-4396-8161-304089957b62	14	-24286	Not Applicable	0	144	Not Available	TCGA-CN-6012-D12918	2aee6c64-62c9-42d9-9395-9d272e94866e	Not Available	14	200	157	cisplatin	Not Available	6	Not Available	Not Available	mg/mL	ADJUVANT	Not Applicable	1	IV	NO	Chemotherapy
TCGA-IQ-A6SG-01	TCGA-IQ-A6SG-01	TCGA-IQ-A6SG	61	FEMALE	579	Head & Neck Squamous Cell Carcinoma	Head and Neck	0	T3	N0	M0	Stage III	G2	0	579			TUMOR FREE	NA	61	Not Available	Not Available	Oral Tongue	TCGA-IQ-A6SG	C2F1B2D5-1302-4E29-8889-37BA34E91DE2	27	-22529	Not Applicable	0	579	Not Available
TCGA-CN-A63U-01	TCGA-CN-A63U-01	TCGA-CN-A63U	50	MALE	964	Head & Neck Squamous Cell Carcinoma	Head and Neck	0	T3	N0	M0	Stage IVA	G3	0	964			TUMOR FREE	NA	50	NO	Not Available	Larynx	TCGA-CN-A63U	22233A31-023F-412F-9B42-73B58C51DEE8	17	-18272	Not Applicable	0	526	Not Available
TCGA-UF-A7JV-01	TCGA-UF-A7JV-01	TCGA-UF-A7JV	62	FEMALE	90	Head & Neck Squamous Cell Carcinoma	Head and Neck	1	T4a	N2c	M0	Stage IVA	G2	1	55	Oropharynx		WITH TUMOR	NA	62	NO	Not Available	Hypopharynx	TCGA-UF-A7JV	12D94C6E-323F-450B-B510-F2AB4671E0FA	2	-22985	90	0	Not Available	Not Available
TCGA-CV-A465-01	TCGA-CV-A465-01	TCGA-CV-A465	24	MALE	215	Head & Neck Squamous Cell Carcinoma	Head and Neck	1	T2	N0	M0	Stage III	G1	0	215			TUMOR FREE	NA	24	NO	Not Available	Oral Tongue	TCGA-CV-A465	6F8B9C64-16F1-4CD0-9CD6-A3C27D311CF8	22	-9015	215	0	Not Available	Not Available
TCGA-CV-A45W-01	TCGA-CV-A45W-01	TCGA-CV-A45W	75	MALE	1398	Head & Neck Squamous Cell Carcinoma	Head and Neck	1	T3	N0	M0	Stage II	G2	0	1398			TUMOR FREE	NA	75	YES	Not Available	Larynx	TCGA-CV-A45W	2D74E19E-9677-491F-B9EA-4874DB64747A	14	-27743	1398	0	Not Available	Not Available
TCGA-H7-8502-01	TCGA-H7-8502-01	TCGA-H7-8502	50	MALE	458	Head & Neck Squamous Cell Carcinoma	Head and Neck	0	T4a	N2b	M0	Stage IVA	G2	0	458			Unknown	NA	50	YES	8	Oral Cavity	TCGA-H7-8502	ce603d46-299a-4ffb-84ab-b3b914a561b9	21	-18286	Not Applicable	0	133	Not Available	TCGA-H7-8502-D34530	29CBDADF-BF68-43DD-9DC3-917E98F13DDB	Not Available	21	108	77	Not Available	Unknown	8	Not Available	Not Available	Not Available	Not Available	Not Applicable	Not Available	Not Available	NO	Chemotherapy
TCGA-CV-6003-01	TCGA-CV-6003-01	TCGA-CV-6003	50	FEMALE	1665	Head & Neck Squamous Cell Carcinoma	Head and Neck	0	T2	N0	M0	Stage III	G2	0	1665			TUMOR FREE	NA	50	YES	12	Oral Tongue	TCGA-CV-6003	417b357e-c90e-4b63-ae7a-4b782038ffd3	12	-18600	Not Applicable	0	1246	1246
TCGA-CV-5431-01	TCGA-CV-5431-01	TCGA-CV-5431	73	MALE	522	Head & Neck Squamous Cell Carcinoma	Head and Neck	1	T3	N2	M0	Stage IVA	G3	0	522			TUMOR FREE	NA	73	YES	2	Larynx	TCGA-CV-5431	64bb5550-2735-4401-a0db-58ec1020a32d	23	-26953	522	0	522	176
TCGA-P3-A6T3-01	TCGA-P3-A6T3-01	TCGA-P3-A6T3	49	MALE	577	Head & Neck Squamous Cell Carcinoma	Head and Neck	1	T4	N1	M0	Stage IVA	G2	1	242	Distant Metastasis	Distant Metastasis	WITH TUMOR	NA	49	YES	Not Available	Oral Cavity	TCGA-P3-A6T3	13E936FF-81F0-49B9-BC2E-2EA43921F450	21	-18143	577	0	Not Available	Not Available	TCGA-P3-A6T3-D50143	5FBB121D-7484-4EDC-B9D8-531A410C194D	Not Available	21	92	61	Cisplatin	Complete Response	10	Not Available	Not Available	Not Available	Not Available	Not Applicable	Not Available	Not Available	NO	Chemotherapy
TCGA-IQ-A61H-01	TCGA-IQ-A61H-01	TCGA-IQ-A61H	76	MALE	1138	Head & Neck Squamous Cell Carcinoma	Head and Neck	0	T2	N0	MX	Stage II	G2	0	1138			TUMOR FREE	NA	76	NO	Not Available	Oral Tongue	TCGA-IQ-A61H	90D21B9B-DBB8-43A6-9817-67ED69FABDC0	22	-27990	Not Applicable	0	412	Not Available
TCGA-CV-6953-01	TCGA-CV-6953-01	TCGA-CV-6953	80	FEMALE	1641	Head & Neck Squamous Cell Carcinoma	Head and Neck	1	T3	N0	M0	Stage III	G1	1	1521	Oral Cavity	Locoregional Recurrence	Not Available	NA	80	NO	Not Available	Floor of mouth	TCGA-CV-6953	a4e90f64-d11a-4278-a79e-d64c936e8e86	8	-29465	1641	0	Not Available	Not Available
TCGA-P3-A6SX-01	TCGA-P3-A6SX-01	TCGA-P3-A6SX	67	MALE	1430	Head & Neck Squamous Cell Carcinoma	Head and Neck	1	T4	N0	M0	Stage III	G2	0	1430			TUMOR FREE	NA	67	YES	Not Available	Tonsil	TCGA-P3-A6SX	220D75AE-C94B-473A-A988-AC40C15FA219	21	-24715	1430	0	Not Available	Not Available	TCGA-P3-A6SX-D50091	27CBE591-5B5B-4E08-9BA9-56385546BD37	Not Available	21	91	61	Not Available	Complete Response	10	Not Available	Not Available	Not Available	Not Available	Not Applicable	Not Available	Not Available	NO	Chemotherapy
TCGA-QK-A6IJ-01	TCGA-QK-A6IJ-01	TCGA-QK-A6IJ	71	MALE	387	Head & Neck Squamous Cell Carcinoma	Head and Neck	0	T2	N0	M0	Stage III	G3	0	387			TUMOR FREE	NA	71	YES	Not Available	Floor of mouth	TCGA-QK-A6IJ	BDC0A7F5-D0F9-4008-BF4C-51E570CA1EBC	25	-25966	Not Applicable	0	64	Not Available
TCGA-BA-4074-01	TCGA-BA-4074-01	TCGA-BA-4074	69	MALE	462	Head & Neck Squamous Cell Carcinoma	Head and Neck	1	T3	N2c	M0	Stage IVA	G3	1	396	Distant Metastasis		WITH TUMOR	NA	69	YES	Not Available	Oral Tongue	TCGA-BA-4074	a63ca97d-ef31-4118-9547-a6730967290f	14	-25282	462	0	Not Available	Not Available	TCGA-BA-4074-D4877	63bcb5e7-c890-4f60-b14d-4a583b8f1ee9	Not Available	10	97	45	Carboplatin	Not Available	12	Not Available	Not Available	Not Available	ADJUVANT	Not Applicable	1	Not Available	NO	Chemotherapy
TCGA-CQ-5329-01	TCGA-CQ-5329-01	TCGA-CQ-5329	46	FEMALE	2143	Head & Neck Squamous Cell Carcinoma	Head and Neck	0	T3	N1	M0	Stage II	G2	0	2143			TUMOR FREE	NA	46	NO	Not Available	Oral Tongue	TCGA-CQ-5329	02dcc11f-4f0e-4c9e-8d96-d22d47beef5d	12	-17028	Not Applicable	0	841	Not Available
TCGA-CN-A6V3-01	TCGA-CN-A6V3-01	TCGA-CN-A6V3	61	MALE	742	Head & Neck Squamous Cell Carcinoma	Head and Neck	0	T3	N2b	M0	Stage IVA	G3	0	742			TUMOR FREE	NA	61	YES	12	Larynx	TCGA-CN-A6V3	896E37FA-3A6A-481B-B790-5EE62BBDC9FA	2	-22397	Not Applicable	0	298	Not Available	TCGA-CN-A6V3-D52271	19331F82-7748-4F8C-B0A3-9324E970BD23	Not Available	2	151	130	cisplatin	Complete Response	12	Not Available	Not Available	Not Available	Not Available	Not Applicable	Not Available	Not Available	NO	Chemotherapy
TCGA-CR-7402-01	TCGA-CR-7402-01	TCGA-CR-7402	68	MALE	911	Head & Neck Squamous Cell Carcinoma	Head and Neck	0	T3	N0	M0	Stage III	G2	0	911			TUMOR FREE	NA	68	YES	Not Available	Larynx	TCGA-CR-7402	91e30123-2265-4cf1-8389-f6462897837c	28	-25138	Not Applicable	0	911	Not Available	TCGA-CR-7402-D28765;TCGA-CR-7402-D28764	c002e09e-21e2-4eda-8436-2360bfb1f0d9;c146e17b-6c75-4b21-9724-939a26ed21d8	Not Available;Not Available	28;28	101;101	37;37	Carboplatin;Paclitaxel	Not Available;Not Available	2;2	Not Available;Not Available	1.5;40	AUC;mg/m2	OTHER, SPECIFY IN NOTES;OTHER, SPECIFY IN NOTES	Primary: Concurrent;Primary: Concurrent	1;1	IV;IV	NO;NO	Chemotherapy;Chemotherapy
TCGA-CR-6480-01	TCGA-CR-6480-01	TCGA-CR-6480	53	MALE	362	Head & Neck Squamous Cell Carcinoma	Head and Neck	0	T2	N2a	M0	Stage IVA	G2	0	362			TUMOR FREE	NA	53	YES	Not Available	Tonsil	TCGA-CR-6480	ba9d4568-71a8-41fc-a2be-0bf784e36d6a	21	-19472	Not Applicable	0	362	Not Available	TCGA-CR-6480-D18147;TCGA-CR-6480-D18148;TCGA-CR-6480-D18149;TCGA-CR-6480-D18150	0c8b45d1-877d-490f-a9bd-7018c902b064;eacc0c35-00b6-46a4-8ee6-d92dfd5f7646;74a6795a-d04a-4f59-aeb8-2768a83a4dee;6d7fe68d-e479-4a41-bbf1-86df66a08e08	Not Available;Not Available;Not Available;Not Available	21;21;21;21	85;85;85;145	27;27;27;103	Paclitaxel;Cisplatin;Erbitux;Erbitux	Not Available;Not Available;Not Available;Not Available	9;9;9;9	3;3;3;7	270;75;900;250	mg/m2;mg/m2;mg/m2;mg/m2	OTHER, SPECIFY IN NOTES;OTHER, SPECIFY IN NOTES;OTHER, SPECIFY IN NOTES;OTHER, SPECIFY IN NOTES	Primary: Induction;Primary: Induction;Primary: Induction;Primary: Concurrent	1;1;1;2	IV;IV;IV;IV	NO;NO;NO;NO	Chemotherapy;Chemotherapy;Chemotherapy;Chemotherapy
TCGA-T2-A6X2-01	TCGA-T2-A6X2-01	TCGA-T2-A6X2	82	MALE	987	Head & Neck Squamous Cell Carcinoma	Head and Neck	0	T3	N0	M0	Stage III	G1	0	987			TUMOR FREE	NA	82	YES	0	Alveolar Ridge	TCGA-T2-A6X2	731F6967-5A01-40B7-9F88-64D980214BB2	22	-30013	Not Applicable	0	987	Not Available
TCGA-CV-A45P-01	TCGA-CV-A45P-01	TCGA-CV-A45P	82	FEMALE	639	Head & Neck Squamous Cell Carcinoma	Head and Neck	0	T2	N0	M0	Stage I	G2	1	639	Oral Cavity	Locoregional Recurrence	WITH TUMOR	NA	82	NO	Not Available	Oral Tongue	TCGA-CV-A45P	1C509BA7-2EDF-4428-BD39-109C78B3FB30	22	-30297	Not Applicable	0	639	Not Available
TCGA-CV-5432-01	TCGA-CV-5432-01	TCGA-CV-5432	68	MALE	3930	Head & Neck Squamous Cell Carcinoma	Head and Neck	0	T3	N0	M0	Stage III	G3	0	3930			TUMOR FREE	NA	68	Not Available	Not Available	Larynx	TCGA-CV-5432	d89b1fd6-bef4-4803-8ed3-3b442be600b6	23	-25006	Not Applicable	0	3930	3930
TCGA-CR-7395-01	TCGA-CR-7395-01	TCGA-CR-7395	80	FEMALE	930	Head & Neck Squamous Cell Carcinoma	Head and Neck	0	T2	N0	M0	Stage II	G2	0	930			TUMOR FREE	NA	80	YES	Not Available	Oral Cavity	TCGA-CR-7395	a6622196-897f-469e-a21d-c4a12ed39908	16	-29527	Not Applicable	0	930	Not Available
TCGA-CV-7089-01	TCGA-CV-7089-01	TCGA-CV-7089	74	MALE	1972	Head & Neck Squamous Cell Carcinoma	Head and Neck	1	T4a	N2	M0	Stage IVA	G2	0	1972			TUMOR FREE	NA	74	YES	0	Larynx	TCGA-CV-7089	490950f3-2d1a-4174-a30d-b8f5654ff316	11	-27149	1972	0	Not Available	Not Available
TCGA-D6-6515-01	TCGA-D6-6515-01	TCGA-D6-6515	82	FEMALE	403	Head & Neck Squamous Cell Carcinoma	Head and Neck	1	T2	N0	M0	Stage II	G3	1	195	Cervical Lymph Nodes		TUMOR FREE	NA	82	NO	Not Available	Oral Tongue	TCGA-D6-6515	8e0e456e-85ee-4de5-8f0b-72393d6acde0	5	-30099	403	0	Not Available	Not Available
TCGA-CV-7242-01	TCGA-CV-7242-01	TCGA-CV-7242	60	FEMALE	1095	Head & Neck Squamous Cell Carcinoma	Head and Neck	0	T3	N0	M0	Stage II	G2	0	1095			TUMOR FREE	NA	60	YES	5	Larynx	TCGA-CV-7242	4b4247e2-4446-44f5-8573-4cea8bf69f8e	2	-22136	Not Applicable	0	1095	Not Available
TCGA-CN-4733-01	TCGA-CN-4733-01	TCGA-CN-4733	61	MALE	1586	Head & Neck Squamous Cell Carcinoma	Head and Neck	0	T1	N0	M0	Stage III	G3	0	1586			TUMOR FREE	NA	61	NO	Not Available	Oral Tongue	TCGA-CN-4733	dedd71b4-8537-4947-839e-90aceddd0893	17	-22561	Not Applicable	0	523	Not Available
TCGA-CQ-5327-01	TCGA-CQ-5327-01	TCGA-CQ-5327	61	FEMALE	1660	Head & Neck Squamous Cell Carcinoma	Head and Neck	0	T3	N2c	M0	Stage IVA	G2	0	1660			TUMOR FREE	NA	61	NO	Not Available	Oral Tongue	TCGA-CQ-5327	5a03e2b6-4c8b-479a-9036-9859af031da4	7	-22307	Not Applicable	0	1184	1184	TCGA-CQ-5327-D10928	087fb3b8-4696-47fe-9e79-b7f83d404fb4	Not Available	5	57	57	cisplatin	Not Available	4	1	150	mg	ADJUVANT	Not Applicable	1	IV	NO	Chemotherapy
TCGA-BA-A6DE-01	TCGA-BA-A6DE-01	TCGA-BA-A6DE	70	FEMALE	440	Head & Neck Squamous Cell Carcinoma	Head and Neck	0	T3	N0	M0	Stage II	G2	0	440			TUMOR FREE	NA	70	YES	1	Oral Tongue	TCGA-BA-A6DE	116AD004-929D-4C8D-8EEE-883D132E0FE5	17	-25874	Not Applicable	0	182	Not Available
TCGA-CV-7104-01	TCGA-CV-7104-01	TCGA-CV-7104	61	FEMALE	393	Head & Neck Squamous Cell Carcinoma	Head and Neck	1	T2	N2	M0	Stage IVA	G2	0	393			TUMOR FREE	NA	61	NO	Not Available	Oral Tongue	TCGA-CV-7104	aa34f900-b2e4-4276-9d28-807ad11444ac	11	-22349	393	0	Not Available	Not Available
TCGA-CN-5365-01	TCGA-CN-5365-01	TCGA-CN-5365	38	MALE	351	Head & Neck Squamous Cell Carcinoma	Head and Neck	1	T1	N2	M1	Stage IVB	G2	1	NA			WITH TUMOR	NA	38	YES	Not Available	Tonsil	TCGA-CN-5365	4cffea0b-90a7-4c86-a73f-bb8feca3ada7	3	-14190	351	0	Not Available	Not Available
TCGA-CR-6472-01	TCGA-CR-6472-01	TCGA-CR-6472	59	MALE	1050	Head & Neck Squamous Cell Carcinoma	Head and Neck	0	T2	N3	M0	Stage IVB	G3	0	1050			TUMOR FREE	NA	59	YES	0	Base of tongue	TCGA-CR-6472	0956bc67-dd55-4c54-a56a-f22f2856662a	14	-21654	Not Applicable	0	1050	Not Available	TCGA-CR-6472-D18107;TCGA-CR-6472-D18105;TCGA-CR-6472-D18106;TCGA-CR-6472-D18108	0d395cb2-e707-41dc-a547-368fec44ca83;f0aacdec-3e07-46f8-81d7-cd39c2f4377d;ab279cef-b39d-4001-a69c-f192e59790c4;a7279564-0d73-4285-ae1f-23c713a4969e	Not Available;Not Available;Not Available;Not Available	14;14;14;14	123;84;84;123	109;28;28;109	Paclitaxel;Paclitaxel;Carboplatin;Carboplatin	Not Available;Not Available;Not Available;Not Available	9;9;9;9	3;9;9;3	30;60;2;1	mg/m2;mg/m2;AUC;AUC	OTHER, SPECIFY IN NOTES;OTHER, SPECIFY IN NOTES;OTHER, SPECIFY IN NOTES;OTHER, SPECIFY IN NOTES	Primary: Concurrent;Primary: Induction;Primary: Induction;Primary: Concurrent	2;1;1;2	IV;IV;IV;IV	NO;NO;NO;NO	Chemotherapy;Chemotherapy;Chemotherapy;Chemotherapy
TCGA-CV-A45V-01	TCGA-CV-A45V-01	TCGA-CV-A45V	87	FEMALE	32	Head & Neck Squamous Cell Carcinoma	Head and Neck	1	T4	N0	M0	Stage IVA	G1	0	32			Unknown	NA	87	NO	Not Available	Oral Cavity	TCGA-CV-A45V	9413432E-24FE-428A-B464-1A5BCDBF5F74	22	-31936	32	0	Not Available	Not Available
TCGA-CR-6493-01	TCGA-CR-6493-01	TCGA-CR-6493	69	MALE	282	Head & Neck Squamous Cell Carcinoma	Head and Neck	1	T3	N2b	M0	Stage IVA	G2	1	247	Oral Cavity	Locoregional Recurrence	WITH TUMOR	NA	69	YES	Not Available	Oral Tongue	TCGA-CR-6493	b43b8aed-d166-4f00-8144-24ad3fe314ed	5	-25432	282	0	Not Available	Not Available	TCGA-CR-6493-D48390;TCGA-CR-6493-D48391	45240C23-AFA5-410C-BF86-CD9AE5E75F21;3CD427A7-86D8-4899-8A89-F9A1AFCE4570	Not Available;Not Available	12;12	150;150	100;100	Paclitaxel;Carboplatin	Complete Response;Complete Response	9;9	Not Available;Not Available	Not Available;Not Available	Not Available;Not Available	Not Available;Not Available	Not Applicable;Not Applicable	Not Available;Not Available	Not Available;Not Available	NO;NO	Chemotherapy;Chemotherapy
TCGA-KU-A6H8-01	TCGA-KU-A6H8-01	TCGA-KU-A6H8	41	MALE	327	Head & Neck Squamous Cell Carcinoma	Head and Neck	1	T1	N0	M0	Stage IVA	G3	1	110	Oral Cavity	Locoregional Recurrence	WITH TUMOR	NA	41	YES	2	Oral Tongue	TCGA-KU-A6H8	9BF40EEB-9A87-44A2-A782-197AB954C937	25	-15066	Not Applicable	0	168	Not Available	TCGA-KU-A6H8-D49028;TCGA-KU-A6H8-D54127;TCGA-KU-A6H8-D54128	1FF745F6-3C00-419C-A325-A31DC3EC5950;5B00B1C9-A489-4C6F-BEBF-226F6D522440;1AFE9E4F-E16A-45B4-BFF4-4120AAEDF4FD	Not Available;Not Available;Not Available	25;17;17	174;Not Available;Not Available	122;210;210	Cetuximab;Taxol;Carboplatin	Clinical Progressive Disease;Not Applicable;Not Applicable	9;12;12	Not Available;Not Available;Not Available	Not Available;Not Available;Not Available	Not Available;Not Available;Not Available	Not Available;Not Available;Not Available	Not Applicable;Not Applicable;Not Applicable	Not Available;Not Available;Not Available	Not Available;Not Available;Not Available	NO;YES;YES	Immunotherapy;Chemotherapy;Chemotherapy
TCGA-QK-A64Z-01	TCGA-QK-A64Z-01	TCGA-QK-A64Z	79	FEMALE	641	Head & Neck Squamous Cell Carcinoma	Head and Neck	1	T2	N0	M0	Stage IVA	G1	1	553	Cervical Lymph Nodes	Locoregional Recurrence	TUMOR FREE	NA	79	YES	0	Hard Palate	TCGA-QK-A64Z	2915B26B-8C18-48E4-9715-A7E207F0A0E6	4	-29037	Not Applicable	0	553	Not Available
TCGA-QK-A6IG-01	TCGA-QK-A6IG-01	TCGA-QK-A6IG	69	MALE	222	Head & Neck Squamous Cell Carcinoma	Head and Neck	1	T2	N0	M0	Stage III	G2	1	142	Cervical Lymph Nodes	Locoregional Disease	WITH TUMOR	NA	69	YES	Not Available	Buccal Mucosa	TCGA-QK-A6IG	3203D0AE-5FE9-4FF2-BE0A-1D97F7684819	24	-25334	Not Applicable	0	218	Not Available	TCGA-QK-A6IG-D48980;TCGA-QK-A6IG-D54916	15D66913-F58A-49F3-B1C6-26BBEBE16A27;D8A6EDE4-2CF3-4796-8B5C-0CBC47C2817C	Not Available;Not Available	24;23	98;98	51;51	Carboplatin;Paclitaxel	Clinical Progressive Disease;Clinical Progressive Disease	9;12	Not Available;Not Available	Not Available;Not Available	Not Available;Not Available	Not Available;Not Available	Not Applicable;Not Applicable	Not Available;Not Available	Not Available;Not Available	NO;NO	Chemotherapy;Chemotherapy
TCGA-CR-7372-01	TCGA-CR-7372-01	TCGA-CR-7372	45	MALE	759	Head & Neck Squamous Cell Carcinoma	Head and Neck	0	T2	N0	M0	Stage I	G1	0	759			TUMOR FREE	NA	45	YES	Not Available	Oral Tongue	TCGA-CR-7372	45c3cd39-1c5d-4e26-8afc-5bed3c230088	NA	-16610	Not Applicable	0	759	Not Available
TCGA-CQ-6227-01	TCGA-CQ-6227-01	TCGA-CQ-6227	77	MALE	129	Head & Neck Squamous Cell Carcinoma	Head and Neck	1	T3	N1	M0	Stage IVA	G2	1	NA			WITH TUMOR	NA	77	YES	3	Oral Cavity	TCGA-CQ-6227	5d227ea8-bd74-4e8f-9bee-9d981f03d66f	6	-28466	129	0	Not Available	Not Available
TCGA-CV-7261-01	TCGA-CV-7261-01	TCGA-CV-7261	57	MALE	1512	Head & Neck Squamous Cell Carcinoma	Head and Neck	0	T3	N0	M0	Stage IVA	G2	0	1512			TUMOR FREE	NA	57	NO	Not Available	Larynx	TCGA-CV-7261	55f96a9c-e2c8-4243-8a7e-94bc6fab73a6	2	-20992	Not Applicable	0	1099	Not Available
TCGA-CR-5250-01	TCGA-CR-5250-01	TCGA-CR-5250	71	MALE	799	Head & Neck Squamous Cell Carcinoma	Head and Neck	0	T2	N0	M0	Stage II	G3	0	799			TUMOR FREE	NA	71	YES	Not Available	Base of tongue	TCGA-CR-5250	9e178d80-fe90-4998-9dae-726c4beceef7	5	-26097	Not Applicable	0	799	Not Available	TCGA-CR-5250-D13185	801adc1c-a982-44df-bacc-73807239f52b	Not Available	5	136	57	Cisplatin	Not Available	4	Not Available	232	mg	OTHER, SPECIFY IN NOTES	Primary	1	IV	NO	Chemotherapy
TCGA-DQ-5630-01	TCGA-DQ-5630-01	TCGA-DQ-5630	73	MALE	1030	Head & Neck Squamous Cell Carcinoma	Head and Neck	0	T3	N1	M0	Stage III	G2	0	1030			TUMOR FREE	NA	73	YES	4	Oral Tongue	TCGA-DQ-5630	91a712b5-a724-48d0-ba06-4f6857683463	22	-26855	Not Applicable	0	477	477
TCGA-CN-6021-01	TCGA-CN-6021-01	TCGA-CN-6021	63	FEMALE	276	Head & Neck Squamous Cell Carcinoma	Head and Neck	1	T3	N0	M0	Stage III	G2	1	NA			WITH TUMOR	NA	63	NO	Not Available	Larynx	TCGA-CN-6021	9eb1997f-14f5-4230-ae4f-1ef1943e1723	14	-23212	276	0	Not Available	Not Available
TCGA-HD-7831-01	TCGA-HD-7831-01	TCGA-HD-7831	74	MALE	667	Head & Neck Squamous Cell Carcinoma	Head and Neck	0	T3	N0	M0	Stage IVA	G2	1	667	Distant Metastasis	Distant Metastasis	WITH TUMOR	NA	74	YES	0	Oral Tongue	TCGA-HD-7831	0f718e17-86c1-4221-a878-d57ae87e744f	9	-27334	Not Applicable	0	0	Not Available
TCGA-CQ-A4CD-01	TCGA-CQ-A4CD-01	TCGA-CQ-A4CD	69	MALE	1022	Head & Neck Squamous Cell Carcinoma	Head and Neck	0	T4b	N0	M0	Stage IVA	G3	0	1022			TUMOR FREE	NA	69	YES	0	Oral Cavity	TCGA-CQ-A4CD	15EB8D88-ADB1-4F4F-A44D-087049DB60CE	28	-25497	Not Applicable	0	548	Not Available
TCGA-BA-5555-01	TCGA-BA-5555-01	TCGA-BA-5555	54	MALE	520	Head & Neck Squamous Cell Carcinoma	Head and Neck	0	T2	N2c	M0	Stage IVA	G2	1	248	Oropharynx		TUMOR FREE	NA	54	YES	0	Larynx	TCGA-BA-5555	8970f713-4a7a-4125-892c-6a34139371d8	4	-19956	Not Applicable	0	186	Not Available
TCGA-CR-6482-01	TCGA-CR-6482-01	TCGA-CR-6482	62	MALE	345	Head & Neck Squamous Cell Carcinoma	Head and Neck	0	T2	N2b	M0	Stage IVA	G3	0	345			TUMOR FREE	NA	62	YES	Not Available	Tonsil	TCGA-CR-6482	468649e7-1525-4b8a-8ab5-ddb27db5f022	28	-22741	Not Applicable	0	345	Not Available	TCGA-CR-6482-D18183;TCGA-CR-6482-D18184;TCGA-CR-6482-D18179;TCGA-CR-6482-D18180;TCGA-CR-6482-D18181;TCGA-CR-6482-D18185;TCGA-CR-6482-D18182	6c867000-4574-4f11-99ef-5e231decc673;31e31610-02a7-4bc4-b391-97fc88f771d3;0de72eb9-07cc-406f-a941-36f6e8cf4ece;36d20c27-5cb4-401a-a4b6-b5386e99d841;a32b9afc-4e03-4764-8096-852dc714b1d7;7d00a4d2-95cb-4518-8663-41791801c47b;29ddfe37-3d8a-4f3b-9fe1-fa319b656b0e	Not Available;Not Available;Not Available;Not Available;Not Available;Not Available;Not Available	28;28;28;28;28;28;28	137;193;74;74;74;193;137	88;158;74;74;74;158;88	Carboplatin;Paclitaxel;Paclitaxel;Cisplatin;Erbitux;Carboplatin;Paclitaxel	Not Available;Not Available;Not Available;Not Available;Not Available;Not Available;Not Available	9;9;9;9;9;9;9	8;6;1;1;1;6;8	2;30;90;75;400;1;60	AUC;mg/m2;mg/m2;mg/m2;mg/m2;AUC;mg/m2	OTHER, SPECIFY IN NOTES;OTHER, SPECIFY IN NOTES;OTHER, SPECIFY IN NOTES;OTHER, SPECIFY IN NOTES;OTHER, SPECIFY IN NOTES;OTHER, SPECIFY IN NOTES;OTHER, SPECIFY IN NOTES	Primary: Induction;Primary: Concurrent;Primary: Induction;Primary: Induction;Primary: Induction;Primary: Concurrent;Primary: Induction	2;3;1;1;1;3;2	IV;IV;IV;IV;IV;IV;IV	NO;NO;NO;NO;NO;NO;NO	Chemotherapy;Chemotherapy;Chemotherapy;Chemotherapy;Chemotherapy;Chemotherapy;Chemotherapy
TCGA-CV-5977-01	TCGA-CV-5977-01	TCGA-CV-5977	66	MALE	1840	Head & Neck Squamous Cell Carcinoma	Head and Neck	0	T3	N1	M0	Stage IVA	G2	0	1840			TUMOR FREE	NA	66	YES	6	Oral Tongue	TCGA-CV-5977	50239d1d-b3a4-4240-ab83-b24ba67b1299	12	-24115	Not Applicable	0	1007	Not Available
TCGA-CV-A6JD-01	TCGA-CV-A6JD-01	TCGA-CV-A6JD	82	FEMALE	182	Head & Neck Squamous Cell Carcinoma	Head and Neck	1	T4a	N0	M0	Stage IVA	G3	0	182			TUMOR FREE	NA	82	NO	Not Available	Floor of mouth	TCGA-CV-A6JD	432FBB6C-331F-4D2D-834D-F6378D88107A	16	-29988	182	0	Not Available	Not Available
TCGA-CV-A45Z-01	TCGA-CV-A45Z-01	TCGA-CV-A45Z	75	MALE	1466	Head & Neck Squamous Cell Carcinoma	Head and Neck	1	T2	N0	M0	Stage II	G3	1	NA			WITH TUMOR	NA	75	YES	Not Available	Larynx	TCGA-CV-A45Z	E7174299-3CA7-4D51-9048-3EF3EFDE4E5C	14	-27397	1466	0	Not Available	Not Available
TCGA-CV-6961-01	TCGA-CV-6961-01	TCGA-CV-6961	61	MALE	76	Head & Neck Squamous Cell Carcinoma	Head and Neck	1	T2	N0	M0	Stage II	G3	1	NA			Not Available	NA	61	YES	2	Oral Tongue	TCGA-CV-6961	4075717b-2240-4842-a00a-0c4dbcb910c4	12	-22532	76	0	Not Available	Not Available
TCGA-DQ-5629-01	TCGA-DQ-5629-01	TCGA-DQ-5629	64	MALE	941	Head & Neck Squamous Cell Carcinoma	Head and Neck	1	T4a	N2c	M0	Stage IVA	G2	0	941			TUMOR FREE	NA	64	YES	3	Larynx	TCGA-DQ-5629	e95e9e7d-a1ed-46eb-9cf8-1d355bf0577f	4	-23550	Not Applicable	0	516	516	TCGA-DQ-5629-D10170	a9862b81-7a8c-4924-bb0c-4fc5bfdb07f2	Not Available	4	98	52	Carboplatin	Not Available	4	07	Not Available	Not Available	ADJUVANT	Not Applicable	1	IV	NO	Chemotherapy
TCGA-CV-5966-01	TCGA-CV-5966-01	TCGA-CV-5966	63	FEMALE	545	Head & Neck Squamous Cell Carcinoma	Head and Neck	1	T4a	N1	M0	Stage IVA	G3	0	545			TUMOR FREE	NA	63	YES	2	Oral Cavity	TCGA-CV-5966	0d0731e2-8d82-4b6d-9258-2896a770a868	12	-23119	545	0	Not Available	Not Available
TCGA-CV-6441-01	TCGA-CV-6441-01	TCGA-CV-6441	60	MALE	292	Head & Neck Squamous Cell Carcinoma	Head and Neck	1	T3	N0	M0	Stage III	G3	1	95	Oral Cavity	Locoregional Recurrence	WITH TUMOR	NA	60	YES	Not Available	Oral Tongue	TCGA-CV-6441	59398d50-45cf-4812-a24e-0c00c0199971	13	-22025	292	0	Not Available	Not Available
TCGA-H7-8501-01	TCGA-H7-8501-01	TCGA-H7-8501	54	MALE	461	Head & Neck Squamous Cell Carcinoma	Head and Neck	0	T4a	N2a	M0	Stage IVA	GX	0	461			Unknown	NA	54	YES	1	Buccal Mucosa	TCGA-H7-8501	f090838e-7cc0-4ba8-b3a2-faaa99743785	21	-19808	Not Applicable	0	58	Not Available	TCGA-H7-8501-D45206	CE59C44C-095C-4C81-90DD-BC9E40E23C2F	Not Available	10	137	76	Not Available	Complete Response	7	Not Available	Not Available	Not Available	Not Available	Not Applicable	Not Available	Not Available	NO	Chemotherapy
TCGA-BA-4077-01	TCGA-BA-4077-01	TCGA-BA-4077	45	FEMALE	1134	Head & Neck Squamous Cell Carcinoma	Head and Neck	1	T4b	N3	M0	Stage IVA	G2	1	NA			WITH TUMOR	NA	45	YES	0	Base of tongue	TCGA-BA-4077	4bfbce2b-9d0b-4e8a-950f-fd8e0ba3e05a	4	-16536	1134	0	Not Available	Not Available	TCGA-BA-4077-D9957	528cddf3-fef8-40f7-884d-bc28302ffe6a	Not Available	4	1043	912	Cetuximab	Not Available	4	Not Available	Not Available	Not Available	PALLIATIVE	Not Applicable	1	Not Available	NO	Chemotherapy
TCGA-BB-A6UM-01	TCGA-BB-A6UM-01	TCGA-BB-A6UM	52	MALE	393	Head & Neck Squamous Cell Carcinoma	Head and Neck	0	T2	N2b	MX	Stage III	GX	0	393			TUMOR FREE	NA	52	NO	Not Available	Tonsil	TCGA-BB-A6UM	03C3AE62-D0AA-412E-BD3C-4577FC9F919C	23	-19194	Not Applicable	0	393	Not Available	TCGA-BB-A6UM-D65420	EEC81C40-40F4-4307-89D2-1F65D23FA652	Not Available	23	181	150	Not Available	Complete Response	9	Not Available	Not Available	Not Available	Not Available	Not Applicable	Not Available	Not Available	NO	Chemotherapy
TCGA-CV-7097-01	TCGA-CV-7097-01	TCGA-CV-7097	53	MALE	385	Head & Neck Squamous Cell Carcinoma	Head and Neck	1	T3	N0	M0	Stage II	G3	0	385			WITH TUMOR	NA	53	YES	03	Oral Cavity	TCGA-CV-7097	9d0f5938-6a01-4c06-8536-dff834f7f2f9	5	-19382	385	0	Not Available	Not Available
TCGA-CN-6018-01	TCGA-CN-6018-01	TCGA-CN-6018	85	FEMALE	580	Head & Neck Squamous Cell Carcinoma	Head and Neck	1	T4a	N2c	M0	Stage IVA	G2	0	580			TUMOR FREE	NA	85	NO	Not Available	Oral Cavity	TCGA-CN-6018	55838e1f-07e8-49ca-89d6-46216babc6f7	14	-31242	Not Applicable	0	45	Not Available
TCGA-T3-A92N-01	TCGA-T3-A92N-01	TCGA-T3-A92N	79	MALE	95	Head & Neck Squamous Cell Carcinoma	Head and Neck	1	T1	N1	M1	Stage IVA	G3	1	46	Distant Metastasis	Distant Metastasis	WITH TUMOR	NA	79	NO	Not Available	Floor of mouth	TCGA-T3-A92N	DB873DBD-D0C0-4A19-80E5-963DCFAF823E	27	-28879	Not Applicable	0	-2	Not Available
TCGA-D6-6827-01	TCGA-D6-6827-01	TCGA-D6-6827	55	FEMALE	568	Head & Neck Squamous Cell Carcinoma	Head and Neck	0	T1	N1	M0	Stage I	G3	0	568			TUMOR FREE	NA	55	NO	Not Available	Lip	TCGA-D6-6827	3c5bc678-41e9-46b3-9686-5cd95659ab71	7	-20175	Not Applicable	0	128	Not Available
TCGA-CN-5360-01	TCGA-CN-5360-01	TCGA-CN-5360	68	MALE	2169	Head & Neck Squamous Cell Carcinoma	Head and Neck	0	T4a	N0	M0	Stage IVA	G2	0	2169			TUMOR FREE	NA	68	YES	Not Available	Larynx	TCGA-CN-5360	5793879b-f663-4a10-9bd9-1acd2e189650	3	-25034	Not Applicable	0	867	Not Available	TCGA-CN-5360-D11047	901ff2ac-5284-4b23-b1fb-35fee574c05f	Not Available	3	125	80	CISPLATIN	Not Available	5	3	Not Available	mg	ADJUVANT	Not Applicable	1	IV	NO	Chemotherapy
TCGA-F7-8298-01	TCGA-F7-8298-01	TCGA-F7-8298	58	MALE	995	Head & Neck Squamous Cell Carcinoma	Head and Neck	0	T1	N0	M0	Stage I	G1	0	995			TUMOR FREE	NA	58	YES	1	Larynx	TCGA-F7-8298	b4d5299d-1f25-4565-b612-0a0a4d6656ec	13	-21445	Not Applicable	0	14	Not Available
TCGA-CV-7255-01	TCGA-CV-7255-01	TCGA-CV-7255	32	FEMALE	64	Head & Neck Squamous Cell Carcinoma	Head and Neck	1	T2	N0	M0	Stage IVA	G2	1	NA			WITH TUMOR	NA	32	YES	Not Available	Oral Tongue	TCGA-CV-7255	534f85f2-b9eb-45be-87d5-c3dffd13d541	5	-11931	64	0	Not Available	Not Available
TCGA-CN-4727-01	TCGA-CN-4727-01	TCGA-CN-4727	56	MALE	1560	Head & Neck Squamous Cell Carcinoma	Head and Neck	0	T4a	N0	M0	Stage IVA	G2	0	1560			TUMOR FREE	NA	56	YES	Not Available	Larynx	TCGA-CN-4727	12d05e8f-8d13-47c1-b713-2250f6abcef9	28	-20748	Not Applicable	0	194	Not Available	TCGA-CN-4727-D10840	387ea7b9-504d-4bfc-adb0-f9273bd4bc4b	Not Available	28	143	83	CISPLATIN	Not Available	4	Not Available	Not Available	mg/m2/wk	ADJUVANT	Not Applicable	1	IV	NO	Chemotherapy
TCGA-CN-4722-01	TCGA-CN-4722-01	TCGA-CN-4722	61	FEMALE	1483	Head & Neck Squamous Cell Carcinoma	Head and Neck	0	T2	N0	M0	Stage II	G1	0	1483			TUMOR FREE	NA	61	NO	Not Available	Larynx	TCGA-CN-4722	b64bfca1-033c-4501-a900-103ac105c084	27	-22299	Not Applicable	0	193	Not Available
TCGA-CV-7236-01	TCGA-CV-7236-01	TCGA-CV-7236	77	FEMALE	144	Head & Neck Squamous Cell Carcinoma	Head and Neck	1	T2	N2c	M0	Stage IVA	G3	0	144			TUMOR FREE	NA	77	NO	Not Available	Oral Tongue	TCGA-CV-7236	38cfe5af-02e4-4271-8978-8e2566d3dca7	2	-28250	144	0	Not Available	Not Available
TCGA-BA-A6DJ-01	TCGA-BA-A6DJ-01	TCGA-BA-A6DJ	62	MALE	407	Head & Neck Squamous Cell Carcinoma	Head and Neck	1	T4	N2b	M0	Stage IVA	G2	1	240	Distant Metastasis		WITH TUMOR	NA	62	YES	0	Alveolar Ridge	TCGA-BA-A6DJ	0DE19185-3517-4E30-925B-7EB1F5079EC2	17	-22967	Not Applicable	0	314	Not Available	TCGA-BA-A6DJ-D45625	508B061D-2F5E-4CF9-BFE5-6FA9F6CCB2F6	Not Available	17	140	105	Cisplatin	Complete Response	7	Not Available	Not Available	Not Available	Not Available	Not Applicable	Not Available	Not Available	NO	Chemotherapy
TCGA-HD-8314-01	TCGA-HD-8314-01	TCGA-HD-8314	58	MALE	670	Head & Neck Squamous Cell Carcinoma Basaloid Type	Head and Neck	0	T1	N1	M0	Stage III	G4	0	670			TUMOR FREE	NA	58	NO	Not Available	Base of tongue	TCGA-HD-8314	f1b7b418-80d2-4ddf-94cd-f79abba0a2a4	9	-21517	Not Applicable	0	44	Not Available	TCGA-HD-8314-D64326	01833303-65F6-411B-BE41-32AEADD47BDA	Not Available	28	121	79	Cisplatin	Complete Response	8	Not Available	Not Available	Not Available	Not Available	Not Applicable	Not Available	Not Available	NO	Chemotherapy
TCGA-CN-6995-01	TCGA-CN-6995-01	TCGA-CN-6995	78	MALE	112	Head & Neck Squamous Cell Carcinoma	Head and Neck	1	T4a	N1	M0	Stage IVA	G2	0	112			TUMOR FREE	NA	78	NO	Not Available	Floor of mouth	TCGA-CN-6995	396ccdcb-40eb-4299-8575-b26753054434	29	-28850	112	0	Not Available	Not Available
TCGA-CN-6996-01	TCGA-CN-6996-01	TCGA-CN-6996	58	FEMALE	530	Head & Neck Squamous Cell Carcinoma	Head and Neck	1	T3	N2b	M0	Stage IVA	G2	1	350	Cervical Lymph Nodes		TUMOR FREE	NA	58	NO	Not Available	Oral Tongue	TCGA-CN-6996	49b94421-fe82-4f24-8ef2-820674142418	22	-21447	Not Applicable	0	114	Not Available	TCGA-CN-6996-D15416;TCGA-CN-6996-D33162;TCGA-CN-6996-D33163;TCGA-CN-6996-D33164	2cdc1e4c-68c4-4cd6-a393-4cd8ef3a5286;0BE502FB-1A48-4A91-B05E-929D2A583681;0027A614-EB04-4DFF-A532-A08EB2C575ED;24E63BC8-0948-4145-B53A-713C42A33A16	Not Available;Not Available;Not Available;Not Available	22;22;22;22	Not Available;378;378;Not Available	70;378;378;418	CISPLATIN;xeloda;Vorinostat;HSC vaccine injection	Not Available;Clinical Progressive Disease;Clinical Progressive Disease;Clinical Progressive Disease	8;6;6;6	3;Not Available;Not Available;Not Available	10;Not Available;Not Available;Not Available	mg/mL;Not Available;Not Available;Not Available	ADJUVANT;Not Available;Not Available;Not Available	Not Applicable;Not Applicable;Not Applicable;Not Applicable	1;Not Available;Not Available;Not Available	IV;Not Available;Not Available;Not Available	YES;NO;NO;YES	Chemotherapy;Targeted Molecular therapy;Targeted Molecular therapy;Vaccine
TCGA-CN-5373-01	TCGA-CN-5373-01	TCGA-CN-5373	55	FEMALE	1584	Head & Neck Squamous Cell Carcinoma	Head and Neck	0	T2	N0	M0	Stage I	G1	0	1584			TUMOR FREE	NA	55	YES	Not Available	Floor of mouth	TCGA-CN-5373	546f01d5-aed5-4fb8-91c0-0fd5e0fde935	4	-20143	Not Applicable	0	413	Not Available
TCGA-CQ-A4CB-01	TCGA-CQ-A4CB-01	TCGA-CQ-A4CB	59	MALE	893	Head & Neck Squamous Cell Carcinoma	Head and Neck	0	T2	N0	M0	Stage III	G2	0	893			TUMOR FREE	NA	59	YES	24	Floor of mouth	TCGA-CQ-A4CB	6826ECE7-1834-4367-B05B-FA92A271E179	28	-21574	Not Applicable	0	545	Not Available
TCGA-CR-7383-01	TCGA-CR-7383-01	TCGA-CR-7383	79	FEMALE	521	Head & Neck Squamous Cell Carcinoma	Head and Neck	1	T1	N0	M0	Stage I	G2	1	454	Oropharynx		WITH TUMOR	NA	79	YES	Not Available	Tonsil	TCGA-CR-7383	16779eed-f386-4e8f-8475-04d33b9dd160	25	-29122	521	0	Not Available	Not Available	TCGA-CR-7383-D31295;TCGA-CR-7383-D31296	5a5fcf41-1159-447b-ab81-b1c907ecdbee;c94ca080-9be6-4783-93e7-5136c884689a	Not Available;Not Available	30;30	483;483	462;462	Paclitaxel;Carboplatin	Partial Response;Partial Response	4;4	Not Available;Not Available	Not Available;Not Available	Not Available;Not Available	Not Available;Not Available	Not Applicable;Not Applicable	Not Available;Not Available	Not Available;Not Available	NO;NO	Chemotherapy;Chemotherapy
TCGA-BA-4076-01	TCGA-BA-4076-01	TCGA-BA-4076	39	MALE	415	Head & Neck Squamous Cell Carcinoma	Head and Neck	1	T3	N2c	M0	Stage IVA	G2	1	286	Larynx		WITH TUMOR	NA	39	YES	Not Available	Larynx	TCGA-BA-4076	7de19081-d5fd-468c-ad0d-f6e3e8b2ad70	10	-14405	415	0	Not Available	Not Available	TCGA-BA-4076-D6283;TCGA-BA-4076-D6284	ddef241a-10c6-4dfd-bab8-4d8c367b0eac;5da54504-1a43-4257-acb1-87e8686573ed	Not Available;Not Available	10;10	64;64	18;18	Cisplatin;5FU	Not Available;Not Available	12;12	2;2	Not Available;Not Available	Not Available;Not Available	ADJUVANT;ADJUVANT	Not Applicable;Not Applicable	1;1	Not Available;Not Available	NO;NO	Chemotherapy;Chemotherapy
TCGA-HD-7229-01	TCGA-HD-7229-01	TCGA-HD-7229	60	MALE	1027	Head & Neck Squamous Cell Carcinoma	Head and Neck	0	T4a	NX	M0	Stage IVA	G3	1	162	Larynx	Locoregional Recurrence	WITH TUMOR	NA	60	NO	Not Available	Larynx	TCGA-HD-7229	5c48e21f-1fe9-4007-9b0c-7ca766586fff	5	-22076	Not Applicable	0	2	Not Available	TCGA-HD-7229-D64307;TCGA-HD-7229-D64308;TCGA-HD-7229-D64309;TCGA-HD-7229-D64310;TCGA-HD-7229-D64311;TCGA-HD-7229-D64312	BB83B157-EA50-4A0B-94B6-2E81613D9A43;967D6EAB-B5EE-47E6-B5B1-F99FA3289CA5;E8E602C2-DFE5-45EC-BFA6-C20058005828;15A8D8D6-99D9-46CF-B88D-29C97991D2C7;2A72E5DE-3D94-41EA-A33D-C6ED26D8A9C2;86DDF2DE-FA13-426F-80AC-325EB7A10A02	Not Available;Not Available;Not Available;Not Available;Not Available;Not Available	28;28;28;28;28;28	85;85;85;187;187;187	35;35;35;187;187;187	Carboplatin;Paclitaxel;Erbitux;Cisplatin;Docetaxel;5-FU	Unknown;Unknown;Unknown;Clinical Progressive Disease;Clinical Progressive Disease;Clinical Progressive Disease	8;8;8;8;8;8	Not Available;Not Available;Not Available;Not Available;Not Available;Not Available	Not Available;Not Available;Not Available;Not Available;Not Available;Not Available	Not Available;Not Available;Not Available;Not Available;Not Available;Not Available	Not Available;Not Available;Not Available;Not Available;Not Available;Not Available	Not Applicable;Not Applicable;Not Applicable;Not Applicable;Not Applicable;Not Applicable	Not Available;Not Available;Not Available;Not Available;Not Available;Not Available	Not Available;Not Available;Not Available;Not Available;Not Available;Not Available	NO;NO;NO;NO;NO;NO	Chemotherapy;Chemotherapy;Chemotherapy;Chemotherapy;Chemotherapy;Chemotherapy
TCGA-CV-7253-01	TCGA-CV-7253-01	TCGA-CV-7253	58	MALE	361	Head & Neck Squamous Cell Carcinoma	Head and Neck	1	T2	N0	M0	Stage IVA	G2	1	NA			WITH TUMOR	NA	58	Not Available	Not Available	Oral Cavity	TCGA-CV-7253	d99f39f3-e85a-4073-b6ce-371ba76cea20	5	-21473	361	0	Not Available	Not Available
TCGA-BB-4223-01	TCGA-BB-4223-01	TCGA-BB-4223	48	MALE	3221	Head & Neck Squamous Cell Carcinoma	Head and Neck	0	T3	N2b	M0	Stage IVA	G3	0	3221			TUMOR FREE	NA	48	NO	Not Available	Tonsil	TCGA-BB-4223	05f01280-bf77-4682-a7a8-20dd0eac77bd	22	-17608	Not Applicable	0	2878	Not Available	TCGA-BB-4223-D20412	c91a184c-ad1a-4707-baab-92a464725a0c	Not Available	10	140	98	cisplatin	Not Available	1	6	100	mg/m2	ADJUVANT	Not Applicable	1	IV	NO	Chemotherapy
TCGA-RS-A6TO-01	TCGA-RS-A6TO-01	TCGA-RS-A6TO	82	FEMALE	387	Head & Neck Squamous Cell Carcinoma	Head and Neck	1	T4	N2c	M0	Stage IVA	G2	1	338	Oral Cavity	Locoregional Recurrence	TUMOR FREE	NA	82	NO	Not Available	Oral Cavity	TCGA-RS-A6TO	B815FAE9-C595-4C76-ACC6-6D38B9AF9578	10	-30104	Not Applicable	0	272	Not Available	TCGA-RS-A6TO-D57157	4C52111A-C482-474B-A76A-E10E8346E244	Not Available	10	41	41	Cetuximab	Complete Response	3	Not Available	Not Available	Not Available	Not Available	Not Applicable	Not Available	Not Available	NO	Immunotherapy
TCGA-CR-7380-01	TCGA-CR-7380-01	TCGA-CR-7380	58	MALE	606	Head & Neck Squamous Cell Carcinoma	Head and Neck	1	T3	N0	M0	Stage IVB	G2	1	561	Distant Metastasis		WITH TUMOR	NA	58	YES	0	Oral Cavity	TCGA-CR-7380	53b254b7-021f-43df-af9b-3fc01b87479e	NA	-21215	606	0	Not Available	Not Available	TCGA-CR-7380-D22063	fbe0eb78-08e9-4569-aecf-947cac0d6bfd	Not Available	15	153	92	Unknown	Not Available	2	Not Available	Not Available	Not Available	ADJUVANT	Not Applicable	1	IV	NO	Chemotherapy
TCGA-CV-5979-01	TCGA-CV-5979-01	TCGA-CV-5979	26	MALE	1315	Head & Neck Squamous Cell Carcinoma	Head and Neck	0	T3	N1	M0	Stage IVA	G2	0	1315			TUMOR FREE	NA	26	YES	Not Available	Oral Tongue	TCGA-CV-5979	1e05fdbd-c80b-41c6-9b40-8a7200c92e76	12	-9567	Not Applicable	0	1315	1315
TCGA-CV-7422-01	TCGA-CV-7422-01	TCGA-CV-7422	60	FEMALE	1037	Head & Neck Squamous Cell Carcinoma	Head and Neck	1	T4a	N1	M0	Stage IVA	G3	1	733	Larynx	Locoregional Recurrence	WITH TUMOR	NA	60	YES	Not Available	Larynx	TCGA-CV-7422	2e73e016-61ff-4f23-9ca9-fd48d9050d82	10	-22098	1037	0	Not Available	Not Available
TCGA-MT-A7BN-01	TCGA-MT-A7BN-01	TCGA-MT-A7BN	74	MALE	469	Head & Neck Squamous Cell Carcinoma	Head and Neck	0	T2	N2b	M0	Stage IVA	G3	1	179	Distant Metastasis	Distant Metastasis	WITH TUMOR	NA	74	YES	0	Floor of mouth	TCGA-MT-A7BN	C060BDAB-DCE7-46B9-801C-48DFAB4FAD92	24	-27162	Not Applicable	0	51	Not Available
TCGA-CV-7434-01	TCGA-CV-7434-01	TCGA-CV-7434	64	MALE	218	Head & Neck Squamous Cell Carcinoma	Head and Neck	1	T3	N0	M0	Stage IVA	G2	0	218			Not Available	NA	64	YES	1	Oral Cavity	TCGA-CV-7434	63b50e1c-7948-464f-bff1-8e0e5daafcc5	13	-23465	218	0	Not Available	Not Available
TCGA-CQ-7068-01	TCGA-CQ-7068-01	TCGA-CQ-7068	80	FEMALE	1309	Head & Neck Squamous Cell Carcinoma	Head and Neck	0	T2	N0	M0	Stage II	G2	1	1148	Oral Cavity	New Primary Tumor	TUMOR FREE	NA	80	NO	Not Available	Floor of mouth	TCGA-CQ-7068	8ebe8c25-5ef9-42d4-9414-8313227b673f	17	-29530	Not Applicable	0	693	Not Available
TCGA-CN-5370-01	TCGA-CN-5370-01	TCGA-CN-5370	78	MALE	259	Head & Neck Squamous Cell Carcinoma	Head and Neck	1	T2	N0	M0	Stage III	G3	1	123	Oral Cavity		WITH TUMOR	NA	78	YES	Not Available	Oral Tongue	TCGA-CN-5370	54dab158-eb39-4334-8b5a-bf290e6b8bb1	11	-28549	259	0	Not Available	Not Available	TCGA-CN-5370-D20384;TCGA-CN-5370-D20385;TCGA-CN-5370-D20386	b6f5aa20-1b2c-4c5c-86fe-a94da873ec8c;46c0a0fa-6a2f-4e82-ba51-afcd0b310a13;118f2653-b67f-4da4-a82e-adc34a93f976	Not Available;Not Available;Not Available	11;11;11	183;183;183	142;142;142	cisplatin;cisplatin;cisplatin	Not Available;Not Available;Not Available	1;1;1	3;3;3	Not Available;Not Available;Not Available	mg/mL;mg/mL;mg/mL	RECURRENCE;RECURRENCE;RECURRENCE	Not Applicable;Not Applicable;Not Applicable	1;2;3	IV;IV;IV	NO;NO;NO	Chemotherapy;Chemotherapy;Chemotherapy
TCGA-CN-6020-01	TCGA-CN-6020-01	TCGA-CN-6020	58	MALE	205	Head & Neck Squamous Cell Carcinoma	Head and Neck	1	T3	N2c	M0	Stage III	G2	0	205			TUMOR FREE	NA	58	YES	Not Available	Oral Cavity	TCGA-CN-6020	9283709d-d019-4291-a097-611a5c05244b	15	-21232	Not Applicable	0	98	98
TCGA-CV-7238-01	TCGA-CV-7238-01	TCGA-CV-7238	69	FEMALE	2727	Head & Neck Squamous Cell Carcinoma	Head and Neck	0	T2	N0	M0	Stage II	G2	0	2727			TUMOR FREE	NA	69	NO	Not Available	Oral Tongue	TCGA-CV-7238	78fcc813-d0a8-44aa-b004-62810dca9d12	5	-25471	Not Applicable	0	1444	Not Available
TCGA-CN-A6UY-01	TCGA-CN-A6UY-01	TCGA-CN-A6UY	57	MALE	713	Head & Neck Squamous Cell Carcinoma	Head and Neck	0	T3	N2a	M0	Stage IVA	G2	0	713			TUMOR FREE	NA	57	NO	Not Available	Base of tongue	TCGA-CN-A6UY	602F2512-00B6-44B6-9ED6-F8B010224F8C	27	-20967	Not Applicable	0	307	Not Available	TCGA-CN-A6UY-D52026	BB2A54D2-09B6-4368-9778-D94FE222F2D2	Not Available	27	106	59	carboplatin	Complete Response	11	Not Available	Not Available	Not Available	Not Available	Not Applicable	Not Available	Not Available	NO	Chemotherapy
TCGA-BB-4227-01	TCGA-BB-4227-01	TCGA-BB-4227	66	MALE	134	Head & Neck Squamous Cell Carcinoma	Head and Neck	0	T4a	N2b	M0	Stage IVA	G2	1	85	Hypopharynx	Locoregional Recurrence	WITH TUMOR	NA	66	YES	3	Hypopharynx	TCGA-BB-4227	b8ac8500-abcd-40c4-9c24-7af557fd260a	27	-24322	Not Applicable	0	133	Not Available	TCGA-BB-4227-D20433;TCGA-BB-4227-D20432	6427464f-edd6-45a2-97b8-8c0b4d46b173;2b97a0b5-83ad-4595-8bd6-f189c149e085	Not Available;Not Available	11;11	Not Available;Not Available	Not Available;Not Available	docetaxel;cisplatin	Not Available;Not Available	1;1	4;4	Not Available;Not Available	Not Available;Not Available	PALLIATIVE;PALLIATIVE	Not Applicable;Not Applicable	1;1	Not Available;Not Available	NO;NO	Chemotherapy;Chemotherapy
TCGA-TN-A7HJ-01	TCGA-TN-A7HJ-01	TCGA-TN-A7HJ	51	MALE	403	Head & Neck Squamous Cell Carcinoma	Head and Neck	0	T3	NX	M0	Stage IVA	G2	0	403			TUMOR FREE	NA	51	NO	Not Available	Larynx	TCGA-TN-A7HJ	B3DBF9AD-9602-4E44-BEAC-1CFA5F8BBA5D	14	-18809	Not Applicable	0	184	Not Available	TCGA-TN-A7HJ-D65225	A1722FCD-DE8D-4C67-AAD0-56F66AC25A07	Not Available	23	92	31	Cisplatin	Complete Response	9	Not Available	Not Available	Not Available	Not Available	Not Applicable	Not Available	Not Available	NO	Chemotherapy
TCGA-CN-4730-01	TCGA-CN-4730-01	TCGA-CN-4730	62	MALE	817	Head & Neck Squamous Cell Carcinoma	Head and Neck	0	T4a	N2b	M0	Stage IVA	G2	0	817			TUMOR FREE	NA	62	YES	Not Available	Floor of mouth	TCGA-CN-4730	35c1f2c6-771c-4533-82df-f8e2ec7107d7	28	-22828	Not Applicable	0	343	Not Available
TCGA-CV-A45U-01	TCGA-CV-A45U-01	TCGA-CV-A45U	59	MALE	1079	Head & Neck Squamous Cell Carcinoma	Head and Neck	1	T4	N0	M0	Stage IVA	G1	1	1064	Distant Metastasis		WITH TUMOR	NA	59	YES	Not Available	Oral Cavity	TCGA-CV-A45U	7CABCC66-F159-42DC-BD79-953BFFD93B8D	20	-21746	1079	0	Not Available	Not Available
TCGA-MZ-A5BI-01	TCGA-MZ-A5BI-01	TCGA-MZ-A5BI	53	MALE	217	Head & Neck Squamous Cell Carcinoma	Head and Neck	1	T2	N2b	M0	Stage IVA	Not Available	0	217			Unknown	NA	53	YES	0	Tonsil	TCGA-MZ-A5BI	FD7E2226-8086-4A56-867B-6457B87A7FED	28	-19500	217	0	Not Available	Not Available	TCGA-MZ-A5BI-D62978	B2A96D32-1EE5-4A57-9353-DA3D56C909D7	Not Available	29	70	41	Cisplatin	Complete Response	7	Not Available	Not Available	Not Available	Not Available	Not Applicable	Not Available	Not Available	NO	Chemotherapy
TCGA-CV-A45T-01	TCGA-CV-A45T-01	TCGA-CV-A45T	64	FEMALE	4856	Head & Neck Squamous Cell Carcinoma	Head and Neck	1	T2	N0	M0	Stage II	G3	0	4856			TUMOR FREE	NA	64	YES	Not Available	Oral Tongue	TCGA-CV-A45T	837BF19D-1E02-4C3D-9E65-8999F0652020	15	-23452	4856	0	Not Available	Not Available
TCGA-P3-A6SW-01	TCGA-P3-A6SW-01	TCGA-P3-A6SW	50	MALE	1120	Head & Neck Squamous Cell Carcinoma Basaloid Type	Head and Neck	0	T4	N2b	M0	Stage IVB	G3	0	1120			TUMOR FREE	NA	50	YES	1	Tonsil	TCGA-P3-A6SW	3A2FE6DA-5F3C-4AD8-B735-23ADFFE3FD6B	21	-18536	Not Applicable	0	1120	Not Available	TCGA-P3-A6SW-D50087	90C42460-FDE6-4995-AC15-978C9B51A501	Not Available	21	122	Not Available	Cisplatin	Complete Response	10	Not Available	Not Available	Not Available	Not Available	Not Applicable	Not Available	Not Available	NO	Chemotherapy
TCGA-CV-7235-01	TCGA-CV-7235-01	TCGA-CV-7235	67	MALE	2347	Head & Neck Squamous Cell Carcinoma	Head and Neck	0	T3	N0	M0	Stage II	G3	0	2347			TUMOR FREE	NA	67	YES	4	Floor of mouth	TCGA-CV-7235	2fbafcc5-896c-4e50-8956-a61540fc89be	12	-24800	Not Applicable	0	1724	Not Available
TCGA-BA-6871-01	TCGA-BA-6871-01	TCGA-BA-6871	75	MALE	108	Head & Neck Squamous Cell Carcinoma	Head and Neck	1	T3	N2b	M0	Stage IVA	G2	1	NA			WITH TUMOR	NA	75	YES	Not Available	Base of tongue	TCGA-BA-6871	bd62a587-6fe1-47ce-918d-055f2b38bb0e	8	-27708	Not Applicable	0	63	Not Available
TCGA-CR-5243-01	TCGA-CR-5243-01	TCGA-CR-5243	51	MALE	2562	Head & Neck Squamous Cell Carcinoma	Head and Neck	0	T3	N2b	M0	Stage IVA	G3	0	2562			TUMOR FREE	NA	51	YES	0	Tonsil	TCGA-CR-5243	e37f479f-ca05-45e4-ac6d-a974bed6e7f8	5	-18812	Not Applicable	0	2562	Not Available	TCGA-CR-5243-D13861;TCGA-CR-5243-D13862;TCGA-CR-5243-D13181;TCGA-CR-5243-D13859	a51225d1-1529-450f-804b-c19a338c24bc;aff7cceb-3dcf-4550-bd96-de42b88e975e;e2efae3f-9f4b-4c27-92a3-1e2be7112545;cd86c95c-ee26-4743-8196-7da2d926bf5c	Not Available;Not Available;Not Available;Not Available	5;5;5;5	139;139;72;72	91;90;16;16	Paclitaxel;Carboplatin;Paclitaxel;Carboplatin	Not Available;Not Available;Not Available;Not Available	4;4;4;4	7;7;9;9	69;178;138;340	mg;mg;mg;mg	OTHER, SPECIFY IN NOTES;OTHER, SPECIFY IN NOTES;OTHER, SPECIFY IN NOTES;OTHER, SPECIFY IN NOTES	Primary;Primary;Induction;Induction	2;2;1;1	IV;IV;IV;IV	NO;NO;NO;NO	Chemotherapy;Chemotherapy;Chemotherapy;Chemotherapy
TCGA-CV-6938-01	TCGA-CV-6938-01	TCGA-CV-6938	87	MALE	144	Head & Neck Squamous Cell Carcinoma	Head and Neck	1	T2	N0	M0	Stage II	G1	0	144			TUMOR FREE	NA	87	NO	Not Available	Oral Cavity	TCGA-CV-6938	ff9db03d-f81c-4079-8b05-f5a8c05b8cfe	13	-31825	144	0	Not Available	Not Available
TCGA-CN-6011-01	TCGA-CN-6011-01	TCGA-CN-6011	57	MALE	933	Head & Neck Squamous Cell Carcinoma	Head and Neck	0	T4a	N0	M0	Stage IVA	G3	0	933			TUMOR FREE	NA	57	YES	Not Available	Alveolar Ridge	TCGA-CN-6011	e7d49212-e9cb-4cd7-923a-bdfc82a4a150	14	-21016	Not Applicable	0	228	Not Available	TCGA-CN-6011-D12915	cff99d0d-77d9-4d0e-87f8-6b1bfad911f4	Not Available	14	159	109	cisplatin	Not Available	6	Not Available	Not Available	mg/mL	ADJUVANT	Not Applicable	1	IV	NO	Chemotherapy
TCGA-CV-6956-01	TCGA-CV-6956-01	TCGA-CV-6956	67	MALE	217	Head & Neck Squamous Cell Carcinoma	Head and Neck	1	T4a	N2c	M0	Stage III	G2	0	217			WITH TUMOR	NA	67	YES	Not Available	Oral Tongue	TCGA-CV-6956	8c238d30-df8e-4e6b-98fc-21696269a294	11	-24720	217	0	Not Available	Not Available
TCGA-CV-7247-01	TCGA-CV-7247-01	TCGA-CV-7247	55	MALE	577	Head & Neck Squamous Cell Carcinoma	Head and Neck	1	T2	N0	M0	Stage III	G2	0	577			WITH TUMOR	NA	55	NO	Not Available	Larynx	TCGA-CV-7247	5e25ab76-a8ab-4779-aa03-8de658f18da1	5	-20433	577	0	Not Available	Not Available
TCGA-CX-7219-01	TCGA-CX-7219-01	TCGA-CX-7219	47	MALE	1045	Head & Neck Squamous Cell Carcinoma	Head and Neck	0	T4a	N2c	M0	Stage IVA	G2	0	1045			TUMOR FREE	NA	47	YES	12	Floor of mouth	TCGA-CX-7219	3ce5b304-6068-43ba-9e70-e4357d6d7a2a	1	-17222	Not Applicable	0	828	Not Available
TCGA-HD-A633-01	TCGA-HD-A633-01	TCGA-HD-A633	74	MALE	421	Head & Neck Squamous Cell Carcinoma	Head and Neck	0	T4	N0	M0	Stage IVA	G2	1	419	Oral Cavity	Locoregional Recurrence	TUMOR FREE	NA	74	YES	Not Available	Oral Cavity	TCGA-HD-A633	C0EDDE5E-D229-4061-8820-14AFC712C5B6	20	-27057	Not Applicable	0	49	Not Available
TCGA-CX-7085-01	TCGA-CX-7085-01	TCGA-CX-7085	77	FEMALE	321	Head & Neck Squamous Cell Carcinoma	Head and Neck	0	T3	N0	M0	Stage I	G2	1	92	Oropharynx	Locoregional Recurrence	TUMOR FREE	NA	77	YES	0	Oral Tongue	TCGA-CX-7085	2a7b4613-f908-4e78-98ed-857dcd7ed774	1	-28221	Not Applicable	0	15	Not Available
TCGA-CN-6023-01	TCGA-CN-6023-01	TCGA-CN-6023	73	MALE	1584	Head & Neck Squamous Cell Carcinoma	Head and Neck	0	T4a	N0	M0	Stage IVA	GX	0	1584			TUMOR FREE	NA	73	YES	Not Available	Larynx	TCGA-CN-6023	69efde94-a9f9-49ff-9c82-028c35940eda	15	-26769	Not Applicable	0	188	Not Available	TCGA-CN-6023-D12963	1340343d-7b35-4956-869b-977df089d4d7	Not Available	15	99	49	erbitux	Not Available	6	Not Available	Not Available	mg/mL	ADJUVANT	Not Applicable	1	IV	NO	Chemotherapy
TCGA-H7-A76A-01	TCGA-H7-A76A-01	TCGA-H7-A76A	57	MALE	637	Head & Neck Squamous Cell Carcinoma	Head and Neck	0	T2	N2b	M0	Stage IVA	G2	0	637			TUMOR FREE	NA	57	YES	2	Tonsil	TCGA-H7-A76A	59A7D695-CB0C-47B8-BA9D-CA52CA2CFA7D	23	-20946	Not Applicable	0	206	Not Available
TCGA-CV-A464-01	TCGA-CV-A464-01	TCGA-CV-A464	48	MALE	1722	Head & Neck Squamous Cell Carcinoma	Head and Neck	0	T4a	N0	M0	Stage III	G2	1	28		Locoregional Disease	TUMOR FREE	NA	48	YES	Not Available	Buccal Mucosa	TCGA-CV-A464	27707915-D36E-4DA7-9B39-2FDD9CE0BDC5	20	-17669	Not Applicable	0	1722	Not Available
TCGA-CR-7369-01	TCGA-CR-7369-01	TCGA-CR-7369	59	MALE	1090	Head & Neck Squamous Cell Carcinoma	Head and Neck	1	T4a	N0	M0	Stage IVA	G2	0	1090			TUMOR FREE	NA	59	YES	Not Available	Oral Cavity	TCGA-CR-7369	85a26115-1160-411b-8384-44eedc947fb2	9	-21897	1090	0	Not Available	Not Available
TCGA-HD-8224-01	TCGA-HD-8224-01	TCGA-HD-8224	63	MALE	446	Head & Neck Squamous Cell Carcinoma	Head and Neck	1	T3	N0	M0	Stage IVA	G3	1	171	Distant Metastasis	Distant Metastasis	WITH TUMOR	NA	63	YES	5	Base of tongue	TCGA-HD-8224	43b99616-d7b4-404e-8912-4275f8d6dc55	13	-23069	Not Applicable	0	55	Not Available	TCGA-HD-8224-D51231	78079EB9-5B8A-4EB2-A11B-32931552F7F7	Not Available	13	147	90	Cetuximab	Clinical Progressive Disease	11	Not Available	Not Available	Not Available	Not Available	Not Applicable	Not Available	Not Available	NO	Chemotherapy
TCGA-CV-5435-01	TCGA-CV-5435-01	TCGA-CV-5435	57	MALE	2319	Head & Neck Squamous Cell Carcinoma	Head and Neck	1	T4a	N0	M0	Stage IVA	G3	1	284	Distant Metastasis		WITH TUMOR	NA	57	YES	Not Available	Larynx	TCGA-CV-5435	cc23a09b-bca7-43e0-9ad0-bf272848492e	23	-20926	2319	0	1438	1704	TCGA-CV-5435-D18710;TCGA-CV-5435-D20816;TCGA-CV-5435-D20817	f790bfb0-ab34-4f22-8049-efddc91cfcc8;cda8bb55-d9e7-48a5-a6ac-a2f3bcf2f11f;a02667c2-f716-40fb-9134-1af1ff3317a9	Not Available;Not Available;Not Available	9;23;23	63;336;336	28;305;305	Carboplatinum;Carboplatinum;Paclitaxel	Not Available;Not Available;Not Available	11;1;1	2;Not Available;Not Available	Not Available;Not Available;Not Available	Not Available;Not Available;Not Available	ADJUVANT;RECURRENCE;RECURRENCE	Not Applicable;Not Applicable;Not Applicable	Not Available;Not Available;Not Available	IV;IV;IV	NO;NO;NO	Chemotherapy;Chemotherapy;Chemotherapy
TCGA-CR-7386-01	TCGA-CR-7386-01	TCGA-CR-7386	69	MALE	1430	Head & Neck Squamous Cell Carcinoma	Head and Neck	0	T4a	N1	M0	Stage IVA	G1	1	1028	Distant Metastasis		WITH TUMOR	NA	69	YES	1	Oral Cavity	TCGA-CR-7386	3f2e0c8a-6d5f-4763-be60-5a70994d31a1	15	-25238	Not Applicable	0	1430	Not Available	TCGA-CR-7386-D22112;TCGA-CR-7386-D22113	b1d6f02a-a60e-4e13-abd3-21f693684a17;e4267bc2-5cd3-4cb5-824e-a070104fec90	Not Available;Not Available	15;15	132;132	97;97	Paclitaxel;Carboplatin	Not Available;Not Available	2;2	6;6	30;1	mg/m2;AUC	ADJUVANT;ADJUVANT	Not Applicable;Not Applicable	1;1	IV;IV	NO;NO	Chemotherapy;Chemotherapy
TCGA-CV-A45O-01	TCGA-CV-A45O-01	TCGA-CV-A45O	57	MALE	851	Head & Neck Squamous Cell Carcinoma	Head and Neck	0	T3	N0	M0	Stage III	G2	0	851			TUMOR FREE	NA	57	NO	Not Available	Alveolar Ridge	TCGA-CV-A45O	9E3E8014-04D4-40D8-B2DF-53C770E01DF2	22	-20868	Not Applicable	0	851	Not Available
TCGA-P3-A6T6-01	TCGA-P3-A6T6-01	TCGA-P3-A6T6	53	MALE	395	Head & Neck Squamous Cell Carcinoma	Head and Neck	1	T4	N0	M0	Stage IVA	G3	1	273	Oral Cavity	Distant Metastasis	WITH TUMOR	NA	53	YES	1	Alveolar Ridge	TCGA-P3-A6T6	91D44093-D8D9-442C-92ED-E659C45B4E0A	21	-19694	395	0	Not Available	Not Available	TCGA-P3-A6T6-D50156;TCGA-P3-A6T6-D50157	B47DEFB6-7DE6-45BF-88AB-2A193171149F;ED4A1471-8B9D-40FA-86E0-EF1C08EADB26	Not Available;Not Available	21;21	365;365	273;273	Cetuximab;Taxol	Clinical Progressive Disease;Clinical Progressive Disease	10;10	Not Available;Not Available	Not Available;Not Available	Not Available;Not Available	Not Available;Not Available	Not Applicable;Not Applicable	Not Available;Not Available	Not Available;Not Available	NO;NO	Chemotherapy;Chemotherapy
TCGA-BA-A4II-01	TCGA-BA-A4II-01	TCGA-BA-A4II	46	MALE	918	Head & Neck Squamous Cell Carcinoma	Head and Neck	0	T1	N0	M0	Stage II	G1	1	197	Oral Cavity	Locoregional Disease	TUMOR FREE	NA	46	YES	2	Oropharynx	TCGA-BA-A4II	2855BF40-E5E1-4519-B47A-327BFC275279	17	-17011	Not Applicable	0	603	Not Available
TCGA-CV-6960-01	TCGA-CV-6960-01	TCGA-CV-6960	49	MALE	862	Head & Neck Squamous Cell Carcinoma	Head and Neck	1	T3	N0	M0	Stage III	G3	0	862			TUMOR FREE	NA	49	YES	2	Oral Cavity	TCGA-CV-6960	2c985b30-0f8f-4c8f-a924-cc6aad7ebf0d	8	-18194	862	0	Not Available	Not Available
TCGA-BA-A6DI-01	TCGA-BA-A6DI-01	TCGA-BA-A6DI	62	MALE	336	Head & Neck Squamous Cell Carcinoma	Head and Neck	1	T3	N0	M0	Stage III	G2	1	266	Larynx		WITH TUMOR	NA	62	YES	2	Larynx	TCGA-BA-A6DI	CB78EFB3-BC29-4DE7-9128-FDC4F9539B48	17	-22857	336	0	Not Available	Not Available	TCGA-BA-A6DI-D45611	68373786-E3EC-411F-BF99-B2F086C61929	Not Available	17	53	18	Cisplatin	Complete Response	7	Not Available	Not Available	Not Available	Not Available	Not Applicable	Not Available	Not Available	NO	Chemotherapy
TCGA-QK-A6IH-01	TCGA-QK-A6IH-01	TCGA-QK-A6IH	65	FEMALE	653	Head & Neck Squamous Cell Carcinoma	Head and Neck	0	T4a	N1	M0	Stage IVB	G2	1	228	Distant Metastasis		WITH TUMOR	NA	65	YES	Not Available	Alveolar Ridge	TCGA-QK-A6IH	C1F286F6-D4A1-494A-88C8-FF8E2A3DF2CE	24	-23936	Not Applicable	0	228	Not Available	TCGA-QK-A6IH-D48993;TCGA-QK-A6IH-D54921;TCGA-QK-A6IH-D66626;TCGA-QK-A6IH-D66628;TCGA-QK-A6IH-D66631	34F872C4-F666-475A-8F59-505BAF0D5C35;00D9CF82-0A61-40A4-AAE9-A575F284A82A;3774462C-1318-453E-AC1C-BA0773F7D228;184CB90B-679D-49AD-BA58-9D154511A26D;A69AB28B-73B3-4939-AEA7-8E28FA2E7BAA	Not Available;Not Available;Not Available;Not Available;Not Available	24;23;21;21;21	84;84;396;396;396	49;49;Not Available;Not Available;Not Available	Carboplatin;Paclitaxel;Carboplatin;5-Fluorouracil;Erbitux	Clinical Progressive Disease;Clinical Progressive Disease;Stable Disease;Stable Disease;Stable Disease	9;12;10;10;10	Not Available;Not Available;Not Available;Not Available;Not Available	Not Available;Not Available;Not Available;Not Available;Not Available	Not Available;Not Available;Not Available;Not Available;Not Available	Not Available;Not Available;Not Available;Not Available;Not Available	Not Applicable;Not Applicable;Not Applicable;Not Applicable;Not Applicable	Not Available;Not Available;Not Available;Not Available;Not Available	Not Available;Not Available;Not Available;Not Available;Not Available	NO;NO;NO;NO;NO	Chemotherapy;Chemotherapy;Chemotherapy;Chemotherapy;Targeted Molecular therapy
TCGA-BA-A8YP-01	TCGA-BA-A8YP-01	TCGA-BA-A8YP	50	MALE	499	Head & Neck Squamous Cell Carcinoma	Head and Neck	0	T4	N3	M0	Stage IVB	G2	0	499			TUMOR FREE	NA	50	YES	1	Oropharynx	TCGA-BA-A8YP	A2D42990-747C-4618-88DD-E2DECE8E566F	13	-18355	Not Applicable	0	142	Not Available	TCGA-BA-A8YP-D57522	5B1DEBA1-9AA7-42B1-91D2-05322DC09136	Not Available	13	100	39	Not Available	Complete Response	3	Not Available	Not Available	Not Available	Not Available	Not Applicable	Not Available	Not Available	NO	Chemotherapy
TCGA-QK-AA3K-01	TCGA-QK-AA3K-01	TCGA-QK-AA3K	60	MALE	253	Head & Neck Squamous Cell Carcinoma	Head and Neck	0	T3	N2b	MX	Stage IVA	G2	0	253			Unknown	NA	60	YES	Not Available	Oral Tongue	TCGA-QK-AA3K	09F6C3AB-B799-404A-B301-22B9CAF33E82	9	-22093	Not Applicable	0	168	Not Available	TCGA-QK-AA3K-D60423	9248E69A-EE96-450F-9065-EDDA623DD206	Not Available	9	145	120	Cisplatin	Unknown	6	Not Available	Not Available	Not Available	Not Available	Not Applicable	Not Available	Not Available	NO	Chemotherapy
TCGA-RS-A6TP-01	TCGA-RS-A6TP-01	TCGA-RS-A6TP	58	MALE	516	Head & Neck Squamous Cell Carcinoma	Head and Neck	0	T2	N0	M0	Stage II	G3	0	516			TUMOR FREE	NA	58	YES	0	Tonsil	TCGA-RS-A6TP	5436B002-4E4F-4D0F-9566-C0EF4D2D1854	10	-21393	Not Applicable	0	236	Not Available
TCGA-HD-A634-01	TCGA-HD-A634-01	TCGA-HD-A634	56	MALE	130	Head & Neck Squamous Cell Carcinoma	Head and Neck	1	T3	N1	M0	Stage IVA	G3	1	NA			TUMOR FREE	NA	56	YES	Not Available	Tonsil	TCGA-HD-A634	A0B136FB-3A0A-4411-8907-4CA775C7D04E	20	-20810	Not Applicable	0	10	Not Available
TCGA-BA-5152-01	TCGA-BA-5152-01	TCGA-BA-5152	56	MALE	1288	Head & Neck Squamous Cell Carcinoma	Head and Neck	0	T4a	N0	M0	Stage IVA	G2	0	1288			Not Available	NA	56	YES	0	Alveolar Ridge	TCGA-BA-5152	01420c4e-6013-4d3f-87bd-a6cd9e3f8e87	8	-20783	Not Applicable	0	846	Not Available
TCGA-CN-5363-01	TCGA-CN-5363-01	TCGA-CN-5363	48	MALE	253	Head & Neck Squamous Cell Carcinoma	Head and Neck	1	T4a	N3	M0	Stage IVB	G3	1	53	Distant Metastasis		WITH TUMOR	NA	48	YES	Not Available	Larynx	TCGA-CN-5363	291b069c-9dde-4e1e-8430-85146bc94338	3	-17635	253	0	Not Available	Not Available
TCGA-CR-7391-01	TCGA-CR-7391-01	TCGA-CR-7391	36	FEMALE	913	Head & Neck Squamous Cell Carcinoma	Head and Neck	0	T1	N0	M0	Stage I	G1	0	913			TUMOR FREE	NA	36	YES	Not Available	Oral Tongue	TCGA-CR-7391	832316ee-08ab-412b-9e4d-8a57ff84bc11	16	-13508	Not Applicable	0	913	Not Available
TCGA-CN-A63V-01	TCGA-CN-A63V-01	TCGA-CN-A63V	59	MALE	679	Head & Neck Squamous Cell Carcinoma	Head and Neck	0	T4	N0	M0	Stage IVA	G2	0	679			TUMOR FREE	NA	59	NO	Not Available	Buccal Mucosa	TCGA-CN-A63V	B8307F59-713F-404C-9A82-2450D2AD7507	17	-21734	Not Applicable	0	484	Not Available
TCGA-UF-A71B-01	TCGA-UF-A71B-01	TCGA-UF-A71B	50	MALE	1506	Head & Neck Squamous Cell Carcinoma	Head and Neck	0	T4a	N1	M0	Stage IVA	G2	0	1506			TUMOR FREE	NA	50	YES	Not Available	Alveolar Ridge	TCGA-UF-A71B	A71B425B-CCD3-42F0-8163-3721CB1794EF	5	-18404	Not Applicable	0	1158	Not Available
TCGA-QK-A6IF-01	TCGA-QK-A6IF-01	TCGA-QK-A6IF	61	MALE	704	Head & Neck Squamous Cell Carcinoma	Head and Neck	0	T1	N2b	M0	Stage IVA	GX	1	502	Distant Metastasis	Distant Metastasis	TUMOR FREE	NA	61	YES	2	Tonsil	TCGA-QK-A6IF	22AE99B4-52CF-4D20-A068-7457E16919B6	24	-22463	Not Applicable	0	245	Not Available	TCGA-QK-A6IF-D48967;TCGA-QK-A6IF-D54877	D07A6E9C-1FC4-4110-A6C8-E48562632703;4910BF75-4B3C-44EA-8EC9-1567B5AAA6E7	Not Available;Not Available	24;23	63;63	17;17	Carboplatin;Paclitaxel	Complete Response;Complete Response	9;12	Not Available;Not Available	Not Available;Not Available	Not Available;Not Available	Not Available;Not Available	Not Applicable;Not Applicable	Not Available;Not Available	Not Available;Not Available	NO;NO	Chemotherapy;Chemotherapy
TCGA-IQ-A61I-01	TCGA-IQ-A61I-01	TCGA-IQ-A61I	63	MALE	2	Head & Neck Squamous Cell Carcinoma	Head and Neck	1	T1	N2a	M0	Stage IVA	G3	0	2			TUMOR FREE	NA	63	NO	Not Available	Oropharynx	TCGA-IQ-A61I	B9AAC2A5-5CA9-4F57-BA02-B53904256467	26	-23035	2	0	Not Available	Not Available
TCGA-UF-A7JA-01	TCGA-UF-A7JA-01	TCGA-UF-A7JA	66	FEMALE	2265	Head & Neck Squamous Cell Carcinoma	Head and Neck	0	T4a	N1	M0	Stage IVA	G2	0	2265			TUMOR FREE	NA	66	YES	Not Available	Buccal Mucosa	TCGA-UF-A7JA	97C3C5DC-5540-4713-805E-4D98FD8C03AD	2	-24121	Not Applicable	0	1894	Not Available
TCGA-CN-A49B-01	TCGA-CN-A49B-01	TCGA-CN-A49B	71	MALE	904	Head & Neck Squamous Cell Carcinoma	Head and Neck	0	T3	N1	M0	Stage III	G3	0	904			TUMOR FREE	NA	71	YES	7	Larynx	TCGA-CN-A49B	6F02648B-0C48-46EA-874A-407F951F0409	3	-26155	Not Applicable	0	447	Not Available
TCGA-CV-A460-01	TCGA-CV-A460-01	TCGA-CV-A460	72	MALE	1838	Head & Neck Squamous Cell Carcinoma	Head and Neck	1	T3	N2b	M0	Stage IVA	G3	1	1425		New Primary Tumor	Discrepancy	NA	72	NO	Not Available	Larynx	TCGA-CV-A460	E08FF4F7-62FD-4240-9E8B-C3AD7A9B2C44	23	-26539	1838	0	Not Available	Not Available
TCGA-CN-6988-01	TCGA-CN-6988-01	TCGA-CN-6988	47	MALE	318	Head & Neck Squamous Cell Carcinoma	Head and Neck	0	T4a	N2b	M0	Stage IVA	G3	0	318			TUMOR FREE	NA	47	YES	6	Larynx	TCGA-CN-6988	426a24aa-82c3-42a4-90df-4837871ee286	17	-17308	Not Applicable	0	43	Not Available
TCGA-CV-A6JT-01	TCGA-CV-A6JT-01	TCGA-CV-A6JT	65	MALE	852	Head & Neck Squamous Cell Carcinoma	Head and Neck	0	T2	N0	M0	Stage II	G2	0	852			TUMOR FREE	NA	65	NO	Not Available	Oral Tongue	TCGA-CV-A6JT	6A82A217-F7A2-4697-98A6-6C6553E8FAC1	12	-23806	Not Applicable	0	670	Not Available
TCGA-CQ-7069-01	TCGA-CQ-7069-01	TCGA-CQ-7069	77	FEMALE	1274	Head & Neck Squamous Cell Carcinoma	Head and Neck	0	T2	N0	M0	Stage II	G2	0	1274			TUMOR FREE	NA	77	YES	0	Alveolar Ridge	TCGA-CQ-7069	06060406-0540-4d5a-adeb-4cc46c01c782	21	-28138	Not Applicable	0	901	Not Available
TCGA-CQ-7072-01	TCGA-CQ-7072-01	TCGA-CQ-7072	51	MALE	2359	Head & Neck Squamous Cell Carcinoma	Head and Neck	0	T4a	N0	M0	Stage II	G3	0	2359			TUMOR FREE	NA	51	YES	12	Floor of mouth	TCGA-CQ-7072	d622bcab-5b5a-45a4-8c02-7bcfdbbb781c	13	-18841	Not Applicable	0	1950	Not Available
TCGA-CV-A6JU-01	TCGA-CV-A6JU-01	TCGA-CV-A6JU	61	FEMALE	110	Head & Neck Squamous Cell Carcinoma	Head and Neck	0	T4a	N0	M0	Stage IVB	G2	0	110			TUMOR FREE	NA	61	YES	12	Oral Tongue	TCGA-CV-A6JU	B1B3983D-37D2-4BEF-BD17-708E3E600146	13	-22591	Not Applicable	0	110	Not Available
TCGA-CN-5367-01	TCGA-CN-5367-01	TCGA-CN-5367	60	FEMALE	352	Head & Neck Squamous Cell Carcinoma	Head and Neck	1	T4a	N0	M0	Stage IVA	G2	0	352			TUMOR FREE	NA	60	YES	Not Available	Oral Tongue	TCGA-CN-5367	61d0709c-d148-413b-a7b5-c0c82ed2f32f	4	-22246	352	0	Not Available	Not Available	TCGA-CN-5367-D11126	2fc23b54-6d79-4aa8-b736-3fcf97c884ca	Not Available	4	139	88	CISPLATIN	Not Available	5	Not Available	Not Available	mg	ADJUVANT	Not Applicable	1	IV	NO	Chemotherapy
TCGA-P3-A6T8-01	TCGA-P3-A6T8-01	TCGA-P3-A6T8	54	MALE	400	Head & Neck Squamous Cell Carcinoma	Head and Neck	0	T4a	N0	M0	Stage IVA	G3	0	400			TUMOR FREE	NA	54	YES	5	Floor of mouth	TCGA-P3-A6T8	8F1B904E-39A7-4870-B0F4-EFA1D43E50A8	21	-19754	Not Applicable	0	400	Not Available	TCGA-P3-A6T8-D50176	931DA439-B763-4E21-BC67-2AC0E0FFD033	Not Available	21	122	92	Cisplatin	Complete Response	10	Not Available	Not Available	Not Available	Not Available	Not Applicable	Not Available	Not Available	NO	Chemotherapy
TCGA-BA-6870-01	TCGA-BA-6870-01	TCGA-BA-6870	60	FEMALE	451	Head & Neck Squamous Cell Carcinoma	Head and Neck	1	T3	N2c	M1	Stage IVC	G2	0	451			Not Available	NA	60	YES	Not Available	Larynx	TCGA-BA-6870	730c3b27-24d5-4a80-b659-db54cd2bc4fa	8	-22222	451	0	Not Available	Not Available	TCGA-BA-6870-D14204	0e04b472-452f-40cf-8abf-fcefd3b40235	Not Available	8	152	60	Cisplatin	Not Available	7	Not Available	Not Available	Not Available	ADJUVANT	Not Applicable	1	Not Available	NO	Chemotherapy
TCGA-CN-A6V7-01	TCGA-CN-A6V7-01	TCGA-CN-A6V7	40	MALE	594	Head & Neck Squamous Cell Carcinoma	Head and Neck	0	T2	N2b	M0	Stage IVA	GX	0	594			TUMOR FREE	NA	40	NO	Not Available	Tonsil	TCGA-CN-A6V7	67560840-70FB-45FD-8572-648F74811AEC	2	-14895	Not Applicable	0	188	Not Available	TCGA-CN-A6V7-D52379	F812718C-07AE-4CDB-A5EF-25A900F6F65C	Not Available	3	104	83	cisplatin	Complete Response	12	Not Available	Not Available	Not Available	Not Available	Not Applicable	Not Available	Not Available	NO	Chemotherapy
TCGA-BA-7269-01	TCGA-BA-7269-01	TCGA-BA-7269	61	MALE	1273	Head & Neck Squamous Cell Carcinoma	Head and Neck	0	T2	N1	M0	Stage III	G1	0	1273			TUMOR FREE	NA	61	YES	2	Oral Tongue	TCGA-BA-7269	eb611a76-eecf-452c-bfbe-ab49b362f49c	10	-22609	Not Applicable	0	236	Not Available
TCGA-CN-5366-01	TCGA-CN-5366-01	TCGA-CN-5366	51	MALE	360	Head & Neck Squamous Cell Carcinoma	Head and Neck	1	T4a	N2c	M0	Stage IVA	G2	1	276	Cervical Lymph Nodes		WITH TUMOR	NA	51	YES	6	Hypopharynx	TCGA-CN-5366	30eb06a5-8e88-4c46-bebb-fb93ca07f108	3	-18904	360	0	Not Available	Not Available	TCGA-CN-5366-D11098	29317f3b-46f7-48b3-9b88-ad1be4bbcb5f	Not Available	3	147	86	Unknown	Not Available	5	Not Available	Not Available	mg	ADJUVANT	Not Applicable	1	IV	NO	Chemotherapy
TCGA-IQ-A61J-01	TCGA-IQ-A61J-01	TCGA-IQ-A61J	54	MALE	1021	Head & Neck Squamous Cell Carcinoma	Head and Neck	0	T2	N2b	M0	Stage IVA	G1	0	1021			TUMOR FREE	NA	54	NO	Not Available	Oral Tongue	TCGA-IQ-A61J	D69E29CA-24BE-4F35-A581-F82E624B8E8B	26	-19913	Not Applicable	0	440	Not Available	TCGA-IQ-A61J-D45953	EF73E5A4-D9DF-4B59-914F-B55699E32444	Not Available	26	99	64	Cisplatin	Complete Response	7	Not Available	Not Available	Not Available	Not Available	Not Applicable	Not Available	Not Available	NO	Chemotherapy
TCGA-CN-4736-01	TCGA-CN-4736-01	TCGA-CN-4736	70	FEMALE	395	Head & Neck Squamous Cell Carcinoma	Head and Neck	1	T2	N0	M0	Stage II	G2	1	209	Cervical Lymph Nodes		WITH TUMOR	NA	70	YES	2	Oral Tongue	TCGA-CN-4736	0fb3e5ff-54f0-43c5-9322-541bb7825e7f	2	-25683	395	0	Not Available	Not Available	TCGA-CN-4736-D10927	30badbe5-2cb4-485e-bd1d-ebc6e8552ba3	Not Available	2	322	262	CISPLATIN	Not Available	5	Not Available	Not Available	mg/m2	RECURRENCE	Not Applicable	1	IV	NO	Chemotherapy
TCGA-CN-5356-01	TCGA-CN-5356-01	TCGA-CN-5356	56	MALE	1409	Head & Neck Squamous Cell Carcinoma	Head and Neck	0	T3	N0	M0	Stage III	G2	0	1409			TUMOR FREE	NA	56	NO	Not Available	Larynx	TCGA-CN-5356	e1fed7aa-2bce-45ae-b0c6-7f50ef97e425	3	-20540	Not Applicable	0	289	Not Available
TCGA-CV-7177-01	TCGA-CV-7177-01	TCGA-CV-7177	82	FEMALE	663	Head & Neck Squamous Cell Carcinoma	Head and Neck	1	T1	N0	M0	Stage II	G2	1	NA			WITH TUMOR	NA	82	NO	Not Available	Larynx	TCGA-CV-7177	c539274c-e2bf-4b5f-ab56-35eff1569bac	11	-30180	663	0	Not Available	Not Available
TCGA-BA-5559-01	TCGA-BA-5559-01	TCGA-BA-5559	71	MALE	2083	Head & Neck Squamous Cell Carcinoma	Head and Neck	1	T3	N2b	M0	Stage IVA	G3	1	1614	Oropharynx		WITH TUMOR	NA	71	YES	0	Tonsil	TCGA-BA-5559	17b17d91-c3df-4b89-9c10-4db069aff656	5	-26286	Not Applicable	0	1747	Not Available
TCGA-UF-A7JF-01	TCGA-UF-A7JF-01	TCGA-UF-A7JF	80	MALE	1686	Head & Neck Squamous Cell Carcinoma	Head and Neck	0	T4a	N2b	M0	Stage IVA	G2	0	1686			TUMOR FREE	NA	80	YES	Not Available	Larynx	TCGA-UF-A7JF	3BD2FCEE-5B16-49F3-A717-F1E106BBC12F	2	-29468	Not Applicable	0	1266	Not Available	TCGA-UF-A7JF-D61376	CECD3B5E-EFBB-4887-BD87-698128E8CA5D	Not Available	28	86	71	Cisplatin	Complete Response	6	Not Available	Not Available	Not Available	Not Available	Not Applicable	Not Available	Not Available	NO	Chemotherapy
TCGA-UF-A7JD-01	TCGA-UF-A7JD-01	TCGA-UF-A7JD	71	MALE	739	Head & Neck Squamous Cell Carcinoma	Head and Neck	1	T4a	N0	M0	Stage IVA	G3	0	739			TUMOR FREE	NA	71	YES	Not Available	Buccal Mucosa	TCGA-UF-A7JD	D947828F-D62F-426B-9710-3C93A7AEF05B	17	-26101	Not Applicable	0	653	Not Available
TCGA-HD-A6I0-01	TCGA-HD-A6I0-01	TCGA-HD-A6I0	56	MALE	210	Head & Neck Squamous Cell Carcinoma	Head and Neck	0	T3	NX	M0	Stage IVA	G1	0	210			TUMOR FREE	NA	56	YES	4	Oral Cavity	TCGA-HD-A6I0	DEC3C21B-3F59-472F-8573-27B0E830AA92	20	-20491	Not Applicable	0	33	Not Available
TCGA-CV-7407-01	TCGA-CV-7407-01	TCGA-CV-7407	67	FEMALE	1081	Head & Neck Squamous Cell Carcinoma	Head and Neck	1	T2	N0	M0	Stage II	G2	0	1081			Not Available	NA	67	NO	Not Available	Floor of mouth	TCGA-CV-7407	8b63be59-9ce6-45a0-80d9-4d20f4918cb9	10	-24475	1081	0	Not Available	Not Available
TCGA-UF-A71E-01	TCGA-UF-A71E-01	TCGA-UF-A71E	63	MALE	1504	Head & Neck Squamous Cell Carcinoma Basaloid Type	Head and Neck	1	T4	N0	M0	Stage IVA	G3	0	1504			TUMOR FREE	NA	63	YES	Not Available	Floor of mouth	TCGA-UF-A71E	119EA204-792B-49EC-8FD4-EB88C4F91042	5	-23071	Not Applicable	0	1090	Not Available
TCGA-BA-5558-01	TCGA-BA-5558-01	TCGA-BA-5558	65	MALE	1995	Head & Neck Squamous Cell Carcinoma	Head and Neck	0	T4a	N1	M0	Stage IVA	G1	0	1995			TUMOR FREE	NA	65	YES	0	Hard Palate	TCGA-BA-5558	6a1aa50c-097c-4e04-8ddd-12d50f8a5ac2	4	-23984	Not Applicable	0	1636	Not Available
TCGA-CV-7250-01	TCGA-CV-7250-01	TCGA-CV-7250	64	MALE	2900	Head & Neck Squamous Cell Carcinoma	Head and Neck	1	T3	N0	M0	Stage IVA	G1	1	111	Distant Metastasis	Distant Metastasis	TUMOR FREE	NA	64	YES	Not Available	Larynx	TCGA-CV-7250	0858c8b7-e2eb-4461-b65e-9d476029ad8d	5	-23489	2900	0	Not Available	Not Available
TCGA-CV-7438-01	TCGA-CV-7438-01	TCGA-CV-7438	87	FEMALE	194	Head & Neck Squamous Cell Carcinoma	Head and Neck	1	T2	N0	M0	Stage I	G3	1	NA			WITH TUMOR	NA	87	NO	Not Available	Oral Tongue	TCGA-CV-7438	08a45833-16a3-4a57-a310-307ec086e558	13	-32021	194	0	Not Available	Not Available
TCGA-KU-A6H7-01	TCGA-KU-A6H7-01	TCGA-KU-A6H7	55	FEMALE	586	Head & Neck Squamous Cell Carcinoma	Head and Neck	0	T2	N2a	M0	Stage IVA	G2	0	586			TUMOR FREE	NA	55	YES	1	Tonsil	TCGA-KU-A6H7	ABBCC1D8-AB74-4459-BF28-CC627BEF440E	25	-20314	Not Applicable	0	146	Not Available	TCGA-KU-A6H7-D49035	11C1650F-C510-4D0F-B3A0-457643D343A3	Not Available	25	100	65	Cisplatin	Complete Response	9	Not Available	Not Available	Not Available	Not Available	Not Applicable	Not Available	Not Available	NO	Chemotherapy
TCGA-CN-A497-01	TCGA-CN-A497-01	TCGA-CN-A497	63	MALE	1065	Head & Neck Squamous Cell Carcinoma	Head and Neck	0	T2	N2c	M0	Stage III	G2	0	1065			TUMOR FREE	NA	63	NO	Not Available	Larynx	TCGA-CN-A497	76214B90-C323-4FDC-92F4-1180ABDB1380	3	-23310	Not Applicable	0	490	Not Available
TCGA-P3-A6T5-01	TCGA-P3-A6T5-01	TCGA-P3-A6T5	79	FEMALE	882	Head & Neck Squamous Cell Carcinoma	Head and Neck	1	T4	N0	M0	Stage IVA	G2	1	335	Oral Cavity	Locoregional Disease	WITH TUMOR	NA	79	YES	Not Available	Alveolar Ridge	TCGA-P3-A6T5	46625EBD-5BF3-4FE7-BF3F-19CC5A210555	21	-28977	882	0	Not Available	Not Available
TCGA-P3-A6T4-01	TCGA-P3-A6T4-01	TCGA-P3-A6T4	54	MALE	62	Head & Neck Squamous Cell Carcinoma	Head and Neck	1	T4	N1	M0	Stage IVA	G2	0	62			WITH TUMOR	NA	54	YES	3.5	Floor of mouth	TCGA-P3-A6T4	C7885E34-D5DC-4256-A4AD-944A27DFCFC2	21	-20027	62	0	Not Available	Not Available
TCGA-CV-A6K2-01	TCGA-CV-A6K2-01	TCGA-CV-A6K2	79	MALE	317	Head & Neck Squamous Cell Carcinoma	Head and Neck	1	T2	N0	M0	Stage IVA	G1	1	134	Oral Cavity	Locoregional Disease	WITH TUMOR	NA	79	YES	7	Oral Cavity	TCGA-CV-A6K2	A1066AEA-3122-4887-83D0-132EF84C06E1	17	-29114	317	0	Not Available	Not Available
TCGA-CR-7374-01	TCGA-CR-7374-01	TCGA-CR-7374	67	FEMALE	30	Head & Neck Squamous Cell Carcinoma	Head and Neck	0	T2	N0	M0	Stage II	G2	1	NA			WITH TUMOR	NA	67	YES	Not Available	Larynx	TCGA-CR-7374	fc3ea52b-67ac-4876-949d-5464c436f3db	NA	-24558	Not Applicable	0	30	Not Available
TCGA-QK-A652-01	TCGA-QK-A652-01	TCGA-QK-A652	60	MALE	645	Head & Neck Squamous Cell Carcinoma	Head and Neck	0	T2	N0	M0	Stage III	G2	0	645			TUMOR FREE	NA	60	YES	1	Oral Tongue	TCGA-QK-A652	49EB77F3-F7D8-4E98-9F91-547543028877	4	-22023	Not Applicable	0	259	Not Available
TCGA-H7-A6C4-01	TCGA-H7-A6C4-01	TCGA-H7-A6C4	35	FEMALE	414	Head & Neck Squamous Cell Carcinoma	Head and Neck	0	T3	N1	M0	Stage IVA	G2	1	235	Distant Metastasis	Locoregional Recurrence	TUMOR FREE	NA	35	YES	0	Oral Tongue	TCGA-H7-A6C4	EBFB8C1B-471F-4ACB-A1FE-287E02CADBA7	27	-13137	Not Applicable	0	414	Not Available	TCGA-H7-A6C4-D52043;TCGA-H7-A6C4-D52044;TCGA-H7-A6C4-D52046	C9C7CB40-30B9-4383-A2E0-7972E9914041;0F0597F1-75B8-449A-BBFB-E6C6A65DF58B;48D634EA-A71B-4D0A-AFF3-BD9490F2C76E	Not Available;Not Available;Not Available	27;27;27	Not Available;113;321	74;Not Available;Not Available	Cisplatin;Carboplatin;Cetuximab	Complete Response;Complete Response;Complete Response	11;11;11	Not Available;Not Available;Not Available	Not Available;Not Available;Not Available	Not Available;Not Available;Not Available	Not Available;Not Available;Not Available	Not Applicable;Not Applicable;Not Applicable	Not Available;Not Available;Not Available	Not Available;Not Available;Not Available	NO;NO;NO	Chemotherapy;Chemotherapy;Chemotherapy
TCGA-F7-A50G-01	TCGA-F7-A50G-01	TCGA-F7-A50G	66	MALE	616	Head & Neck Squamous Cell Carcinoma	Head and Neck	0	T3	N1	M0	Stage III	G1	0	616			TUMOR FREE	NA	66	NO	Not Available	Oral Tongue	TCGA-F7-A50G	85AE3B0F-3A54-4A23-BE25-9A4DEEBBC011	28	-24285	Not Applicable	0	15	Not Available
TCGA-CR-7392-01	TCGA-CR-7392-01	TCGA-CR-7392	67	FEMALE	1425	Head & Neck Squamous Cell Carcinoma	Head and Neck	0	T3	N2b	M0	Stage IVA	G1	0	1425			TUMOR FREE	NA	67	NO	Not Available	Oral Tongue	TCGA-CR-7392	03aca47b-7653-4938-9178-ed7c37eee6d5	16	-24650	Not Applicable	0	946	Not Available
TCGA-QK-A6V9-01	TCGA-QK-A6V9-01	TCGA-QK-A6V9	56	MALE	833	Head & Neck Squamous Cell Carcinoma	Head and Neck	0	T2	N0	M0	Stage II	G2	0	833			TUMOR FREE	NA	56	NO	Not Available	Tonsil	TCGA-QK-A6V9	DCB27E14-14EF-42B2-B9A6-7E26C5AFA869	6	-20461	Not Applicable	0	567	Not Available
TCGA-CV-7252-01	TCGA-CV-7252-01	TCGA-CV-7252	62	FEMALE	151	Head & Neck Squamous Cell Carcinoma	Head and Neck	1	T3	N0	M0	Stage IVA	G2	1	NA			WITH TUMOR	NA	62	NO	Not Available	Oral Cavity	TCGA-CV-7252	24ecbe19-a9ea-4215-a7f1-74300f9ed2a9	2	-22934	151	0	Not Available	Not Available
TCGA-CQ-7071-01	TCGA-CQ-7071-01	TCGA-CQ-7071	76	FEMALE	1311	Head & Neck Squamous Cell Carcinoma	Head and Neck	0	T4a	N1	M0	Stage III	G2	0	1311			TUMOR FREE	NA	76	YES	0	Oral Cavity	TCGA-CQ-7071	6ecccbf9-bfda-4f5e-9618-3bffaebf4660	13	-27928	Not Applicable	0	877	Not Available
TCGA-D6-A4ZB-01	TCGA-D6-A4ZB-01	TCGA-D6-A4ZB	61	MALE	376	Head & Neck Squamous Cell Carcinoma	Head and Neck	0	T3	N0	M0	Stage III	G2	0	376			TUMOR FREE	NA	61	NO	Not Available	Oral Tongue	TCGA-D6-A4ZB	E08E1D99-81E1-454A-9BDA-CDA92C9E22B4	15	-22455	Not Applicable	0	104	Not Available
TCGA-CN-4725-01	TCGA-CN-4725-01	TCGA-CN-4725	60	MALE	1157	Head & Neck Squamous Cell Carcinoma	Head and Neck	0	T2	N0	M0	Stage II	G2	0	1157			TUMOR FREE	NA	60	NO	Not Available	Oral Tongue	TCGA-CN-4725	3be2ace5-1c2a-49e9-8da9-ceed6119530b	27	-22171	Not Applicable	0	310	Not Available
TCGA-BB-4217-01	TCGA-BB-4217-01	TCGA-BB-4217	68	MALE	187	Head & Neck Squamous Cell Carcinoma	Head and Neck	0	T4a	N2c	M0	Stage IVA	G3	1	NA			WITH TUMOR	NA	68	YES	10	Larynx	TCGA-BB-4217	248fa778-0758-4681-a31f-371ea8d376e6	22	-25020	Not Applicable	0	187	Not Available
TCGA-QK-AA3J-01	TCGA-QK-AA3J-01	TCGA-QK-AA3J	69	MALE	466	Head & Neck Squamous Cell Carcinoma Basaloid Type	Head and Neck	0	T1	N0	M0	Stage I	G3	0	466			TUMOR FREE	NA	69	NO	Not Available	Larynx	TCGA-QK-AA3J	677C9D22-E518-43AB-9668-A606C35A6EEB	5	-25469	Not Applicable	0	157	Not Available
TCGA-CV-6936-01	TCGA-CV-6936-01	TCGA-CV-6936	68	MALE	166	Head & Neck Squamous Cell Carcinoma	Head and Neck	1	T4a	N2b	M0	Stage IVA	G2	1	157	Oral Cavity	Locoregional Recurrence	WITH TUMOR	NA	68	YES	0	Floor of mouth	TCGA-CV-6936	93a265b7-6c23-4e5f-b797-c117793744bf	13	-25020	166	0	Not Available	Not Available
TCGA-MT-A67A-01	TCGA-MT-A67A-01	TCGA-MT-A67A	85	FEMALE	914	Head & Neck Squamous Cell Carcinoma	Head and Neck	0	T1	N0	M0	Stage I	G2	0	914			TUMOR FREE	NA	85	YES	0	Oral Tongue	TCGA-MT-A67A	EDA7DF86-A344-4790-88AC-E1391F07F66D	21	-31161	Not Applicable	0	392	Not Available
TCGA-CV-6436-01	TCGA-CV-6436-01	TCGA-CV-6436	62	MALE	1899	Head & Neck Squamous Cell Carcinoma	Head and Neck	0	T3	N0	M0	Stage IVA	G1	0	1899			TUMOR FREE	NA	62	NO	Not Available	Oral Tongue	TCGA-CV-6436	84fd72d1-f79d-493b-a341-826acd4aa942	13	-22885	Not Applicable	0	743	Not Available
TCGA-IQ-7631-01	TCGA-IQ-7631-01	TCGA-IQ-7631	60	FEMALE	1172	Head & Neck Squamous Cell Carcinoma	Head and Neck	0	T2	N0	M0	Stage II	G1	0	1172			TUMOR FREE	NA	60	NO	Not Available	Buccal Mucosa	TCGA-IQ-7631	d8a6383e-3320-4d2c-9017-31e8e1e8f120	13	-22151	Not Applicable	0	122	Not Available
TCGA-CX-A4AQ-01	TCGA-CX-A4AQ-01	TCGA-CX-A4AQ	56	MALE	1555	Head & Neck Squamous Cell Carcinoma	Head and Neck	0	T1	N2a	M0	Stage IVA	G3	0	1555			TUMOR FREE	NA	56	YES	1	Floor of mouth	TCGA-CX-A4AQ	18334157-AA38-4859-A786-99A920A1FBE3	31	-20709	Not Applicable	0	1555	Not Available
TCGA-BA-A4IH-01	TCGA-BA-A4IH-01	TCGA-BA-A4IH	57	MALE	622	Head & Neck Squamous Cell Carcinoma Basaloid Type	Head and Neck	0	T2	N2b	M0	Stage IVA	G3	0	622			TUMOR FREE	NA	57	YES	4	Tonsil	TCGA-BA-A4IH	BD75D8EE-916B-4ABC-BF33-BCE6A4217076	17	-21094	Not Applicable	0	201	Not Available	TCGA-BA-A4IH-D55787	100E1715-44FF-4BB6-9704-C2925F3056AD	Not Available	15	129	87	Cisplatin	Complete Response	1	Not Available	Not Available	Not Available	Not Available	Not Applicable	Not Available	Not Available	NO	Chemotherapy
TCGA-CV-5971-01	TCGA-CV-5971-01	TCGA-CV-5971	60	MALE	701	Head & Neck Squamous Cell Carcinoma	Head and Neck	0	T2	N2b	M0	Stage IVA	G2	0	701			TUMOR FREE	NA	60	YES	Not Available	Oral Tongue	TCGA-CV-5971	1465b7ec-8d2b-47dd-8387-977eed44cc86	12	-22279	Not Applicable	0	540	540
TCGA-BB-4224-01	TCGA-BB-4224-01	TCGA-BB-4224	52	MALE	278	Head & Neck Squamous Cell Carcinoma	Head and Neck	0	T3	N0	M0	Stage IVA	G2	1	175	Oral Cavity		WITH TUMOR	NA	52	YES	1	Oral Tongue	TCGA-BB-4224	58574e35-8a30-4207-b127-59fff7c87a43	22	-19119	Not Applicable	0	278	Not Available	TCGA-BB-4224-D19843;TCGA-BB-4224-D19841;TCGA-BB-4224-D19842;TCGA-BB-4224-D19774	0cb914b5-6dc8-4911-97a6-42457d3cf741;894265a0-4a7c-4bf6-b6f4-5cd369efaf4b;6c19f784-9f5f-4b82-8b86-139683be4b79;c20f37a0-8d1c-4a3f-ae8c-c3a3574b4eca	Not Available;Not Available;Not Available;Not Available	22;22;22;23	2799;202;243;202	2786;182;229;182	oxaliplatin;cisplatin;gemcitabine;Taxotere	Not Available;Not Available;Not Available;Not Available	12;12;12;12	2;2;2;2	Not Available;75;Not Available;75	mg/m2;mg/m2;mg/m2;mg/m2	PALLIATIVE;PALLIATIVE;PALLIATIVE;PALLIATIVE	Not Applicable;Not Applicable;Not Applicable;Not Applicable	2;1;2;1	IV;IV;IV;IV	NO;NO;NO;NO	Chemotherapy;Chemotherapy;Chemotherapy;Chemotherapy
TCGA-QK-A8Z7-01	TCGA-QK-A8Z7-01	TCGA-QK-A8Z7	59	MALE	392	Head & Neck Squamous Cell Carcinoma Basaloid Type	Head and Neck	0	T4a	N2c	M0	Stage IVA	Not Available	0	392			Unknown	NA	59	YES	0	Floor of mouth	TCGA-QK-A8Z7	2C878227-77A1-4988-A46C-885DB9E400F7	14	-21711	Not Applicable	0	23	Not Available	TCGA-QK-A8Z7-D63234;TCGA-QK-A8Z7-D63235	9ADF32C7-F5CA-4A84-AD80-CB89A18B3ABA;51B88D02-9EEE-49D3-8FB7-DA50B9A64A25	Not Available;Not Available	4;4	166;166	105;105	Carboplatin;Paclitaxel	Complete Response;Complete Response	8;8	Not Available;Not Available	Not Available;Not Available	Not Available;Not Available	Not Available;Not Available	Not Applicable;Not Applicable	Not Available;Not Available	Not Available;Not Available	NO;NO	Chemotherapy;Chemotherapy
TCGA-BB-8601-01	TCGA-BB-8601-01	TCGA-BB-8601	84	MALE	624	Head & Neck Squamous Cell Carcinoma	Head and Neck	0	T2	N0	M0	Stage III	G2	1	440	Oral Cavity	Locoregional Disease	WITH TUMOR	NA	84	YES	0	Floor of mouth	TCGA-BB-8601	360726f4-9b50-422d-b498-5acbbc3713ae	26	-30721	Not Applicable	0	624	Not Available
TCGA-CN-5359-01	TCGA-CN-5359-01	TCGA-CN-5359	59	MALE	377	Head & Neck Squamous Cell Carcinoma	Head and Neck	1	T4a	N1	M0	Stage IVA	G2	1	356	Distant Metastasis		WITH TUMOR	NA	59	YES	Not Available	Floor of mouth	TCGA-CN-5359	bfaa4b3f-3e38-478e-99b3-013f2cda80f5	4	-21858	377	0	Not Available	Not Available	TCGA-CN-5359-D11136;TCGA-CN-5359-D11139	b47651e7-2e95-4647-9b80-8e3f8c145046;1456374e-e04e-4a13-b6dd-7845cd4b9181	Not Available;Not Available	4;4	79;79	54;54	cisplatin;panitumumab	Not Available;Not Available	5;5	Not Available;Not Available	10;20	mg/mL;mg/mL	ADJUVANT;ADJUVANT	Not Applicable;Not Applicable	1;1	IV;IV	NO;NO	Chemotherapy;Chemotherapy
TCGA-CV-7430-01	TCGA-CV-7430-01	TCGA-CV-7430	56	MALE	495	Head & Neck Squamous Cell Carcinoma	Head and Neck	1	T3	N0	M0	Stage IVA	G2	0	495			WITH TUMOR	NA	56	NO	Not Available	Larynx	TCGA-CV-7430	df132eb8-174b-4427-a16b-953e0f28bf2f	13	-20763	495	0	Not Available	Not Available
TCGA-CV-7183-01	TCGA-CV-7183-01	TCGA-CV-7183	53	MALE	3981	Head & Neck Squamous Cell Carcinoma	Head and Neck	0	T2	N0	M0	Stage II	G1	0	3981			TUMOR FREE	NA	53	NO	Not Available	Oral Cavity	TCGA-CV-7183	de206681-3e27-4d4f-8669-aefb12b5b1e3	11	-19358	Not Applicable	0	3497	Not Available
TCGA-UF-A7JC-01	TCGA-UF-A7JC-01	TCGA-UF-A7JC	42	MALE	546	Head & Neck Squamous Cell Carcinoma	Head and Neck	1	T3	N1	M0	Stage IVA	G1	1	229	Oral Cavity		WITH TUMOR	NA	42	NO	Not Available	Floor of mouth	TCGA-UF-A7JC	545C9F09-DF14-4302-B131-519D141438D1	2	-15452	Not Applicable	0	484	Not Available	TCGA-UF-A7JC-D60396	ACA937EB-EA78-4861-9C8F-A59D61AFACFA	Not Available	9	173	131	Cisplatin	Complete Response	6	Not Available	Not Available	Not Available	Not Available	Not Applicable	Not Available	Not Available	NO	Chemotherapy
TCGA-CV-6940-01	TCGA-CV-6940-01	TCGA-CV-6940	80	FEMALE	804	Head & Neck Squamous Cell Carcinoma	Head and Neck	1	T1	N0	M0	Stage III	G2	0	804			TUMOR FREE	NA	80	NO	Not Available	Buccal Mucosa	TCGA-CV-6940	8b6e939c-c4b0-4d1e-a92c-ea998bc5d36a	13	-29382	804	0	Not Available	Not Available
TCGA-CV-7254-01	TCGA-CV-7254-01	TCGA-CV-7254	55	MALE	1459	Head & Neck Squamous Cell Carcinoma	Head and Neck	1	T2	N0	M0	Stage II	G3	0	1459			WITH TUMOR	NA	55	YES	6	Oral Cavity	TCGA-CV-7254	f4343626-f677-4fe5-862b-8fb4a16262bf	2	-20306	1459	0	Not Available	Not Available
TCGA-CV-5442-01	TCGA-CV-5442-01	TCGA-CV-5442	76	FEMALE	2327	Head & Neck Squamous Cell Carcinoma	Head and Neck	0	T4a	N2b	M0	Stage IVA	G3	0	2327			TUMOR FREE	NA	76	NO	Not Available	Hard Palate	TCGA-CV-5442	3c975b68-4a6e-4c97-a8d1-b9a427d4957c	30	-28040	Not Applicable	0	2327	Not Available
TCGA-4P-AA8J-01	TCGA-4P-AA8J-01	TCGA-4P-AA8J	66	MALE	102	Head & Neck Squamous Cell Carcinoma	Head and Neck	0	T4a	N2a	M0	Stage IVA	G2	0	102			TUMOR FREE	NA	66	NO	Not Available	Oral Tongue	TCGA-4P-AA8J	757C56D0-8A49-464F-866A-AE98816DE60B	5	-24222	Not Applicable	0	102	Not Available
TCGA-D6-6824-01	TCGA-D6-6824-01	TCGA-D6-6824	61	MALE	77	Head & Neck Squamous Cell Carcinoma	Head and Neck	0	T4a	N1	M0	Stage IVA	G2	0	77			TUMOR FREE	NA	61	YES	1	Larynx	TCGA-D6-6824	63f6a127-e4e8-4e1c-8236-a2adb9594c8f	7	-22633	Not Applicable	0	77	Not Available
TCGA-F7-A61V-01	TCGA-F7-A61V-01	TCGA-F7-A61V	54	MALE	759	Head & Neck Squamous Cell Carcinoma	Head and Neck	0	TX	NX	MX	Stage II	G1	0	759			TUMOR FREE	NA	54	Not Available	Not Available	Base of tongue	TCGA-F7-A61V	0B67F9BB-E469-4B4C-9CE6-6AF1C7B1AAB2	28	-19857	Not Applicable	0	9	Not Available
TCGA-CV-7414-01	TCGA-CV-7414-01	TCGA-CV-7414	78	MALE	14	Head & Neck Squamous Cell Carcinoma	Head and Neck	1	T3	N1	M0	Stage IVA	G2	0	14			Not Available	NA	78	NO	Not Available	Oral Cavity	TCGA-CV-7414	c3b2c38d-81a3-42fd-a41e-6f6de3934007	13	-28603	14	0	Not Available	Not Available
TCGA-CV-5439-01	TCGA-CV-5439-01	TCGA-CV-5439	62	MALE	546	Head & Neck Squamous Cell Carcinoma	Head and Neck	1	T2	N0	M0	Stage IVA	G2	1	211	Oropharynx		WITH TUMOR	NA	62	YES	Not Available	Base of tongue	TCGA-CV-5439	3ee863da-7991-414f-82d8-2b6502d4c061	23	-22686	546	0	546	501	TCGA-CV-5439-D18426;TCGA-CV-5439-D20815	f249dc8f-d9c5-421b-912e-4035f6958f41;b5acfad2-1ead-413a-9d5d-71187daf570b	Not Available;Not Available	14;23	345;440	231;378	Carboplatinum;IRESSA	Not Available;Not Available	11;1	6;2	Not Available;Not Available	Not Available;Not Available	RECURRENCE;PALLIATIVE	Not Applicable;Not Applicable	Not Available;Not Available	IV;PO	NO;NO	Chemotherapy;Chemotherapy
TCGA-CR-5248-01	TCGA-CR-5248-01	TCGA-CR-5248	53	MALE	1663	Head & Neck Squamous Cell Carcinoma	Head and Neck	0	T4a	N2c	M0	Stage IVA	G3	1	936	Cervical Lymph Nodes		WITH TUMOR	NA	53	YES	Not Available	Tonsil	TCGA-CR-5248	a9017cd4-df30-46eb-b08f-39540b15243f	28	-19441	Not Applicable	0	1663	Not Available	TCGA-CR-5248-D31394;TCGA-CR-5248-D31395;TCGA-CR-5248-D31396;TCGA-CR-5248-D31397;TCGA-CR-5248-D31398;TCGA-CR-5248-D31399;TCGA-CR-5248-D31400;TCGA-CR-5248-D31401	fafb35af-649c-43bc-a1d1-dd6841d9accc;fadf1011-af0a-4a46-8845-014a89f8cb70;932949ae-1676-4692-bbae-c76a444b0da4;be081099-79de-443b-a363-e03eb1e82c60;6cbfc16d-513d-46ca-8d1a-503c1f252f03;8D2D6687-BCF0-4537-B77D-8D5910C34325;5D20FE8A-0C34-41A9-B117-2CEA2634C63D;13733A55-6052-4149-B293-3DF87835CA00	Not Available;Not Available;Not Available;Not Available;Not Available;Not Available;Not Available;Not Available	2;2;2;2;2;2;2;2	84;84;179;179;1152;1152;1152;1208	42;42;137;137;1124;1124;1124;1194	Oxaliplatin;Alimta;Paclitaxel;Carboplatin;Bevacizumab;Docetaxel;Cisplatin;IMC-A12	Unknown;Unknown;Complete Response;Complete Response;Clinical Progressive Disease;Clinical Progressive Disease;Clinical Progressive Disease;Unknown	5;5;5;5;5;5;5;5	Not Available;Not Available;Not Available;Not Available;Not Available;Not Available;Not Available;Not Available	Not Available;Not Available;Not Available;Not Available;Not Available;Not Available;Not Available;Not Available	Not Available;Not Available;Not Available;Not Available;Not Available;Not Available;Not Available;Not Available	Not Available;Not Available;Not Available;Not Available;Not Available;Not Available;Not Available;Not Available	Not Applicable;Not Applicable;Not Applicable;Not Applicable;Not Applicable;Not Applicable;Not Applicable;Not Applicable	Not Available;Not Available;Not Available;Not Available;Not Available;Not Available;Not Available;Not Available	Not Available;Not Available;Not Available;Not Available;Not Available;Not Available;Not Available;Not Available	NO;NO;NO;NO;NO;NO;NO;NO	Chemotherapy;Chemotherapy;Chemotherapy;Chemotherapy;Chemotherapy;Chemotherapy;Chemotherapy;Immunotherapy
TCGA-CQ-6223-01	TCGA-CQ-6223-01	TCGA-CQ-6223	69	MALE	1428	Head & Neck Squamous Cell Carcinoma	Head and Neck	0	T4a	N0	M0	Stage II	G2	0	1428			TUMOR FREE	NA	69	NO	Not Available	Alveolar Ridge	TCGA-CQ-6223	d9e8c707-e61a-4813-8dc0-2472e9ccf12b	3	-25266	Not Applicable	0	1057	Not Available
TCGA-CV-A6JO-01	TCGA-CV-A6JO-01	TCGA-CV-A6JO	69	MALE	197	Head & Neck Squamous Cell Carcinoma	Head and Neck	1	T4	N2c	M0	Stage IVA	G2	1	127	Oral Cavity		WITH TUMOR	NA	69	NO	Not Available	Oral Tongue	TCGA-CV-A6JO	865C624A-D52D-4C53-9904-40014CB8CCE7	6	-25377	197	0	Not Available	Not Available
TCGA-CQ-6219-01	TCGA-CQ-6219-01	TCGA-CQ-6219	50	FEMALE	479	Head & Neck Squamous Cell Carcinoma	Head and Neck	1	T3	N2b	M0	Stage IVA	G2	1	195	Cervical Lymph Nodes		WITH TUMOR	NA	50	YES	1.7	Oral Tongue	TCGA-CQ-6219	0ca3d25a-22e9-4e40-834b-65f402535005	27	-18578	479	0	Not Available	Not Available
TCGA-CV-7180-01	TCGA-CV-7180-01	TCGA-CV-7180	34	MALE	327	Head & Neck Squamous Cell Carcinoma	Head and Neck	1	T2	N0	M0	Stage II	G2	0	327			WITH TUMOR	NA	34	YES	6	Oral Tongue	TCGA-CV-7180	d2ca9a4d-c14c-40c0-871c-88794a02e4aa	11	-12523	327	0	Not Available	Not Available
TCGA-F7-A622-01	TCGA-F7-A622-01	TCGA-F7-A622	75	MALE	359	Head & Neck Squamous Cell Carcinoma	Head and Neck	1	TX	NX	MX	Stage III	G1	1	NA	Oropharynx	Locoregional Recurrence	TUMOR FREE	NA	75	YES	1	Larynx	TCGA-F7-A622	9C128871-1026-46AB-9AE9-7C6AAC468B11	28	-27456	Not Applicable	0	13	Not Available
TCGA-CR-6470-01	TCGA-CR-6470-01	TCGA-CR-6470	38	MALE	1521	Head & Neck Squamous Cell Carcinoma	Head and Neck	0	T1	N2c	M0	Stage II	G2	0	1521			TUMOR FREE	NA	38	YES	2.5	Tonsil	TCGA-CR-6470	cd032ddb-55f2-4c77-8dcf-e4e630f7de6f	14	-14133	Not Applicable	0	1521	Not Available	TCGA-CR-6470-D18070;TCGA-CR-6470-D18071	e688e6f5-6601-4957-9e1c-cdfee9ae10ae;fea7d9ad-8a18-4f97-873f-40e33b10ddc0	Not Available;Not Available	14;14	113;113	85;85	Carboplatin;Paclitaxel	Not Available;Not Available	9;9	5;5	70;221	mg;mg	ADJUVANT;ADJUVANT	Not Applicable;Not Applicable	1;1	IV;IV	NO;NO	Chemotherapy;Chemotherapy
TCGA-P3-A6T2-01	TCGA-P3-A6T2-01	TCGA-P3-A6T2	45	MALE	2298	Head & Neck Squamous Cell Carcinoma	Head and Neck	0	T2	N0	M0	Stage IVA	G2	0	2298			TUMOR FREE	NA	45	YES	4	Buccal Mucosa	TCGA-P3-A6T2	A563109D-0990-4BDC-8BD7-6766D1EADBDC	21	-16588	Not Applicable	0	1917	Not Available	TCGA-P3-A6T2-D50101	B134B856-27DA-4175-8AEF-8BEFC4CE09B8	Not Available	21	91	30	Cisplatin	Complete Response	10	Not Available	Not Available	Not Available	Not Available	Not Applicable	Not Available	Not Available	NO	Chemotherapy
TCGA-CN-4728-01	TCGA-CN-4728-01	TCGA-CN-4728	56	MALE	1724	Head & Neck Squamous Cell Carcinoma	Head and Neck	0	T2	N2	M0	Stage IVA	G2	0	1724			TUMOR FREE	NA	56	YES	7	Oral Cavity	TCGA-CN-4728	7152edc3-0a5b-4aed-b0c6-63f913dff272	28	-20660	Not Applicable	0	325	Not Available	TCGA-CN-4728-D10848;TCGA-CN-4728-D10846	dc6b6705-34ec-4c39-8f9b-79bee2da6c7f;7160c518-a7f4-4b43-a8a6-147a30bed55b	Not Available;Not Available	28;28	87;87	44;44	VECTIBIX;CISPLATIN	Not Available;Not Available	4;4	7;7	2.5;30	mg/kg;mg/m2/wk	ADJUVANT;ADJUVANT	Not Applicable;Not Applicable	1;1	IV;IV	NO;NO	Chemotherapy;Chemotherapy
TCGA-QK-A6II-01	TCGA-QK-A6II-01	TCGA-QK-A6II	52	MALE	284	Head & Neck Squamous Cell Carcinoma	Head and Neck	1	T3	N0	M0	Stage IVA	G2	1	176	Cervical Lymph Nodes	Locoregional Recurrence	WITH TUMOR	NA	52	YES	Not Available	Floor of mouth	TCGA-QK-A6II	3AEA4CF5-ADE6-4747-B1D1-C431564F5FA6	25	-19113	Not Applicable	0	225	Not Available	TCGA-QK-A6II-D49014;TCGA-QK-A6II-D66694;TCGA-QK-A6II-D66697;TCGA-QK-A6II-D66701	A4738C8D-9E4F-4B14-8E83-5928D179CB6A;4D656185-33C7-49CB-B9C7-78A4DD88EE23;496E7790-5648-4031-8700-B1B8DE9B9A0D;BA82D367-59CA-4E0C-A97C-10CEB28623A6	Not Available;Not Available;Not Available;Not Available	25;22;22;22	99;183;183;183	57;183;183;183	Cisplatin;Carboplatin;Paclitaxel;Erbitux	Unknown;Clinical Progressive Disease;Clinical Progressive Disease;Clinical Progressive Disease	9;10;10;10	Not Available;Not Available;Not Available;Not Available	Not Available;Not Available;Not Available;Not Available	Not Available;Not Available;Not Available;Not Available	Not Available;Not Available;Not Available;Not Available	Not Applicable;Not Applicable;Not Applicable;Not Applicable	Not Available;Not Available;Not Available;Not Available	Not Available;Not Available;Not Available;Not Available	NO;NO;NO;NO	Chemotherapy;Chemotherapy;Chemotherapy;Targeted Molecular therapy
TCGA-CR-7367-01	TCGA-CR-7367-01	TCGA-CR-7367	52	MALE	1440	Head & Neck Squamous Cell Carcinoma	Head and Neck	0	T4a	N3	M0	Stage IVA	G1	0	1440			TUMOR FREE	NA	52	YES	6	Oral Cavity	TCGA-CR-7367	1c95de68-18d9-429b-b379-878838f88a72	NA	-19116	Not Applicable	0	1440	Not Available	TCGA-CR-7367-D31437;TCGA-CR-7367-D31438	8e48c886-230a-4206-b160-0d28143859ea;eddbfcb7-4642-43aa-914e-19656a954745	Not Available;Not Available	2;2	98;98	90;90	Paclitaxel;Carboplatin	Unknown;Unknown	5;5	Not Available;Not Available	Not Available;Not Available	Not Available;Not Available	Not Available;Not Available	Not Applicable;Not Applicable	Not Available;Not Available	Not Available;Not Available	NO;NO	Chemotherapy;Chemotherapy
TCGA-CR-7394-01	TCGA-CR-7394-01	TCGA-CR-7394	70	MALE	1346	Head & Neck Squamous Cell Carcinoma	Head and Neck	0	T3	N2c	M0	Stage IVA	G2	0	1346			TUMOR FREE	NA	70	NO	Not Available	Oral Tongue	TCGA-CR-7394	d296cdb5-a0f6-40cc-8ce7-73e4ccd176f3	16	-25581	Not Applicable	0	898	Not Available
TCGA-CR-5247-01	TCGA-CR-5247-01	TCGA-CR-5247	48	MALE	358	Head & Neck Squamous Cell Carcinoma	Head and Neck	0	T3	N1	M0	Stage III	G2	0	358			TUMOR FREE	NA	48	YES	Not Available	Tonsil	TCGA-CR-5247	692b50fc-19ca-4926-84cb-fd7168209e44	28	-17810	Not Applicable	0	358	Not Available	TCGA-CR-5247-D31388;TCGA-CR-5247-D31389	7d7f6836-eb8b-4b3f-99e3-8eeff2599064;a26d314a-0f30-4458-81fa-dd201670068c	Not Available;Not Available	2;2	80;80	19;19	Paclitaxel;Carboplatin	Complete Response;Complete Response	5;5	Not Available;Not Available	Not Available;Not Available	Not Available;Not Available	Not Available;Not Available	Not Applicable;Not Applicable	Not Available;Not Available	Not Available;Not Available	NO;NO	Chemotherapy;Chemotherapy
TCGA-UF-A71A-01	TCGA-UF-A71A-01	TCGA-UF-A71A	67	MALE	86	Head & Neck Squamous Cell Carcinoma	Head and Neck	1	T3	N2a	M0	Stage IVA	G1	0	86			WITH TUMOR	NA	67	NO	Not Available	Floor of mouth	TCGA-UF-A71A	2C7F1035-5C8C-4C49-8B9B-2F1233896530	24	-24623	86	0	Not Available	Not Available
TCGA-CV-6939-01	TCGA-CV-6939-01	TCGA-CV-6939	60	MALE	666	Head & Neck Squamous Cell Carcinoma	Head and Neck	1	T4a	N1	M0	Stage IVA	G3	0	666			WITH TUMOR	NA	60	NO	Not Available	Oral Tongue	TCGA-CV-6939	e7d1f0dd-eec0-4670-a2ba-00ffe38c6382	13	-21947	666	0	Not Available	Not Available
TCGA-BA-6872-01	TCGA-BA-6872-01	TCGA-BA-6872	47	MALE	384	Head & Neck Squamous Cell Carcinoma	Head and Neck	1	T3	N2c	M0	Stage IVA	G2	1	NA			WITH TUMOR	NA	47	YES	6	Floor of mouth	TCGA-BA-6872	3e5f451a-5882-4914-ae1a-95c898c2bcca	7	-17296	384	0	Not Available	Not Available	TCGA-BA-6872-D14865	e9353bdd-fe93-4bad-9786-fd4d424d9db0	Not Available	22	Not Available	Not Available	Not Available	Not Available	7	Not Available	Not Available	Not Available	ADJUVANT	Not Applicable	1	Not Available	Not Available	Chemotherapy
TCGA-CR-7371-01	TCGA-CR-7371-01	TCGA-CR-7371	45	FEMALE	94	Head & Neck Squamous Cell Carcinoma	Head and Neck	1	T3	N0	M0	Stage III	G2	0	94			Not Available	NA	45	NO	Not Available	Larynx	TCGA-CR-7371	f8acc36b-1e7f-44b8-83b7-f894ad201833	NA	-16568	94	0	Not Available	Not Available
TCGA-CQ-6225-01	TCGA-CQ-6225-01	TCGA-CQ-6225	65	MALE	403	Head & Neck Squamous Cell Carcinoma	Head and Neck	1	T2	N0	M0	Stage III	G2	1	180	Oral Cavity		Not Available	NA	65	NO	Not Available	Oral Tongue	TCGA-CQ-6225	90f44998-3c05-44b2-9501-bbd0f43c5147	13	-23988	403	0	Not Available	Not Available
TCGA-CN-A499-01	TCGA-CN-A499-01	TCGA-CN-A499	60	FEMALE	717	Head & Neck Squamous Cell Carcinoma	Head and Neck	0	T1	N0	M0	Stage II	G2	0	717			TUMOR FREE	NA	60	YES	0	Tonsil	TCGA-CN-A499	A3D89882-6D5B-497A-A9E4-A8B8908C3FF4	3	-21971	Not Applicable	0	388	Not Available
TCGA-CR-7373-01	TCGA-CR-7373-01	TCGA-CR-7373	66	MALE	889	Head & Neck Squamous Cell Carcinoma	Head and Neck	0	T4a	N2b	M0	Stage IVA	G2	0	889			TUMOR FREE	NA	66	NO	Not Available	Oral Cavity	TCGA-CR-7373	242bdece-75dc-45b9-a9b3-3e1bc305a3e3	NA	-24448	Not Applicable	0	889	Not Available	TCGA-CR-7373-D22019	3cb4ba34-fa16-464b-9594-4b9bcf7a64fa	Not Available	14	138	96	Cisplatin	Not Available	2	Not Available	Not Available	Not Available	ADJUVANT	Not Applicable	1	IV	NO	Chemotherapy
TCGA-D6-A6EN-01	TCGA-D6-A6EN-01	TCGA-D6-A6EN	71	MALE	687	Head & Neck Squamous Cell Carcinoma	Head and Neck	0	T3	N0	M0	Stage III	G3	0	687			TUMOR FREE	NA	71	NO	Not Available	Buccal Mucosa	TCGA-D6-A6EN	F13DFDCC-02F8-4A4C-A2FC-E6A45499BD4C	31	-26294	Not Applicable	0	439	Not Available
TCGA-CQ-6229-01	TCGA-CQ-6229-01	TCGA-CQ-6229	61	MALE	1179	Head & Neck Squamous Cell Carcinoma	Head and Neck	0	T2	N1	M0	Stage II	G2	0	1179			TUMOR FREE	NA	61	NO	Not Available	Oral Tongue	TCGA-CQ-6229	a091822c-447a-49a5-8c20-e329df79599c	6	-22541	Not Applicable	0	815	Not Available
TCGA-CR-7385-01	TCGA-CR-7385-01	TCGA-CR-7385	42	MALE	997	Head & Neck Squamous Cell Carcinoma	Head and Neck	0	T2	N2b	M0	Stage IVA	G2	0	997			TUMOR FREE	NA	42	YES	2	Tonsil	TCGA-CR-7385	9f89510c-ed07-471f-b35e-7c87c237b9fe	15	-15477	Not Applicable	0	997	Not Available	TCGA-CR-7385-D22072	25d956a8-4238-49b9-8ad9-f7345e7bcbff	Not Available	15	87	29	Not Available	Not Available	2	Not Available	Not Available	Not Available	ADJUVANT	Not Applicable	1	IV	NO	Chemotherapy
TCGA-CR-6487-01	TCGA-CR-6487-01	TCGA-CR-6487	50	MALE	234	Head & Neck Squamous Cell Carcinoma	Head and Neck	0	T2	N0	M0	Stage I	G3	0	234			TUMOR FREE	NA	50	YES	Not Available	Tonsil	TCGA-CR-6487	9ae5101b-6031-4ab1-bfca-198c41af3184	5	-18331	Not Applicable	0	234	Not Available
TCGA-CV-7446-01	TCGA-CV-7446-01	TCGA-CV-7446	66	MALE	1093	Head & Neck Squamous Cell Carcinoma	Head and Neck	1	T2	N0	M0	Stage IVA	G2	0	1093			WITH TUMOR	NA	66	YES	1	Oral Tongue	TCGA-CV-7446	c4ad0479-8bef-4876-b423-fe83f222a60a	13	-24170	1093	0	Not Available	Not Available
TCGA-MT-A51X-01	TCGA-MT-A51X-01	TCGA-MT-A51X	30	MALE	242	Head & Neck Squamous Cell Carcinoma	Head and Neck	0	T1	N2b	M0	Stage IVA	G1	0	242			Unknown	NA	30	NO	Not Available	Oral Tongue	TCGA-MT-A51X	375E4B96-49DA-4F65-9878-29F56FDA9C2E	28	-10976	Not Applicable	0	34	Not Available
TCGA-CN-4741-01	TCGA-CN-4741-01	TCGA-CN-4741	75	MALE	2239	Head & Neck Squamous Cell Carcinoma	Head and Neck	0	T4a	N0	M0	Stage IVA	G2	1	1716	Cervical Lymph Nodes	Locoregional Recurrence	TUMOR FREE	NA	75	NO	Not Available	Alveolar Ridge	TCGA-CN-4741	277b02e9-ded5-4980-845d-af53690000ac	3	-27506	Not Applicable	0	876	Not Available	TCGA-CN-4741-D11043;TCGA-CN-4741-D69608	0f3d429f-a513-443b-b1e0-ce4c4fbd1aa3;95F7AC03-5CD2-42ED-917F-6FFFD246600F	Not Available;Not Available	20;15	163;1778	103;1771	CISPLATIN;erbitux	Not Available;Complete Response	5;1	Not Available;Not Available	Not Available;Not Available	mg;Not Available	ADJUVANT;Not Available	Not Applicable;Not Applicable	1;Not Available	IV;Not Available	NO;NO	Chemotherapy;Immunotherapy
TCGA-MT-A51W-01	TCGA-MT-A51W-01	TCGA-MT-A51W	52	FEMALE	437	Head & Neck Squamous Cell Carcinoma	Head and Neck	0	T1	NX	M0	Stage I	G2	0	437			TUMOR FREE	NA	52	YES	7	Tonsil	TCGA-MT-A51W	6EA380AD-D73D-41B2-B448-2D224DEEC01B	28	-19098	Not Applicable	0	14	Not Available
TCGA-CN-5364-01	TCGA-CN-5364-01	TCGA-CN-5364	55	MALE	493	Head & Neck Squamous Cell Carcinoma	Head and Neck	1	T4a	N2c	M0	Stage IVA	G2	0	493			TUMOR FREE	NA	55	YES	Not Available	Floor of mouth	TCGA-CN-5364	13f63218-0949-41e6-a661-c844414c45b5	4	-20362	493	0	Not Available	Not Available	TCGA-CN-5364-D11177;TCGA-CN-5364-D11176	05b57b8e-479e-4fbe-be51-1d514ce6a088;06b941e6-c869-4cb3-8019-ca4f5ec64875	Not Available;Not Available	4;4	303;303	231;231	TAXOL;CARBOPLATIN	Not Available;Not Available	5;5	Not Available;Not Available	Not Available;Not Available	mg;mg	ADJUVANT;ADJUVANT	Not Applicable;Not Applicable	1;1	IV;IV	NO;NO	Chemotherapy;Chemotherapy
TCGA-WA-A7GZ-01	TCGA-WA-A7GZ-01	TCGA-WA-A7GZ	58	MALE	625	Head & Neck Squamous Cell Carcinoma	Head and Neck	1	T2	N0	M0	Stage II	G2	0	625			TUMOR FREE	NA	58	Not Available	Not Available	Floor of mouth	TCGA-WA-A7GZ	F9E82D62-FAFC-45B0-97CF-D1A4A3C884A1	14	-21207	Not Applicable	0	335	Not Available
TCGA-D6-8568-01	TCGA-D6-8568-01	TCGA-D6-8568	62	MALE	759	Head & Neck Squamous Cell Carcinoma	Head and Neck	0	T2	N0	M0	Stage II	G2	0	759			WITH TUMOR	NA	62	YES	5	Larynx	TCGA-D6-8568	5ed786f3-1d15-4079-bb8f-2f34ef305644	23	-22796	Not Applicable	0	106	Not Available
TCGA-CV-7245-01	TCGA-CV-7245-01	TCGA-CV-7245	62	MALE	797	Head & Neck Squamous Cell Carcinoma	Head and Neck	0	T3	N0	M0	Stage IVA	G2	0	797			TUMOR FREE	NA	62	NO	Not Available	Larynx	TCGA-CV-7245	ae2051a3-f851-4cb3-af18-029f4574b179	2	-22646	Not Applicable	0	797	Not Available
TCGA-D6-A6EP-01	TCGA-D6-A6EP-01	TCGA-D6-A6EP	62	MALE	424	Head & Neck Squamous Cell Carcinoma	Head and Neck	0	T3	N0	M0	Stage III	G3	0	424			TUMOR FREE	NA	62	NO	Not Available	Hypopharynx	TCGA-D6-A6EP	37159B2B-E564-47A9-ADAA-91B9571EF9DE	31	-22674	Not Applicable	0	424	Not Available
TCGA-CV-7423-01	TCGA-CV-7423-01	TCGA-CV-7423	65	MALE	3059	Head & Neck Squamous Cell Carcinoma	Head and Neck	1	T2	N0	M0	Stage II	G1	0	3059			Not Available	NA	65	NO	Not Available	Oral Cavity	TCGA-CV-7423	f3a626e4-2d93-4d13-a34c-de0e0c6118ac	13	-24071	3059	0	Not Available	Not Available
TCGA-CR-5249-01	TCGA-CR-5249-01	TCGA-CR-5249	35	FEMALE	1152	Head & Neck Squamous Cell Carcinoma	Head and Neck	0	T2	N0	M0	Stage II	GX	0	1152			TUMOR FREE	NA	35	YES	1	Tonsil	TCGA-CR-5249	c7df3466-b9a7-4818-883b-d0cd08483570	5	-13047	Not Applicable	0	1152	Not Available	TCGA-CR-5249-D13189	94117543-5c6a-4a74-a486-0921749aca04	Not Available	5	140	102	Cetuximab	Not Available	4	Not Available	Not Available	mg	ADJUVANT	Not Applicable	1	IV	NO	Chemotherapy
TCGA-BA-6869-01	TCGA-BA-6869-01	TCGA-BA-6869	62	MALE	644	Head & Neck Squamous Cell Carcinoma	Head and Neck	0	T3	N0	M0	Stage III	G2	0	644			TUMOR FREE	NA	62	YES	2	Larynx	TCGA-BA-6869	fafd6f5b-1d76-4537-bd1c-e0bd7b4e2166	8	-22765	Not Applicable	0	244	Not Available
TCGA-CR-6474-01	TCGA-CR-6474-01	TCGA-CR-6474	51	MALE	564	Head & Neck Squamous Cell Carcinoma	Head and Neck	1	T3	N2a	M0	Stage IVA	G2	1	220	Cervical Lymph Nodes		WITH TUMOR	NA	51	YES	Not Available	Larynx	TCGA-CR-6474	9f771c36-16ec-4770-bc53-f6c861343f1c	21	-18840	564	0	Not Available	Not Available	TCGA-CR-6474-D18124	62a48fc6-1cdc-4d47-919b-c728e8772363	Not Available	21	Not Available	Not Available	Unknown	Not Available	9	Not Available	Not Available	Not Available	PALLIATIVE	Not Applicable	1	Not Available	NO	Chemotherapy
TCGA-CN-4740-01	TCGA-CN-4740-01	TCGA-CN-4740	79	FEMALE	839	Head & Neck Squamous Cell Carcinoma	Head and Neck	1	T4a	N0	M0	Stage IVA	G2	1	224			WITH TUMOR	NA	79	YES	4	Oral Cavity	TCGA-CN-4740	e37c83dc-c2c4-4e5f-a57b-39ffcf9aa3cf	2	-29186	Not Applicable	0	811	Not Available	TCGA-CN-4740-D10988;TCGA-CN-4740-D10989	a40260f1-e16e-4370-9bd3-9e38d8d1e58d;d12954a0-0c1c-48eb-8e1b-5a23b22698c4	Not Available;Not Available	2;2	276;791	260;757	ERBITUX;everolimus	Not Available;Not Available	5;5	Not Available;1	Not Available;Not Available	mg/mL;mg/mL	RECURRENCE;RECURRENCE	Not Applicable;Not Applicable	1;1	IV;IV	NO;NO	Chemotherapy;Chemotherapy
TCGA-DQ-5631-01	TCGA-DQ-5631-01	TCGA-DQ-5631	52	MALE	548	Head & Neck Squamous Cell Carcinoma	Head and Neck	1	T3	N2b	M0	Stage IVA	G3	1	447	Distant Metastasis		WITH TUMOR	NA	52	YES	1	Oral Tongue	TCGA-DQ-5631	10b3f56a-e61e-486b-8d3c-176668d5dc34	22	-19172	548	0	548	540	TCGA-DQ-5631-D10181;TCGA-DQ-5631-D10207;TCGA-DQ-5631-D10186	314dd14b-73ab-4cac-a3a4-4d1884e989d6;595d30e2-cfc0-4838-9f6a-fa554ffef774;112bfa41-a80c-4e54-87af-a3901a5460ce	Not Available;Not Available;Not Available	22;11;11	67;518;518	32;475;475	Cisplatin;Alimta;Carboplatin	Not Available;Not Available;Not Available	3;4;4	5;2;02	40;Not Available;Not Available	mg/m2;Not Available;Not Available	ADJUVANT;PALLIATIVE;PALLIATIVE	Not Applicable;Not Applicable;Not Applicable	01;2;2	IV;IV;IV	NO;NO;NO	Chemotherapy;Chemotherapy;Chemotherapy
TCGA-P3-A5QF-01	TCGA-P3-A5QF-01	TCGA-P3-A5QF	49	MALE	330	Head & Neck Squamous Cell Carcinoma	Head and Neck	1	T4	N2b	M0	Stage IVA	G2	1	140	Distant Metastasis		WITH TUMOR	NA	49	NO	Not Available	Alveolar Ridge	TCGA-P3-A5QF	4587AE9F-71FB-4582-82FF-FB407FEE6445	4	-18035	330	0	Not Available	Not Available	TCGA-P3-A5QF-D43805	C5527910-F24A-4DF1-A793-F481B2570F78	Not Available	4	88	57	Cetuximab	Unknown	6	Not Available	Not Available	Not Available	Not Available	Not Applicable	Not Available	Not Available	NO	Chemotherapy
TCGA-CN-5374-01	TCGA-CN-5374-01	TCGA-CN-5374	56	FEMALE	1732	Head & Neck Squamous Cell Carcinoma	Head and Neck	1	T2	N2	M0	Stage IVA	G3	1	1369	Distant Metastasis		TUMOR FREE	NA	56	Not Available	Not Available	Tonsil	TCGA-CN-5374	d7641ca1-a062-4dd2-9414-447af7311a84	3	-20464	Not Applicable	0	290	Not Available	TCGA-CN-5374-D11053	fdd2aa57-1849-4154-baa7-6fd8077d2354	Not Available	3	182	112	CISPLATIN	Not Available	5	Not Available	Not Available	mg	ADJUVANT	Not Applicable	1	Intravesical	NO	Chemotherapy
TCGA-CV-6433-01	TCGA-CV-6433-01	TCGA-CV-6433	57	MALE	641	Head & Neck Squamous Cell Carcinoma	Head and Neck	0	T2	N0	M0	Stage II	G3	1	NA			TUMOR FREE	NA	57	YES	4	Oral Tongue	TCGA-CV-6433	d5eedfb5-4fa3-4a1e-ad0d-ea550b22a5ba	13	-20855	Not Applicable	0	405	405
[truncated: 142 more columns]
